# Supplementary material for: Chemical Proteomics Reveals Nε-Fatty-Acylation of Septins by Rho Inactivation Domain (RID) of the Vibrio MARTX Toxin to Alter Septin Localization and Organization
Source: Mol Cell Proteomics. 2024 Feb 2;23(3):100730. doi: 10.1016/j.mcpro.2024.100730 (PMC10924143; doi:10.1016/j.mcpro.2024.100730)
Supplement: Supplemental Table S1 [file mmc1.xlsx]

## Sheet: Table legend
Table S1. Quantitative chemical proteomic analysis of the N(epsilon)-fatty-acylation substrates of RID.
Name	Description
Ratio H/L Forward	The ratio between two heavy and light label partners.
Ratio H/L normalized Forward	Normalized ratio between two medium and light label partners. The median of the total ratio population was shifted to 1.
Ratio H/L Reverse	The ratio between two heavy and light label partners.
Ratio H/L normalized Reverse	Normalized ratio between two medium and light label partners. The median of the total ratio population was shifted to 1.
C: Only identified by site	When marked with '+', this particular protein group was identified only by a modification site.
C: Reverse	When marked with '+', this particular protein group contains no protein, made up of at least 50% of the peptides of the leading protein, with a peptide derived from the reversed part of the decoy database. These should be removed for further data analysis. The 50% rule is in place to prevent spurious protein hits to erroneously flag the protein group as reverse.
C: Potential contaminant	When marked with '+', this particular protein group was found to be a commonly occurring contaminant. These should be removed for further data analysis.
N: Peptides	The total number of peptide sequences associated with the protein group (i.e. for all the proteins in the group).
N: Razor + unique peptides	The total number of razor + unique peptides associated with the protein group (i.e. these peptides are shared with another protein group).
N: Unique peptides	The total number of unique peptides associated with the protein group (i.e. these peptides are not shared with another protein group).
N: Sequence coverage [%]	Percentage of the sequence that is covered by the identified peptides of the best protein sequence contained in the group.
N: Unique + razor sequence coverage [%]	Percentage of the sequence that is covered by the identified unique and razor peptides of the best protein sequence contained in the group.
N: Unique sequence coverage [%]	Percentage of the sequence that is covered by the identified unique peptides of the best protein sequence contained in the group.
N: Mol. weight [kDa]	Molecular weight of the leading protein sequence contained in the protein group.
N: Q-value	This is the ratio of reverse to forward protein groups.
N: Score	Protein score which is derived from peptide posterior error probabilities.
N: Intensity	Summed up eXtracted Ion Current (XIC) of all isotopic clusters associated with the identified AA sequence. In case of a labeled experiment this is the total intensity of all the isotopic patterns in the label cluster.
N: Intensity L	Summed up eXtracted Ion Current (XIC) of the isotopic cluster linked to the light label partner.
N: Intensity H	Summed up eXtracted Ion Current (XIC) of the isotopic cluster linked to the heavy label partner.
N: Razor + unique peptides Forward	Number of razor + unique peptides (distinct peptide sequences) in experiment Forward
N: Razor + unique peptides Reverse	Number of razor + unique peptides (distinct peptide sequences) in experiment Reverse
N: Unique peptides Forward	Number of unique peptides (distinct peptide sequences) in experiment Forward
N: Unique peptides Reverse	Number of unique peptides (distinct peptide sequences) in experiment Reverse
N: Intensity Forward	Summed up eXtracted Ion Current (XIC) of all isotopic clusters associated with the identified AA sequence. In case of a labeled experiment this is the total intensity of all the isotopic patterns in the label cluster.
N: Intensity L Forward	Summed up eXtracted Ion Current (XIC) of the isotopic cluster linked to the light label partner.
N: Intensity H Forward	Summed up eXtracted Ion Current (XIC) of the isotopic cluster linked to the heavy label partner.
N: Intensity Reverse	Summed up eXtracted Ion Current (XIC) of all isotopic clusters associated with the identified AA sequence. In case of a labeled experiment this is the total intensity of all the isotopic patterns in the label cluster.
N: Intensity L Reverse	Summed up eXtracted Ion Current (XIC) of the isotopic cluster linked to the light label partner.
N: Intensity H Reverse	Summed up eXtracted Ion Current (XIC) of the isotopic cluster linked to the heavy label partner.
T: Protein IDs	Identifier(s) of protein(s) contained in the protein group. They are sorted by number of identified peptides in descending order.
T: Majority protein IDs	These are the IDs of those proteins that have at least half of the peptides that the leading protein has.
T: Protein names	Name(s) of protein(s) contained within the group.
T: Gene names	Name(s) of the gene(s) associated to the protein(s) contained within the group.
T: id	A unique (consecutive) identifier for each row in the proteinGroups table, which is used to cross-link the information in this file with the information stored in the other files.

## Sheet: Filtered data RID substrates
Protein IDs	Majority protein IDs	Protein names	Gene names	id	Only identified by site	Reverse	Potential contaminant	Peptides	Razor + unique peptides	Unique peptides	Sequence coverage [%]	Unique + razor sequence coverage [%]	Unique sequence coverage [%]	Mol. weight [kDa]	Q-value	Score	Intensity	Intensity L	Intensity H	Unique peptides Forward	Unique peptides Reverse	Intensity Forward	Intensity L Forward	Intensity H Forward	Intensity Reverse	Intensity L Reverse	Intensity H Reverse	Ratio H/L Forward	Ratio H/L normalized Forward	Ratio H/L Reverse	Ratio H/L normalized Reverse
P0DPI2;A0A0B4J2D5	P0DPI2;A0A0B4J2D5			2				9	9	9	48.5	48.5	48.5	28.17	0	82.735	1819400000	909570000	909790000	4	9	458320000	235450000	222870000	1361000000	674130000	686920000	-0.175257	-0.135919	-0.219723	-0.0397404
A0A1B0GUY1	A0A1B0GUY1			4				2	2	2	9.8	9.8	9.8	29.775	0	5.3811	36794000	31451000	5342700	0	2	0	0	0	36794000	31451000	5342700	NaN	NaN	NaN	NaN
A0AVT1	A0AVT1	Ubiquitin-like modifier-activating enzyme 6	UBA6	5				16	16	16	18.9	18.9	18.9	117.97	0	33.366	1714400000	789060000	925290000	11	13	672890000	261870000	411020000	1041500000	527190000	514270000	-0.315774	-0.290268	-0.0304866	0.101784
A0FGR8	A0FGR8	Extended synaptotagmin-2	ESYT2	6				34	34	34	44.1	44.1	44.1	102.36	0	323.31	28306000000	13930000000	14376000000	33	33	13103000000	4421800000	8681400000	15203000000	9508300000	5694600000	1.14997	1.18846	-0.901365	-0.732932
A0MZ66	A0MZ66	Shootin-1	KIAA1598	7				5	5	5	8.4	8.4	8.4	71.639	0	9.2459	233390000	134130000	99251000	2	3	113950000	62317000	51634000	119430000	71817000	47617000	0.0500489	0.104471	0.0856966	0.228603
A0PJW6	A0PJW6	Transmembrane protein 223	TMEM223	8				2	2	2	8.4	8.4	8.4	22.049	0.0090808	1.573	119270000	63437000	55830000	2	1	75444000	43117000	32327000	43824000	20321000	23503000	NaN	NaN	NaN	NaN
A0PK00	A0PK00	Transmembrane protein 120B	TMEM120B	9				2	2	2	8.8	8.8	8.8	40.245	0	39.531	254780000	146760000	108020000	0	2	0	0	0	254780000	146760000	108020000	NaN	NaN	-0.458287	-0.332426
A1A4S6	A1A4S6	Rho GTPase-activating protein 10	ARHGAP10	10				12	12	12	14.9	14.9	14.9	89.374	0	32.281	1032600000	492980000	539590000	8	9	721890000	308350000	413550000	310680000	184640000	126040000	1.93259	1.94834	-0.884807	-0.713072
A1L0T0	A1L0T0	Acetolactate synthase-like protein	ILVBL	11				14	14	14	39.4	39.4	39.4	67.867	0	179.5	4862500000	2482200000	2380300000	13	13	1815700000	887750000	927930000	3046900000	1594400000	1452400000	0.133169	0.138421	-0.263283	-0.0574367
A1L390	A1L390	Pleckstrin homology domain-containing family G member 3	PLEKHG3	12				5	5	5	4.3	4.3	4.3	134.41	0	6.0389	56194000	49303000	6891300	1	4	0	0	0	56194000	49303000	6891300	NaN	NaN	NaN	NaN
A1L3X0	A1L3X0	Elongation of very long chain fatty acids protein 7	ELOVL7	13				2	2	2	6.4	6.4	6.4	33.356	0.0013969	2.6097	17701000	6276400	11424000	1	2	17701000	6276400	11424000	0	0	0	NaN	NaN	NaN	NaN
Q13442	Q13442	28 kDa heat- and acid-stable phosphoprotein	PDAP1	2355				11	11	11	48.1	48.1	48.1	20.63	0	323.31	18540000000	9929700000	8610500000	11	11	8480000000	620570000	7859500000	10060000000	9309200000	751020000	8.30634	8.34252	-4.05357	-3.92614
A1XBS5	A1XBS5	Protein FAM92A1	FAM92A1	15				2	2	2	8	8	8	33.43	0	3.6209	57572000	24211000	33361000	1	1	57572000	24211000	33361000	0	0	0	NaN	NaN	NaN	NaN
A2A2Y4	A2A2Y4	FERM domain-containing protein 3	FRMD3	16				9	9	9	19.4	19.4	19.4	68.771	0	30.027	1600500000	759740000	840780000	7	7	780230000	182150000	598080000	820280000	577590000	242690000	1.90358	1.90601	-1.79571	-1.61869
A2RTX5	A2RTX5	Probable threonine--tRNA ligase 2, cytoplasmic	TARSL2	19				6	2	2	7.6	3.4	3.4	92.644	0.0056604	1.7863	597440000	318820000	278620000	1	1	597440000	318820000	278620000	0	0	0	NaN	NaN	NaN	NaN
A2RUS2	A2RUS2	DENN domain-containing protein 3	DENND3	20				6	6	6	6.3	6.3	6.3	135.89	0	22.372	181020000	45404000	135610000	6	2	166230000	30615000	135610000	14789000	14789000	0	1.41927	1.43259	NaN	NaN
A3KMH1	A3KMH1	von Willebrand factor A domain-containing protein 8	VWA8	21				7	7	7	4.5	4.5	4.5	214.82	0	8.0438	232280000	129360000	102930000	2	6	48945000	24122000	24823000	183340000	105240000	78102000	NaN	NaN	-0.417637	-0.211983
A4D1E9	A4D1E9	GTP-binding protein 10	GTPBP10	22				4	4	4	12.9	12.9	12.9	42.932	0.00061678	3.1239	157680000	73115000	84569000	1	4	35109000	17794000	17315000	122580000	55322000	67254000	NaN	NaN	-0.216786	-0.089206
A4D1P6	A4D1P6	WD repeat-containing protein 91	WDR91	23				8	8	8	15.3	15.3	15.3	83.343	0	100.64	834120000	458750000	375370000	4	6	205640000	26816000	178830000	628480000	431930000	196550000	3.34767	3.40504	-1.53579	-1.25642
A5PLL7	A5PLL7	Transmembrane protein 189	TMEM189	24				5	5	5	27.4	27.4	27.4	31.135	0	10.875	1825100000	953570000	871490000	3	5	635090000	359780000	275310000	1190000000	593790000	596170000	-0.0980731	-0.0954812	-0.153559	-0.00966955
A5YKK6	A5YKK6	CCR4-NOT transcription complex subunit 1	CNOT1	25				27	27	27	14	14	14	266.94	0	67.416	2503100000	1456800000	1046200000	15	23	1242600000	806480000	436080000	1260500000	650320000	610170000	-0.132009	-0.141351	-0.109623	0.0057592
Q9GZQ8;A6NCE7	Q9GZQ8;A6NCE7	Microtubule-associated proteins 1A/1B light chain 3B;Microtubule-associated proteins 1A/1B light chain 3 beta 2	MAP1LC3B;MAP1LC3B2	26				4	4	2	27.2	27.2	21.6	14.688	0	9.3025	9192100000	4794500000	4397600000	2	2	3911100000	1767300000	2143800000	5281000000	3027200000	2253800000	0.378512	0.431249	-0.431773	-0.310432
A6ND36	A6ND36	Protein FAM83G	FAM83G	28				7	7	7	10.4	10.4	10.4	90.834	0	12.188	159170000	103980000	55187000	4	3	48572000	0	48572000	110590000	103980000	6614900	NaN	NaN	NaN	NaN
A6NDG6	A6NDG6	Phosphoglycolate phosphatase	PGP	29				6	6	6	22.1	22.1	22.1	34.006	0	19.497	644600000	269860000	374730000	3	5	201740000	101650000	100100000	442850000	168220000	274640000	-0.364775	-0.348519	0.348799	0.475396
A6NDU8	A6NDU8	UPF0600 protein C5orf51	C5orf51	30				3	3	3	17.7	17.7	17.7	33.62	0	94.461	441870000	206000000	235860000	2	2	302940000	141810000	161130000	138920000	64191000	74733000	-0.142911	-0.141955	0.149389	0.27608
A6NFA1	A6NFA1	Metalloprotease TIKI2	TRABD2B	32				6	4	4	16.2	11	11	57.42	0	14.094	620620000	336740000	283880000	4	3	243080000	113840000	129240000	377540000	222900000	154640000	0.0489336	0.126841	-0.548354	-0.436295
A6NHR9	A6NHR9	Structural maintenance of chromosomes flexible hinge domain-containing protein 1	SMCHD1	34				14	14	14	8.9	8.9	8.9	226.37	0	70.337	1201500000	516520000	684980000	8	12	581330000	223430000	357890000	620170000	293090000	327080000	0.316957	0.35558	-0.238647	-0.0740006
A6NI28	A6NI28	Rho GTPase-activating protein 42	ARHGAP42	35				6	6	6	8.4	8.4	8.4	98.568	0	7.6727	172890000	60760000	112130000	5	2	78519000	30830000	47688000	94375000	29930000	64445000	NaN	NaN	NaN	NaN
A6NIH7	A6NIH7	Protein unc-119 homolog B	UNC119B	36				4	4	4	23.9	23.9	23.9	28.136	0	8.5581	683920000	266650000	417270000	3	2	281450000	163900000	117550000	402470000	102750000	299720000	-0.887393	-0.82987	NaN	NaN
A7KAX9	A7KAX9	Rho GTPase-activating protein 32	ARHGAP32	39				5	5	5	2.4	2.4	2.4	230.53	0	4.8164	113790000	77059000	36734000	2	3	29471000	9812200	19658000	84323000	67247000	17076000	NaN	NaN	-1.28426	-1.16602
A8CG34;Q96HA1;Q6PJE2;A6NF01	A8CG34;Q96HA1	Nuclear envelope pore membrane protein POM 121C;Nuclear envelope pore membrane protein POM 121	POM121C;POM121	40				11	11	11	12.8	12.8	12.8	125.09	0	134.25	1843800000	807500000	1036300000	7	11	488700000	152640000	336050000	1355100000	654860000	700210000	0.989866	1.06143	-0.982563	-0.856293
A8MPP1;Q92771;Q96FC9	A8MPP1;Q92771;Q96FC9	Putative ATP-dependent RNA helicase DDX11-like protein 8;Putative ATP-dependent RNA helicase DDX12;Probable ATP-dependent RNA helicase DDX11	DDX11L8;DDX12P;DDX11	41				2	2	2	2.3	2.3	2.3	101.81	0.0010016	2.703	60050000	33600000	26450000	1	2	25903000	13011000	12893000	34146000	20589000	13557000	NaN	NaN	NaN	NaN
A8MQ03	A8MQ03	Cysteine-rich tail protein 1	CYSRT1	42				3	3	3	31.2	31.2	31.2	15.313	0	40.269	2097000000	1183100000	913890000	3	3	1195900000	585380000	610480000	901130000	597730000	303410000	0.16092	0.220082	-0.885793	-0.724468
A8MVW0	A8MVW0	Protein FAM171A2	FAM171A2	43				2	2	2	3	3	3	87.434	0.0002089	3.3934	38652000	22048000	16604000	2	0	38652000	22048000	16604000	0	0	0	-0.754358	-0.671049	NaN	NaN
P62308;A8MWD9	P62308;A8MWD9	Small nuclear ribonucleoprotein G;Putative small nuclear ribonucleoprotein G-like protein 15	SNRPG;SNRPGP15	44				3	3	3	26.3	26.3	26.3	8.496	0	7.2481	3295700000	1703200000	1592500000	3	3	1448300000	770210000	678070000	1847400000	932950000	914450000	-0.165305	-0.112787	0.0589399	0.218595
A8MXV4	A8MXV4	Nucleoside diphosphate-linked moiety X motif 19, mitochondrial	NUDT19	46				3	3	3	9.6	9.6	9.6	42.233	0	9.6312	392690000	179000000	213690000	2	3	109020000	58521000	50502000	283670000	120480000	163190000	0.302641	0.326422	0.0949116	0.220578
B2RTY4	B2RTY4	Unconventional myosin-IXa	MYO9A	47				5	5	5	1.9	1.9	1.9	292.7	0	5.0796	297650000	137670000	159980000	3	3	220920000	87599000	133320000	76732000	50069000	26663000	0.470615	0.485221	NaN	NaN
P0CG08;B7ZAQ6	P0CG08;B7ZAQ6	Golgi pH regulator B;Golgi pH regulator A	GPR89B;GPR89A	48				9	9	9	24.2	24.2	24.2	52.916	0	61.449	3899800000	2037900000	1861900000	9	9	1838800000	813760000	1025000000	2061000000	1224200000	836840000	0.312549	0.339935	-0.600271	-0.429867
C9JA33;Q8IXS6	C9JA33;Q8IXS6	Paralemmin-2	PALM2	49				7	7	7	25.2	25.2	25.2	41.924	0	45.769	966720000	473800000	492930000	7	4	516700000	176170000	340530000	450020000	297630000	152390000	0.730227	0.821465	-1.00153	-0.837377
E9PAV3;Q9BZK3	E9PAV3	Nascent polypeptide-associated complex subunit alpha, muscle-specific form	NACA	119				6	6	6	3.5	3.5	3.5	205.42	0	63.406	8973500000	5746600000	3226900000	6	5	4921900000	2241800000	2680100000	4051700000	3504900000	546820000	0.518233	0.544782	-2.87896	-2.75341
O00115	O00115	Deoxyribonuclease-2-alpha	DNASE2	120				3	3	3	8.9	8.9	8.9	39.58	0	6.0021	593830000	302950000	290880000	2	3	178570000	90157000	88409000	415260000	212790000	202470000	-0.174019	-0.16788	-0.204499	-0.103689
O00116	O00116	Alkyldihydroxyacetonephosphate synthase, peroxisomal	AGPS	121				24	24	24	51.4	51.4	51.4	72.911	0	323.31	19878000000	10323000000	9555500000	21	24	8099800000	3868600000	4231200000	11779000000	6454300000	5324300000	0.172487	0.219463	-0.271444	-0.108596
O00124	O00124	UBX domain-containing protein 8	UBXN8	122				6	6	6	34.8	34.8	34.8	30.541	0	45.604	573630000	302790000	270840000	5	3	188550000	36758000	151790000	385090000	266040000	119050000	1.89503	1.91594	-0.919042	-0.744366
Q6WKZ4	Q6WKZ4	Rab11 family-interacting protein 1	RAB11FIP1	3058				34	34	32	37.6	37.6	35.7	137.17	0	314.77	9174900000	4795300000	4379600000	25	20	5167900000	1747600000	3420400000	4006900000	3047700000	959260000	8.00893	8.01262	-2.15688	-2.04549
O00148	O00148	ATP-dependent RNA helicase DDX39A	DDX39A	124				23	23	12	56.4	56.4	32.6	49.129	0	305.42	55401000000	28108000000	27293000000	11	9	24524000000	12615000000	11909000000	30877000000	15494000000	15384000000	-0.0902192	-0.0405562	-0.0160451	0.1121
O00151	O00151	PDZ and LIM domain protein 1	PDLIM1	125				2	2	2	10.6	10.6	10.6	36.071	0	21.139	113220000	56499000	56719000	2	1	84923000	40560000	44363000	28295000	15940000	12355000	-0.0651137	-0.0567163	NaN	NaN
O00154	O00154	Cytosolic acyl coenzyme A thioester hydrolase	ACOT7	126				6	6	6	20.5	20.5	20.5	41.796	0	28.287	2300500000	1149600000	1150900000	6	5	819520000	430200000	389320000	1481000000	719360000	761590000	-0.353782	-0.3359	0.0606008	0.230326
O00159	O00159	Unconventional myosin-Ic	MYO1C	127				38	38	37	41.7	41.7	41	121.68	0	221.82	11949000000	5134900000	6814100000	27	34	4393500000	2050400000	2343000000	7555500000	3084500000	4471000000	0.0666747	0.122076	-0.0556063	0.0717627
Q9UKY7	Q9UKY7	Protein CDV3 homolog	CDV3	5144				13	13	13	72.1	72.1	72.1	27.335	0	323.31	20083000000	11305000000	8777500000	11	13	8830000000	776210000	8053800000	11253000000	10529000000	723690000	7.1815	7.24546	-3.53737	-3.35452
O00170	O00170	AH receptor-interacting protein	AIP	129				5	5	5	18.2	18.2	18.2	37.636	0	9.5874	360110000	182400000	177710000	2	4	110990000	54988000	56006000	249120000	127410000	121710000	NaN	NaN	0.0371714	0.245739
O00178	O00178	GTP-binding protein 1	GTPBP1	130				4	4	4	7.9	7.9	7.9	72.453	0	12.428	323800000	197050000	126750000	3	4	162630000	93902000	68725000	161170000	103150000	58028000	-0.0997108	-0.0653703	-0.596732	-0.478728
O00180	O00180	Potassium channel subfamily K member 1	KCNK1	131				6	6	6	21.1	21.1	21.1	38.143	0	281.41	7761500000	4537800000	3223600000	6	6	3749300000	2070500000	1678800000	4012200000	2467300000	1544800000	0.536351	0.574538	-0.335353	-0.173368
O00186	O00186	Syntaxin-binding protein 3	STXBP3	132				18	18	18	38.9	38.9	38.9	67.764	0	56.579	4050500000	2057200000	1993400000	15	15	1748800000	476750000	1272100000	2301700000	1580400000	721260000	1.46744	1.48238	-1.35402	-1.24363
O00192	O00192	Armadillo repeat protein deleted in velo-cardio-facial syndrome	ARVCF	133				2	2	2	2.4	2.4	2.4	104.64	0.0090842	1.5761	35834000	9998500	25835000	1	1	35834000	9998500	25835000	0	0	0	NaN	NaN	NaN	NaN
O00193	O00193	Small acidic protein	SMAP	134				5	5	5	29.5	29.5	29.5	20.332	0	154.35	1054200000	541070000	513120000	4	4	535140000	244170000	290960000	519060000	296900000	222160000	-0.0712697	-0.0199308	-0.875804	-0.722515
O00203;Q13367	O00203	AP-3 complex subunit beta-1	AP3B1	135				10	10	10	10.3	10.3	10.3	121.32	0	19.695	1260600000	673240000	587340000	7	8	697780000	387510000	310270000	562800000	285730000	277070000	0.0402613	0.0521377	-0.45692	-0.331209
O00217	O00217	NADH dehydrogenase [ubiquinone] iron-sulfur protein 8, mitochondrial	NDUFS8	138				4	4	4	20.5	20.5	20.5	23.705	0	13.299	647400000	430050000	217360000	4	3	303760000	203910000	99848000	343650000	226140000	117510000	-0.434929	-0.396327	-0.396327	-0.252295
O00220	O00220	Tumor necrosis factor receptor superfamily member 10A	TNFRSF10A	139				12	12	12	27.6	27.6	27.6	50.089	0	179.64	11055000000	6075100000	4980000000	11	12	5081200000	2503600000	2577600000	5973900000	3571500000	2402400000	0.00360232	0.0593554	-0.473991	-0.331972
O00231	O00231	26S proteasome non-ATPase regulatory subunit 11	PSMD11	140				20	20	20	56.2	56.2	56.2	47.463	0	111.46	7988000000	4050500000	3937500000	17	19	3604300000	1932600000	1671700000	4383700000	2118000000	2265700000	-0.291327	-0.243267	-0.0410756	0.0721745
O00232	O00232	26S proteasome non-ATPase regulatory subunit 12	PSMD12	141				21	21	21	52	52	52	52.904	0	184.76	7942500000	4082200000	3860300000	18	17	2967200000	1580400000	1386800000	4975300000	2501800000	2473500000	-0.240094	-0.195451	-0.108488	0.0402613
O00233	O00233	26S proteasome non-ATPase regulatory subunit 9	PSMD9	142				3	3	3	16.6	16.6	16.6	24.682	0.0013881	2.5392	257770000	83523000	174250000	2	1	176990000	49810000	127180000	80777000	33713000	47064000	0.812129	0.846393	NaN	NaN
O00255	O00255	Menin	MEN1	143				2	2	2	4.9	4.9	4.9	68.023	0	23.48	143130000	72075000	71053000	1	2	39580000	19506000	20074000	103550000	52570000	50979000	NaN	NaN	-0.0626857	0.10165
O00258	O00258	Tail-anchored protein insertion receptor WRB	WRB	144				2	2	2	10.9	10.9	10.9	19.779	0.009249	1.551	3809000	2518400	1290600	0	2	0	0	0	3809000	2518400	1290600	NaN	NaN	NaN	NaN
O00264	O00264	Membrane-associated progesterone receptor component 1	PGRMC1	145				10	9	9	61.5	56.9	56.9	21.671	0	159.99	7355100000	3681400000	3673700000	8	8	2986500000	1362900000	1623600000	4368600000	2318400000	2050100000	0.19131	0.253989	-0.285302	-0.0964527
O00267	O00267	Transcription elongation factor SPT5	SUPT5H	146				14	14	14	19.2	19.2	19.2	121	0	56.537	1795500000	1020600000	774910000	8	11	795240000	495760000	299480000	1000200000	524810000	475430000	-0.240827	-0.242721	-0.273186	-0.0731049
O00268	O00268	Transcription initiation factor TFIID subunit 4	TAF4	147				2	2	2	2.7	2.7	2.7	110.11	0	5.9484	121410000	3669000	117740000	1	1	121410000	3669000	117740000	0	0	0	NaN	NaN	NaN	NaN
O00299	O00299	Chloride intracellular channel protein 1	CLIC1	149				16	16	16	83	83	83	26.922	0	232.03	17220000000	9208600000	8011400000	12	15	9210900000	5591400000	3619600000	8009100000	3617300000	4391800000	-0.565396	-0.527679	0.202762	0.332164
O00303	O00303	Eukaryotic translation initiation factor 3 subunit F	EIF3F	150				9	9	9	33.6	33.6	33.6	37.563	0	40.501	2397200000	968630000	1428600000	6	8	899480000	394430000	505060000	1497700000	574200000	923520000	-0.0135381	0.0274371	0.0666747	0.18954
O00330	O00330	Pyruvate dehydrogenase protein X component, mitochondrial	PDHX	151				5	5	5	10.4	10.4	10.4	54.122	0	9.6159	485970000	289500000	196470000	3	4	162310000	54847000	107460000	323660000	234660000	89009000	0.380508	0.390117	-0.637424	-0.492261
O00400	O00400	Acetyl-coenzyme A transporter 1	SLC33A1	152				6	6	6	11.3	11.3	11.3	60.908	0	18.542	3207000000	1546500000	1660400000	4	6	1489600000	577810000	911830000	1717300000	968720000	748590000	0.409581	0.428678	-0.335062	-0.229213
O75044;P0DJJ0	O75044	SLIT-ROBO Rho GTPase-activating protein 2	SRGAP2	487				41	41	21	49.6	49.6	28.8	120.87	0	323.31	12058000000	6174000000	5884000000	16	16	4241400000	919960000	3321400000	7816600000	5254000000	2562500000	7.15076	7.11759	-2.47297	-2.30857
O00410	O00410	Importin-5	IPO5	154				52	52	50	70.2	70.2	69.6	123.63	0	323.31	49839000000	24575000000	25264000000	41	49	22534000000	11999000000	10535000000	27305000000	12576000000	14729000000	-0.370956	-0.337886	0.113834	0.240986
O00411	O00411	DNA-directed RNA polymerase, mitochondrial	POLRMT	155				28	28	28	33.8	33.8	33.8	138.62	0	258.33	6032300000	3030000000	3002300000	24	22	2758500000	1311800000	1446700000	3273800000	1718200000	1555600000	0.310805	0.333767	-0.29956	-0.152612
O00422	O00422	Histone deacetylase complex subunit SAP18	SAP18	157				8	8	8	47.7	47.7	47.7	17.561	0	142.43	1178800000	611310000	567470000	4	7	477680000	224860000	252830000	701090000	386460000	314640000	0.151989	0.233397	-0.359712	-0.157158
O00425	O00425	Insulin-like growth factor 2 mRNA-binding protein 3	IGF2BP3	158				18	18	16	35.8	35.8	31.8	63.704	0	111.5	4221300000	2168700000	2052600000	14	12	1699400000	838920000	860520000	2521800000	1329800000	1192100000	0.0604624	0.065848	-0.105147	0.0430645
O00429	O00429	Dynamin-1-like protein	DNM1L	159				27	27	27	55.6	55.6	55.6	81.876	0	223.28	3242600000	1649400000	1593200000	18	22	1535000000	808990000	725990000	1707700000	840420000	867240000	-0.149105	-0.0978724	0.091666	0.218099
O00442	O00442	RNA 3-terminal phosphate cyclase	RTCA	160				2	2	2	6.3	6.3	6.3	39.336	0	5.4744	327000000	186460000	140540000	2	2	172990000	111230000	61761000	154000000	75228000	78774000	-0.892767	-0.858358	-0.413384	-0.28546
O00443	O00443	Phosphatidylinositol 4-phosphate 3-kinase C2 domain-containing subunit alpha	PIK3C2A	161				4	4	4	2.7	2.7	2.7	190.68	0.00062138	3.2438	126000000	49400000	76602000	2	2	63552000	28662000	34889000	62450000	20738000	41713000	NaN	NaN	NaN	NaN
O00458	O00458	Interferon-related developmental regulator 1	IFRD1	162				9	9	9	28.2	28.2	28.2	50.268	0	54.94	2467500000	783670000	1683900000	6	7	702320000	243010000	459310000	1765200000	540660000	1224600000	4.23825	4.26273	-0.805106	-0.661935
O00461	O00461	Golgi integral membrane protein 4	GOLIM4	163				22	22	22	41.4	41.4	41.4	81.879	0	323.31	19158000000	9299800000	9858600000	20	21	8511800000	3739000000	4772800000	10647000000	5560700000	5085800000	0.098689	0.1595	-0.354962	-0.215948
O00468	O00468	Agrin;Agrin N-terminal 110 kDa subunit;Agrin C-terminal 110 kDa subunit;Agrin C-terminal 90 kDa fragment;Agrin C-terminal 22 kDa fragment	AGRN	164				3	3	3	2	2	2	217.32	0	17.167	2243600000	1074000000	1169700000	2	3	1118400000	247580000	870860000	1125200000	826380000	298810000	2.27092	2.33954	-1.64444	-1.47153
O00469	O00469	Procollagen-lysine,2-oxoglutarate 5-dioxygenase 2	PLOD2	165				22	22	22	37.9	37.9	37.9	84.685	0	144.35	7089600000	3456900000	3632600000	16	19	2358900000	1241600000	1117300000	4730700000	2215300000	2515300000	0.00288247	0.0578315	-0.164076	-0.0218923
O00471	O00471	Exocyst complex component 5	EXOC5	166				6	6	6	8.1	8.1	8.1	81.852	0	6.9057	422670000	210640000	212030000	3	6	56826000	34799000	22027000	365850000	175840000	190000000	NaN	NaN	-0.720564	-0.481465
O00483	O00483	Cytochrome c oxidase subunit NDUFA4	NDUFA4	167				4	4	4	46.9	46.9	46.9	9.3697	0	10.95	5407000000	2778200000	2628800000	4	4	1909600000	819370000	1090300000	3497300000	1958800000	1538500000	0.482022	0.536849	-0.314499	-0.211414
O00487	O00487	26S proteasome non-ATPase regulatory subunit 14	PSMD14	168				11	11	11	55.5	55.5	55.5	34.577	0	73.715	4458100000	2346000000	2112100000	7	9	1805200000	981420000	823780000	2652900000	1364600000	1288300000	-0.253945	-0.219959	-0.131851	0.0136409
O00499	O00499	Myc box-dependent-interacting protein 1	BIN1	169				16	16	16	37.4	37.4	37.4	64.699	0	323.31	4468400000	2357400000	2111000000	15	10	2485400000	823100000	1662300000	1983000000	1534300000	448680000	0.944184	1.02027	-2.26451	-2.12268
O00505	O00505	Importin subunit alpha-4	KPNA3	170				14	9	9	38.8	26.7	26.7	57.81	0	99.841	2268700000	1137200000	1131500000	8	7	824590000	332440000	492160000	1444100000	804740000	639330000	0.477159	0.480369	-0.654263	-0.491348
O00541	O00541	Pescadillo homolog	PES1	171				25	25	25	50.9	50.9	50.9	68.002	0	150.6	9644700000	4466300000	5178500000	19	23	4075100000	1666600000	2408500000	5569600000	2799600000	2770000000	0.287591	0.357608	-0.360601	-0.243694
O00559	O00559	Receptor-binding cancer antigen expressed on SiSo cells	EBAG9	172				7	7	7	42.3	42.3	42.3	24.377	0	78.508	5176300000	1894400000	3281900000	6	7	2142500000	782850000	1359700000	3033800000	1111600000	1922200000	-0.162444	-0.13348	-0.139999	0.0501883
O00560	O00560	Syntenin-1	SDCBP	173				5	5	5	28.2	28.2	28.2	32.444	0	91.185	600700000	341720000	258980000	3	5	97226000	41287000	55939000	503470000	300430000	203040000	0.217975	0.241108	-0.655399	-0.489382
O00566	O00566	U3 small nucleolar ribonucleoprotein protein MPP10	MPHOSPH10	174				2	2	2	4.8	4.8	4.8	78.863	0.0034662	2.073	414800000	201160000	213640000	1	1	384180000	181420000	202760000	30623000	19741000	10883000	NaN	NaN	NaN	NaN
O00567	O00567	Nucleolar protein 56	NOP56	175				31	31	31	59.1	59.1	59.1	66.049	0	251.71	23885000000	11983000000	11902000000	28	29	9828800000	4792100000	5036700000	14056000000	7191300000	6865100000	0.0139266	0.0705267	-0.181788	-0.0347366
O00571;O15523;Q9NQI0	O00571;O15523	ATP-dependent RNA helicase DDX3X;ATP-dependent RNA helicase DDX3Y	DDX3X;DDX3Y	176				43	43	42	71	71	69.3	73.243	0	323.31	65142000000	32113000000	33029000000	40	41	32672000000	11760000000	20911000000	32470000000	20353000000	12117000000	0.888071	0.943359	-0.88622	-0.752243
O00592	O00592	Podocalyxin	PODXL	177				21	21	21	34.4	34.4	34.4	58.635	0	323.31	68207000000	35300000000	32907000000	19	19	30167000000	13855000000	16312000000	38040000000	21445000000	16595000000	0.226385	0.269512	-0.361917	-0.233803
O00625	O00625	Pirin	PIR	178				3	3	3	10.7	10.7	10.7	32.113	0	5.4678	368540000	172040000	196510000	3	2	206360000	96818000	109540000	162180000	75217000	86967000	-0.00588373	0.00590291	0.349139	0.472904
O00629	O00629	Importin subunit alpha-3	KPNA4	179				15	15	10	44.1	44.1	32.1	57.886	0	226.84	3050400000	1459200000	1591100000	7	9	1040600000	484790000	555780000	2009800000	974410000	1035400000	-0.131819	-0.127479	-0.0608185	0.0840642
O00743	O00743	Serine/threonine-protein phosphatase 6 catalytic subunit;Serine/threonine-protein phosphatase 6 catalytic subunit, N-terminally processed	PPP6C	180				8	8	8	36.4	36.4	36.4	35.144	0	32.007	1787600000	781300000	1006300000	7	6	1090200000	460590000	629600000	697430000	320710000	376720000	-0.173759	-0.143739	0.0253123	0.202261
O00764	O00764	Pyridoxal kinase	PDXK	181				8	8	8	35.9	35.9	35.9	35.102	0	45.123	1997800000	954660000	1043100000	8	7	1165100000	563550000	601570000	832650000	391110000	441540000	-0.234873	-0.208228	0.443076	0.60966
O00767	O00767	Acyl-CoA desaturase	SCD	182				9	9	9	42.1	42.1	42.1	41.522	0	303.92	15434000000	8085900000	7347600000	8	8	6877500000	3574300000	3303200000	8556100000	4511600000	4044500000	-0.0845632	-0.0608938	-0.12803	0.0289935
O14494	O14494	Lipid phosphate phosphohydrolase 1	PPAP2A	184				3	3	3	19.4	19.4	19.4	32.156	0	28.542	285810000	150620000	135190000	2	2	83449000	34110000	49339000	202360000	116510000	85852000	NaN	NaN	-0.389791	-0.271844
O14495	O14495	Lipid phosphate phosphohydrolase 3	PPAP2B	185				6	6	6	26	26	26	35.116	0	9.0814	1259700000	553400000	706260000	4	4	383120000	199690000	183440000	876530000	353710000	522820000	1.30999	1.31348	0.0299829	0.170181
O14497	O14497	AT-rich interactive domain-containing protein 1A	ARID1A	186				3	3	3	1.3	1.3	1.3	242.04	0.00080418	2.7797	85262000	39911000	45351000	1	2	29066000	15253000	13814000	56196000	24659000	31537000	NaN	NaN	NaN	NaN
O14521	O14521	Succinate dehydrogenase [ubiquinone] cytochrome b small subunit, mitochondrial	SDHD	187				2	2	2	10.7	10.7	10.7	17.043	0	3.519	457250000	259210000	198040000	1	2	175640000	79777000	95863000	281610000	179430000	102180000	0.365581	0.375179	-0.494739	-0.385488
O14523	O14523	C2 domain-containing protein 2-like	C2CD2L	188				5	5	5	11.5	11.5	11.5	76.18	0	65.428	8183900000	5367600000	2816400000	5	3	924860000	711280000	213580000	7259100000	4656300000	2602800000	0.0126402	0.0280033	-3.11528	-2.92829
O14524	O14524	Transmembrane protein 194A	TMEM194A	189				9	9	9	18.7	18.7	18.7	50.639	0	18.931	1970100000	1002100000	967960000	9	4	901220000	383790000	517440000	1068900000	618360000	450520000	0.533563	0.547351	-0.507644	-0.369986
O14530	O14530	Thioredoxin domain-containing protein 9	TXNDC9	191				4	4	4	17.3	17.3	17.3	26.534	0	6.0874	163930000	89950000	73985000	3	4	52960000	25478000	27482000	110970000	64472000	46503000	0.0731348	0.088413	-0.335499	-0.200498
O14544	O14544	Suppressor of cytokine signaling 6	SOCS6	192				9	9	9	27.7	27.7	27.7	59.527	0	68.629	675520000	286380000	389140000	7	5	362920000	55228000	307690000	312600000	231150000	81444000	1.96088	1.95702	-1.5282	-1.37707
O14561	O14561	Acyl carrier protein, mitochondrial	NDUFAB1	195				3	3	3	21.2	21.2	21.2	17.417	0.0040238	1.9987	598430000	355130000	243310000	3	2	319790000	217180000	102610000	278650000	137950000	140690000	-1.01549	-0.983818	-0.0960825	0.0187766
O14579	O14579	Coatomer subunit epsilon	COPE	197				7	7	7	39	39	39	34.482	0	76.616	1992000000	726410000	1265600000	6	7	891450000	342170000	549280000	1100600000	384240000	716340000	-0.23926	-0.178061	-0.170686	0.00690831
O14613	O14613	Cdc42 effector protein 2	CDC42EP2	198				4	4	4	36.2	36.2	36.2	22.483	0	21.719	280160000	63329000	216830000	4	1	209330000	38338000	171000000	70824000	24991000	45832000	2.10004	2.10484	NaN	NaN
O14617	O14617	AP-3 complex subunit delta-1	AP3D1	199				34	34	34	37	37	37	130.16	0	277.91	8551500000	3967500000	4584000000	29	28	5210800000	1504300000	3706500000	3340700000	2463300000	877420000	1.57643	1.59029	-1.80118	-1.67084
O14639	O14639	Actin-binding LIM protein 1	ABLIM1	200				2	2	2	3.7	3.7	3.7	87.687	0	8.9795	54170000	25501000	28669000	0	2	0	0	0	54170000	25501000	28669000	NaN	NaN	NaN	NaN
O14646;O14647;Q8TD26	O14646	Chromodomain-helicase-DNA-binding protein 1	CHD1	201				11	11	10	8.5	8.5	8	196.69	0	43.667	1106600000	530440000	576130000	7	8	499220000	213300000	285920000	607350000	317140000	290210000	0.0411028	0.0928839	-0.151346	-0.00882739
O14653	O14653	Golgi SNAP receptor complex member 2	GOSR2	202				4	4	4	26.9	26.9	26.9	24.775	0	8.5299	579900000	303000000	276900000	1	4	77746000	41390000	36357000	502160000	261610000	240540000	NaN	NaN	-0.35862	0.157044
O14656	O14656	Torsin-1A	TOR1A	203				8	8	8	30.7	30.7	30.7	37.808	0	20.87	1396100000	685980000	710150000	7	7	535510000	247430000	288080000	860620000	438550000	422060000	0.014641	0.0494913	-0.155534	-0.052117
O14657	O14657	Torsin-1B	TOR1B	204				4	4	4	13.4	13.4	13.4	37.978	0	6.205	82912000	38947000	43965000	1	4	0	0	0	82912000	38947000	43965000	NaN	NaN	0.0854246	0.205768
O14672	O14672	Disintegrin and metalloproteinase domain-containing protein 10	ADAM10	207				27	27	27	50.4	50.4	50.4	84.141	0	299.26	9203400000	4586200000	4617200000	21	21	4047700000	789850000	3257900000	5155700000	3796400000	1359300000	2.35137	2.37484	-2.13454	-1.95752
O14681	O14681	Etoposide-induced protein 2.4 homolog	EI24	208				3	3	3	6.5	6.5	6.5	38.964	0	4.178	269560000	132640000	136930000	3	1	162460000	66952000	95508000	107100000	65685000	41420000	0.176706	0.189034	NaN	NaN
O14684	O14684	Prostaglandin E synthase	PTGES	209				4	4	4	29.6	29.6	29.6	17.102	0	39.851	5404000000	2819600000	2584400000	4	4	1785400000	808250000	977180000	3618600000	2011400000	1607200000	0.255924	0.297015	-0.260394	-0.150161
O14713	O14713	Integrin beta-1-binding protein 1	ITGB1BP1	210				4	4	4	26.5	26.5	26.5	21.782	0	22.586	257970000	142380000	115580000	3	3	135390000	32762000	102630000	122580000	109620000	12957000	1.63599	1.65178	-2.70972	-2.60086
O14732	O14732	Inositol monophosphatase 2	IMPA2	212				2	2	2	12.2	12.2	12.2	31.321	0	82.893	36650000	25778000	10872000	2	2	36650000	25778000	10872000	0	0	0	NaN	NaN	NaN	NaN
O14734	O14734	Acyl-coenzyme A thioesterase 8	ACOT8	213				4	4	4	21	21	21	35.914	0	29.436	1033900000	351880000	681990000	0	4	0	0	0	1033900000	351880000	681990000	NaN	NaN	0.258097	0.392427
O14735	O14735	CDP-diacylglycerol--inositol 3-phosphatidyltransferase	CDIPT	214				5	5	5	27.2	27.2	27.2	23.539	0	11.572	897300000	457750000	439540000	5	5	477730000	243750000	233980000	419570000	214010000	205570000	0.263756	0.279531	-0.285214	-0.110558
O14744	O14744	Protein arginine N-methyltransferase 5;Protein arginine N-methyltransferase 5, N-terminally processed	PRMT5	215				21	21	21	42.9	42.9	42.9	72.683	0	124	5103800000	2441700000	2662100000	16	18	2546600000	1320500000	1226100000	2557100000	1121200000	1436000000	-0.370751	-0.336646	0.124725	0.277866
P52564	P52564	Dual specificity mitogen-activated protein kinase kinase 6	MAP2K6	1748				19	19	15	65.6	65.6	50.9	37.492	0	116.14	19137000000	13236000000	5901200000	13	14	5962000000	662300000	5299700000	13175000000	12573000000	601490000	6.93428	6.98311	-4.47265	-4.32702
O14757	O14757	Serine/threonine-protein kinase Chk1	CHEK1	217				6	6	6	14.7	14.7	14.7	54.433	0	10.911	498910000	236310000	262590000	4	4	210410000	91768000	118640000	288490000	144550000	143950000	0.90912	0.898015	-1.46993	-1.34857
O14763	O14763	Tumor necrosis factor receptor superfamily member 10B	TNFRSF10B	218				10	10	10	33.2	33.2	33.2	47.878	0	155.66	2608400000	1318700000	1289700000	9	9	1175600000	492530000	683050000	1432800000	826160000	606690000	0.520146	0.545573	-0.329087	-0.193387
O14773	O14773	Tripeptidyl-peptidase 1	TPP1	219				3	3	3	10.5	10.5	10.5	61.247	0	32.012	596500000	319220000	277280000	2	2	328920000	165390000	163530000	267590000	153830000	113750000	0.0538064	0.0652966	-0.20578	-0.0105558
O14776;Q5VWI1	O14776	Transcription elongation regulator 1	TCERG1	220				24	24	24	22.5	22.5	22.5	123.9	0	55.576	5455400000	3048800000	2406600000	20	18	2140200000	1181700000	958550000	3315200000	1867200000	1448000000	0.621899	0.642193	-0.716078	-0.576519
Q15014	Q15014	Mortality factor 4-like protein 2	MORF4L2	2537				19	19	16	68.8	68.8	59.4	32.307	0	237.72	12249000000	6833100000	5415500000	14	14	7847900000	3037500000	4810500000	4400700000	3795600000	605090000	6.95385	6.95327	-2.71293	-2.55597
O14786	O14786	Neuropilin-1	NRP1	222				21	21	21	36.9	36.9	36.9	103.13	0	251.34	7397000000	3871400000	3525700000	15	19	3495400000	1629600000	1865800000	3901600000	2241800000	1659900000	0.572211	0.622462	-0.510827	-0.375291
O14802	O14802	DNA-directed RNA polymerase III subunit RPC1	POLR3A	223				4	3	3	3.2	2.6	2.6	155.64	0	7.9847	1294600000	82424000	1212100000	2	2	1238800000	58359000	1180500000	55719000	24066000	31653000	2.31397	2.34931	0.0802483	0.211386
O14807	O14807	Ras-related protein M-Ras	MRAS	224				3	3	3	19.2	19.2	19.2	23.846	0	5.1123	18502000	12198000	6304100	1	2	0	0	0	18502000	12198000	6304100	NaN	NaN	NaN	NaN
O14817	O14817	Tetraspanin-4	TSPAN4	225				6	6	6	29.8	29.8	29.8	26.118	0	209.28	5794800000	3060400000	2734500000	5	6	2644300000	1359800000	1284500000	3150500000	1700500000	1449900000	-0.0889757	-0.0462059	-0.17498	-0.074669
O14818;Q8TAA3	O14818	Proteasome subunit alpha type-7	PSMA7	226				15	15	15	64.5	64.5	64.5	27.887	0	180.91	10032000000	5456600000	4575500000	13	13	5232000000	2970500000	2261500000	4800100000	2486000000	2314000000	-0.240878	-0.16146	-0.154715	0.0364681
O14828	O14828	Secretory carrier-associated membrane protein 3	SCAMP3	227				12	12	12	50.4	50.4	50.4	38.287	0	257.11	38674000000	20376000000	18298000000	11	12	18287000000	9121900000	9165300000	20387000000	11255000000	9132300000	-0.0316954	0.0326651	-0.403523	-0.257252
O14874	O14874	[3-methyl-2-oxobutanoate dehydrogenase [lipoamide]] kinase, mitochondrial	BCKDK	228				4	4	4	13.3	13.3	13.3	46.36	0	23.008	628380000	318660000	309720000	2	3	177530000	90526000	87001000	450850000	228140000	222710000	0.0829751	0.140386	-0.156852	0.0472592
O14879	O14879	Interferon-induced protein with tetratricopeptide repeats 3	IFIT3	229				19	19	19	61	61	61	55.984	0	323.31	8471300000	3932300000	4539100000	17	16	3369800000	1792100000	1577700000	5101500000	2140200000	2961300000	-0.0778935	-0.0346775	0.0625362	0.189919
O14880	O14880	Microsomal glutathione S-transferase 3	MGST3	230				7	7	7	68.4	68.4	68.4	16.516	0	294.39	13943000000	7105500000	6837200000	7	7	6004300000	2390600000	3613700000	7938400000	4714900000	3223500000	0.638306	0.699374	-0.537906	-0.346261
O14908	O14908	PDZ domain-containing protein GIPC1	GIPC1	231				8	8	7	29.4	29.4	25.8	36.049	0	27.546	1529400000	519710000	1009700000	5	4	772100000	142450000	629640000	757290000	377260000	380030000	1.97915	2.01582	-1.79496	-1.66965
O14920	O14920	Inhibitor of nuclear factor kappa-B kinase subunit beta	IKBKB	232				7	7	7	9.7	9.7	9.7	86.563	0	11.988	340530000	202970000	137560000	2	6	52960000	30821000	22139000	287570000	172140000	115420000	-0.411829	-0.393368	0.0277203	0.143132
O14925;Q5SRD1	O14925	Mitochondrial import inner membrane translocase subunit Tim23	TIMM23	233				5	5	5	38.3	38.3	38.3	21.943	0	30.09	1637400000	771460000	865890000	4	4	936090000	412810000	523280000	701260000	358650000	342610000	0.467592	0.518032	-0.274808	-0.149969
O14929	O14929	Histone acetyltransferase type B catalytic subunit	HAT1	234				9	9	9	35.1	35.1	35.1	49.512	0	93.11	4926600000	2656000000	2270600000	7	9	2410000000	1446500000	963500000	2516600000	1209500000	1307100000	-0.474512	-0.456979	0.160404	0.283211
O14936	O14936	Peripheral plasma membrane protein CASK	CASK	235				30	30	30	37.4	37.4	37.4	105.12	0	76.752	6207400000	2807900000	3399500000	22	24	2732800000	951620000	1781100000	3474700000	1856300000	1618400000	1.13593	1.17204	-0.807175	-0.659426
O14939	O14939	Phospholipase D2	PLD2	236				5	5	5	6.4	6.4	6.4	105.99	0	7.7434	118900000	69747000	49149000	3	4	74370000	25222000	49149000	44525000	44525000	0	-0.312653	-0.274058	NaN	NaN
O14944	O14944	Proepiregulin;Epiregulin	EREG	237				2	2	2	11.2	11.2	11.2	19.044	0.0058293	1.7377	0	0	0	1	1	0	0	0	0	0	0	NaN	NaN	NaN	NaN
O14949	O14949	Cytochrome b-c1 complex subunit 8	UQCRQ	238				2	2	2	24.4	24.4	24.4	9.9062	0	9.7402	844610000	416020000	428600000	2	2	489540000	220670000	268870000	355070000	195350000	159730000	-0.0324477	0.0487942	-0.2708	-0.101211
P19105;O14950	P19105;O14950	Myosin regulatory light chain 12A;Myosin regulatory light chain 12B	MYL12A;MYL12B	239				12	12	5	63.2	63.2	29.8	19.794	0	238.76	29728000000	14162000000	15566000000	3	5	14849000000	2704300000	12145000000	14879000000	11458000000	3421300000	2.24969	2.27864	-2.09185	-1.94264
O14958	O14958	Calsequestrin-2	CASQ2	240				2	2	2	4.5	4.5	4.5	46.435	0.0056529	1.7706	4399700000	2397800000	2001900000	2	1	1455400000	754520000	700880000	2944300000	1643300000	1301000000	-0.169956	-0.141032	-0.460429	-0.380991
O14965;Q9UQB9	O14965	Aurora kinase A	AURKA	241				12	12	11	44.7	44.7	42.7	45.809	0	76.06	2327300000	862790000	1464500000	10	7	959050000	227790000	731270000	1368300000	635010000	733270000	2.0917	2.12201	-1.28845	-1.11647
O14966	O14966	Ras-related protein Rab-7L1	RAB29	242				6	5	5	35	29.6	29.6	23.155	0	21.476	361470000	169570000	191900000	3	3	139920000	21993000	117930000	221550000	147580000	73975000	2.03087	2.0696	-1.62242	-1.52462
O14967	O14967	Calmegin	CLGN	243				32	31	31	62.3	60.3	60.3	70.038	0	323.31	35414000000	19586000000	15828000000	28	30	15390000000	6906100000	8484100000	20024000000	12680000000	7344200000	0.347666	0.399116	-0.995189	-0.84019
O14972	O14972	Down syndrome critical region protein 3	DSCR3	244				3	3	3	12.5	12.5	12.5	33.01	0	5.1651	201620000	139270000	62342000	0	3	0	0	0	201620000	139270000	62342000	NaN	NaN	-0.574713	-0.46955
O14974	O14974	Protein phosphatase 1 regulatory subunit 12A	PPP1R12A	245				24	24	24	28.3	28.3	28.3	115.28	0	222.12	3176800000	1749400000	1427400000	14	19	1543800000	737100000	806730000	1633000000	1012300000	620700000	1.00684	1.02368	-0.847804	-0.721658
O14975	O14975	Very long-chain acyl-CoA synthetase	SLC27A2	246				27	27	27	51.5	51.5	51.5	70.311	0	299.51	16670000000	9881400000	6789000000	25	25	7116400000	4052400000	3063900000	9554000000	5829000000	3725100000	0.184852	0.242572	-0.338013	-0.20543
O14976	O14976	Cyclin-G-associated kinase	GAK	247				10	10	10	10	10	10	143.19	0	99.79	337260000	200590000	136660000	6	7	202550000	125320000	77227000	134710000	75272000	59436000	0.661658	0.691891	-0.564499	-0.450656
O14979	O14979	Heterogeneous nuclear ribonucleoprotein D-like	HNRNPDL	248				10	9	9	21.9	20	20	46.437	0	90.762	7918800000	4249200000	3669500000	8	9	3273200000	1855600000	1417700000	4645500000	2393700000	2251800000	-0.161153	-0.110308	-0.0804387	0.067088
O14980	O14980	Exportin-1	XPO1	249				43	43	43	51.3	51.3	51.3	123.38	0	323.31	60775000000	12471000000	48304000000	36	41	25710000000	6234600000	19475000000	35065000000	6236300000	28829000000	-0.379582	-0.359749	0.032242	0.192068
O15013	O15013	Rho guanine nucleotide exchange factor 10	ARHGEF10	250				25	25	24	24.5	24.5	23.5	151.61	0	112.82	2990500000	1767300000	1223300000	15	18	1615200000	753520000	861650000	1375400000	1013700000	361620000	1.288	1.29372	-1.79321	-1.64241
O15020	O15020	Spectrin beta chain, non-erythrocytic 2	SPTBN2	251				62	54	54	35.6	31.8	31.8	271.32	0	323.31	10746000000	5878500000	4867700000	38	42	5188700000	1707300000	3481400000	5557500000	4171200000	1386300000	1.61306	1.68113	-1.62723	-1.4761
O15027	O15027	Protein transport protein Sec16A	SEC16A	252				17	17	17	11.5	11.5	11.5	251.89	0	77.564	1637700000	672270000	965430000	9	13	677120000	244920000	432200000	960580000	427340000	533230000	0.630592	0.644318	-0.436764	-0.311471
O15031;O60486	O15031	Plexin-B2	PLXNB2	253				37	37	35	25.7	25.7	24.9	205.12	0	323.31	17717000000	9350500000	8367000000	29	31	9205300000	4180400000	5024900000	8512100000	5170100000	3342000000	0.427499	0.478817	-0.781802	-0.615596
O15037	O15037	Protein KHNYN	KHNYN	254				3	3	3	5	5	5	74.533	0	4.6239	34623000	17177000	17446000	3	2	22238000	4792400	17446000	12385000	12385000	0	NaN	NaN	NaN	NaN
O15042	O15042	U2 snRNP-associated SURP motif-containing protein	U2SURP	255				24	24	24	29.8	29.8	29.8	118.29	0	84.945	6206400000	3233600000	2972900000	17	21	2796300000	1274800000	1521400000	3410200000	1958700000	1451500000	0.302758	0.334683	-0.602087	-0.376882
O15049	O15049	NEDD4-binding protein 3	N4BP3	256				6	6	6	13.1	13.1	13.1	60.469	0	14.905	282200000	131760000	150450000	4	3	182650000	45435000	137220000	99554000	86322000	13231000	1.67392	1.70115	NaN	NaN
O15056	O15056	Synaptojanin-2	SYNJ2	257				22	22	22	21.9	21.9	21.9	165.54	0	180.33	2968600000	867760000	2100800000	17	14	1204900000	306660000	898210000	1763700000	561100000	1202600000	1.18916	1.26772	-1.25236	-1.18216
O15067	O15067	Phosphoribosylformylglycinamidine synthase	PFAS	258				30	30	30	32.7	32.7	32.7	144.73	0	192.09	8703900000	4367400000	4336500000	25	22	3870300000	1976000000	1894300000	4833600000	2391300000	2442200000	-0.403275	-0.333843	0.134484	0.305095
O15084;Q8N8A2	O15084	Serine/threonine-protein phosphatase 6 regulatory ankyrin repeat subunit A	ANKRD28	259				5	5	5	6.2	6.2	6.2	112.96	0	5.2346	205530000	96453000	109080000	3	4	129980000	59331000	70645000	75558000	37122000	38436000	0.183328	0.200002	-0.306395	-0.148369
O15091	O15091	Mitochondrial ribonuclease P protein 3	KIAA0391	260				13	13	13	30.9	30.9	30.9	67.315	0	46.437	1472700000	735340000	737410000	6	12	359470000	174250000	185220000	1113300000	561090000	552190000	-0.149745	-0.120624	-0.237881	-0.106576
O15118	O15118	Niemann-Pick C1 protein	NPC1	262				27	27	27	26.2	26.2	26.2	142.17	0	323.31	48810000000	25009000000	23801000000	25	26	21432000000	9948600000	11483000000	27378000000	15060000000	12317000000	0.154713	0.186374	-0.326335	-0.190635
O15120	O15120	1-acyl-sn-glycerol-3-phosphate acyltransferase beta	AGPAT2	263				5	5	5	21.6	21.6	21.6	30.914	0	15.311	930910000	455070000	475840000	5	4	181560000	97732000	83829000	749350000	357340000	392010000	0.206643	0.233765	-0.519218	-0.355332
O15121	O15121	Sphingolipid delta(4)-desaturase DES1	DEGS1	264				7	7	7	29.1	29.1	29.1	37.866	0	70.144	5734300000	2883400000	2850900000	5	7	2279400000	1041300000	1238100000	3454900000	1842100000	1612900000	0.0346383	0.0817487	-0.265709	-0.140746
O15126	O15126	Secretory carrier-associated membrane protein 1	SCAMP1	265				10	10	10	40.5	40.5	40.5	37.92	0	174.32	10137000000	5283300000	4853900000	9	8	4241400000	1996900000	2244500000	5895800000	3286300000	2609500000	0.106348	0.170438	-0.325142	-0.205031
O15127	O15127	Secretory carrier-associated membrane protein 2	SCAMP2	266				5	5	5	23.7	23.7	23.7	36.648	0	323.31	5260700000	2784500000	2476200000	5	2	1115900000	514440000	601480000	4144800000	2270100000	1874700000	0.374177	0.418676	-0.227337	-0.0861704
O15143	O15143	Actin-related protein 2/3 complex subunit 1B	ARPC1B	267				13	13	12	48.1	48.1	41.9	40.949	0	273.52	8595700000	4430000000	4165700000	12	11	3859900000	2194700000	1665200000	4735800000	2235300000	2500500000	-0.427654	-0.381705	0.131589	0.242206
O15144	O15144	Actin-related protein 2/3 complex subunit 2	ARPC2	268				17	17	17	47.3	47.3	47.3	34.333	0	184.95	9497500000	4651700000	4845800000	15	12	4175100000	2259900000	1915200000	5322400000	2391800000	2930600000	-0.3709	-0.286269	0.225152	0.379288
O15145	O15145	Actin-related protein 2/3 complex subunit 3	ARPC3	269				7	7	7	36.5	36.5	36.5	20.546	0	25.633	4128100000	2677200000	1450900000	6	7	1844500000	1257400000	587120000	2283600000	1419800000	863770000	-0.331046	-0.249857	0.00360232	0.161694
O15155	O15155	BET1 homolog	BET1	270				2	2	2	24.6	24.6	24.6	13.289	0	22.06	4345900000	2158000000	2187800000	2	2	1835500000	800750000	1034700000	2510400000	1357300000	1153100000	0.209765	0.268794	-0.227152	-0.159074
O15160	O15160	DNA-directed RNA polymerases I and III subunit RPAC1	POLR1C	272				10	10	10	38.2	38.2	38.2	39.249	0	126.97	2455600000	1230700000	1224900000	9	8	1063000000	515800000	547220000	1392600000	714910000	677670000	-0.129182	-0.0589388	-0.0704059	0.0989585
O15162	O15162	Phospholipid scramblase 1	PLSCR1	273				9	9	9	33.3	33.3	33.3	35.049	0	262.63	47239000000	23036000000	24203000000	9	9	21458000000	9571000000	11887000000	25780000000	13465000000	12315000000	0.284988	0.318809	-0.164593	-0.00996002
O15164	O15164	Transcription intermediary factor 1-alpha	TRIM24	274				3	3	3	2.9	2.9	2.9	116.83	0	4.9383	87774000	41908000	45866000	2	3	31699000	12683000	19016000	56075000	29226000	26850000	NaN	NaN	-0.0193897	0.117429
O15173	O15173	Membrane-associated progesterone receptor component 2	PGRMC2	275				12	12	11	53.8	53.8	53.8	23.818	0	266.43	5671400000	2838300000	2833100000	10	10	2344600000	1053800000	1290800000	3326800000	1784500000	1542300000	0.257976	0.328951	-0.261206	-0.117224
O15213	O15213	WD repeat-containing protein 46	WDR46	276				13	13	13	28	28	28	68.07	0	84.277	4791500000	1495200000	3296300000	6	12	691520000	220350000	471170000	4100000000	1274800000	2825200000	1.03295	1.07622	-0.944777	-0.785726
O15226	O15226	NF-kappa-B-repressing factor	NKRF	277				18	18	18	33.9	33.9	33.9	77.672	0	65.046	3541700000	2111000000	1430600000	9	16	919970000	488090000	431880000	2621700000	1622900000	998730000	-0.13603	-0.100964	-0.15266	-0.000678201
O15228	O15228	Dihydroxyacetone phosphate acyltransferase	GNPAT	278				22	22	22	34.9	34.9	34.9	77.187	0	96.608	3522000000	1957700000	1564300000	17	19	1869700000	1041000000	828640000	1652400000	916650000	735710000	0.385044	0.41045	-0.242806	-0.0843491
O15230	O15230	Laminin subunit alpha-5	LAMA5	279				6	6	6	2.3	2.3	2.3	399.73	0	13.291	245040000	141780000	103260000	4	5	89000000	50067000	38933000	156040000	91712000	64328000	-0.0436608	-0.0174025	-0.225278	-0.0924017
O15231	O15231	Zinc finger protein 185	ZNF185	280				4	4	4	6	6	6	73.525	0	7.0866	173780000	87854000	85926000	3	2	38375000	8007600	30367000	135410000	79846000	55559000	1.56511	1.61706	-1.05667	-0.902956
O15235	O15235	28S ribosomal protein S12, mitochondrial	MRPS12	281				3	3	3	32.6	32.6	32.6	15.173	0	13.169	280050000	137060000	142990000	2	3	28050000	13566000	14483000	252000000	123500000	128500000	NaN	NaN	-0.108068	0.160533
O15243	O15243	Leptin receptor gene-related protein	LEPROT	283				2	2	2	10.7	10.7	10.7	14.254	0	5.1519	529920000	262320000	267600000	1	2	241430000	87692000	153740000	288490000	174620000	113860000	0.343351	0.396927	-0.333716	-0.159734
O15254	O15254	Peroxisomal acyl-coenzyme A oxidase 3	ACOX3	284				10	10	10	20.3	20.3	20.3	77.628	0	45.585	503420000	240040000	263380000	6	8	152030000	62099000	89929000	351390000	177940000	173450000	0.181039	0.189666	-0.193948	-0.0433039
O15258	O15258	Protein RER1	RER1	285				6	6	6	37.2	37.2	37.2	22.958	0	104.48	16025000000	8073900000	7951000000	6	5	7816500000	2996500000	4820000000	8208400000	5077300000	3131000000	0.636729	0.700884	-0.808134	-0.604411
O15260	O15260	Surfeit locus protein 4	SURF4	286				7	7	7	30.5	30.5	30.5	30.394	0	139.39	34051000000	17833000000	16219000000	5	7	11057000000	4787200000	6270000000	22994000000	13046000000	9948500000	0.288418	0.310922	-0.376096	-0.229095
O15269	O15269	Serine palmitoyltransferase 1	SPTLC1	287				8	8	8	22.6	22.6	22.6	52.743	0	66.517	2303400000	1112300000	1191100000	8	6	980620000	457670000	522960000	1322800000	654660000	668120000	0.171207	0.216982	0.0330882	0.177089
O15270	O15270	Serine palmitoyltransferase 2	SPTLC2	288				15	15	15	33.6	33.6	33.6	62.924	0	76.155	1052200000	526340000	525870000	10	11	415870000	205860000	210010000	636340000	320490000	315860000	0.149129	0.17031	-0.16955	0.00920381
O15294	O15294	UDP-N-acetylglucosamine--peptide N-acetylglucosaminyltransferase 110 kDa subunit	OGT	290				16	16	16	19.6	19.6	19.6	116.92	0	68.514	1929100000	1015500000	913640000	9	14	595220000	301700000	293520000	1333900000	713770000	620120000	-0.0394586	-0.0156513	-0.174214	-0.0267487
O15305	O15305	Phosphomannomutase 2	PMM2	291				7	7	7	32.9	32.9	32.9	28.082	0	29.532	1106600000	588600000	518010000	4	5	422820000	248070000	174750000	683780000	340530000	343250000	-0.468232	-0.453577	-0.327095	-0.152099
O15321	O15321	Transmembrane 9 superfamily member 1	TM9SF1	292				8	8	8	20.3	20.3	20.3	68.86	0	97.611	1873400000	949320000	924110000	7	7	502190000	244560000	257620000	1371200000	704760000	666490000	-0.12844	-0.0242231	-0.304131	-0.0604575
O15344;Q9UJV3	O15344	E3 ubiquitin-protein ligase Midline-1	MID1	293				15	15	15	26.4	26.4	26.4	75.25	0	76.339	2612500000	1099000000	1513500000	10	12	1323800000	222830000	1101000000	1288700000	876160000	412510000	2.63027	2.6504	-1.63675	-1.46407
O15347	O15347	High mobility group protein B3	HMGB3	294				7	7	7	33.5	33.5	33.5	22.98	0	38.399	2004600000	917360000	1087300000	5	6	1246500000	360820000	885710000	758090000	556540000	201550000	1.7411	1.78266	-1.58576	-1.41335
O15354	O15354	Prosaposin receptor GPR37	GPR37	295				6	6	6	17	17	17	67.113	0	36.372	637900000	351970000	285930000	4	6	239030000	123510000	115520000	398870000	228460000	170410000	0.0807941	0.114767	-0.503834	-0.392857
O15355	O15355	Protein phosphatase 1G	PPM1G	296				20	20	20	49.8	49.8	49.8	59.271	0	323.31	10491000000	5810700000	4680600000	18	18	4893400000	3022800000	1870500000	5597900000	2787900000	2810000000	-0.692898	-0.643248	0.0416635	0.187514
O15357;Q92835	O15357	Phosphatidylinositol 3,4,5-trisphosphate 5-phosphatase 2	INPPL1	297				17	17	17	16.9	16.9	16.9	138.6	0	55.547	1363200000	708680000	654500000	13	12	637640000	336640000	301000000	725540000	372040000	353500000	-0.149457	-0.154426	0.0106367	0.140909
O15371	O15371	Eukaryotic translation initiation factor 3 subunit D	EIF3D	298				19	19	19	47.8	47.8	47.8	63.972	0	323.31	13304000000	6756700000	6547200000	19	17	7125100000	3090600000	4034500000	6178800000	3666200000	2512700000	0.423632	0.474774	-0.57725	-0.456702
O15372	O15372	Eukaryotic translation initiation factor 3 subunit H	EIF3H	299				13	13	13	43.2	43.2	43.2	39.93	0	72.334	4992700000	2709200000	2283500000	13	12	2462000000	1461100000	1000900000	2530800000	1248100000	1282700000	-0.536838	-0.495878	-0.0974556	0.0461418
O15379	O15379	Histone deacetylase 3	HDAC3	300				3	2	2	7.9	6.1	6.1	48.847	0	18.581	245180000	110530000	134640000	1	2	81031000	34676000	46355000	164140000	75855000	88289000	NaN	NaN	-0.0792341	0.033793
O15381	O15381	Nuclear valosin-containing protein-like	NVL	301				9	9	9	15.2	15.2	15.2	95.05	0	27.099	601510000	264100000	337410000	6	6	227010000	100300000	126710000	374490000	163790000	210700000	1.11796	1.18979	0.00144204	0.163628
O15382	O15382	Branched-chain-amino-acid aminotransferase, mitochondrial	BCAT2	302				10	10	10	38.8	38.8	38.8	44.287	0	28.465	1828900000	896140000	932740000	6	9	672110000	307710000	364400000	1156800000	588420000	568340000	0.00302647	0.0911243	-0.11327	0.0581087
O15397	O15397	Importin-8	IPO8	303				16	15	15	19.3	18.3	18.3	119.94	0	87.735	2276600000	1242200000	1034400000	10	12	947690000	566370000	381320000	1328900000	675780000	653110000	-0.0254266	-0.0408233	0.152897	0.29678
O15400	O15400	Syntaxin-7	STX7	304				10	10	10	62.8	62.8	62.8	29.815	0	323.31	11043000000	5546700000	5496600000	9	10	4094300000	2155400000	1938900000	6949000000	3391400000	3557700000	-0.240231	-0.199719	-0.272698	-0.10132
O15427	O15427	Monocarboxylate transporter 4	SLC16A3	305				14	14	14	25.8	25.8	25.8	49.469	0	267.34	83025000000	44243000000	38781000000	14	13	37974000000	19176000000	18798000000	45050000000	25067000000	19984000000	-0.0342785	0.0201999	-0.323678	-0.192052
O15431	O15431	High affinity copper uptake protein 1	SLC31A1	306				2	2	2	15.8	15.8	15.8	21.09	0	11.894	208490000	79419000	129070000	1	2	0	0	0	208490000	79419000	129070000	NaN	NaN	0.148609	0.256286
O15438	O15438	Canalicular multispecific organic anion transporter 2	ABCC3	307				27	25	25	25	23.9	23.9	169.34	0	123.39	5799500000	2993400000	2806100000	18	23	1972400000	827340000	1145100000	3827100000	2166100000	1661000000	0.560715	0.594835	-0.843629	-0.671531
O15439	O15439	Multidrug resistance-associated protein 4	ABCC4	308				39	38	38	35.2	34.6	34.6	149.52	0	248.38	6286500000	3210600000	3075900000	26	34	2253700000	1080800000	1172900000	4032800000	2129900000	1902900000	0.154842	0.206393	-0.230313	-0.0563262
O15440;Q96J66;Q92887	O15440	Multidrug resistance-associated protein 5	ABCC5	309				21	21	19	19.3	19.3	18.2	160.66	0	123.2	2488200000	1382400000	1105800000	16	12	1361400000	519690000	841730000	1126800000	862720000	264110000	1.00562	1.02269	-1.46367	-1.33468
O15460	O15460	Prolyl 4-hydroxylase subunit alpha-2	P4HA2	310				13	13	13	36.6	36.6	36.6	60.901	0	114.51	4061900000	2067300000	1994600000	11	11	1244900000	602580000	642280000	2817000000	1464700000	1352300000	0.0333701	0.0827026	-0.217508	-0.0382137
O15498	O15498	Synaptobrevin homolog YKT6	YKT6	311				8	8	8	50.5	50.5	50.5	22.417	0	33.408	1590200000	795040000	795180000	7	7	729670000	226810000	502860000	860550000	568230000	292320000	0.894449	0.896853	-1.73576	-1.59227
O15511	O15511	Actin-related protein 2/3 complex subunit 5	ARPC5	312				2	2	2	20.5	20.5	20.5	16.32	0	14.556	1207900000	603280000	604640000	2	2	528880000	268570000	260310000	679050000	334710000	344330000	-0.13519	-0.0863082	0.0381553	0.19497
O15533	O15533	Tapasin	TAPBP	313				5	5	5	15.4	15.4	15.4	47.625	0	27.492	4081700000	2116000000	1965700000	5	4	1987200000	1020500000	966740000	2094500000	1095600000	998930000	0.64911	0.698663	-0.377669	-0.238664
O15554	O15554	Intermediate conductance calcium-activated potassium channel protein 4	KCNN4	315				11	11	11	24.8	24.8	24.8	47.695	0	60.641	1243100000	596200000	646940000	6	9	657660000	277530000	380130000	585490000	318680000	266810000	0.357946	0.392098	-0.0392066	0.121015
O43143	O43143	Pre-mRNA-splicing factor ATP-dependent RNA helicase DHX15	DHX15	316				42	42	41	55.7	55.7	54.6	90.932	0	323.31	38082000000	21026000000	17056000000	38	35	16626000000	8139000000	8486500000	21456000000	12887000000	8569600000	0.206643	0.253384	-0.36188	-0.236639
O43148	O43148	mRNA cap guanine-N7 methyltransferase	RNMT	317				4	4	4	10.3	10.3	10.3	54.843	0	6.8502	241060000	105000000	136070000	2	3	30706000	16615000	14091000	210360000	88383000	121970000	NaN	NaN	0.297837	0.44074
O43155	O43155	Leucine-rich repeat transmembrane protein FLRT2	FLRT2	318				3	3	3	4.7	4.7	4.7	74.048	0.0058205	1.7273	224490000	129390000	95098000	1	2	20864000	6342800	14521000	203630000	123050000	80577000	NaN	NaN	-0.522116	-0.380277
O43156	O43156	TELO2-interacting protein 1 homolog	TTI1	319				6	6	6	7.6	7.6	7.6	122.07	0	34.491	1053100000	376440000	676670000	4	4	705680000	165660000	540020000	347430000	210790000	136650000	0.32262	0.36087	-0.692362	-0.559919
O43157	O43157	Plexin-B1	PLXNB1	320				5	4	4	2.6	2.2	2.2	232.3	0	6.7803	346430000	147370000	199060000	3	3	45663000	9771100	35892000	300770000	137600000	163170000	NaN	NaN	0.307428	0.478195
O43159	O43159	Ribosomal RNA-processing protein 8	RRP8	321				11	11	11	34.9	34.9	34.9	50.714	0	101.23	2706200000	1436600000	1269600000	10	8	1489700000	657530000	832120000	1216500000	779040000	437470000	0.800993	0.840121	-1.10983	-0.984274
O43169	O43169	Cytochrome b5 type B	CYB5B	322				6	6	6	62	62	62	16.694	0	230.71	13591000000	6468400000	7122100000	6	5	5460700000	2150300000	3310400000	8129800000	4318100000	3811700000	0.54409	0.58111	-0.361491	-0.232989
O43172	O43172	U4/U6 small nuclear ribonucleoprotein Prp4	PRPF4	323				16	16	16	43.9	43.9	43.9	58.449	0	105.83	6163700000	2975600000	3188100000	13	16	2662700000	1228700000	1434000000	3501100000	1747000000	1754100000	0.355918	0.388355	-0.287395	-0.110106
O43175	O43175	D-3-phosphoglycerate dehydrogenase	PHGDH	324				27	27	27	61.4	61.4	61.4	56.65	0	323.31	35886000000	18286000000	17600000000	23	26	16167000000	8518100000	7648800000	19719000000	9767800000	9951100000	-0.126029	-0.0718457	0.0496307	0.173895
O43184	O43184	Disintegrin and metalloproteinase domain-containing protein 12	ADAM12	325				3	3	3	3.4	3.4	3.4	99.541	0	5.3655	163690000	100390000	63307000	2	3	34338000	5152200	29186000	129360000	95235000	34121000	NaN	NaN	-1.20673	-1.07342
O43237	O43237	Cytoplasmic dynein 1 light intermediate chain 2	DYNC1LI2	326				12	12	12	40.7	40.7	40.7	54.099	0	50.365	1433400000	823440000	609960000	7	10	574430000	214150000	360280000	858970000	609290000	249680000	0.749835	0.783834	-1.49456	-1.27139
O43242	O43242	26S proteasome non-ATPase regulatory subunit 3	PSMD3	327				32	32	32	59.9	59.9	59.9	60.977	0	323.31	21162000000	10997000000	10165000000	29	27	9852400000	5222400000	4630000000	11310000000	5774500000	5535300000	-0.155614	-0.142688	-0.0798439	0.0472592
O43252	O43252	Bifunctional 3-phosphoadenosine 5-phosphosulfate synthase 1;Sulfate adenylyltransferase;Adenylyl-sulfate kinase	PAPSS1	328				12	12	12	26.4	26.4	26.4	70.832	0	87.464	2452400000	1281200000	1171200000	11	11	902610000	457280000	445330000	1549800000	823940000	725830000	-0.162008	-0.134968	0.081476	0.224781
O43264	O43264	Centromere/kinetochore protein zw10 homolog	ZW10	329				7	7	7	10.3	10.3	10.3	88.828	0	25.496	478230000	239370000	238860000	4	6	165350000	82429000	82918000	312880000	156940000	155940000	-0.0876567	-0.0774825	-0.101799	0.0377336
O43290	O43290	U4/U6.U5 tri-snRNP-associated protein 1	SART1	331				16	16	16	28.5	28.5	28.5	90.254	0	83.805	2327400000	1152700000	1174700000	10	14	773290000	314570000	458710000	1554100000	838150000	715960000	0.626486	0.632827	-0.404573	-0.247097
O43292	O43292	Glycosylphosphatidylinositol anchor attachment 1 protein	GPAA1	332				7	7	7	14	14	14	67.622	0	28.226	1879800000	983020000	896810000	5	7	632680000	291440000	341240000	1247200000	691590000	555570000	0.136979	0.171463	-0.296651	-0.119291
O43306;O95622	O43306	Adenylate cyclase type 6	ADCY6	333				16	16	16	17.8	17.8	17.8	130.61	0	87.718	1507100000	979690000	527450000	12	9	1074400000	639960000	434400000	432780000	339720000	93052000	0.923796	0.9911	-1.76704	-1.55288
O43314;Q6PFW1	O43314	Inositol hexakisphosphate and diphosphoinositol-pentakisphosphate kinase 2	PPIP5K2	334				21	21	21	19.7	19.7	19.7	140.41	0	40.746	2299800000	1320800000	979070000	15	11	1589600000	853620000	735980000	710240000	467150000	243080000	1.79423	1.8083	-2.19496	-2.06058
O43324	O43324	Eukaryotic translation elongation factor 1 epsilon-1	EEF1E1	336				5	5	5	39.1	39.1	39.1	19.81	0	14.759	1244700000	706790000	537950000	3	3	699270000	431960000	267310000	545470000	274830000	270640000	-0.921636	-0.916753	0.0565835	0.183328
O43390	O43390	Heterogeneous nuclear ribonucleoprotein R	HNRNPR	337				28	23	23	48.2	40.6	40.6	70.942	0	323.31	30581000000	14564000000	16017000000	20	22	12135000000	5532500000	6602500000	18446000000	9031100000	9414900000	-0.048845	0.0241777	-0.145701	-0.00615901
O43395	O43395	U4/U6 small nuclear ribonucleoprotein Prp3	PRPF3	338				19	19	19	31.3	31.3	31.3	77.528	0	112.08	5593200000	2743100000	2850100000	14	16	2441100000	927120000	1514000000	3152000000	1815900000	1336100000	0.70832	0.820975	-0.765229	-0.605288
O43396	O43396	Thioredoxin-like protein 1	TXNL1	339				11	11	11	55	55	55	32.251	0	58.064	2593000000	1360100000	1232900000	9	7	739060000	346470000	392590000	1853900000	1013600000	840350000	-0.151795	-0.102682	-0.195253	0.0107799
O43399	O43399	Tumor protein D54	TPD52L2	340				14	14	14	76.7	76.7	76.7	22.237	0	197.19	5083700000	2459900000	2623800000	9	13	2460800000	558720000	1902100000	2622900000	1901200000	721750000	1.37501	1.53386	-1.75244	-1.63841
O43402	O43402	ER membrane protein complex subunit 8	EMC8	341				4	4	4	25.2	25.2	25.2	23.773	0	12.233	619940000	320780000	299150000	3	4	213720000	120620000	93101000	406210000	200160000	206050000	-0.685918	-0.652153	-0.179645	-0.032551
O43414	O43414	ERI1 exoribonuclease 3	ERI3	342				5	5	5	20.5	20.5	20.5	37.238	0	8.0571	288390000	144820000	143570000	3	2	154830000	78783000	76045000	133560000	66035000	67529000	-0.917243	-0.801456	-0.170361	-0.0302214
O43427	O43427	Acidic fibroblast growth factor intracellular-binding protein	FIBP	344				3	3	3	8.8	8.8	8.8	41.878	0	3.7857	99599000	42346000	57253000	2	1	59229000	23432000	35797000	40370000	18914000	21456000	NaN	NaN	NaN	NaN
O43432	O43432	Eukaryotic translation initiation factor 4 gamma 3	EIF4G3	345				7	2	2	5.3	2.2	2.2	176.65	0	5.3291	126650000	48062000	78589000	1	1	86277000	36583000	49694000	40374000	11479000	28895000	NaN	NaN	NaN	NaN
O43447	O43447	Peptidyl-prolyl cis-trans isomerase H	PPIH	346				6	6	6	29.9	29.9	29.9	19.208	0	10.92	386740000	195590000	191160000	5	4	226540000	124430000	102100000	160210000	71153000	89055000	-0.414903	-0.150385	-0.0375472	0.123004
O43488;Q8NHP1	O43488	Aflatoxin B1 aldehyde reductase member 2	AKR7A2	347				6	6	6	21.4	21.4	21.4	39.589	0	17.254	863340000	498060000	365280000	5	5	395540000	265810000	129740000	467790000	232250000	235540000	-0.383812	-0.275315	0.0742315	0.282618
O75128	O75128	Protein cordon-bleu	COBL	495				37	37	37	40	40	40	135.62	0	294.79	8330700000	3894100000	4436600000	25	29	3810100000	440220000	3369900000	4520600000	3453900000	1066700000	6.66718	6.81083	-2.19515	-2.02515
Q9Y237	Q9Y237	Peptidyl-prolyl cis-trans isomerase NIMA-interacting 4	PIN4	5244				6	6	6	55	55	55	13.81	0	120.24	17099000000	9791800000	7307500000	6	6	6986400000	331230000	6655200000	10113000000	9460600000	652340000	6.58447	6.63206	-3.51893	-3.35851
O43505	O43505	Beta-1,4-glucuronyltransferase 1	B4GAT1	350				6	6	6	25.5	25.5	25.5	47.119	0	30.597	432430000	211800000	220620000	1	5	88708000	44117000	44591000	343720000	167680000	176030000	NaN	NaN	0.0321009	0.167486
O75937	O75937	DnaJ homolog subfamily C member 8	DNAJC8	593				15	15	15	56.5	56.5	56.5	29.841	0	209.82	22460000000	11741000000	10719000000	15	13	11426000000	1065100000	10360000000	11034000000	10675000000	358800000	6.51496	6.59432	-4.0065	-3.89821
O43556	O43556	Epsilon-sarcoglycan	SGCE	354				4	4	4	16	16	16	49.85	0	31.303	220230000	156620000	63608000	2	4	50563000	7753300	42810000	169670000	148870000	20798000	NaN	NaN	-1.98216	-1.86544
O43570	O43570	Carbonic anhydrase 12	CA12	355				7	7	7	31.4	31.4	31.4	39.45	0	34.197	1127100000	461760000	665350000	3	6	354510000	73471000	281040000	772600000	388290000	384310000	1.03619	1.0743	-0.941587	-0.795409
O43572	O43572	A-kinase anchor protein 10, mitochondrial	AKAP10	356				17	17	17	42.3	42.3	42.3	73.817	0	186.07	2981400000	1735000000	1246400000	12	12	1581300000	537960000	1043300000	1400100000	1197100000	203060000	0.845109	0.884246	-2.04501	-1.89824
O43583	O43583	Density-regulated protein	DENR	357				7	7	7	45.5	45.5	45.5	22.092	0	45.199	987150000	455520000	531640000	6	6	548960000	167300000	381660000	438190000	288220000	149980000	1.1036	1.20157	-1.22035	-1.08525
O43592	O43592	Exportin-T	XPOT	358				16	16	16	21.1	21.1	21.1	109.96	0	56.239	2752900000	934800000	1818100000	12	11	1735000000	481440000	1253600000	1017800000	453360000	564490000	-0.461025	-0.467514	0.178109	0.34153
O43615	O43615	Mitochondrial import inner membrane translocase subunit TIM44	TIMM44	359				19	19	19	45.4	45.4	45.4	51.355	0	63.987	5453400000	2749900000	2703500000	13	16	2389600000	1204000000	1185700000	3063800000	1546000000	1517900000	0.187641	0.251083	-0.359934	-0.220362
O43617	O43617	Trafficking protein particle complex subunit 3	TRAPPC3	360				3	3	3	15	15	15	20.274	0.0013837	2.4896	165740000	96390000	69346000	1	3	15121000	8399300	6721900	150610000	87990000	62624000	NaN	NaN	-0.378344	-0.216066
O43653	O43653	Prostate stem cell antigen	PSCA	361				3	3	3	24.6	24.6	24.6	11.959	0	142.84	9609100000	5296400000	4312700000	3	3	4024000000	2188200000	1835800000	5585200000	3108200000	2476900000	-0.293023	-0.232684	-0.31113	-0.206295
O43657	O43657	Tetraspanin-6	TSPAN6	362				13	13	13	39.6	39.6	39.6	27.563	0	323.31	59730000000	29932000000	29799000000	12	13	24661000000	12203000000	12458000000	35069000000	17729000000	17340000000	0.0284277	0.067088	-0.0733629	0.0762854
O43660	O43660	Pleiotropic regulator 1	PLRG1	363				13	13	13	35.2	35.2	35.2	57.193	0	65.235	2476600000	1269200000	1207400000	8	13	876980000	400310000	476670000	1599700000	868940000	730730000	0.210389	0.262313	-0.407019	-0.221808
O43663	O43663	Protein regulator of cytokinesis 1	PRC1	364				11	11	11	22.9	22.9	22.9	71.606	0	64.361	1525900000	795120000	730740000	9	10	748890000	261320000	487570000	776970000	533810000	243160000	1.59627	1.64998	-1.47698	-1.3207
O43665	O43665	Regulator of G-protein signaling 10	RGS10	365				2	2	2	12.2	12.2	12.2	21.21	0.00020964	3.4913	114900000	33293000	81610000	1	2	15088000	1350700	13738000	99815000	31943000	67872000	NaN	NaN	-1.11939	-0.96821
O43670	O43670	BUB3-interacting and GLEBS motif-containing protein ZNF207	ZNF207	366				3	3	3	6.9	6.9	6.9	50.75	0	5.8589	1590500000	793130000	797390000	3	2	768040000	384830000	383210000	822480000	408300000	414180000	-0.208194	-0.172978	-0.18848	-0.0564462
O43681	O43681	ATPase ASNA1	ASNA1	370				9	9	9	34.5	34.5	34.5	38.792	0	28.059	1497600000	773200000	724400000	7	7	638260000	315250000	323010000	859340000	457940000	401390000	0.285225	0.318924	-0.146851	-0.025691
O43684	O43684	Mitotic checkpoint protein BUB3	BUB3	371				15	15	15	52.4	52.4	52.4	37.154	0	313.61	11882000000	6085600000	5796800000	13	12	5491000000	2905200000	2585800000	6391300000	3180300000	3211000000	-0.209829	-0.159992	-0.116629	-0.00160231
O43688	O43688	Lipid phosphate phosphohydrolase 2	PPAP2C	372				3	3	3	12.8	12.8	12.8	32.573	0	3.4948	1571100000	873270000	697830000	3	2	531000000	278250000	252740000	1040100000	595020000	445090000	-0.307501	-0.262625	-0.390226	-0.265743
O43707	O43707	Alpha-actinin-4	ACTN4	373				67	67	46	76	76	54.1	104.85	0	323.31	212750000000	113270000000	99483000000	44	45	98291000000	55128000000	43163000000	114460000000	58138000000	56320000000	-0.274669	-0.217659	0.0272956	0.186374
O43709	O43709	Probable 18S rRNA (guanine-N(7))-methyltransferase	WBSCR22	374				3	3	3	17.4	17.4	17.4	31.88	0	30.182	1302500000	634020000	668500000	3	2	748040000	281510000	466530000	554480000	352500000	201970000	0.688852	0.729444	-0.790909	-0.674752
O43719	O43719	HIV Tat-specific factor 1	HTATSF1	375				10	10	10	20.3	20.3	20.3	85.852	0	71.868	951430000	478350000	473090000	3	10	208700000	103710000	104990000	742730000	374630000	368100000	-0.17119	-0.133638	-0.36316	-0.182098
O43747	O43747	AP-1 complex subunit gamma-1	AP1G1	377				19	19	19	29.1	29.1	29.1	91.35	0	63.854	2484000000	1149200000	1334800000	12	16	807800000	407980000	399820000	1676200000	741220000	935020000	-0.244617	-0.207195	0.0432045	0.140779
O43752	O43752	Syntaxin-6	STX6	378				2	2	2	13.7	13.7	13.7	29.176	0	12.81	81561000	59075000	22486000	1	1	22871000	11711000	11160000	58690000	47364000	11326000	NaN	NaN	NaN	NaN
O43760	O43760	Synaptogyrin-2	SYNGR2	379				5	5	5	20.5	20.5	20.5	24.81	0	8.8628	2096300000	1125900000	970400000	4	5	709550000	349800000	359750000	1386700000	776090000	610650000	0.109427	0.190931	-0.283685	-0.11627
O43765	O43765	Small glutamine-rich tetratricopeptide repeat-containing protein alpha	SGTA	380				2	2	2	8.9	8.9	8.9	34.063	0	4.6204	104210000	57862000	46350000	0	2	0	0	0	104210000	57862000	46350000	NaN	NaN	-0.467853	-0.315774
P20290	P20290	Transcription factor BTF3	BTF3	1162				13	13	13	67	67	67	22.168	0	323.31	20098000000	11644000000	8454100000	11	13	8561900000	487040000	8074800000	11536000000	11157000000	379290000	5.94047	5.98605	-3.96928	-3.84168
O43772	O43772	Mitochondrial carnitine/acylcarnitine carrier protein	SLC25A20	382				12	12	12	40.5	40.5	40.5	32.943	0	29.317	3927000000	2199600000	1727500000	11	11	1308600000	525920000	782680000	2618400000	1673700000	944770000	0.581399	0.637657	-0.407383	-0.138315
O43776	O43776	Asparagine--tRNA ligase, cytoplasmic	NARS	383				21	21	21	40.7	40.7	40.7	62.942	0	226.41	10362000000	5653900000	4707900000	17	21	4246300000	2522100000	1724200000	6115500000	3131800000	2983700000	-0.546625	-0.494638	-0.0267487	0.145221
O43795	O43795	Unconventional myosin-Ib	MYO1B	384				21	21	20	22.2	22.2	21.4	131.98	0	53.224	2880700000	1308400000	1572300000	18	14	1310000000	557330000	752660000	1570700000	751100000	819640000	0.221197	0.250355	-0.0777108	0.0625362
O43808	O43808	Peroxisomal membrane protein PMP34	SLC25A17	385				2	2	2	5.5	5.5	5.5	34.566	0.0013701	2.2974	289980000	145730000	144250000	1	2	143310000	68872000	74438000	146670000	76859000	69815000	NaN	NaN	NaN	NaN
O43809	O43809	Cleavage and polyadenylation specificity factor subunit 5	NUDT21	386				11	11	11	58.6	58.6	58.6	26.227	0	67.111	4218900000	2019800000	2199100000	11	8	1679700000	862850000	816820000	2539200000	1157000000	1382200000	-0.408627	-0.420665	-0.135301	0.0657101
O43813	O43813	LanC-like protein 1	LANCL1	387				13	13	13	49.1	49.1	49.1	45.283	0	196.96	5959900000	3243900000	2716000000	12	11	2802300000	1745500000	1056800000	3157700000	1498400000	1659200000	-0.269564	-0.224992	0.100305	0.249021
O43815	O43815	Striatin	STRN	388				4	4	4	9.2	9.2	9.2	86.131	0	6.0701	162900000	98196000	64708000	0	4	0	0	0	162900000	98196000	64708000	NaN	NaN	-0.454763	-0.292687
O43818	O43818	U3 small nucleolar RNA-interacting protein 2	RRP9	389				13	13	13	37.5	37.5	37.5	51.84	0	323.31	3878500000	1662100000	2216400000	9	11	2196900000	700300000	1496600000	1681600000	961800000	719790000	0.075738	0.128821	-0.275053	-0.0867525
O43819	O43819	Protein SCO2 homolog, mitochondrial	SCO2	390				5	5	5	22.6	22.6	22.6	29.81	0	5.5245	930060000	444160000	485900000	4	4	280480000	93265000	187220000	649580000	350900000	298680000	0.857583	0.867264	-0.482775	-0.345143
O43823	O43823	A-kinase anchor protein 8	AKAP8	391				5	5	5	13.7	13.7	13.7	76.107	0	25.158	275040000	145350000	129680000	2	3	142490000	66456000	76032000	132550000	78898000	53649000	0.455544	0.498149	-0.388469	-0.2411
O43824	O43824	Putative GTP-binding protein 6	GTPBP6	392				4	4	4	9.7	9.7	9.7	56.897	0	15.521	190600000	100390000	90207000	2	3	60522000	27623000	32898000	130080000	72768000	57309000	-0.0334809	0.00619029	-0.345289	0.0150693
O43826	O43826	Glucose-6-phosphate translocase	SLC37A4	393				3	3	3	7.5	7.5	7.5	46.36	0	11.258	464160000	251610000	212550000	2	3	130320000	63610000	66712000	333840000	188000000	145840000	0.0829751	0.125651	-0.302493	-0.146244
O43837	O43837	Isocitrate dehydrogenase [NAD] subunit beta, mitochondrial	IDH3B	394				14	14	14	50.6	50.6	50.6	42.183	0	139.31	5419500000	3094100000	2325500000	11	13	2238100000	1397600000	840560000	3181400000	1696500000	1484900000	-0.0212479	0.016639	-0.276765	-0.134002
O43847	O43847	Nardilysin	NRD1	395				18	18	18	17.2	17.2	17.2	131.7	0	29.523	2026800000	1083900000	942900000	12	14	953800000	508000000	445800000	1073000000	575930000	497100000	-0.418736	-0.395777	0.0922074	0.206768
O43852	O43852	Calumenin	CALU	396				3	3	3	13.7	13.7	13.7	37.106	0	14.07	1279800000	631430000	648340000	3	3	431210000	215240000	215970000	848560000	416190000	432370000	0.129613	0.1644	0.0607391	0.242572
O43854	O43854	EGF-like repeat and discoidin I-like domain-containing protein 3	EDIL3	397				13	13	13	28.1	28.1	28.1	53.764	0	61.078	3274200000	1487600000	1786600000	11	12	1221300000	582390000	638910000	2052900000	905200000	1147700000	0.354452	0.372618	0.0947765	0.23352
O43861	O43861	Probable phospholipid-transporting ATPase IIB	ATP9B	398				16	11	11	18.9	14.7	14.7	129.3	0	93.773	2228900000	648870000	1580100000	7	9	504170000	239490000	264680000	1724800000	409370000	1315400000	0.36233	0.401303	-0.597911	-0.449493
O43865	O43865	Putative adenosylhomocysteinase 2	AHCYL1	399				17	17	9	39.4	39.4	24.9	58.951	0	111.67	4576200000	2246400000	2329800000	8	8	1863400000	850260000	1013100000	2712800000	1396100000	1316700000	0.253263	0.323889	-0.225852	-0.0706483
O43896	O43896	Kinesin-like protein KIF1C	KIF1C	400				7	4	4	8.3	4.8	4.8	122.95	0	5.2437	173780000	69139000	104640000	2	3	64215000	16997000	47218000	109560000	52143000	57420000	NaN	NaN	-0.147042	-0.0344558
O43913	O43913	Origin recognition complex subunit 5	ORC5	401				8	8	8	20.7	20.7	20.7	50.282	0	11.797	470550000	236180000	234370000	4	7	104660000	37250000	67406000	365900000	198930000	166960000	0.39846	0.406428	-0.836141	-0.725613
O43929;CON__Q2YDI2	O43929	Origin recognition complex subunit 4	ORC4	403				7	7	7	22.9	22.9	22.9	50.377	0	41.17	806640000	434210000	372430000	4	6	296560000	123730000	172830000	510080000	310480000	199600000	0.299127	0.37829	-0.34964	-0.237898
O60216;Q9H4I0	O60216	Double-strand-break repair protein rad21 homolog	RAD21	404				18	18	18	42.9	42.9	42.9	71.689	0	156.97	12051000000	2138300000	9912300000	13	15	4815000000	806840000	4008100000	7235700000	1331500000	5904200000	-0.32686	-0.272245	-0.0646911	0.127369
O60231	O60231	Putative pre-mRNA-splicing factor ATP-dependent RNA helicase DHX16	DHX16	405				21	20	20	26.8	25.9	25.9	119.26	0	111.06	2503100000	1370800000	1132400000	16	15	1381500000	668540000	712930000	1121700000	702230000	419440000	0.968128	1.0059	-1.04498	-0.913814
O60244	O60244	Mediator of RNA polymerase II transcription subunit 14	MED14	406				3	3	3	3.6	3.6	3.6	160.6	0	4.4439	22724000	16104000	6620600	1	2	7850200	7850200	0	14874000	8253500	6620600	NaN	NaN	NaN	NaN
O96013;Q9P286;Q9NQU5	O96013	Serine/threonine-protein kinase PAK 4	PAK4	760				21	21	21	49.9	49.9	49.9	64.071	0	205.63	10900000000	5938600000	4961400000	17	20	4952700000	1001800000	3950900000	5947300000	4936800000	1010500000	5.90956	5.91786	-2.47353	-2.32532
O60256	O60256	Phosphoribosyl pyrophosphate synthase-associated protein 2	PRPSAP2	408				6	5	5	23	19.2	19.2	40.925	0	16.658	372260000	191900000	180360000	2	4	173160000	92864000	80296000	199100000	99039000	100060000	-0.877606	-0.848687	0.124725	0.309409
O60264	O60264	SWI/SNF-related matrix-associated actin-dependent regulator of chromatin subfamily A member 5	SMARCA5	409				43	43	31	44.1	44.1	33.9	121.9	0	207.38	13444000000	6756600000	6687600000	25	27	5838600000	2631700000	3206800000	7605700000	4124900000	3480800000	0.176323	0.227864	-0.324997	-0.156579
Q16763	Q16763	Ubiquitin-conjugating enzyme E2 S	UBE2S	2687				12	12	12	64.9	64.9	64.9	23.845	0	204.18	28400000000	15089000000	13311000000	12	11	13741000000	1123500000	12618000000	14659000000	13966000000	693790000	5.86384	5.89736	-3.78556	-3.6315
O60279	O60279	Sushi domain-containing protein 5	SUSD5	411				3	3	3	10.5	10.5	10.5	68.02	0	4.2778	184100000	38592000	145510000	3	0	184100000	38592000	145510000	0	0	0	0.724476	0.756853	NaN	NaN
O60287	O60287	Nucleolar pre-ribosomal-associated protein 1	URB1	413				11	11	11	6.9	6.9	6.9	254.39	0	28.931	543140000	257680000	285460000	4	10	127780000	60616000	67165000	415360000	197070000	218290000	0.0529723	0.0721745	-0.206995	-0.0741525
O60291	O60291	E3 ubiquitin-protein ligase MGRN1	MGRN1	414				3	3	2	6.2	6.2	4.7	60.752	0	4.7128	167390000	74692000	92694000	1	1	33366000	12551000	20815000	134020000	62141000	71879000	NaN	NaN	-0.246361	-0.0762955
O60292	O60292	Signal-induced proliferation-associated 1-like protein 3	SIPA1L3	415				8	8	8	6.8	6.8	6.8	194.61	0	19.289	267700000	131760000	135950000	5	5	164520000	34572000	129950000	103190000	97184000	6002800	1.57643	1.63338	-1.92434	-1.81721
O60293	O60293	Zinc finger C3H1 domain-containing protein	ZFC3H1	416				3	3	3	2	2	2	226.35	0	9.4816	300020000	186970000	113050000	2	3	43468000	8515800	34953000	256550000	178450000	78096000	NaN	NaN	-0.752267	-0.587186
O60294	O60294	tRNA wybutosine-synthesizing protein 4	LCMT2	417				5	5	5	10.1	10.1	10.1	75.601	0	13.881	207720000	111540000	96171000	3	3	64176000	39631000	24545000	143540000	71913000	71626000	-0.380446	-0.355129	-0.100701	0.014641
O60306	O60306	Intron-binding protein aquarius	AQR	418				23	22	22	20.4	19.9	19.9	171.29	0	43.729	2290000000	1175700000	1114400000	12	16	934810000	475940000	458870000	1355200000	699740000	655500000	-0.0432742	0.0809305	-0.0763107	0.0507454
O60313	O60313	Dynamin-like 120 kDa protein, mitochondrial;Dynamin-like 120 kDa protein, form S1	OPA1	419				30	30	30	40.2	40.2	40.2	111.63	0	156.6	5142600000	2545700000	2597000000	22	24	1994100000	677010000	1317000000	3148600000	1868700000	1279900000	0.888149	0.893129	-0.798617	-0.695442
O60333;Q12756	O60333	Kinesin-like protein KIF1B	KIF1B	421				9	9	6	6.4	6.4	4.3	204.47	0	49.079	772750000	321650000	451100000	5	3	369480000	118640000	250830000	403280000	203010000	200270000	0.699374	0.834226	-1.2185	-1.04701
O60337	O60337	E3 ubiquitin-protein ligase MARCH6	MARCH6	422				5	5	5	6.5	6.5	6.5	102.54	0	14.996	353480000	192060000	161420000	5	4	132570000	63980000	68587000	220910000	128080000	92830000	0.283211	0.297367	-0.302084	-0.149249
O60341	O60341	Lysine-specific histone demethylase 1A	KDM1A	423				15	15	15	21.4	21.4	21.4	92.902	0	53.181	1679500000	893180000	786340000	8	14	406880000	211070000	195810000	1272600000	682110000	590530000	0.146264	0.184852	-0.0462952	0.145743
O60343	O60343	TBC1 domain family member 4	TBC1D4	424				6	6	6	5.5	5.5	5.5	146.56	0	43.625	634280000	311600000	322680000	5	4	493610000	248830000	244770000	140670000	62764000	77907000	0.171847	0.210514	0.125254	0.320427
O60346	O60346	PH domain leucine-rich repeat-containing protein phosphatase 1	PHLPP1	425				2	2	2	2.4	2.4	2.4	184.67	0	14.864	72585000	67114000	5470600	0	2	0	0	0	72585000	67114000	5470600	NaN	NaN	NaN	NaN
O60347	O60347	TBC1 domain family member 12	TBC1D12	426				3	3	2	4.9	4.9	3.9	85.625	0	4.7845	110960000	79950000	31007000	1	2	21647000	6059800	15587000	89311000	73890000	15421000	NaN	NaN	-1.65845	-1.4804
O60353	O60353	Frizzled-6	FZD6	427				10	10	10	18.8	18.8	18.8	79.291	0	27.723	1034700000	560200000	474450000	8	8	482450000	163190000	319260000	552200000	397020000	155190000	1.72561	1.74958	-1.74647	-1.59209
O60427	O60427	Fatty acid desaturase 1	FADS1	428				20	20	19	50	50	48.6	51.964	0	164.38	13130000000	6616400000	6513200000	17	19	6048000000	2997800000	3050200000	7081600000	3618700000	3463000000	-0.00544923	0.00417777	-0.0717548	0.0519985
O60437	O60437	Periplakin	PPL	429				10	10	10	6.7	6.7	6.7	204.74	0	17.971	436850000	208370000	228480000	4	8	78741000	30073000	48668000	358110000	178300000	179810000	0.230203	0.239276	-0.228385	-0.101846
O60443	O60443	Non-syndromic hearing impairment protein 5	DFNA5	430				5	5	5	11.1	11.1	11.1	54.554	0	5.8121	421650000	182970000	238680000	2	4	138740000	40414000	98323000	282910000	142560000	140360000	1.56516	1.57705	-0.452609	-0.291557
O60462	O60462	Neuropilin-2	NRP2	431				13	13	13	16.8	16.8	16.8	104.83	0	59.802	1865400000	895050000	970360000	9	10	1008600000	427790000	580770000	856860000	467260000	389600000	0.782157	0.793022	-0.547236	-0.397334
O60476	O60476	Mannosyl-oligosaccharide 1,2-alpha-mannosidase IB	MAN1A2	432				4	4	4	7.6	7.6	7.6	73.003	0	3.5757	39102000	22042000	17060000	1	3	0	0	0	39102000	22042000	17060000	NaN	NaN	-0.515336	-0.345601
O60488	O60488	Long-chain-fatty-acid--CoA ligase 4	ACSL4	433				33	31	31	61.6	57.5	57.5	79.187	0	278.4	20432000000	9483500000	10948000000	29	26	9869000000	3578700000	6290300000	10563000000	5904800000	4657900000	0.894216	0.948975	-0.440264	-0.289527
O60493	O60493	Sorting nexin-3	SNX3	434				9	9	8	42.6	42.6	38.3	18.762	0	20.83	2575200000	1336200000	1239000000	7	6	1153000000	301730000	851270000	1422200000	1034500000	387710000	1.56511	1.60079	-1.66429	-1.4616
O60499	O60499	Syntaxin-10	STX10	435				6	6	6	32.9	32.9	32.9	28.114	0	44.595	848860000	450760000	398100000	4	5	294400000	141940000	152460000	554460000	308820000	245640000	-0.083875	-0.0387916	-0.367546	-0.214357
O60502	O60502	Protein O-GlcNAcase	MGEA5	436				9	9	9	12.4	12.4	12.4	102.91	0	9.7263	955740000	282040000	673710000	6	6	494760000	172880000	321870000	460990000	109160000	351830000	0.335712	0.375735	0.0687396	0.176067
O60503	O60503	Adenylate cyclase type 9	ADCY9	437				25	25	25	27	27	27	150.7	0	141.69	5053800000	2226200000	2827600000	20	19	2851100000	814700000	2036400000	2202700000	1411500000	791230000	1.59292	1.64238	-2.19906	-2.03056
O60504	O60504	Vinexin	SORBS3	438				3	3	3	4.9	4.9	4.9	75.34	0.0021422	2.2079	44292000	16591000	27700000	3	0	44292000	16591000	27700000	0	0	0	NaN	NaN	NaN	NaN
O60506	O60506	Heterogeneous nuclear ribonucleoprotein Q	SYNCRIP	439				29	29	24	52.3	52.3	44.6	69.602	0	323.31	47850000000	24831000000	23019000000	22	22	20117000000	10996000000	9120900000	27733000000	13835000000	13898000000	-0.143755	-0.10493	-0.0292347	0.103397
O60508	O60508	Pre-mRNA-processing factor 17	CDC40	440				5	5	5	12.1	12.1	12.1	65.521	0	12.534	509430000	255190000	254250000	2	5	99449000	49820000	49629000	409980000	205370000	204620000	0.0433446	0.0772429	0.171207	0.310922
O60513	O60513	Beta-1,4-galactosyltransferase 4;N-acetyllactosamine synthase;Lactotriaosylceramide beta-1,4-galactosyltransferase	B4GALT4	441				3	3	3	11	11	11	40.041	0	7.5156	163280000	77203000	86074000	1	3	45826000	16909000	28917000	117450000	60294000	57157000	NaN	NaN	-0.137553	0.00992034
O60518	O60518	Ran-binding protein 6	RANBP6	442				12	10	10	15	13.3	13.3	124.71	0	55.85	1252000000	602040000	649920000	6	10	222660000	101040000	121620000	1029300000	501000000	528300000	-0.0681203	0.00619029	-0.0170083	0.1038
O60524	O60524	Nuclear export mediator factor NEMF	NEMF	443				10	10	10	11	11	11	122.95	0	22.212	917540000	417810000	499730000	6	7	404790000	144690000	260110000	512740000	273120000	239620000	1.32089	1.39578	-0.461283	-0.295996
O60547	O60547	GDP-mannose 4,6 dehydratase	GMDS	444				2	2	2	7.3	7.3	7.3	41.949	0.0013731	2.3447	99626000	39793000	59833000	1	1	52499000	23738000	28761000	47127000	16055000	31072000	NaN	NaN	NaN	NaN
O60568	O60568	Procollagen-lysine,2-oxoglutarate 5-dioxygenase 3	PLOD3	445				27	27	27	47.7	47.7	47.7	84.784	0	71.451	5619900000	2532100000	3087800000	17	20	1900800000	914660000	986100000	3719200000	1617400000	2101700000	-0.0771628	0.000288558	-0.193932	-0.0259407
P17096	P17096	High mobility group protein HMG-I/HMG-Y	HMGA1	1102				6	6	6	41.1	41.1	41.1	11.676	0	323.31	5581000000	2757100000	2823800000	5	6	1988500000	64920000	1923500000	3592500000	2692200000	900300000	5.75892	5.78803	-2.25484	-2.13486
O60636	O60636	Tetraspanin-2	TSPAN2	448				2	2	2	19.5	19.5	19.5	24.147	0.0058161	1.7267	33760000	20887000	12873000	1	1	21217000	8343800	12873000	12543000	12543000	0	NaN	NaN	NaN	NaN
O60637	O60637	Tetraspanin-3	TSPAN3	449				6	6	6	23.7	23.7	23.7	28.017	0	42.389	42323000000	22280000000	20043000000	5	4	19631000000	9746100000	9885200000	22691000000	12534000000	10157000000	0.017922	0.0395595	-0.272576	-0.123591
O60645	O60645	Exocyst complex component 3	EXOC3	450				8	8	8	13.2	13.2	13.2	85.566	0	129.59	1046400000	623020000	423360000	4	7	340630000	171830000	168810000	705750000	451200000	254550000	-0.10507	-0.0797219	-0.90893	-0.765425
O60658	O60658	High affinity cAMP-specific and IBMX-insensitive 3,5-cyclic phosphodiesterase 8A	PDE8A	451				6	6	6	9.8	9.8	9.8	93.303	0	15.974	941690000	726120000	215580000	4	4	687840000	526400000	161440000	253850000	199720000	54133000	1.90188	1.89863	-1.46379	-1.35273
O60664	O60664	Perilipin-3	PLIN3	452				15	15	15	56	56	56	47.074	0	170.67	7174100000	3990400000	3183700000	11	14	2903300000	1635100000	1268200000	4270700000	2355200000	1915500000	0.283448	0.313942	-0.0826217	0.016211
O60669	O60669	Monocarboxylate transporter 2	SLC16A7	453				5	5	5	8.2	8.2	8.2	52.2	0	15.948	776790000	414470000	362320000	4	5	324790000	101640000	223150000	452000000	312830000	139170000	0.135272	0.177727	-1.5937	-1.45898
O60675;O15525	O60675;O15525	Transcription factor MafK;Transcription factor MafG	MAFK;MAFG	454				4	4	3	28.8	28.8	24.4	17.523	0	7.7762	455110000	238430000	216680000	2	2	319530000	139650000	179890000	135580000	98783000	36793000	1.85734	1.85695	-1.62789	-1.51655
O60678	O60678	Protein arginine N-methyltransferase 3	PRMT3	455				5	5	5	11.1	11.1	11.1	59.902	0	6.6507	539580000	296890000	242690000	3	3	411690000	230280000	181410000	127880000	66613000	61270000	-0.426141	-0.400949	-0.113614	0.0122111
O60684	O60684	Importin subunit alpha-7	KPNA6	457				18	18	8	42.5	42.5	22	60.029	0	238.51	5856300000	2676700000	3179600000	6	7	2494800000	881860000	1612900000	3361600000	1794800000	1566700000	0.557974	0.605968	-0.358546	-0.2316
O60701	O60701	UDP-glucose 6-dehydrogenase	UGDH	458				21	21	21	63.2	63.2	63.2	55.023	0	246.88	9916000000	5551300000	4364700000	18	18	4335000000	2454200000	1880800000	5581000000	3097000000	2483900000	0.00288247	0.0409626	0.0453032	0.20389
Q6NZI2	Q6NZI2	Polymerase I and transcript release factor	PTRF	2989				17	17	17	42.6	42.6	42.6	43.476	0	323.31	24775000000	12494000000	12282000000	15	15	12535000000	1147100000	11388000000	12240000000	11346000000	893220000	5.69716	5.70661	-3.983	-3.79979
O60725	O60725	Protein-S-isoprenylcysteine O-methyltransferase	ICMT	460				6	6	6	23.6	23.6	23.6	31.938	0	128.33	8160600000	6391700000	1769000000	5	5	3899700000	3206700000	692960000	4261000000	3185000000	1076000000	0.268434	0.268554	-0.372692	-0.21922
O60749	O60749	Sorting nexin-2	SNX2	461				6	4	4	13.3	9.2	9.2	58.47	0	5.1853	275040000	135640000	139410000	2	4	146110000	67091000	79019000	128930000	68548000	60387000	0.0908535	0.132643	-0.196244	0.00877379
O60762	O60762	Dolichol-phosphate mannosyltransferase subunit 1	DPM1	462				12	12	12	53.5	53.5	53.5	29.634	0	52.535	5787700000	2804600000	2983100000	11	11	2230100000	1041700000	1188400000	3557600000	1762900000	1794700000	0.184344	0.213752	-0.0731656	0.154454
O60763;REV__Q5VZ89	O60763	General vesicular transport factor p115	USO1	463				23	23	23	29.1	29.1	29.1	107.89	0	137.11	4005800000	1739000000	2266700000	15	21	1904400000	648730000	1255700000	2101300000	1090300000	1011000000	-0.693271	-0.643789	0.0067647	0.14991
O60779	O60779	Thiamine transporter 1	SLC19A2	464				3	3	3	9.3	9.3	9.3	55.399	0	5.4816	534140000	244870000	289270000	2	3	144640000	49286000	95356000	389500000	195580000	193920000	0.692695	0.775346	-0.311274	-0.186984
Q99880;Q99879;Q99877;Q93079;Q5QNW6;P62807;P58876;P57053;O60814	Q99880;Q99879;Q99877;Q93079;Q5QNW6;P62807;P58876;P57053;O60814	Histone H2B type 1-L;Histone H2B type 1-M;Histone H2B type 1-N;Histone H2B type 1-H;Histone H2B type 2-F;Histone H2B type 1-C/E/F/G/I;Histone H2B type 1-D;Histone H2B type F-S;Histone H2B type 1-K	HIST1H2BL;HIST1H2BM;HIST1H2BN;HIST1H2BH;HIST2H2BF;HIST1H2BC;HIST1H2BD;H2BFS;HIST1H2BK	466				6	6	2	41.3	41.3	7.9	13.952	0	106.08	31870000000	16389000000	15481000000	2	2	13081000000	6558300000	6522200000	18790000000	9830900000	8958600000	0.064469	0.0893625	-0.137061	-0.0264696
O60826	O60826	Coiled-coil domain-containing protein 22	CCDC22	468				4	4	4	7.5	7.5	7.5	70.755	0	7.4337	415870000	207060000	208820000	3	3	322030000	169840000	152200000	93841000	37217000	56623000	-0.0773302	-0.0616765	0.117163	0.284159
O60828	O60828	Polyglutamine-binding protein 1	PQBP1	469				5	5	5	37	37	37	30.472	0	48.221	720280000	361170000	359120000	4	3	292970000	61344000	231620000	427310000	299820000	127490000	1.38056	1.50075	-1.2121	-1.06894
O60831	O60831	PRA1 family protein 2	PRAF2	470				8	8	8	29.2	29.2	29.2	19.258	0	42.405	19066000000	9269300000	9796900000	8	8	8452900000	3635400000	4817500000	10613000000	5633900000	4979400000	0.375735	0.418568	-0.276293	-0.132926
O60832	O60832	H/ACA ribonucleoprotein complex subunit 4	DKC1	471				24	24	24	53.1	53.1	53.1	57.673	0	323.31	16305000000	8555000000	7750100000	20	22	7221200000	3767300000	3453900000	9083900000	4787700000	4296200000	-0.0440326	-0.0146307	-0.0941254	0.0635029
O60841	O60841	Eukaryotic translation initiation factor 5B	EIF5B	472				33	33	33	34.9	34.9	34.9	138.83	0	323.31	8250500000	4211900000	4038600000	27	30	3388900000	1077900000	2311100000	4861500000	3134000000	1727500000	0.359971	0.418676	-1.03514	-0.911397
O60869	O60869	Endothelial differentiation-related factor 1	EDF1	474				12	12	12	55.4	55.4	55.4	16.368	0	129.4	50707000000	28842000000	21866000000	9	10	22117000000	1394100000	20723000000	28591000000	27448000000	1143200000	4.57846	4.63546	-0.182082	-0.0585031
O60870	O60870	DNA/RNA-binding protein KIN17	KIN	475				8	8	8	26	26	26	45.373	0	36.819	761180000	203150000	558030000	4	6	136100000	16629000	119470000	625080000	186520000	438560000	2.35809	2.36586	-0.919697	-0.801682
O60879	O60879	Protein diaphanous homolog 2	DIAPH2	476				13	13	13	13.6	13.6	13.6	125.57	0	20.192	991120000	288460000	702650000	9	6	353110000	91016000	262090000	638010000	197450000	440560000	0.857105	0.854155	-1.55415	-1.38274
O60884	O60884	DnaJ homolog subfamily A member 2	DNAJA2	477				10	10	10	36.4	36.4	36.4	45.745	0	48.17	1407700000	755360000	652370000	8	7	564810000	255930000	308880000	842920000	499430000	343490000	0.179638	0.182565	-0.411944	-0.259444
O60890	O60890	Oligophrenin-1	OPHN1	480				4	4	4	7.7	7.7	7.7	91.64	0	18.567	173680000	78378000	95301000	3	1	84846000	14267000	70580000	88833000	64111000	24722000	0.487795	0.492725	NaN	NaN
O60921	O60921	Checkpoint protein HUS1	HUS1	481				2	2	2	12.1	12.1	12.1	31.691	0	9.8332	119700000	62913000	56791000	1	2	42786000	25629000	17157000	76917000	37284000	39634000	NaN	NaN	-0.0532541	0.0797024
O60927	O60927	Protein phosphatase 1 regulatory subunit 11	PPP1R11	482				2	2	2	31.7	31.7	31.7	13.952	0	12.287	181810000	51006000	130810000	1	1	22138000	5050300	17088000	159680000	45956000	113720000	NaN	NaN	NaN	NaN
O60934	O60934	Nibrin	NBN	483				3	3	3	6	6	6	84.958	0	7.0087	348950000	179670000	169280000	2	2	137980000	67954000	70027000	210970000	111720000	99250000	-0.141876	-0.0832635	-0.100453	0.00619029
O60936	O60936	Nucleolar protein 3	NOL3	484				3	3	3	14.4	14.4	14.4	22.629	0	4.9668	294710000	192250000	102460000	1	3	66530000	48483000	18046000	228180000	143760000	84414000	NaN	NaN	-0.34639	-0.101397
O60942	O60942	mRNA-capping enzyme;Polynucleotide 5-triphosphatase;mRNA guanylyltransferase	RNGTT	485				3	3	3	5.4	5.4	5.4	68.556	0	3.5868	42081000	18810000	23271000	2	2	25653000	10932000	14721000	16428000	7878500	8549900	NaN	NaN	NaN	NaN
O75027	O75027	ATP-binding cassette sub-family B member 7, mitochondrial	ABCB7	486				14	14	14	24.7	24.7	24.7	82.64	0	82.246	5119800000	2640800000	2479000000	11	14	2207100000	1034300000	1172700000	2912700000	1606400000	1306300000	0.211386	0.241108	-0.224402	-0.0625049
Q15404	Q15404	Ras suppressor protein 1	RSU1	2600				14	14	14	75.8	75.8	75.8	31.54	0	271.75	7925300000	3050100000	4875200000	13	12	4789400000	368680000	4420700000	3135900000	2681400000	454510000	5.60757	5.65478	-2.1769	-2.05104
O75054	O75054	Immunoglobulin superfamily member 3	IGSF3	488				14	14	14	16.2	16.2	16.2	135.19	0	68.319	881910000	404650000	477250000	8	9	339810000	88608000	251200000	542100000	316050000	226050000	0.865365	0.886433	-1.70022	-1.51659
O75071	O75071	EF-hand calcium-binding domain-containing protein 14	EFCAB14	489				12	12	12	32.1	32.1	32.1	55.031	0	66.92	5361100000	2845700000	2515400000	10	11	2126000000	998140000	1127900000	3235100000	1847600000	1387500000	0.619554	0.653519	-0.59802	-0.493865
O75083	O75083	WD repeat-containing protein 1	WDR1	490				28	28	28	64.2	64.2	64.2	66.193	0	323.31	22781000000	11504000000	11277000000	26	23	11934000000	6532200000	5402000000	10847000000	4972000000	5874800000	-0.420743	-0.365035	0.0865121	0.219711
O75110	O75110	Probable phospholipid-transporting ATPase IIA	ATP9A	491				26	26	21	29.4	29.4	24.8	118.58	0	155.46	6617600000	3372700000	3244800000	18	17	3659400000	1581700000	2077700000	2958100000	1791000000	1167100000	0.496513	0.548733	-0.540694	-0.422849
O75116	O75116	Rho-associated protein kinase 2	ROCK2	492				19	17	17	18.4	16.9	16.9	160.9	0	56.412	2852700000	1246000000	1606700000	10	14	1126600000	617770000	508840000	1726100000	628210000	1097900000	0.317883	0.341075	-0.609905	-0.449375
Q96Q45	Q96Q45	Transmembrane protein 237	TMEM237	4047				11	11	11	29.9	29.9	29.9	45.525	0	83.779	5129600000	2134500000	2995100000	10	6	3154000000	427320000	2726700000	1975600000	1707200000	268440000	5.44274	5.49972	-2.41388	-2.21076
O75127	O75127	Pentatricopeptide repeat-containing protein 1, mitochondrial	PTCD1	494				10	10	10	15.4	15.4	15.4	78.855	0	16.072	531480000	245230000	286250000	6	9	214010000	96021000	117990000	317470000	149200000	168260000	-0.0321674	0.0136409	-0.216066	-0.0410015
P61587	P61587	Rho-related GTP-binding protein RhoE	RND3	1922				12	12	12	52.9	52.9	52.9	27.368	0	129.89	11355000000	4660200000	6694700000	11	8	7727800000	1297200000	6430600000	3627100000	3363000000	264140000	5.43833	5.49563	-3.87777	-3.68488
O75131;Q8IYJ1;Q96A23;O95741;Q9HCH3;Q9UBL6	O75131	Copine-3	CPNE3	496				18	18	17	44.1	44.1	42.5	60.13	0	127.88	8019200000	3711400000	4307800000	13	16	3089500000	1276700000	1812800000	4929800000	2434700000	2495000000	0.511063	0.54666	-0.201477	-0.0348253
O75146	O75146	Huntingtin-interacting protein 1-related protein	HIP1R	497				5	5	5	5.4	5.4	5.4	119.39	0	7.327	120130000	59255000	60878000	2	4	21446000	9395700	12051000	98686000	49859000	48828000	0.197614	0.221939	0.0147838	0.171591
O75147	O75147	Obscurin-like protein 1	OBSL1	498				4	4	4	2.6	2.6	2.6	206.94	0	3.8367	550080000	213640000	336440000	3	3	389820000	78640000	311180000	160270000	135000000	25265000	1.59713	1.63575	-1.66754	-1.51478
O75151	O75151	Lysine-specific demethylase PHF2	PHF2	499				3	2	2	3.4	2.1	2.1	120.77	0	3.8881	298800000	171190000	127600000	1	2	123320000	53528000	69788000	175480000	117670000	57816000	NaN	NaN	-0.715604	-0.5477
O75152	O75152	Zinc finger CCCH domain-containing protein 11A	ZC3H11A	500				12	12	10	20.4	20.4	17.2	89.13	0	42.514	1007700000	556680000	451040000	6	9	370280000	155270000	215020000	637440000	401410000	236030000	0.418892	0.493545	-0.822069	-0.609883
O75153	O75153	Clustered mitochondria protein homolog	CLUH	501				21	21	20	21.8	21.8	21.3	146.67	0	88.823	2812000000	1376100000	1435900000	17	17	1345800000	648110000	697640000	1466300000	728020000	738240000	-0.278846	-0.272263	-0.0389843	0.11703
O75165	O75165	DnaJ homolog subfamily C member 13	DNAJC13	502				12	12	12	6.2	6.2	6.2	254.41	0	40.877	562900000	279500000	283400000	5	10	82176000	44200000	37976000	480720000	235300000	245430000	-0.0520572	-0.0485465	0.156655	0.350158
O75167	O75167	Phosphatase and actin regulator 2	PHACTR2	503				9	9	9	15.9	15.9	15.9	69.699	0	30.59	3201400000	2707900000	493470000	8	5	2787900000	2335700000	452150000	413530000	372220000	41316000	0.949423	0.97585	-2.11998	-1.94048
O75190;Q8WWF6;Q8NHS0;Q7Z6W7	O75190	DnaJ homolog subfamily B member 6	DNAJB6	505				7	7	6	30.1	30.1	27	36.087	0	31.121	1658600000	310710000	1347900000	5	3	876960000	127450000	749520000	781610000	183260000	598350000	3.25975	3.33371	1.90346	2.10225
O75197;A4QPB2	O75197	Low-density lipoprotein receptor-related protein 5	LRP5	506				31	31	27	27.1	27.1	24.6	179.14	0	150.41	5312100000	2998300000	2313900000	19	25	2094000000	1044400000	1049600000	3218200000	1953900000	1264300000	0.20964	0.214995	-0.533639	-0.411675
O75208	O75208	Ubiquinone biosynthesis protein COQ9, mitochondrial	COQ9	508				3	3	3	21.7	21.7	21.7	35.509	0	19.116	345330000	205780000	139540000	2	2	139460000	74674000	64784000	205870000	131110000	74761000	-0.000187559	0.0344974	-0.346867	-0.173547
O75223	O75223	Gamma-glutamylcyclotransferase	GGCT	509				6	6	6	44.7	44.7	44.7	21.007	0	20.584	1250500000	933030000	317430000	5	4	401360000	229950000	171410000	849100000	703080000	146020000	-0.216501	-0.1633	-0.15719	-0.0368959
O75251	O75251	NADH dehydrogenase [ubiquinone] iron-sulfur protein 7, mitochondrial	NDUFS7	510				3	3	3	21.6	21.6	21.6	23.563	0	12.69	699730000	432390000	267340000	1	3	0	0	0	699730000	432390000	267340000	NaN	NaN	-0.652584	-0.525247
O75306	O75306	NADH dehydrogenase [ubiquinone] iron-sulfur protein 2, mitochondrial	NDUFS2	511				16	16	16	46.9	46.9	46.9	52.545	0	195.77	6236400000	2634000000	3602400000	16	13	3511100000	1242700000	2268400000	2725200000	1391300000	1334000000	-0.0932325	-0.0821176	-0.111773	0.0432045
O75323	O75323	Protein NipSnap homolog 2	GBAS	513				7	7	7	35.7	35.7	35.7	33.742	0	44.133	1684900000	923230000	761660000	6	6	499290000	251290000	248000000	1185600000	671940000	513660000	-0.383172	-0.35875	-0.271862	-0.108627
O75324	O75324	Stannin	SNN	514				2	2	2	44.3	44.3	44.3	9.497	0	3.5266	155190000	70787000	84403000	2	2	84659000	45712000	38947000	70531000	25075000	45456000	NaN	NaN	NaN	NaN
O75330	O75330	Hyaluronan mediated motility receptor	HMMR	515				12	12	11	21.4	21.4	20.4	84.099	0	66.443	795790000	460750000	335040000	6	10	283880000	68656000	215230000	511910000	392100000	119820000	0.854794	0.860844	-1.11738	-0.973894
O75340	O75340	Programmed cell death protein 6	PDCD6	516				9	9	9	50.8	50.8	50.8	21.868	0	296.48	10966000000	4668400000	6297800000	9	9	4797400000	1825100000	2972300000	6168700000	2843200000	3325500000	-0.0477112	0.026021	-0.0818733	0.066537
O75347	O75347	Tubulin-specific chaperone A	TBCA	517				7	7	7	52.8	52.8	52.8	12.855	0	13.718	1073000000	556900000	516100000	6	3	570190000	292000000	278190000	502800000	264890000	237910000	-0.272297	-0.256218	0.0729976	0.318693
O75348;O95670	O75348;O95670	V-type proton ATPase subunit G 1;V-type proton ATPase subunit G 2	ATP6V1G1;ATP6V1G2	518				2	2	2	22.9	22.9	22.9	13.757	0	14.248	140770000	44356000	96413000	0	2	0	0	0	140770000	44356000	96413000	NaN	NaN	NaN	NaN
O75351	O75351	Vacuolar protein sorting-associated protein 4B	VPS4B	519				4	4	4	12.4	12.4	12.4	49.301	0	8.0412	205500000	106320000	99179000	0	4	0	0	0	205500000	106320000	99179000	NaN	NaN	-0.194641	-0.0268957
O75352	O75352	Mannose-P-dolichol utilization defect 1 protein	MPDU1	520				4	4	4	21.1	21.1	21.1	26.638	0	21.137	4669300000	2156100000	2513200000	4	4	1875100000	860290000	1014800000	2794200000	1295800000	1498400000	0.434455	0.457752	-0.508711	-0.380052
O75367	O75367	Core histone macro-H2A.1	H2AFY	521				19	19	17	60.5	60.5	53.5	39.617	0	323.31	31893000000	16548000000	15344000000	15	16	13971000000	6981500000	6989300000	17922000000	9566800000	8354900000	-0.149297	-0.101242	-0.190289	-0.0608637
O75369	O75369	Filamin-B	FLNB	522				129	117	114	64.7	62.1	60.4	278.16	0	323.31	70524000000	36197000000	34327000000	103	102	32307000000	17528000000	14778000000	38217000000	18669000000	19549000000	-0.186623	-0.143946	0.0164963	0.173255
O75376	O75376	Nuclear receptor corepressor 1	NCOR1	523				2	2	2	1	1	1	270.21	0	9.5501	143440000	85030000	58413000	2	1	109060000	63636000	45421000	34386000	21394000	12992000	-0.940672	-0.925193	NaN	NaN
O75379	O75379	Vesicle-associated membrane protein 4	VAMP4	524				3	3	3	23.4	23.4	23.4	16.397	0	19.798	633460000	431280000	202180000	2	3	144870000	39449000	105420000	488590000	391830000	96759000	1.36508	1.38344	-1.42198	-1.2809
O75380	O75380	NADH dehydrogenase [ubiquinone] iron-sulfur protein 6, mitochondrial	NDUFS6	525				5	5	5	47.6	47.6	47.6	13.711	0	8.2596	1241500000	802170000	439290000	4	5	759730000	542420000	217310000	481720000	259740000	221980000	0.108892	0.100843	-0.441223	-0.343971
O75381	O75381	Peroxisomal membrane protein PEX14	PEX14	526				4	4	4	10.6	10.6	10.6	41.236	0	23.452	463060000	261740000	201330000	4	3	176170000	99487000	76679000	286900000	162250000	124650000	-0.00223794	0.0170667	-0.340203	-0.19164
O75382;Q9C040	O75382	Tripartite motif-containing protein 3	TRIM3	527				11	11	10	19	19	17.5	80.829	0	73.229	896290000	421290000	475000000	5	9	395750000	83509000	312240000	500550000	337780000	162770000	0.944858	0.960512	-1.75472	-1.65785
O75386	O75386	Tubby-related protein 3	TULP3	528				6	6	6	17.4	17.4	17.4	49.642	0	19.091	387330000	223530000	163800000	2	6	85394000	19580000	65814000	301940000	203950000	97986000	1.25985	1.31203	-1.15631	-1.00944
O75390	O75390	Citrate synthase, mitochondrial	CS	529				19	19	19	58.4	58.4	58.4	51.712	0	323.31	37749000000	15228000000	22521000000	18	18	15055000000	6553000000	8501900000	22694000000	8675400000	14019000000	0.063641	0.108491	-0.178682	-0.0385841
O75391	O75391	Sperm-associated antigen 7	SPAG7	530				3	3	3	16.3	16.3	16.3	26.034	0	6.4004	122670000	76806000	45862000	3	1	80247000	41523000	38724000	42421000	35283000	7137900	0.0164963	0.0209111	NaN	NaN
O75396	O75396	Vesicle-trafficking protein SEC22b	SEC22B	531				10	10	10	47.9	47.9	47.9	24.593	0	126.85	16343000000	8389300000	7953400000	9	10	6161600000	2768300000	3393300000	10181000000	5621000000	4560100000	0.326307	0.365581	-0.41889	-0.268
O75400	O75400	Pre-mRNA-processing factor 40 homolog A	PRPF40A	532				15	15	15	17.1	17.1	17.1	108.8	0	78.89	3609300000	1729900000	1879400000	9	14	1168700000	582360000	586300000	2440700000	1147600000	1293100000	-0.138537	-0.104511	-0.0628213	0.095587
O75410	O75410	Transforming acidic coiled-coil-containing protein 1	TACC1	533				19	19	17	36.6	36.6	34.3	87.793	0	69.759	1934700000	979420000	955250000	14	10	950530000	286460000	664070000	984130000	692950000	291180000	1.55439	1.5878	-1.56931	-1.39764
O75414	O75414	Nucleoside diphosphate kinase 6	NME6	534				2	2	2	10.8	10.8	10.8	21.142	0	4.0829	57723000	30085000	27637000	2	1	25155000	10100000	15055000	32568000	19986000	12582000	NaN	NaN	NaN	NaN
O75419	O75419	Cell division control protein 45 homolog	CDC45	535				4	4	4	7.8	7.8	7.8	65.568	0	6.0749	55585000	30247000	25338000	2	2	0	0	0	55585000	30247000	25338000	NaN	NaN	-0.304523	-0.16393
O75431	O75431	Metaxin-2	MTX2	536				8	8	8	36.9	36.9	36.9	29.763	0	42.886	1357300000	652030000	705300000	5	8	431560000	194200000	237360000	925770000	457830000	467940000	0.0567222	0.111566	-0.102186	0.0302654
O75436	O75436	Vacuolar protein sorting-associated protein 26A	VPS26A	537				3	3	3	13.1	13.1	13.1	38.169	0	7.6315	321260000	165070000	156190000	2	2	251030000	126730000	124310000	70225000	38339000	31886000	-0.120247	-0.0435419	NaN	NaN
O75438	O75438	NADH dehydrogenase [ubiquinone] 1 beta subcomplex subunit 1	NDUFB1	538				3	3	3	34.5	34.5	34.5	6.9611	0	4.4647	1066400000	560580000	505770000	2	3	571840000	268940000	302900000	494510000	291640000	202870000	0.201885	0.265437	-0.440538	-0.338962
O75439	O75439	Mitochondrial-processing peptidase subunit beta	PMPCB	539				19	18	18	44.2	42.7	42.7	54.366	0	251.95	10100000000	5420600000	4679700000	14	18	3255000000	1620600000	1634400000	6845400000	3800100000	3045300000	0.00475299	0.0553346	-0.240947	-0.113395
O75448	O75448	Mediator of RNA polymerase II transcription subunit 24	MED24	540				6	6	6	6.6	6.6	6.6	110.3	0	5.7385	298550000	119070000	179490000	2	4	64381000	30568000	33813000	234170000	88498000	145670000	0.115033	0.130667	-0.0289403	0.114367
Q9H3Q1	Q9H3Q1	Cdc42 effector protein 4	CDC42EP4	4512				15	15	15	53.7	53.7	53.7	37.979	0	323.31	21480000000	11324000000	10156000000	13	14	10141000000	807390000	9333200000	11339000000	10516000000	822970000	5.31745	5.32402	-3.91337	-3.706
O75475	O75475	PC4 and SFRS1-interacting protein	PSIP1	542				18	18	16	36.8	36.8	34.9	60.103	0	307.35	10610000000	5874600000	4735500000	15	13	5628800000	2464700000	3164100000	4981300000	3409900000	1571400000	1.45022	1.50797	-1.58005	-1.46737
O75477	O75477	Erlin-1	ERLIN1	543				7	5	5	25.6	18.7	18.7	39.171	0	18.635	1007700000	484370000	523320000	4	5	416880000	204010000	212870000	590820000	280360000	310460000	0.193709	0.249627	-0.0568063	0.0909888
O75494;Q8WXF0	O75494	Serine/arginine-rich splicing factor 10	SRSF10	544				9	9	9	31.3	31.3	31.3	31.3	0	63.693	3964900000	1966100000	1998800000	7	7	1726900000	754890000	971990000	2238000000	1211200000	1026800000	-0.0902807	-0.0177968	-0.216351	-0.0891138
O75503	O75503	Ceroid-lipofuscinosis neuronal protein 5	CLN5	545				4	4	4	10.6	10.6	10.6	41.496	0	3.9288	2109200000	1101300000	1007800000	2	4	886840000	413000000	473840000	1222300000	688330000	534000000	0.175301	0.206143	-0.265258	-0.129592
O75509	O75509	Tumor necrosis factor receptor superfamily member 21	TNFRSF21	546				2	2	2	2.9	2.9	2.9	71.844	0.005304	1.8377	33233000	26956000	6277000	0	2	0	0	0	33233000	26956000	6277000	NaN	NaN	NaN	NaN
O75521	O75521	Enoyl-CoA delta isomerase 2, mitochondrial	ECI2	547				14	14	14	45.7	45.7	45.7	43.585	0	131.95	4004800000	1828900000	2175900000	9	13	1144000000	627380000	516580000	2860800000	1201600000	1659300000	0.0237522	0.0542234	-0.0965915	0.00733906
O75528	O75528	Transcriptional adapter 3	TADA3	548				3	3	3	7.4	7.4	7.4	48.902	0.0087312	1.6024	60505000	26445000	34059000	2	2	45563000	11504000	34059000	14942000	14942000	0	NaN	NaN	NaN	NaN
O75530	O75530	Polycomb protein EED	EED	549				9	9	9	22.9	22.9	22.9	50.197	0	13.312	1107300000	562000000	545290000	7	9	342370000	153550000	188820000	764910000	408440000	356470000	0.0723116	0.0965318	-0.278111	-0.145318
O75531	O75531	Barrier-to-autointegration factor;Barrier-to-autointegration factor, N-terminally processed	BANF1	550				4	4	4	50.6	50.6	50.6	10.058	0	43.136	1431800000	770870000	660910000	1	4	63507000	37581000	25926000	1368300000	733290000	634990000	NaN	NaN	-0.147586	0.0356239
O75533	O75533	Splicing factor 3B subunit 1	SF3B1	551				56	56	56	58.7	58.7	58.7	145.83	0	323.31	25214000000	13956000000	11259000000	43	51	9969700000	5240100000	4729600000	15244000000	8715400000	6529100000	-0.156949	-0.124723	-0.110059	0.0374524
O75534	O75534	Cold shock domain-containing protein E1	CSDE1	552				25	25	25	32.8	32.8	32.8	88.884	0	126.64	4396300000	2227900000	2168400000	18	22	2279500000	1113500000	1166000000	2116800000	1114500000	1002300000	0.0106367	0.0305479	-0.0766454	0.0422241
O75553	O75553	Disabled homolog 1	DAB1	553				4	4	4	7.7	7.7	7.7	63.774	0	12.123	191050000	129780000	61275000	2	3	60380000	3245400	57134000	130670000	126530000	4141300	NaN	NaN	NaN	NaN
O75558	O75558	Syntaxin-11	STX11	554				15	15	15	54.4	54.4	54.4	33.195	0	63.476	4712600000	2258400000	2454200000	13	12	2350300000	1012300000	1337900000	2362400000	1246100000	1116300000	0.429428	0.469261	-0.360657	-0.203369
O75569	O75569	Interferon-inducible double-stranded RNA-dependent protein kinase activator A	PRKRA	555				5	5	5	21.1	21.1	21.1	34.404	0	31.723	387210000	200030000	187180000	1	5	0	0	0	387210000	200030000	187180000	NaN	NaN	-0.391796	-0.256718
O75581	O75581	Low-density lipoprotein receptor-related protein 6	LRP6	556				11	7	7	8.8	6.3	6.3	180.43	0	11.834	287030000	144100000	142930000	6	2	246410000	112140000	134270000	40623000	31967000	8655900	-0.00743459	0.0271541	NaN	NaN
O75592	O75592	E3 ubiquitin-protein ligase MYCBP2	MYCBP2	557				6	6	6	1.6	1.6	1.6	513.63	0	9.8249	1451500000	771610000	679880000	5	3	1283400000	712430000	571000000	168060000	59179000	108880000	-0.362121	-0.309878	-0.290533	-0.180217
O75600	O75600	2-amino-3-ketobutyrate coenzyme A ligase, mitochondrial	GCAT	558				4	4	4	15	15	15	45.285	0	28.855	511550000	247790000	263760000	2	4	249150000	114330000	134820000	262400000	133470000	128940000	0.0137839	0.0409626	-0.188562	-0.0735602
O75607	O75607	Nucleoplasmin-3	NPM3	559				4	4	4	41	41	41	19.343	0	131.27	3062100000	1594700000	1467400000	3	4	1586100000	841820000	744280000	1476000000	752890000	723140000	-0.0779087	-0.0595401	-0.0607283	0.1038
O75608	O75608	Acyl-protein thioesterase 1	LYPLA1	560				6	6	6	39.1	39.1	39.1	24.669	0	27.536	951250000	466110000	485140000	3	5	512100000	228280000	283830000	439140000	237830000	201310000	-0.161573	-0.13016	-0.184211	-0.00714454
O75616	O75616	GTPase Era, mitochondrial	ERAL1	561				11	11	11	33.9	33.9	33.9	48.349	0	63.299	2984700000	1566900000	1417800000	8	10	1186600000	564720000	621850000	1798200000	1002200000	795950000	0.0473989	0.0994973	-0.214558	-0.0889757
O75643	O75643	U5 small nuclear ribonucleoprotein 200 kDa helicase	SNRNP200	562				82	82	82	49.3	49.3	49.3	244.5	0	323.31	32126000000	16518000000	15608000000	67	71	14513000000	7573100000	6940100000	17613000000	8944600000	8668400000	-0.141748	-0.0927401	-0.110106	0.013498
O75648	O75648	Mitochondrial tRNA-specific 2-thiouridylase 1	TRMU	563				3	3	3	8.1	8.1	8.1	47.744	0	4.0824	115660000	61829000	53830000	0	3	0	0	0	115660000	61829000	53830000	NaN	NaN	-0.0663518	0.0777899
O75663	O75663	TIP41-like protein	TIPRL	564				4	4	4	16.9	16.9	16.9	31.444	0	10.142	1220500000	820270000	400230000	3	3	779950000	621270000	158680000	440550000	199000000	241550000	-0.609993	-0.596841	0.0706641	0.221444
O75676;O75582	O75676	Ribosomal protein S6 kinase alpha-4	RPS6KA4	565				4	4	4	6.2	6.2	6.2	85.605	0	8.78	280580000	138250000	142330000	4	3	166850000	51047000	115800000	113730000	87199000	26531000	0.996606	1.01778	-2.04222	-1.8983
O75683	O75683	Surfeit locus protein 6	SURF6	566				4	4	4	14.1	14.1	14.1	41.45	0	39.483	487650000	288690000	198960000	2	4	136080000	55146000	80936000	351570000	233550000	118020000	0.578504	0.59388	-0.501381	-0.380859
O75691	O75691	Small subunit processome component 20 homolog	UTP20	567				23	23	23	10.3	10.3	10.3	318.38	0	54.511	2407000000	1185100000	1221900000	14	20	666150000	311610000	354540000	1740800000	873490000	867330000	0.0980152	0.125651	0.00331442	0.123666
O75694	O75694	Nuclear pore complex protein Nup155	NUP155	568				48	48	48	48.7	48.7	48.7	155.2	0	323.31	25716000000	11801000000	13916000000	43	41	10200000000	4488100000	5711700000	15517000000	7312600000	8204100000	0.17594	0.220701	-0.352418	-0.165402
Q6GQQ9;Q8TE49	Q6GQQ9	OTU domain-containing protein 7B	OTUD7B	2946				27	27	27	45.6	45.6	45.6	92.525	0	323.31	7478500000	3478400000	4000200000	22	22	3696500000	491770000	3204700000	3782100000	2986600000	795460000	5.25999	5.32272	-3.05337	-2.92041
O75716	O75716	Serine/threonine-protein kinase 16	STK16	570				4	4	4	14.4	14.4	14.4	34.656	0	7.7603	323910000	178090000	145810000	3	2	188590000	109250000	79337000	135320000	68842000	66476000	-0.115238	-0.0786398	-0.101629	0.033793
O75717	O75717	WD repeat and HMG-box DNA-binding protein 1	WDHD1	571				11	11	11	13.7	13.7	13.7	125.97	0	20.36	1033400000	334890000	698540000	8	7	355790000	185350000	170440000	677640000	149540000	528100000	-0.187313	-0.0554263	-0.00151562	0.123136
O75718	O75718	Cartilage-associated protein	CRTAP	572				15	15	15	41.6	41.6	41.6	46.561	0	37.727	8225200000	4184900000	4040300000	11	12	2347800000	1101900000	1245900000	5877400000	3083000000	2794300000	0.210015	0.250113	-0.186492	-0.0354461
O75746	O75746	Calcium-binding mitochondrial carrier protein Aralar1	SLC25A12	573				25	17	17	43.1	33.9	33.9	74.761	0	147.82	3814900000	1919500000	1895400000	10	14	1566500000	593340000	973190000	2248400000	1326200000	922200000	0.614003	0.639603	-0.572372	-0.452866
O75751	O75751	Solute carrier family 22 member 3	SLC22A3	574				3	3	3	5.8	5.8	5.8	61.279	0.0010006	2.6617	346210000	223920000	122290000	1	3	66602000	21802000	44800000	279610000	202120000	77488000	NaN	NaN	-1.45716	-1.27341
O75781	O75781	Paralemmin-1	PALM	575				3	3	3	11.6	11.6	11.6	42.075	0	57.436	218440000	109010000	109440000	2	2	105750000	20668000	85087000	112690000	88339000	24351000	NaN	NaN	-2.15168	-1.97937
O75794	O75794	Cell division cycle protein 123 homolog	CDC123	576				8	8	8	30.7	30.7	30.7	39.134	0	10.657	1006900000	728470000	278380000	5	7	139320000	63117000	76203000	867530000	665360000	202180000	0.281431	0.291132	-0.565481	-0.433993
O75815	O75815	Breast cancer anti-estrogen resistance protein 3	BCAR3	577				2	2	2	3.4	3.4	3.4	92.565	0	8.8248	50487000	29313000	21174000	2	1	20768000	7294100	13474000	29719000	22019000	7700200	NaN	NaN	NaN	NaN
O75818	O75818	Ribonuclease P protein subunit p40	RPP40	578				4	4	4	13.5	13.5	13.5	41.833	0	9.2445	747500000	278940000	468560000	3	3	438880000	90386000	348500000	308620000	188550000	120070000	1.41094	1.42191	0.0447438	0.219091
O75821	O75821	Eukaryotic translation initiation factor 3 subunit G	EIF3G	579				14	14	14	49.4	49.4	49.4	35.611	0	318.4	3818100000	2009500000	1808600000	11	11	1968000000	1024800000	943240000	1850100000	984740000	865340000	-0.343842	-0.29596	-0.176039	0.00920381
O75822	O75822	Eukaryotic translation initiation factor 3 subunit J	EIF3J	580				15	15	15	50.8	50.8	50.8	29.062	0	83.614	5267100000	2701000000	2566200000	9	14	2491900000	673770000	1818100000	2775200000	2027200000	748050000	2.08035	2.14434	-1.97313	-1.81406
O75832	O75832	26S proteasome non-ATPase regulatory subunit 10	PSMD10	582				4	4	4	29.6	29.6	29.6	24.428	0	38.439	942180000	618020000	324160000	3	3	519430000	369640000	149790000	422750000	248380000	174370000	-0.793957	-0.722158	-0.559282	-0.408991
O75844	O75844	CAAX prenyl protease 1 homolog	ZMPSTE24	583				22	22	22	43.2	43.2	43.2	54.812	0	323.31	25463000000	13305000000	12158000000	21	18	11644000000	5527500000	6116600000	13819000000	7777300000	6041500000	0.17031	0.205142	-0.264322	-0.167167
O75874	O75874	Isocitrate dehydrogenase [NADP] cytoplasmic	IDH1	584				18	18	17	47.6	47.6	45.4	46.659	0	90.423	5564800000	2889100000	2675700000	15	13	2537600000	1510200000	1027400000	3027300000	1378900000	1648300000	-0.788589	-0.763538	0.112767	0.275961
O75880	O75880	Protein SCO1 homolog, mitochondrial	SCO1	585				4	4	4	14.6	14.6	14.6	33.814	0	25.252	1632800000	877340000	755470000	3	3	449160000	103190000	345970000	1183700000	774150000	409500000	1.38709	1.41538	-2.05739	-1.81436
O75882	O75882	Attractin	ATRN	586				3	3	3	2.7	2.7	2.7	158.54	0	4.641	128810000	60933000	67879000	1	2	11822000	4497900	7324500	116990000	56435000	60554000	NaN	NaN	-0.632048	-0.4268
O75907	O75907	Diacylglycerol O-acyltransferase 1	DGAT1	587				4	4	4	13.1	13.1	13.1	55.278	0	27.774	1602100000	555080000	1047100000	2	4	322210000	178240000	143970000	1279900000	376840000	903080000	-0.236147	-0.183949	0.125916	0.293135
O75909	O75909	Cyclin-K	CCNK	588				4	4	4	9.8	9.8	9.8	64.239	0	11.308	324220000	166870000	157360000	3	3	110220000	70702000	39515000	214010000	96164000	117840000	-0.232074	-0.209595	-0.173092	-0.0387323
O75915	O75915	PRA1 family protein 3	ARL6IP5	590				8	8	8	32.4	32.4	32.4	21.614	0	248.24	13933000000	7042400000	6890400000	8	8	6197200000	2961100000	3236100000	7735600000	4081400000	3654300000	0.0405417	0.0753272	-0.225447	-0.0527453
O75934	O75934	Pre-mRNA-splicing factor SPF27	BCAS2	591				4	4	4	23.6	23.6	23.6	26.131	0	25.95	605540000	291420000	314120000	2	3	258120000	158320000	99805000	347420000	133100000	214310000	-0.0417587	-0.0267047	0.202512	0.450908
O75935	O75935	Dynactin subunit 3	DCTN3	592				2	2	2	4.8	4.8	4.8	21.119	0.0051292	1.8786	13035000	6261600	6773500	1	1	0	0	0	13035000	6261600	6773500	NaN	NaN	NaN	NaN
Q9BTE7	Q9BTE7	DCN1-like protein 5	DCUN1D5	4255				17	17	16	78.5	78.5	75.5	27.508	0	154.38	12909000000	7579300000	5329500000	13	15	6070800000	1323000000	4747800000	6837900000	6256300000	581610000	5.07613	5.12805	-3.34504	-3.16812
Q9NZZ3	Q9NZZ3	Charged multivesicular body protein 5	CHMP5	4941				8	8	8	45.2	45.2	45.2	24.57	0	175.3	9740300000	4634000000	5106300000	8	5	4751700000	474590000	4277100000	4988600000	4159400000	829260000	2.95114	5.0478	-2.52102	-2.38383
O75947	O75947	ATP synthase subunit d, mitochondrial	ATP5H	595				11	11	11	78.9	78.9	78.9	18.491	0	102.47	11828000000	6165600000	5662800000	11	11	5232700000	2592500000	2640200000	6595700000	3573100000	3022600000	-0.0221999	0.0173518	-0.25044	-0.0819344
O75955	O75955	Flotillin-1	FLOT1	597				27	27	27	74	74	74	47.355	0	323.31	36013000000	18389000000	17624000000	25	27	15200000000	7310600000	7889600000	20812000000	11078000000	9734300000	0.10286	0.149259	-0.32601	-0.197004
O75962	O75962	Triple functional domain protein	TRIO	598				51	51	46	22.2	22.2	20.7	346.9	0	280.43	5656600000	2260100000	3396500000	36	32	2623700000	703870000	1919800000	3032900000	1556200000	1476700000	1.83236	1.94317	-1.65676	-1.53914
O75964	O75964	ATP synthase subunit g, mitochondrial	ATP5L	599				3	3	3	32	32	32	11.428	0	5.0932	191120000	98905000	92211000	2	2	43522000	22441000	21081000	147590000	76464000	71129000	NaN	NaN	-0.102589	0.0387171
O75976	O75976	Carboxypeptidase D	CPD	600				53	53	53	46.7	46.7	46.7	152.93	0	323.31	55761000000	29000000000	26761000000	48	51	26525000000	13205000000	13319000000	29236000000	15794000000	13442000000	0.0775164	0.137241	-0.256804	-0.104946
O76003	O76003	Glutaredoxin-3	GLRX3	601				12	12	12	44.2	44.2	44.2	37.432	0	68.67	3409800000	1351700000	2058200000	8	12	1137800000	552410000	585410000	2272000000	799250000	1472700000	-0.406082	-0.377651	0.12075	0.255561
O76021	O76021	Ribosomal L1 domain-containing protein 1	RSL1D1	602				27	27	27	50.8	50.8	50.8	54.972	0	323.31	31523000000	16164000000	15359000000	25	27	14191000000	7102700000	7088500000	17332000000	9061000000	8270900000	-0.0405117	0.0454429	-0.172734	-0.0180012
O76024	O76024	Wolframin	WFS1	603				4	4	4	6.3	6.3	6.3	100.29	0	17.136	205420000	112940000	92486000	2	3	0	0	0	205420000	112940000	92486000	NaN	NaN	-0.526016	-0.32274
O76031	O76031	ATP-dependent Clp protease ATP-binding subunit clpX-like, mitochondrial	CLPX	604				18	18	18	36.2	36.2	36.2	69.223	0	42.735	2689100000	1439000000	1250100000	11	17	531530000	254780000	276750000	2157600000	1184200000	973320000	0.381173	0.393636	-0.208294	-0.0847163
O76039;Q00532;Q92772;Q8IVW4;Q9BZL6;O94806;Q15139;Q9NRP7	O76039	Cyclin-dependent kinase-like 5	CDKL5	605				19	19	19	26.9	26.9	26.9	107.52	0	108.44	2080000000	975220000	1104800000	14	8	1366700000	435710000	930970000	713350000	539510000	173840000	4.38564	4.4138	-1.77967	-1.64345
O76071	O76071	Probable cytosolic iron-sulfur protein assembly protein CIAO1	CIAO1	606				5	5	5	22.1	22.1	22.1	37.84	0	30.78	674970000	327770000	347200000	3	5	206630000	102590000	104040000	468350000	225180000	243160000	0.244644	0.280956	0.0746424	0.242816
O76081	O76081	Regulator of G-protein signaling 20	RGS20	607				3	3	3	9.5	9.5	9.5	43.691	0	6.75	397210000	176140000	221080000	2	3	178690000	70070000	108620000	218520000	106070000	112450000	0.458592	0.489235	0.198494	0.448584
O76082	O76082	Solute carrier family 22 member 5	SLC22A5	608				7	7	7	11.1	11.1	11.1	62.751	0	13.326	896680000	506860000	389820000	4	6	506060000	198760000	307300000	390610000	308090000	82520000	1.32786	1.35428	-1.86691	-1.69362
O76094	O76094	Signal recognition particle subunit SRP72	SRP72	609				24	24	24	51.4	51.4	51.4	74.605	0	295.35	16214000000	6915000000	9299100000	24	18	9760500000	3280200000	6480200000	6453600000	3634700000	2818800000	0.597698	0.638306	-0.562602	-0.433195
O94761	O94761	ATP-dependent DNA helicase Q4	RECQL4	611				4	4	4	4.7	4.7	4.7	133.07	0	12.013	303900000	101800000	202100000	1	4	40315000	9799400	30515000	263590000	92003000	171590000	NaN	NaN	-0.372431	-0.256959
O94766	O94766	Galactosylgalactosylxylosylprotein 3-beta-glucuronosyltransferase 3	B3GAT3	612				3	3	3	13.7	13.7	13.7	37.121	0	17	431220000	227910000	203310000	2	3	137030000	61228000	75804000	294190000	166690000	127500000	NaN	NaN	-0.654944	-0.479311
O94776	O94776	Metastasis-associated protein MTA2	MTA2	613				26	26	20	49	49	40.9	75.022	0	167.72	9148500000	4748800000	4399700000	14	18	3840300000	2041000000	1799300000	5308200000	2707800000	2600400000	-0.143293	-0.0667899	-0.0608185	0.0628125
O94782	O94782	Ubiquitin carboxyl-terminal hydrolase 1	USP1	614				4	4	4	6.1	6.1	6.1	88.206	0	4.451	58874000	46512000	12362000	2	2	0	0	0	58874000	46512000	12362000	NaN	NaN	-0.752802	-0.623843
O94804	O94804	Serine/threonine-protein kinase 10	STK10	615				11	10	10	14.8	13.6	13.6	112.13	0	103.86	1186800000	553370000	633460000	8	7	517840000	143600000	374240000	668990000	409770000	259220000	2.17188	2.19648	-1.0866	-0.944277
O94808	O94808	Glutamine--fructose-6-phosphate aminotransferase [isomerizing] 2	GFPT2	616				10	6	6	20.8	11.4	11.4	76.93	0	11.659	386910000	217320000	169590000	1	5	21407000	12959000	8448100	365500000	204360000	161140000	NaN	NaN	-0.42585	-0.300253
O94811	O94811	Tubulin polymerization-promoting protein	TPPP	617				2	2	2	13.2	13.2	13.2	23.693	0	22.419	130190000	65481000	64713000	2	1	66385000	15309000	51076000	63809000	50173000	13637000	0.577731	0.591392	NaN	NaN
O94822	O94822	E3 ubiquitin-protein ligase listerin	LTN1	618				10	10	10	8	8	8	200.55	0	30.031	938820000	544810000	394010000	9	4	751350000	417920000	333430000	187470000	126890000	60577000	0.646624	0.708849	-1.11904	-0.847103
O94826	O94826	Mitochondrial import receptor subunit TOM70	TOMM70A	619				30	30	30	67.8	67.8	67.8	67.454	0	323.31	28188000000	14190000000	13998000000	28	30	12435000000	3026300000	9408700000	15753000000	11164000000	4589700000	1.73505	1.77273	-1.51779	-1.3856
O94842;O94900;O15405	O94842;O94900;O15405	TOX high mobility group box family member 4;Thymocyte selection-associated high mobility group box protein TOX;TOX high mobility group box family member 3	TOX4;TOX;TOX3	620				2	2	2	4.2	4.2	4.2	66.194	0	5.6883	255470000	133750000	121720000	2	2	117480000	54684000	62799000	137990000	79065000	58921000	0.0596321	0.093425	-0.521018	-0.405719
O94854	O94854	Uncharacterized protein KIAA0754	KIAA0754	622				6	6	6	5.8	5.8	5.8	135.15	0	11.028	226700000	101980000	124710000	5	3	127910000	17928000	109980000	98787000	84055000	14733000	1.71721	1.74962	-2.42012	-2.25505
O94855	O94855	Protein transport protein Sec24D	SEC24D	623				6	6	6	7.4	7.4	7.4	113.01	0	12.169	590190000	306850000	283330000	4	5	291500000	164080000	127410000	298690000	142770000	155920000	-0.242465	-0.236775	0.337426	0.496002
O94874	O94874	E3 UFM1-protein ligase 1	UFL1	624				27	27	27	44.1	44.1	44.1	89.594	0	147.94	5730300000	3097900000	2632500000	19	21	2159500000	574710000	1584800000	3570800000	2523100000	1047700000	1.95557	1.99928	-1.43557	-1.25822
O94875	O94875	Sorbin and SH3 domain-containing protein 2	SORBS2	625				2	2	2	2.9	2.9	2.9	124.11	0	4.6514	219370000	128570000	90799000	1	2	75900000	25400000	50500000	143470000	103170000	40298000	NaN	NaN	-1.58489	-1.3749
O94880	O94880	PHD finger protein 14	PHF14	626				3	3	3	4.1	4.1	4.1	100.05	0	4.2132	131380000	67755000	63622000	2	1	131380000	67755000	63622000	0	0	0	0.437547	0.528271	NaN	NaN
O94885	O94885	SAM and SH3 domain-containing protein 1	SASH1	627				9	9	9	8.1	8.1	8.1	136.65	0	10.085	296250000	148790000	147450000	6	6	205890000	88502000	117390000	90358000	60290000	30068000	1.87716	1.89999	-1.12964	-0.987017
O94886	O94886	CSC1-like protein 1	TMEM63A	628				5	5	5	5.8	5.8	5.8	92.125	0	5.6682	309740000	160240000	149500000	2	5	24693000	14426000	10267000	285050000	145810000	139240000	NaN	NaN	-0.352455	-0.179564
O94887	O94887	FERM, RhoGEF and pleckstrin domain-containing protein 2	FARP2	629				3	3	3	4.2	4.2	4.2	119.89	0.00060472	2.8177	100850000	48257000	52596000	2	1	65409000	23431000	41979000	35444000	24827000	10617000	0.686702	0.710966	NaN	NaN
O94888	O94888	UBX domain-containing protein 7	UBXN7	630				2	2	2	5.5	5.5	5.5	54.862	0	5.3462	78904000	42755000	36149000	2	1	78904000	42755000	36149000	0	0	0	NaN	NaN	NaN	NaN
O94901	O94901	SUN domain-containing protein 1	SUN1	631				36	36	36	62.7	62.7	62.7	90.063	0	323.31	27156000000	13670000000	13486000000	29	33	11953000000	3927200000	8025700000	15203000000	9742900000	5460500000	1.42433	1.45059	-1.40099	-1.23667
O94903	O94903	Proline synthase co-transcribed bacterial homolog protein	PROSC	632				3	3	3	12	12	12	30.344	0	4.4395	69027000	29955000	39072000	1	2	0	0	0	69027000	29955000	39072000	NaN	NaN	NaN	NaN
O94905	O94905	Erlin-2	ERLIN2	633				14	14	12	47.8	47.8	40.7	37.839	0	57.17	4174000000	2119000000	2055000000	8	10	1650400000	742940000	907430000	2523600000	1376000000	1147600000	0.215119	0.271904	-0.199355	-0.0739399
O94906	O94906	Pre-mRNA-processing factor 6	PRPF6	634				39	39	39	47.2	47.2	47.2	106.92	0	323.31	16368000000	8103400000	8264400000	36	34	8025600000	3845100000	4180500000	8342200000	4258300000	4083800000	0.151209	0.198117	-0.164626	-0.034973
O94915	O94915	Protein furry homolog-like	FRYL	636				3	3	3	1.8	1.8	1.8	339.59	0	3.7989	92661000	12298000	80363000	2	1	92661000	12298000	80363000	0	0	0	1.29684	1.3932	NaN	NaN
O94919	O94919	Endonuclease domain-containing 1 protein	ENDOD1	637				13	13	13	40.2	40.2	40.2	55.016	0	117.48	5807100000	2494700000	3312300000	10	12	2317300000	1006300000	1310900000	3489800000	1488400000	2001400000	0.332966	0.363003	-0.44385	-0.301782
O94921;Q96Q40	O94921	Cyclin-dependent kinase 14	CDK14	638				12	10	10	30.1	26.7	26.7	53.056	0	60.465	1891300000	813190000	1078200000	9	7	1349900000	360330000	989520000	541490000	452860000	88630000	2.07427	2.10131	-1.37591	-1.1837
O94923	O94923	D-glucuronyl C5-epimerase	GLCE	639				5	5	5	11	11	11	70.1	0	12.94	327420000	167440000	159980000	2	5	61108000	19585000	41523000	266310000	147860000	118450000	0.973721	0.980464	-0.236622	-0.12762
O94925	O94925	Glutaminase kidney isoform, mitochondrial	GLS	640				28	28	28	49.5	49.5	49.5	73.46	0	323.31	25934000000	12332000000	13603000000	28	25	11380000000	4928800000	6451100000	14555000000	7402900000	7151700000	0.349252	0.385486	-0.0991235	0.0385766
O94927	O94927	HAUS augmin-like complex subunit 5	HAUS5	641				2	2	2	3.3	3.3	3.3	71.682	0	4.5623	71164000	34838000	36326000	1	2	32562000	14062000	18500000	38602000	20776000	17826000	NaN	NaN	NaN	NaN
O94955	O94955	Rho-related BTB domain-containing protein 3	RHOBTB3	642				4	4	4	8.7	8.7	8.7	69.413	0	10.468	296180000	122850000	173330000	2	3	64982000	15795000	49187000	231200000	107060000	124140000	1.54295	1.55724	-0.525102	-0.413154
O94964	O94964	Protein SOGA1;N-terminal form;C-terminal 80 kDa form	SOGA1	643				6	6	5	5.4	5.4	4.4	159.76	0	5.2579	169530000	71807000	97719000	2	3	84277000	31718000	52559000	85249000	40089000	45160000	-0.320216	-0.290498	-0.255271	-0.0419963
O94966	O94966	Ubiquitin carboxyl-terminal hydrolase 19	USP19	644				7	7	7	8.3	8.3	8.3	145.65	0	38.644	357670000	172510000	185160000	5	4	249050000	117170000	131880000	108610000	55338000	53274000	0.214125	0.267476	-0.420067	-0.27411
O94973	O94973	AP-2 complex subunit alpha-2	AP2A2	645				15	7	7	21.2	10.6	10.6	103.96	0	24.487	750760000	454370000	296390000	6	6	394140000	269410000	124730000	356620000	184960000	171660000	-0.511156	-0.483823	-0.00923391	0.11063
O94979	O94979	Protein transport protein Sec31A	SEC31A	646				25	25	25	24.7	24.7	24.7	133.01	0	208.54	5414400000	2642900000	2771500000	22	19	2307900000	1127000000	1180900000	3106500000	1515900000	1590700000	-0.235637	-0.195253	-0.150545	0.0136409
O94991;Q9H5Y7	O94991	SLIT and NTRK-like protein 5	SLITRK5	647				5	5	5	7.7	7.7	7.7	107.48	0	7.5728	339820000	145730000	194100000	3	2	339820000	145730000	194100000	0	0	0	1.80591	1.94456	NaN	NaN
O94992	O94992	Protein HEXIM1	HEXIM1	648				3	3	3	10.9	10.9	10.9	40.623	0	27.914	564170000	324040000	240140000	2	3	266780000	134490000	132290000	297390000	189550000	107840000	-0.0224197	0.0368901	-0.693178	-0.524541
O95067	O95067	G2/mitotic-specific cyclin-B2	CCNB2	650				10	10	10	32.4	32.4	32.4	45.281	0	28.771	672910000	361970000	310940000	6	8	263430000	46429000	217000000	409480000	315540000	93943000	1.60108	1.63124	-1.66818	-1.55521
O95070	O95070	Protein YIF1A	YIF1A	651				6	6	6	25.3	25.3	25.3	32.011	0	71.929	5109100000	1960800000	3148300000	6	4	2403800000	726990000	1676800000	2705200000	1233800000	1471400000	0.323082	0.310573	-0.786846	-0.62959
O95071	O95071	E3 ubiquitin-protein ligase UBR5	UBR5	652				12	12	12	5.2	5.2	5.2	309.35	0	30.967	527130000	254660000	272480000	5	8	211600000	86907000	124690000	315530000	167750000	147780000	-0.271479	-0.261085	0.0567222	0.224781
O95084	O95084	Serine protease 23	PRSS23	653				3	3	3	11.2	11.2	11.2	43.001	0	10.21	197030000	89453000	107580000	0	3	0	0	0	197030000	89453000	107580000	NaN	NaN	-0.0440177	0.0959919
O95104	O95104	Splicing factor, arginine/serine-rich 15	SCAF4	654				3	3	2	3.2	3.2	2.6	125.87	0.0056593	1.7847	0	0	0	1	1	0	0	0	0	0	0	NaN	NaN	NaN	NaN
O95140	O95140	Mitofusin-2	MFN2	655				14	14	14	23.5	23.5	23.5	86.401	0	65.093	1997500000	1044700000	952830000	10	11	871580000	409880000	461710000	1125900000	634820000	491130000	0.434348	0.489235	-0.498118	-0.333971
O95155	O95155	Ubiquitin conjugation factor E4 B	UBE4B	656				8	8	8	10.1	10.1	10.1	146.18	0	34.249	551810000	293890000	257920000	7	3	275500000	192080000	83417000	276320000	101810000	174500000	-0.862811	-0.830306	0.384713	0.556209
O95159	O95159	Zinc finger protein-like 1	ZFPL1	657				7	7	7	29.7	29.7	29.7	34.114	0	34.974	1534000000	748670000	785280000	5	7	589480000	293930000	295550000	944470000	454740000	489730000	-0.169696	-0.0441219	-0.084242	0.159371
O95163	O95163	Elongator complex protein 1	IKBKAP	658				21	21	21	21	21	21	150.25	0	82.417	3172100000	1660700000	1511400000	16	16	1646100000	865100000	780980000	1526000000	795620000	730410000	-0.109437	-0.0682111	-0.211298	-0.0993089
O95166	O95166	Gamma-aminobutyric acid receptor-associated protein	GABARAP	659				6	2	2	35.9	10.3	10.3	13.918	0	5.5406	4271600000	2281400000	1990200000	2	2	1802900000	880400000	922510000	2468700000	1401000000	1067600000	-0.0204721	0.0415233	-0.336956	-0.203053
O95168	O95168	NADH dehydrogenase [ubiquinone] 1 beta subcomplex subunit 4	NDUFB4	660				3	3	3	27.1	27.1	27.1	15.208	0	3.4965	278710000	135790000	142920000	1	3	85942000	31557000	54385000	192770000	104230000	88537000	NaN	NaN	-0.57583	-0.355387
O95169	O95169	NADH dehydrogenase [ubiquinone] 1 beta subcomplex subunit 8, mitochondrial	NDUFB8	661				5	5	5	33.9	33.9	33.9	21.766	0	24.825	1176700000	590340000	586370000	5	4	456530000	209060000	247470000	720180000	381280000	338890000	0.0219061	0.0391384	0.0104934	0.185232
O95182	O95182	NADH dehydrogenase [ubiquinone] 1 alpha subcomplex subunit 7	NDUFA7	662				4	4	4	34.5	34.5	34.5	12.551	0	21.954	789420000	410920000	378510000	4	4	278580000	141140000	137430000	510850000	269770000	241070000	-0.241339	-0.0951884	0.0169242	0.160533
O95197	O95197	Reticulon-3	RTN3	663				6	6	6	10.1	10.1	10.1	112.61	0	86.888	15339000000	7848000000	7490600000	5	5	6771300000	2812900000	3958400000	8567200000	5035000000	3532100000	0.492315	0.532267	-0.469869	-0.316492
O95202	O95202	LETM1 and EF-hand domain-containing protein 1, mitochondrial	LETM1	664				25	25	25	41.9	41.9	41.9	83.353	0	186.89	8491200000	4277100000	4214100000	16	23	3029900000	1422100000	1607800000	5461300000	2855000000	2606300000	0.219835	0.259423	-0.223037	-0.0849457
O95210	O95210	Starch-binding domain-containing protein 1	STBD1	665				4	4	4	13.7	13.7	13.7	39.007	0	11.299	352610000	187420000	165190000	2	4	110880000	58630000	52252000	241730000	128790000	112930000	NaN	NaN	-0.0600062	0.0589399
O95214	O95214	Leptin receptor overlapping transcript-like 1	LEPROTL1	666				2	2	2	10.7	10.7	10.7	14.428	0	37.276	1834800000	901030000	933760000	2	2	809020000	360640000	448380000	1025800000	540390000	485380000	0.273576	0.314639	-0.142911	-0.0282633
O95218	O95218	Zinc finger Ran-binding domain-containing protein 2	ZRANB2	667				8	8	8	31.2	31.2	31.2	37.404	0	29.991	1051700000	524580000	527090000	6	6	409220000	140310000	268910000	642460000	384270000	258190000	0.57628	0.671112	-0.674545	-0.479613
O95219	O95219	Sorting nexin-4	SNX4	668				4	4	4	10	10	10	51.908	0	7.0209	4819400000	4740700000	78635000	3	2	87972000	47605000	40367000	4731400000	4693100000	38268000	-0.0218043	0.0143553	NaN	NaN
O95232	O95232	Luc7-like protein 3	LUC7L3	669				12	12	12	37	37	37	51.466	0	232.41	7972800000	4211100000	3761700000	11	12	3805700000	1921600000	1884200000	4167100000	2289500000	1877500000	0.215989	0.285461	-0.308394	-0.146419
O95235	O95235	Kinesin-like protein KIF20A	KIF20A	670				25	25	25	40.3	40.3	40.3	100.28	0	197.38	4769000000	2281400000	2487500000	19	19	2452100000	813810000	1638300000	2316800000	1467600000	849210000	1.37612	1.41533	-1.78851	-1.59876
O95239;Q2VIQ3;Q9Y496;Q6ZMV9	O95239;Q2VIQ3	Chromosome-associated kinesin KIF4A;Chromosome-associated kinesin KIF4B	KIF4A;KIF4B	671				17	17	17	15.6	15.6	15.6	139.88	0	40.912	1435900000	614870000	821050000	12	13	711810000	247360000	464450000	724100000	367510000	356590000	0.298424	0.321582	-0.315522	-0.180659
O95248	O95248	Myotubularin-related protein 5	SBF1	673				30	30	28	23.1	23.1	22.1	208.44	0	110.74	4072000000	1652200000	2419800000	21	17	1986500000	528880000	1457600000	2085500000	1123300000	962160000	5.10735	5.13142	-1.0255	-0.911261
O95249	O95249	Golgi SNAP receptor complex member 1	GOSR1	674				5	5	5	24	24	24	28.612	0	15.477	661660000	312150000	349500000	4	3	399520000	152080000	247440000	262140000	160080000	102070000	0.766977	0.879	NaN	NaN
O95251	O95251	Histone acetyltransferase KAT7	KAT7	675				8	8	8	18.8	18.8	18.8	70.642	0	36.535	1385600000	351970000	1033600000	5	6	274660000	134930000	139730000	1110900000	217040000	893910000	-0.182868	-0.157544	0.0048968	0.11703
O95260	O95260	Arginyl-tRNA--protein transferase 1	ATE1	676				3	3	3	8.3	8.3	8.3	59.09	0	3.6285	350920000	170810000	180110000	1	3	129900000	69255000	60641000	221020000	101550000	119470000	NaN	NaN	0.464982	0.526369
O95263	O95263	High affinity cAMP-specific and IBMX-insensitive 3,5-cyclic phosphodiesterase 8B	PDE8B	677				7	7	7	12.8	12.8	12.8	98.978	0	44.332	405090000	208020000	197070000	5	6	172320000	30407000	141920000	232770000	177610000	55159000	1.31051	1.38918	-1.04281	-0.880657
O95274	O95274	Ly6/PLAUR domain-containing protein 3	LYPD3	678				3	3	3	14.2	14.2	14.2	35.97	0	71.811	1991300000	1241000000	750370000	3	3	962940000	584190000	378750000	1028400000	656760000	371620000	-0.57837	-0.537089	-0.912374	-0.75358
O95292	O95292	Vesicle-associated membrane protein-associated protein B/C	VAPB	679				9	8	8	47.3	47.3	47.3	27.228	0	35.439	5419900000	3122000000	2297900000	5	8	1351500000	601280000	750250000	4068400000	2520800000	1547600000	0.460795	0.472384	-0.463291	-0.304006
O95295	O95295	SNARE-associated protein Snapin	SNAPIN	680				5	5	5	61	61	61	14.874	0	31.287	332900000	189250000	143650000	3	4	118850000	28279000	90568000	214060000	160970000	53086000	1.44127	1.48785	-1.40369	-1.24148
Q09666;P48552	Q09666	Neuroblast differentiation-associated protein AHNAK	AHNAK	2226				422	422	420	82.2	82.2	82.2	629.09	0	323.31	2418000000000	1345800000000	1072200000000	387	396	1075400000000	77281000000	998120000000	1342600000000	1268500000000	74040000000	4.99598	5.03501	-5.22637	-5.05361
O95298;E9PQ53	O95298	NADH dehydrogenase [ubiquinone] 1 subunit C2	NDUFC2	682				3	3	3	24.4	24.4	24.4	14.187	0	14.588	727540000	361980000	365560000	2	2	341120000	164060000	177060000	386420000	197920000	188500000	0.127633	0.171975	-0.137775	0.0214797
O95299	O95299	NADH dehydrogenase [ubiquinone] 1 alpha subcomplex subunit 10, mitochondrial	NDUFA10	683				10	10	10	28.2	28.2	28.2	40.75	0	25.711	1815800000	914190000	901600000	6	9	563970000	265300000	298670000	1251800000	648900000	602920000	0.0632269	0.0817487	-0.290692	-0.178371
O95302;Q75LS8	O95302	Peptidyl-prolyl cis-trans isomerase FKBP9	FKBP9	684				7	6	6	12.8	11.6	11.6	63.083	0	15.935	527820000	305000000	222820000	1	6	67732000	41973000	25759000	460090000	263020000	197060000	NaN	NaN	-0.517276	-0.392213
O95336	O95336	6-phosphogluconolactonase	PGLS	685				5	5	5	32.2	32.2	32.2	27.547	0	28.513	465220000	230670000	234550000	3	5	239360000	127370000	111980000	225860000	103290000	122570000	-0.808842	-0.783489	0.277985	0.407081
O95340	O95340	Bifunctional 3-phosphoadenosine 5-phosphosulfate synthase 2;Sulfate adenylyltransferase;Adenylyl-sulfate kinase	PAPSS2	686				3	3	3	5.9	5.9	5.9	69.5	0.00061716	3.1277	130330000	64536000	65795000	1	2	33967000	13325000	20642000	96364000	51212000	45152000	NaN	NaN	0.166844	0.342555
O95347	O95347	Structural maintenance of chromosomes protein 2	SMC2	687				34	34	34	31.9	31.9	31.9	135.65	0	232.53	4847300000	2743400000	2103900000	20	31	1571700000	854210000	717470000	3275700000	1889200000	1386500000	0.024887	0.0500489	-0.233549	-0.0445831
O95359	O95359	Transforming acidic coiled-coil-containing protein 2	TACC2	688				9	7	7	3.1	2.4	2.4	309.42	0	11.913	825510000	512470000	313040000	6	5	509220000	255920000	253300000	316290000	256550000	59739000	0.265797	0.294194	-1.79171	-1.69073
O95361;Q309B1	O95361;Q309B1	Tripartite motif-containing protein 16;Tripartite motif-containing protein 16-like protein	TRIM16;TRIM16L	689				11	11	11	28.4	28.4	28.4	63.954	0	41.763	1193200000	567590000	625630000	5	9	469200000	198420000	270780000	724020000	369170000	354850000	-0.13481	0.000865329	-0.253481	-0.141494
O95363	O95363	Phenylalanine--tRNA ligase, mitochondrial	FARS2	690				2	2	2	4.2	4.2	4.2	52.356	0.00060877	2.9257	43465000	22750000	20715000	0	2	0	0	0	43465000	22750000	20715000	NaN	NaN	NaN	NaN
O95372	O95372	Acyl-protein thioesterase 2	LYPLA2	691				4	4	4	26	26	26	24.737	0	56.913	665430000	365310000	300130000	3	4	355480000	160430000	195050000	309960000	204880000	105080000	0.0797024	0.115965	-0.989449	-0.843888
O95373	O95373	Importin-7	IPO7	692				37	37	36	44	44	43.1	119.52	0	323.31	30208000000	15155000000	15053000000	35	31	14003000000	7668400000	6334500000	16205000000	7486800000	8718300000	-0.270817	-0.237983	0.0579701	0.190046
O95376	O95376	E3 ubiquitin-protein ligase ARIH2	ARIH2	693				3	3	3	8.9	8.9	8.9	57.818	0	13.08	581790000	174960000	406830000	2	2	407530000	59497000	348030000	174260000	115460000	58800000	1.05255	1.07498	-0.818503	-0.682904
O95379	O95379	Tumor necrosis factor alpha-induced protein 8	TNFAIP8	694				5	5	5	46	46	46	23.003	0	83.715	1659200000	876630000	782590000	5	3	505730000	163830000	341900000	1153500000	712800000	440690000	0.929034	0.960586	-0.909228	-0.771865
O95391	O95391	Pre-mRNA-splicing factor SLU7	SLU7	695				3	3	3	7.3	7.3	7.3	68.386	0	19.712	206190000	86990000	119200000	2	2	111970000	34482000	77490000	94220000	52508000	41712000	0.53436	0.517124	-0.521577	-0.391115
O95394	O95394	Phosphoacetylglucosamine mutase	PGM3	696				3	3	3	5.7	5.7	5.7	59.851	0	5.1108	354150000	228420000	125720000	1	2	94616000	62981000	31636000	259530000	165440000	94089000	NaN	NaN	-0.510067	-0.370863
O95400	O95400	CD2 antigen cytoplasmic tail-binding protein 2	CD2BP2	698				4	4	4	15.8	15.8	15.8	37.646	0	5.0715	197170000	97603000	99569000	1	4	42406000	18237000	24169000	154770000	79366000	75400000	0.360645	0.376402	0.0724488	0.245374
O95415	O95415	Brain protein I3	BRI3	700				5	5	5	29.6	29.6	29.6	13.645	0	35.608	6044500000	3162900000	2881600000	4	3	3070400000	1554200000	1516200000	2974000000	1608700000	1365400000	0.0142124	0.0416635	-0.215195	-0.0587284
O95425	O95425	Supervillin	SVIL	701				39	39	39	23.5	23.5	23.5	247.74	0	162.53	4053300000	2026100000	2027200000	28	29	2179800000	747080000	1432700000	1873500000	1279000000	594520000	2.46373	2.53493	-1.00332	-0.827052
O95427	O95427	GPI ethanolamine phosphate transferase 1	PIGN	702				2	2	2	2.5	2.5	2.5	105.81	0	5.4963	78099000	25410000	52689000	2	1	78099000	25410000	52689000	0	0	0	1.00482	1.05443	NaN	NaN
O95433	O95433	Activator of 90 kDa heat shock protein ATPase homolog 1	AHSA1	703				9	9	9	39.9	39.9	39.9	38.274	0	82.527	1360100000	652440000	707660000	8	6	867780000	438520000	429260000	492320000	213920000	278400000	-0.246601	-0.205181	0.0695647	0.222805
O95453	O95453	Poly(A)-specific ribonuclease PARN	PARN	704				8	8	8	15	15	15	73.45	0	18.744	1093100000	548770000	544370000	7	6	500220000	230950000	269270000	592910000	317820000	275090000	0.0533895	0.0949116	-0.626625	-0.50982
O95456	O95456	Proteasome assembly chaperone 1	PSMG1	705				5	5	5	22.9	22.9	22.9	32.854	0	26.076	1081000000	538380000	542650000	5	3	607210000	329480000	277730000	473810000	208890000	264920000	-0.437623	-0.319586	0.201132	0.346078
Q9BRP8	Q9BRP8	Partner of Y14 and mago	WIBG	4214				12	12	12	76.5	76.5	76.5	22.655	0	323.31	7940300000	4025500000	3914800000	11	9	4197600000	383170000	3814400000	3742700000	3642300000	100390000	4.97108	5.00598	-4.90483	-4.7096
O95470	O95470	Sphingosine-1-phosphate lyase 1	SGPL1	707				16	16	16	30.1	30.1	30.1	63.523	0	38.604	2722900000	1410700000	1312200000	12	14	1069700000	486550000	583180000	1653100000	924100000	729020000	0.640158	0.666938	-0.341391	-0.207894
O95478	O95478	Ribosome biogenesis protein NSA2 homolog	NSA2	708				8	8	8	31.9	31.9	31.9	30.065	0	16.338	2391200000	1137600000	1253600000	6	7	776580000	357020000	419560000	1614600000	780540000	834030000	0.279055	0.304161	-0.444243	-0.295872
O95486	O95486	Protein transport protein Sec24A	SEC24A	709				11	11	11	12.5	12.5	12.5	119.75	0	36.895	1173600000	722860000	450780000	6	10	342880000	149400000	193480000	830760000	573460000	257300000	0.213876	0.242694	-0.907495	-0.781355
O95551	O95551	Tyrosyl-DNA phosphodiesterase 2	TDP2	710				2	2	2	6.4	6.4	6.4	40.929	0.0013845	2.4967	0	0	0	2	1	0	0	0	0	0	0	NaN	NaN	NaN	NaN
O95562	O95562	Vesicle transport protein SFT2B	SFT2D2	711				2	2	2	16.9	16.9	16.9	17.779	0	79.86	5384700000	2825600000	2559100000	2	2	2335400000	1092100000	1243300000	3049300000	1733500000	1315900000	0.163241	0.199625	-0.310629	-0.176919
O95563	O95563	Mitochondrial pyruvate carrier 2	MPC2	712				4	4	4	37.8	37.8	37.8	14.279	0	8.1537	1384400000	630400000	754030000	3	4	560030000	200900000	359130000	824400000	429500000	394900000	0.60966	0.6291	-0.923359	-0.783912
O95571	O95571	Persulfide dioxygenase ETHE1, mitochondrial	ETHE1	713				2	2	2	13.8	13.8	13.8	27.873	0	10.892	900170000	463390000	436780000	2	2	290350000	138600000	151750000	609820000	324790000	285030000	-0.291751	-0.283509	-0.270417	-0.103007
O95573	O95573	Long-chain-fatty-acid--CoA ligase 3	ACSL3	714				39	39	37	69.6	69.6	65.6	80.419	0	323.31	206310000000	98586000000	107730000000	36	37	90173000000	31139000000	59034000000	116140000000	67447000000	48692000000	0.929261	0.97497	-0.556393	-0.421709
O95602	O95602	DNA-directed RNA polymerase I subunit RPA1	POLR1A	715				19	19	18	14.8	14.8	14.2	194.81	0	69.221	1605700000	1074200000	531480000	10	17	345050000	207840000	137200000	1260600000	866350000	394270000	-0.096792	-0.0518178	-0.14116	-0.00826141
O95613	O95613	Pericentrin	PCNT	716				3	3	3	1.1	1.1	1.1	378.03	0	7.0644	173670000	93415000	80259000	3	2	107710000	37948000	69759000	65966000	55467000	10499000	0.893595	0.940731	-2.8364	-2.71938
O95619	O95619	YEATS domain-containing protein 4	YEATS4	717				2	2	2	9.7	9.7	9.7	26.499	0.00061754	3.1393	42264000	23037000	19227000	2	1	0	0	0	42264000	23037000	19227000	NaN	NaN	NaN	NaN
O95639	O95639	Cleavage and polyadenylation specificity factor subunit 4	CPSF4	718				2	2	2	10	10	10	30.255	0	4.037	237410000	83090000	154320000	1	2	39972000	13704000	26269000	197440000	69386000	128050000	NaN	NaN	0.961031	1.09505
O95671	O95671	N-acetylserotonin O-methyltransferase-like protein	ASMTL	719				3	3	3	7.1	7.1	7.1	68.856	0.0013872	2.5226	91669000	39743000	51925000	1	2	0	0	0	91669000	39743000	51925000	NaN	NaN	NaN	NaN
O95674	O95674	Phosphatidate cytidylyltransferase 2	CDS2	720				7	7	7	21.1	21.1	21.1	51.417	0	65.496	1297700000	647100000	650600000	6	6	688200000	303150000	385040000	609500000	343950000	265560000	0.385044	0.438825	-0.25739	-0.0995408
O95696	O95696	Bromodomain-containing protein 1	BRD1	721				2	2	2	2.1	2.1	2.1	119.52	0.0094252	1.5412	60807000	26370000	34437000	0	2	0	0	0	60807000	26370000	34437000	NaN	NaN	0.345737	0.46874
O95707	O95707	Ribonuclease P protein subunit p29	POP4	722				3	3	3	16.4	16.4	16.4	25.424	0	3.8272	212130000	168560000	43568000	2	2	12851000	5977900	6872800	199280000	162580000	36695000	NaN	NaN	-1.29184	-1.12794
O95716	O95716	Ras-related protein Rab-3D	RAB3D	723				5	4	2	26.5	22.8	10.5	24.267	0	6.2384	241080000	119480000	121600000	1	2	27349000	10238000	17112000	213730000	109240000	104490000	NaN	NaN	-0.166308	-0.0499198
O95721	O95721	Synaptosomal-associated protein 29	SNAP29	724				7	7	7	33.3	33.3	33.3	28.97	0	10.551	1676700000	909410000	767260000	5	6	398780000	108560000	290220000	1277900000	800850000	477040000	1.34886	1.41614	-0.686684	-0.529802
O95747	O95747	Serine/threonine-protein kinase OSR1	OXSR1	725				12	12	11	29.2	29.2	27.9	58.022	0	77.24	3465300000	1753700000	1711600000	9	9	1619800000	677160000	942640000	1845500000	1076500000	768940000	0.590243	0.610606	-0.515666	-0.365686
O95757	O95757	Heat shock 70 kDa protein 4L	HSPA4L	726				28	23	23	45.3	38.1	38.1	94.511	0	178.39	4532900000	2328600000	2204200000	13	21	1678500000	932080000	746460000	2854300000	1396500000	1457800000	-0.101211	-0.0710878	-0.0557712	0.104068
O95758	O95758	Polypyrimidine tract-binding protein 3	PTBP3	727				8	5	5	20.7	16.1	16.1	59.689	0	13.848	455520000	216370000	239150000	5	2	199360000	93946000	105410000	256170000	122430000	133740000	0.502331	0.528271	-0.00213675	0.119423
O95772	O95772	MLN64 N-terminal domain homolog	STARD3NL	729				4	4	4	17.5	17.5	17.5	26.654	0	14.314	2782800000	1185100000	1597700000	4	3	990350000	422150000	568200000	1792400000	762940000	1029500000	0.0590784	0.0893625	-0.332444	-0.18331
O95782	O95782	AP-2 complex subunit alpha-1	AP2A1	730				28	28	20	37.8	37.8	27.6	107.54	0	117.51	9743300000	4619300000	5124000000	17	14	4556400000	2330000000	2226300000	5187000000	2289300000	2897700000	-0.156466	-0.141382	-0.0262198	0.13606
O95785	O95785	Protein Wiz	WIZ	731				2	2	2	1.4	1.4	1.4	178.67	0.00061387	3.0501	66462000	35340000	31122000	1	2	8562100	3709600	4852400	57900000	31630000	26269000	NaN	NaN	-0.281562	-0.148657
O95786	O95786	Probable ATP-dependent RNA helicase DDX58	DDX58	732				25	25	25	29	29	29	106.6	0	90.603	3229100000	1679100000	1550000000	16	24	970130000	404130000	566010000	2259000000	1274900000	984020000	0.52677	0.646992	-0.872155	-0.717596
O95801	O95801	Tetratricopeptide repeat protein 4	TTC4	733				2	2	2	5.7	5.7	5.7	44.678	0.001387	2.5189	160220000	97766000	62452000	1	2	42089000	25038000	17051000	118130000	72728000	45402000	NaN	NaN	0.033652	0.169797
O95807	O95807	Transmembrane protein 50A	TMEM50A	734				4	4	4	21.7	21.7	21.7	17.4	0	22.538	6876700000	3568100000	3308600000	4	4	1711400000	766470000	944910000	5165300000	2801600000	2363700000	0.243182	0.307195	-0.300288	-0.129402
O95816	O95816	BAG family molecular chaperone regulator 2	BAG2	736				6	6	6	38.4	38.4	38.4	23.772	0	125.53	2525100000	1395600000	1129600000	5	6	1280300000	664000000	616330000	1244800000	731550000	513260000	0.520548	0.550999	-0.362214	-0.247097
O95817	O95817	BAG family molecular chaperone regulator 3	BAG3	737				3	3	3	9.6	9.6	9.6	61.594	0	7.6707	106320000	55382000	50941000	2	2	80576000	35865000	44711000	25746000	19517000	6229500	-0.434773	-0.407153	NaN	NaN
Q68EM7	Q68EM7	Rho GTPase-activating protein 17	ARHGAP17	2932				42	42	42	64.1	64.1	64.1	95.436	0	323.31	78036000000	40970000000	37066000000	36	39	36847000000	1922400000	34925000000	41189000000	39047000000	2141700000	4.90299	4.94031	-6.01252	-5.87832
O95822	O95822	Malonyl-CoA decarboxylase, mitochondrial	MLYCD	739				3	3	3	7.5	7.5	7.5	55.003	0	3.7018	91764000	44570000	47193000	1	3	26383000	12034000	14349000	65380000	32536000	32844000	NaN	NaN	-0.202904	-0.0980885
O95831	O95831	Apoptosis-inducing factor 1, mitochondrial	AIFM1	740				20	20	20	42.1	42.1	42.1	66.9	0	280.17	21223000000	11425000000	9798000000	17	19	10246000000	4382000000	5864300000	10977000000	7043200000	3933700000	1.12267	1.16935	-1.13334	-0.972025
O95832	O95832	Claudin-1	CLDN1	741				3	3	3	19	19	19	22.744	0	43.813	1215700000	571170000	644540000	3	2	358310000	122250000	236070000	857390000	448920000	408470000	0.709467	0.731183	-0.553066	-0.416057
O95834	O95834	Echinoderm microtubule-associated protein-like 2	EML2	742				4	4	4	7.4	7.4	7.4	70.678	0	6.5308	571540000	451030000	120510000	2	2	19698000	11324000	8374100	551840000	439700000	112130000	NaN	NaN	-1.46454	-1.31061
O95835	O95835	Serine/threonine-protein kinase LATS1	LATS1	743				4	4	3	5.7	5.7	4.7	126.87	0	13.53	123200000	62038000	61163000	2	2	41240000	14781000	26459000	81961000	47256000	34704000	NaN	NaN	-0.476257	-0.35021
O95857	O95857	Tetraspanin-13	TSPAN13	744				2	2	2	14.2	14.2	14.2	22.147	0.00060692	2.8708	85284000	59969000	25314000	1	1	0	0	0	85284000	59969000	25314000	NaN	NaN	NaN	NaN
O95861	O95861	3(2),5-bisphosphate nucleotidase 1	BPNT1	745				9	9	9	35.4	35.4	35.4	33.392	0	48.603	614640000	283600000	331040000	6	7	223270000	112210000	111060000	391370000	171380000	219980000	-0.449572	-0.398037	0.370834	0.495593
O95864	O95864	Fatty acid desaturase 2	FADS2	746				15	14	14	32.9	31.5	31.5	52.259	0	75.362	6747000000	3668200000	3078800000	13	11	3405100000	1962900000	1442200000	3341800000	1705300000	1636500000	-0.336628	-0.295234	-0.0810795	0.0568609
O95870	O95870	Abhydrolase domain-containing protein 16A	ABHD16A	748				21	21	21	41.9	41.9	41.9	63.243	0	139.52	9979900000	5075200000	4904700000	15	19	4252100000	1892000000	2360100000	5727900000	3183300000	2544600000	0.161178	0.25084	-0.422443	-0.244207
O95881	O95881	Thioredoxin domain-containing protein 12	TXNDC12	749				2	2	2	13.4	13.4	13.4	19.206	0.00020903	3.4027	212050000	108220000	103820000	2	1	133940000	63357000	70580000	78110000	44867000	33243000	-0.281983	-0.261898	NaN	NaN
O95900	O95900	Probable tRNA pseudouridine synthase 2	TRUB2	750				3	3	3	10	10	10	36.694	0	3.605	92371000	26887000	65484000	1	3	0	0	0	92371000	26887000	65484000	NaN	NaN	1.18231	1.3173
O95926	O95926	Pre-mRNA-splicing factor SYF2	SYF2	751				2	2	2	16.5	16.5	16.5	28.722	0	86.914	152070000	60419000	91655000	1	2	8454700	0	8454700	143620000	60419000	83200000	NaN	NaN	-0.51711	-0.315361
O95980	O95980	Reversion-inducing cysteine-rich protein with Kazal motifs	RECK	752				8	8	8	10.1	10.1	10.1	106.46	0	50.948	582070000	333540000	248520000	4	8	181430000	101700000	79729000	400630000	231840000	168790000	-0.27694	-0.24436	-0.379695	-0.231871
O95983	O95983	Methyl-CpG-binding domain protein 3	MBD3	753				3	3	3	13.4	13.4	13.4	32.844	0	15.895	367220000	142780000	224430000	2	2	130340000	52865000	77474000	236880000	89919000	146960000	0.651408	0.747602	0.0950467	0.299831
O95999	O95999	B-cell lymphoma/leukemia 10	BCL10	755				2	2	2	8.6	8.6	8.6	26.251	0.0063563	1.6821	61001000	23919000	37082000	1	2	0	0	0	61001000	23919000	37082000	NaN	NaN	NaN	NaN
O96000	O96000	NADH dehydrogenase [ubiquinone] 1 beta subcomplex subunit 10	NDUFB10	756				9	9	9	51.7	51.7	51.7	20.776	0	43.381	5669000000	2844800000	2824300000	7	8	2705700000	1274000000	1431800000	2963300000	1570800000	1392500000	0.221939	0.362217	-0.370061	-0.174605
O96005	O96005	Cleft lip and palate transmembrane protein 1	CLPTM1	757				22	22	22	43.2	43.2	43.2	76.096	0	203.42	9717400000	4953400000	4764100000	17	20	4402600000	2111100000	2291500000	5314800000	2842300000	2472500000	0.122076	0.148348	-0.349144	-0.190026
O96008	O96008	Mitochondrial import receptor subunit TOM40 homolog	TOMM40	758				13	13	13	58.2	58.2	58.2	37.893	0	323.31	8726800000	4300500000	4426300000	12	13	2883100000	1158200000	1724900000	5843700000	3142300000	2701500000	0.571822	0.613154	-0.392857	-0.268417
O96011	O96011	Peroxisomal membrane protein 11B	PEX11B	759				9	9	9	40.2	40.2	40.2	28.431	0	12	1070100000	539240000	530850000	5	8	436330000	214940000	221390000	633760000	324300000	309460000	0.129613	0.157303	-0.207911	-0.00508726
O00401	O00401	Neural Wiskott-Aldrich syndrome protein	WASL	153				18	18	18	52.5	52.5	52.5	54.826	0	136.42	4521400000	2348000000	2173400000	15	15	2451100000	588950000	1862100000	2070300000	1759000000	311230000	4.91624	4.9259	-2.18128	-2.02897
O96019;O94805	O96019	Actin-like protein 6A	ACTL6A	761				11	11	11	35.2	35.2	35.2	47.46	0	146.59	3386700000	1750900000	1635800000	8	11	1405200000	787380000	617780000	1981600000	963550000	1018000000	-0.185622	-0.131392	-0.0598407	0.0575542
O96028	O96028	Histone-lysine N-methyltransferase NSD2	WHSC1	762				6	6	6	5.3	5.3	5.3	152.26	0	10.711	316900000	150260000	166640000	2	6	53973000	28004000	25969000	262930000	122250000	140680000	NaN	NaN	-0.0220241	0.146655
P00338;Q6ZMR3;P07864	P00338	L-lactate dehydrogenase A chain	LDHA	764				29	29	28	76.5	76.5	72.9	36.688	0	323.31	207570000000	108360000000	99207000000	28	27	99378000000	59107000000	40271000000	108190000000	49253000000	58936000000	-0.629746	-0.575486	0.267116	0.405448
P00367;P49448	P00367;P49448	Glutamate dehydrogenase 1, mitochondrial;Glutamate dehydrogenase 2, mitochondrial	GLUD1;GLUD2	765				30	30	30	64.3	64.3	64.3	61.397	0	218.69	22841000000	11491000000	11350000000	25	28	10253000000	5043300000	5210100000	12588000000	6447600000	6140400000	0.0236102	0.0617071	-0.167799	0.0144981
P00374;Q86XF0	P00374	Dihydrofolate reductase	DHFR	766				7	7	7	49.7	49.7	49.7	21.452	0	29.956	1653000000	891960000	761000000	6	5	543940000	270710000	273230000	1109000000	621240000	487770000	0.0668125	0.0958569	-0.0353574	0.097476
P00387	P00387	NADH-cytochrome b5 reductase 3;NADH-cytochrome b5 reductase 3 membrane-bound form;NADH-cytochrome b5 reductase 3 soluble form	CYB5R3	767				19	19	19	80.7	80.7	80.7	34.234	0	323.31	29524000000	15384000000	14140000000	19	14	13285000000	6815300000	6469800000	16239000000	8568700000	7669800000	-0.194741	-0.136395	-0.252037	-0.0683169
P00390	P00390	Glutathione reductase, mitochondrial	GSR	768				19	19	19	50.2	50.2	50.2	56.256	0	311.43	21121000000	10314000000	10807000000	16	17	8917200000	3080500000	5836700000	12204000000	7233400000	4970100000	0.0760118	0.110497	0.00230651	0.137241
P00395	P00395	Cytochrome c oxidase subunit 1	MT-CO1	769				4	4	4	13.6	13.6	13.6	57.041	0	64.831	2739300000	1348400000	1390800000	3	4	913700000	442460000	471240000	1825600000	905970000	919600000	0.111165	0.175173	-0.216568	-0.145366
P00403	P00403	Cytochrome c oxidase subunit 2	MT-CO2	770				6	6	6	30.8	30.8	30.8	25.565	0	134.29	10003000000	5050900000	4951600000	5	5	5026100000	2426400000	2599700000	4976400000	2624500000	2351900000	0.0448837	0.0915306	-0.20558	-0.0592995
P00414	P00414	Cytochrome c oxidase subunit 3	MT-CO3	771				2	2	2	8.8	8.8	8.8	29.95	0.00062048	3.2166	328880000	152190000	176690000	2	1	252960000	112530000	140420000	75921000	39655000	36266000	0.383718	0.413377	NaN	NaN
P00441	P00441	Superoxide dismutase [Cu-Zn]	SOD1	772				2	2	2	27.9	27.9	27.9	15.936	0	30.011	268990000	129880000	139120000	1	2	137500000	77048000	60452000	131490000	52827000	78664000	NaN	NaN	NaN	NaN
P00491	P00491	Purine nucleoside phosphorylase	PNP	773				17	17	17	73.7	73.7	73.7	32.118	0	84.349	4340100000	2081000000	2259100000	13	12	1811100000	1020600000	790460000	2529000000	1060300000	1468600000	-0.625756	-0.598348	0.224658	0.416299
P00492;Q9NRG1	P00492	Hypoxanthine-guanine phosphoribosyltransferase	HPRT1	774				11	11	11	66.5	66.5	66.5	24.579	0	65.188	4219200000	2152300000	2066900000	10	11	1905900000	1106300000	799610000	2313300000	1046100000	1267200000	-0.556903	-0.495003	0.285225	0.444455
P00505	P00505	Aspartate aminotransferase, mitochondrial	GOT2	775				25	25	25	66.3	66.3	66.3	47.517	0	323.31	42307000000	21236000000	21070000000	22	24	15978000000	7966800000	8011500000	26329000000	13270000000	13059000000	-0.0730138	-0.0375028	-0.135126	-0.0021079
P00519	P00519	Tyrosine-protein kinase ABL1	ABL1	776				22	16	16	28.3	22.7	22.7	122.87	0	130.25	1976400000	1213600000	762860000	12	9	845160000	203670000	641490000	1131300000	1009900000	121370000	1.62672	1.61127	-2.94719	-2.81563
P00533	P00533	Epidermal growth factor receptor	EGFR	777				36	36	34	42.9	42.9	40.5	134.28	0	301.32	14474000000	6867800000	7605800000	27	31	5951100000	1880500000	4070500000	8522400000	4987200000	3535200000	1.1624	1.18903	-1.04877	-0.871363
P00558;P07205	P00558	Phosphoglycerate kinase 1	PGK1	778				32	32	32	82.5	82.5	82.5	44.614	0	323.31	92908000000	47736000000	45172000000	32	31	42363000000	25310000000	17053000000	50544000000	22426000000	28119000000	-0.611292	-0.568024	0.284869	0.411101
P00568	P00568	Adenylate kinase isoenzyme 1	AK1	779				8	8	8	53.6	53.6	53.6	21.635	0	30.807	2030000000	719470000	1310500000	7	7	552650000	295040000	257610000	1477300000	424430000	1052900000	-0.160863	-0.155068	-0.0794475	0.0568609
P00918	P00918	Carbonic anhydrase 2	CA2	781				2	2	2	9.6	9.6	9.6	29.246	0	3.9129	73757000	34841000	38916000	1	1	37634000	21020000	16614000	36123000	13821000	22301000	NaN	NaN	NaN	NaN
P00966	P00966	Argininosuccinate synthase	ASS1	782				10	10	10	29.1	29.1	29.1	46.53	0	20.743	1180300000	679110000	501230000	4	8	356720000	223070000	133650000	823620000	456040000	367580000	-0.860085	-0.835008	0.00518438	0.176706
P01111	P01111	GTPase NRas	NRAS	783				9	9	2	66.7	66.7	12.7	21.229	0	141.23	3712500000	1778000000	1934500000	1	2	1612000000	595350000	1016600000	2100500000	1182700000	917810000	1.25211	1.28836	-0.868411	-0.680521
P01112	P01112	GTPase HRas;GTPase HRas, N-terminally processed	HRAS	784				9	3	2	66.7	19	11.1	21.298	0	8.2403	509990000	318780000	191210000	2	2	165730000	84801000	80930000	344260000	233980000	110280000	-0.0411945	-0.000230819	-0.963616	-0.862654
P01116	P01116	GTPase KRas;GTPase KRas, N-terminally processed	KRAS	785				8	2	2	60.3	12.7	12.7	21.656	0	8.6511	1975300000	1190800000	784510000	2	2	1142200000	534220000	608000000	833120000	656610000	176520000	0.590051	0.60502	-1.52263	-1.37075
P01130	P01130	Low-density lipoprotein receptor	LDLR	786				15	14	14	20.9	20.1	20.1	95.375	0	110.77	3239100000	1862500000	1376600000	9	13	892660000	421550000	471110000	2346400000	1440900000	905480000	0.33514	0.362105	-0.305164	-0.154313
P01137	P01137	Transforming growth factor beta-1;Latency-associated peptide	TGFB1	787				2	2	2	8.2	8.2	8.2	44.341	0	3.5679	129800000	71821000	57982000	0	2	0	0	0	129800000	71821000	57982000	NaN	NaN	-0.0627159	0.0640551
P01857;P01861;P01860	P01857;P01861;P01860	Ig gamma-1 chain C region;Ig gamma-4 chain C region;Ig gamma-3 chain C region	IGHG1;IGHG4;IGHG3	789				2	2	2	9.1	9.1	9.1	36.105	0.0038402	2.0282	69870000	63138000	6731900	2	0	69870000	63138000	6731900	0	0	0	NaN	NaN	NaN	NaN
P01889	P01889	HLA class I histocompatibility antigen, B-7 alpha chain	HLA-B	790				11	7	5	42.8	30.4	22.1	40.46	0	309.51	52026000000	24832000000	27194000000	5	4	22243000000	4808000000	17435000000	29783000000	20024000000	9758900000	1.83273	1.86861	-1.86292	-1.56657
P02545;REV__Q5VX52	P02545	Prelamin-A/C;Lamin-A/C	LMNA	792				51	51	49	69.4	69.4	68.2	74.139	0	323.31	91036000000	46534000000	44501000000	47	45	38244000000	18403000000	19841000000	52791000000	28131000000	24660000000	0.127105	0.176195	-0.297077	-0.118508
P02549	P02549	Spectrin alpha chain, erythrocytic 1	SPTA1	793				4	4	4	1.4	1.4	1.4	280.01	0.005135	1.8987	755930000	347730000	408190000	2	2	198810000	37759000	161050000	557110000	309970000	247140000	1.38808	1.40441	NaN	NaN
P02686	P02686	Myelin basic protein	MBP	794				2	2	2	9.9	9.9	9.9	33.117	0.0051263	1.8739	327780000	55123000	272660000	2	1	306030000	37924000	268100000	21753000	17198000	4554400	2.28454	2.40879	NaN	NaN
P02786;Q9UP52	P02786	Transferrin receptor protein 1;Transferrin receptor protein 1, serum form	TFRC	795				44	44	44	58.8	58.8	58.8	84.87	0	323.31	297480000000	152560000000	144920000000	43	41	132840000000	61597000000	71241000000	164650000000	90966000000	73681000000	0.169284	0.203264	-0.412136	-0.272228
P02792	P02792	Ferritin light chain	FTL	796				6	6	6	33.7	33.7	33.7	20.019	0	21.141	1539300000	770920000	768380000	5	5	651570000	316610000	334960000	887730000	454300000	433420000	-0.0924633	-0.0532841	-0.0151555	0.10165
P02794	P02794	Ferritin heavy chain;Ferritin heavy chain, N-terminally processed	FTH1	797				10	10	10	64.5	64.5	64.5	21.225	0	119.89	11513000000	5848100000	5665100000	10	10	5388600000	3059600000	2329000000	6124600000	2788500000	3336100000	-0.445716	-0.401902	0.245496	0.403268
P03886	P03886	NADH-ubiquinone oxidoreductase chain 1	MT-ND1	798				2	2	2	8.5	8.5	8.5	35.66	0	11.639	118930000	64965000	53968000	1	1	70991000	41585000	29406000	47942000	23380000	24562000	NaN	NaN	NaN	NaN
P03905	P03905	NADH-ubiquinone oxidoreductase chain 4	MT-ND4	800				7	7	7	21.8	21.8	21.8	51.58	0	25.585	2637100000	1354600000	1282400000	5	6	1110600000	493840000	616730000	1526500000	860780000	665710000	0.226878	0.238665	-0.35679	-0.246002
P03915	P03915	NADH-ubiquinone oxidoreductase chain 5	MT-ND5	801				7	7	7	22.1	22.1	22.1	67.026	0	294.55	6114100000	2851500000	3262600000	6	7	2518200000	911390000	1606800000	3595900000	1940100000	1655800000	0.42975	0.51005	-0.421264	-0.252312
P03928	P03928	ATP synthase protein 8	MT-ATP8	803				3	3	3	52.9	52.9	52.9	7.9916	0	4.4758	1328200000	448030000	880200000	2	3	233850000	87399000	146450000	1094400000	360630000	733760000	NaN	NaN	0.0447438	0.185867
P04040	P04040	Catalase	CAT	804				23	23	23	56.4	56.4	56.4	59.755	0	201.36	7932100000	4069700000	3862400000	15	23	2567100000	1264700000	1302400000	5365000000	2805000000	2560000000	-0.328272	-0.277342	-0.196525	0.00158601
P04062	P04062	Glucosylceramidase	GBA	805				9	9	9	22.4	22.4	22.4	59.716	0	49.099	1822100000	939310000	882750000	7	8	881870000	447810000	434060000	940190000	491500000	448690000	0.345623	0.351855	-0.122711	0.0298416
P04075;P05062	P04075	Fructose-bisphosphate aldolase A	ALDOA	806				32	32	27	90.7	90.7	77.2	39.42	0	323.31	127480000000	67421000000	60059000000	27	24	63356000000	38084000000	25272000000	64124000000	29337000000	34787000000	-0.637962	-0.588162	0.232906	0.376179
P04080	P04080	Cystatin-B	CSTB	807				4	4	4	70.4	70.4	70.4	11.139	0	38.344	1082900000	513630000	569260000	4	3	497300000	261550000	235750000	585590000	252080000	333510000	-0.440596	-0.408799	0.624148	0.7554
P04083	P04083	Annexin A1	ANXA1	808				24	24	24	72.8	72.8	72.8	38.714	0	323.31	29570000000	15451000000	14119000000	22	23	12629000000	6965000000	5664400000	16941000000	8486400000	8454300000	-0.203004	-0.128598	-0.0293672	0.0856966
P04114	P04114	Apolipoprotein B-100;Apolipoprotein B-48	APOB	809				4	4	3	1	1	0.7	515.6	0.00020921	3.4177	86529000	52784000	33745000	1	2	45883000	17332000	28551000	40647000	35453000	5193900	NaN	NaN	NaN	NaN
P04150;P08235	P04150	Glucocorticoid receptor	NR3C1	810				15	15	15	28.4	28.4	28.4	85.658	0	95.63	1933300000	1080900000	852430000	12	10	922880000	493860000	429020000	1010400000	587030000	423410000	-0.0189219	-0.0128538	-0.346169	-0.233532
P04156	P04156	Major prion protein	PRNP	811				4	4	4	16.2	16.2	16.2	27.661	0	57.806	9080100000	4746900000	4333100000	4	4	4747100000	2373600000	2373500000	4332900000	2373300000	1959600000	-0.0730897	-0.0466081	-0.24501	-0.0929094
P04179	P04179	Superoxide dismutase [Mn], mitochondrial	SOD2	812				8	8	8	33.3	33.3	33.3	24.75	0	30.48	3007700000	1381200000	1626600000	6	7	1141300000	501930000	639350000	1866400000	879240000	987210000	0.0961269	0.149129	0.00863037	0.136191
P04181	P04181	Ornithine aminotransferase, mitochondrial;Ornithine aminotransferase, hepatic form;Ornithine aminotransferase, renal form	OAT	813				17	17	17	54.7	54.7	54.7	48.534	0	117.72	6020100000	3053900000	2966300000	15	15	2463400000	1232100000	1231300000	3556700000	1821800000	1734900000	-0.0995099	-0.0572115	-0.162347	-0.0138002
P04183	P04183	Thymidine kinase, cytosolic	TK1	814				4	4	4	27.8	27.8	27.8	25.468	0	12.324	312170000	153870000	158300000	2	3	136180000	65677000	70505000	175980000	88191000	87793000	0.351628	0.412944	-0.134841	0.0142124
P04216	P04216	Thy-1 membrane glycoprotein	THY1	815				4	4	4	24.8	24.8	24.8	17.935	0	92.622	13169000000	7967500000	5201900000	4	4	5247900000	2821300000	2426700000	7921500000	5146300000	2775300000	-0.148625	-0.106855	-0.95646	-0.812638
P04406;O14556	P04406	Glyceraldehyde-3-phosphate dehydrogenase	GAPDH	819				22	22	22	82.4	82.4	82.4	36.053	0	323.31	390110000000	206200000000	183910000000	20	22	194390000000	115200000000	79188000000	195720000000	90996000000	104720000000	-0.554782	-0.518164	0.166458	0.290542
P04439	P04439	HLA class I histocompatibility antigen, A-3 alpha chain	HLA-A	820				10	5	5	35.6	13.2	13.2	40.84	0	24.759	13633000000	7071100000	6562100000	5	4	5710800000	1845000000	3865700000	7922400000	5226100000	2696400000	1.10434	1.15348	-1.07418	-0.923058
P04626;Q15303;Q16584;Q02779;Q5TCX8;P80192	P04626	Receptor tyrosine-protein kinase erbB-2	ERBB2	821				12	10	10	15.1	12.7	12.7	137.91	0	46.292	497040000	251340000	245690000	5	6	260980000	48137000	212840000	236060000	203200000	32851000	1.35462	1.40201	-1.4763	-1.22891
P04632	P04632	Calpain small subunit 1	CAPNS1	822				9	9	7	45.1	45.1	39.9	28.315	0	159.67	3714800000	1866100000	1848700000	6	5	1457600000	797110000	660500000	2257200000	1069000000	1188200000	-0.288311	-0.306056	0.151079	0.285106
P04792	P04792	Heat shock protein beta-1	HSPB1	823				18	18	18	90.2	90.2	90.2	22.782	0	323.31	35935000000	18395000000	17540000000	18	17	16131000000	7937500000	8193300000	19804000000	10457000000	9347100000	0.0184917	0.0761487	-0.170313	-0.0130576
P04818	P04818	Thymidylate synthase	TYMS	824				9	9	9	40.6	40.6	40.6	35.716	0	131.91	2256400000	1173500000	1082900000	8	7	1096300000	600770000	495490000	1160200000	572750000	587420000	-0.316618	-0.307573	-0.0910949	0.0713507
P04843	P04843	Dolichyl-diphosphooligosaccharide--protein glycosyltransferase subunit 1	RPN1	825				30	30	30	60.1	60.1	60.1	68.569	0	323.31	35551000000	18547000000	17004000000	30	28	16114000000	7816000000	8298400000	19436000000	10731000000	8705800000	0.274292	0.316378	-0.326787	-0.18843
P04844	P04844	Dolichyl-diphosphooligosaccharide--protein glycosyltransferase subunit 2	RPN2	826				18	18	18	50.2	50.2	50.2	69.283	0	323.31	15294000000	7816800000	7477400000	15	17	5811800000	2590900000	3220900000	9482400000	5225900000	4256500000	0.292428	0.349139	-0.363679	-0.21922
P04899	P04899	Guanine nucleotide-binding protein G(i) subunit alpha-2	GNAI2	827				21	21	12	67.3	67.3	41.7	40.45	0	323.31	68732000000	35448000000	33284000000	10	12	29627000000	10805000000	18822000000	39105000000	24643000000	14461000000	0.826111	0.872159	-0.826796	-0.725947
P04920;P48751	P04920	Anion exchange protein 2	SLC4A2	828				12	12	12	14.4	14.4	14.4	137.01	0	129.74	4410600000	717460000	3693100000	6	11	512860000	150910000	361950000	3897700000	566550000	3331200000	1.12353	1.20689	-0.79631	-0.61511
P05023;P13637;Q13733;P20648	P05023	Sodium/potassium-transporting ATPase subunit alpha-1	ATP1A1	829				57	57	40	52.2	52.2	35.8	112.89	0	323.31	186890000000	92545000000	94341000000	39	36	90744000000	22931000000	67813000000	96142000000	69614000000	26528000000	1.60635	1.64515	-1.51519	-1.38026
P05026	P05026	Sodium/potassium-transporting ATPase subunit beta-1	ATP1B1	830				12	12	12	41.3	41.3	41.3	35.061	0	47.063	5263100000	2823000000	2440100000	8	12	1633100000	739660000	893460000	3629900000	2083300000	1546600000	0.237564	0.302173	-0.287677	-0.1633
P05067	P05067	Amyloid beta A4 protein;N-APP;Soluble APP-alpha;Soluble APP-beta;C99;Beta-amyloid protein 42;Beta-amyloid protein 40;C83;P3(42);P3(40);C80;Gamma-secretase C-terminal fragment 59;Gamma-secretase C-terminal fragment 57;Gamma-secretase C-terminal fragment 50;C31	APP	831				5	5	5	6.6	6.6	6.6	86.942	0	8.1367	206560000	93577000	112980000	2	5	72120000	26130000	45990000	134440000	67447000	66989000	0.777199	0.781486	-0.198129	-0.0705423
P05089	P05089	Arginase-1	ARG1	832				3	3	3	11.8	11.8	11.8	34.735	0	24.039	114000000	83581000	30415000	3	0	114000000	83581000	30415000	0	0	0	0.743127	0.772646	NaN	NaN
P05091;P00352	P05091	Aldehyde dehydrogenase, mitochondrial	ALDH2	833				22	22	20	46.8	46.8	45.3	56.381	0	194.32	13931000000	7163300000	6767700000	19	20	5007600000	2432000000	2575600000	8923400000	4731300000	4192100000	0.227002	0.255078	-0.276171	-0.154474
P05114	P05114	Non-histone chromosomal protein HMG-14	HMGN1	834				4	4	4	50	50	50	10.659	0	97.092	770190000	401230000	368950000	3	3	367190000	3667500	363530000	402990000	397560000	5428300	3.43229	3.6819	NaN	NaN
P05141	P05141	ADP/ATP translocase 2;ADP/ATP translocase 2, N-terminally processed	SLC25A5	835				17	8	8	46.3	20.5	20.5	32.852	0	55.293	40096000000	19786000000	20310000000	8	7	18762000000	8186200000	10576000000	21334000000	11600000000	9734300000	0.368824	0.423847	-0.292846	-0.180266
P05161	P05161	Ubiquitin-like protein ISG15	ISG15	836				7	7	7	41.2	41.2	41.2	17.887	0	67.734	14541000000	7204900000	7336000000	6	6	7268700000	4170400000	3098400000	7272200000	3034500000	4237700000	-0.370452	-0.328616	0.413377	0.538836
P05165	P05165	Propionyl-CoA carboxylase alpha chain, mitochondrial	PCCA	837				33	33	33	50.1	50.1	50.1	80.058	0	208.35	14203000000	7060100000	7142900000	25	30	7654900000	3845000000	3809900000	6548100000	3215100000	3333000000	0.134615	0.151469	0.120485	0.267716
P05166	P05166	Propionyl-CoA carboxylase beta chain, mitochondrial	PCCB	838				5	5	5	12.1	12.1	12.1	58.215	0	21.01	411950000	213460000	198490000	3	5	102900000	50520000	52376000	309060000	162940000	146120000	-0.0761891	-0.0488598	-0.427751	-0.261639
P05186;REV__Q86WI3	P05186	Alkaline phosphatase, tissue-nonspecific isozyme	ALPL	839				23	23	23	60.3	60.3	60.3	57.304	0	323.31	36300000000	20955000000	15345000000	23	21	14968000000	8234600000	6733400000	21332000000	12720000000	8611500000	-0.332953	-0.257942	-0.737759	-0.564883
P05187;P10696	P05187;P10696	Alkaline phosphatase, placental type;Alkaline phosphatase, placental-like	ALPP;ALPPL2	840				12	12	8	32.3	32.3	24.1	57.953	0	43.396	1418000000	688670000	729280000	5	8	520310000	240420000	279890000	897640000	448250000	449390000	0.143524	0.196859	0.127501	0.379177
P05198	P05198	Eukaryotic translation initiation factor 2 subunit 1	EIF2S1	841				23	23	23	72.7	72.7	72.7	36.112	0	243.17	16994000000	8711500000	8282300000	21	21	8217200000	4046300000	4170900000	8776600000	4665200000	4111400000	-0.143054	-0.11868	-0.134398	0.0206267
P05362	P05362	Intercellular adhesion molecule 1	ICAM1	843				6	6	6	15.4	15.4	15.4	57.825	0	14.031	365300000	250770000	114530000	4	3	278290000	180910000	97381000	87014000	69862000	17152000	-0.742193	-0.682025	-1.15181	-0.98396
P05386	P05386	60S acidic ribosomal protein P1	RPLP1	844				5	5	4	94.7	94.7	79.8	11.514	0	147.8	5336800000	2773600000	2563200000	3	4	1937300000	1029000000	908230000	3399500000	1744500000	1655000000	-0.296102	-0.231109	-0.174084	-0.0617518
P05387	P05387	60S acidic ribosomal protein P2	RPLP2	845				5	4	4	71.3	56.5	56.5	11.665	0	63.522	1397800000	751110000	646650000	4	4	462260000	243540000	218720000	935500000	507580000	427930000	-0.150257	-0.0654156	-0.138013	-0.0134508
P05388;Q8NHW5	P05388;Q8NHW5	60S acidic ribosomal protein P0;60S acidic ribosomal protein P0-like	RPLP0;RPLP0P6	846				19	19	19	66.2	66.2	66.2	34.273	0	275.55	51449000000	26484000000	24965000000	17	19	22703000000	11933000000	10770000000	28746000000	14551000000	14195000000	-0.154827	-0.119416	-0.0811863	0.0504668
P05423	P05423	DNA-directed RNA polymerase III subunit RPC4	POLR3D	848				4	4	4	10.3	10.3	10.3	44.395	0	5.3973	123740000	75448000	48290000	2	3	48416000	18346000	30070000	75321000	57102000	18219000	0.970633	1.00791	-1.19103	-1.05041
P05455	P05455	Lupus La protein	SSB	849				20	20	20	49.3	49.3	49.3	46.836	0	98.425	5720800000	3078700000	2642000000	14	18	2383300000	1347500000	1035800000	3337500000	1731200000	1606200000	-0.410716	-0.379395	0.115433	0.228603
Q9UPT5	Q9UPT5	Exocyst complex component 7	EXOC7	5219				30	30	30	47.3	47.3	47.3	83.381	0	323.31	10988000000	4668500000	6320000000	23	24	4597100000	776960000	3820100000	6391400000	3891600000	2499800000	4.85937	4.91886	-2.34644	-2.17137
P05783;CON__H-INV:HIT000015463	P05783	Keratin, type I cytoskeletal 18	KRT18	852				22	21	14	54.4	52.8	38.8	48.057	0	323.31	24015000000	11877000000	12138000000	11	14	8326600000	3238300000	5088300000	15689000000	8638700000	7049800000	0.668845	0.702037	-0.682951	-0.545298
P06132	P06132	Uroporphyrinogen decarboxylase	UROD	854				3	3	3	11.7	11.7	11.7	40.786	0	6.5728	105110000	50059000	55050000	0	3	0	0	0	105110000	50059000	55050000	NaN	NaN	0.142087	0.262674
P06241;P06239;P09769	P06241	Tyrosine-protein kinase Fyn	FYN	855				8	2	2	15.3	4.8	4.8	60.761	0	5.2232	134770000	51427000	83343000	1	1	95339000	31404000	63936000	39431000	20023000	19408000	NaN	NaN	NaN	NaN
P06280	P06280	Alpha-galactosidase A	GLA	856				9	9	9	30.3	30.3	30.3	48.766	0	44.385	911260000	470740000	440520000	5	8	257260000	124610000	132650000	654000000	346130000	307870000	-0.0827133	-0.0658534	-0.2955	-0.101737
P06493	P06493	Cyclin-dependent kinase 1	CDK1	859				20	20	18	81.1	81.1	74.7	34.095	0	139.47	14478000000	7521900000	6955700000	17	16	6529900000	2933800000	3596100000	7947700000	4588100000	3359600000	0.137635	0.196481	-0.257011	-0.0867678
P06576	P06576	ATP synthase subunit beta, mitochondrial	ATP5B	860				22	22	22	67.7	67.7	67.7	56.559	0	323.31	14729000000	7435600000	7293900000	19	20	5560100000	2644500000	2915600000	9169400000	4791100000	4378300000	0.0663992	0.128821	-0.288858	-0.148481
P06702	P06702	Protein S100-A9	S100A9	861				3	3	3	30.7	30.7	30.7	13.242	0	4.4687	205920000	187220000	18702000	3	2	145970000	136260000	9706000	59955000	50959000	8996400	-3.27286	-3.25842	-2.38692	-2.2576
P06703	P06703	Protein S100-A6	S100A6	862				7	7	7	78.9	78.9	78.9	10.18	0	83.119	39186000000	20348000000	18838000000	6	7	20713000000	11953000000	8760600000	18473000000	8395500000	10077000000	-0.411905	-0.39646	0.224534	0.357721
P06730;A6NMX2	P06730	Eukaryotic translation initiation factor 4E	EIF4E	863				6	6	6	39.2	39.2	39.2	25.097	0	30.944	1822400000	1092600000	729840000	5	6	566970000	322860000	244110000	1255500000	769720000	485730000	-0.131313	-0.071967	-0.563497	-0.3928
P06733	P06733	Alpha-enolase	ENO1	864				34	34	31	76.7	76.7	64.1	47.168	0	323.31	317530000000	166400000000	151130000000	31	29	155360000000	92725000000	62636000000	162170000000	73679000000	88490000000	-0.618163	-0.574949	0.285106	0.421802
P06737	P06737	Glycogen phosphorylase, liver form	PYGL	865				35	35	30	48.8	48.8	42.1	97.147	0	182.32	8028100000	4146100000	3881900000	26	25	4055600000	2252800000	1802700000	3972500000	1893300000	2079200000	-0.665546	-0.546077	0.200881	0.402831
P06744;Q8N196	P06744	Glucose-6-phosphate isomerase	GPI	866				26	26	19	60.9	60.9	47.7	63.146	0	323.31	39117000000	20234000000	18882000000	19	19	17145000000	10424000000	6721500000	21971000000	9810500000	12161000000	-0.693434	-0.664471	0.253747	0.353097
P06748	P06748	Nucleophosmin	NPM1	868				14	14	14	47.6	47.6	47.6	32.575	0	323.31	194680000000	101260000000	93415000000	14	13	90348000000	48032000000	42316000000	104330000000	53229000000	51099000000	-0.179613	-0.157962	-0.107632	0.0253123
P06753	P06753	Tropomyosin alpha-3 chain	TPM3	869				9	4	4	28.4	16.1	16.1	32.95	0	10.221	802010000	439280000	362730000	3	4	396060000	225330000	170730000	405950000	213950000	191990000	-0.442948	-0.374599	-0.14116	0.044464
P06756	P06756	Integrin alpha-V;Integrin alpha-V heavy chain;Integrin alpha-V light chain	ITGAV	870				14	14	14	17.7	17.7	17.7	116.04	0	52.812	1741700000	896940000	844780000	6	13	367990000	186710000	181290000	1373700000	710230000	663490000	0.234624	0.260628	0.0216219	0.146655
P06858	P06858	Lipoprotein lipase	LPL	871				4	4	4	10.9	10.9	10.9	53.162	0	24.691	271100000	145870000	125240000	2	3	125990000	65272000	60721000	145110000	80596000	64515000	-0.397011	-0.363679	-0.19408	-0.03518
P06865	P06865	Beta-hexosaminidase subunit alpha	HEXA	872				12	12	12	24.4	24.4	24.4	60.702	0	14.737	2202800000	991520000	1211300000	7	11	576350000	295160000	281180000	1626500000	696360000	930150000	-0.134921	-0.0972086	-0.141096	0.00561564
Q16778;P33778;P23527;P06899;Q8N257;Q96A08;Q6DRA6;Q6DN03;A0A2R8Y619	Q16778;P33778;P23527;P06899;Q8N257;Q96A08	Histone H2B type 2-E;Histone H2B type 1-B;Histone H2B type 1-O;Histone H2B type 1-J;Histone H2B type 3-B;Histone H2B type 1-A	HIST2H2BE;HIST1H2BB;HIST1H2BO;HIST1H2BJ;HIST3H2BB;HIST1H2BA	873				6	2	2	41.3	7.9	7.9	13.92	0	4.1708	3062300000	1630500000	1431800000	2	2	1004300000	500830000	503470000	2058000000	1129700000	928290000	0.0708015	0.145221	-0.461839	-0.336774
P07093	P07093	Glia-derived nexin	SERPINE2	874				3	3	3	10.1	10.1	10.1	44.002	0	19.831	142880000	60346000	82530000	2	2	65933000	18956000	46977000	76944000	41390000	35554000	NaN	NaN	-0.184752	-0.0535835
P07099	P07099	Epoxide hydrolase 1	EPHX1	875				30	30	30	71	71	71	52.948	0	323.31	40821000000	20161000000	20660000000	27	27	18854000000	8708100000	10146000000	21967000000	11453000000	10514000000	0.109427	0.172744	-0.181002	-0.0310761
P07195	P07195	L-lactate dehydrogenase B chain	LDHB	876				23	22	22	62	58.4	58.4	36.638	0	323.31	115080000000	60704000000	54378000000	19	22	57739000000	34470000000	23269000000	57343000000	26234000000	31109000000	-0.628541	-0.569929	0.205393	0.351515
P07199	P07199	Major centromere autoantigen B	CENPB	877				4	4	4	7.5	7.5	7.5	65.171	0	7.5514	218260000	108540000	109720000	3	2	136580000	62293000	74290000	81680000	46251000	35429000	-0.127542	-0.0848692	NaN	NaN
P07237	P07237	Protein disulfide-isomerase	P4HB	878				33	33	33	69.9	69.9	69.9	57.116	0	323.31	64157000000	31925000000	32232000000	30	33	25802000000	12361000000	13441000000	38355000000	19565000000	18790000000	0.0928839	0.128161	-0.10771	0.0137839
P07339	P07339	Cathepsin D;Cathepsin D light chain;Cathepsin D heavy chain	CTSD	879				10	10	10	35.2	35.2	35.2	44.552	0	64.744	2289200000	1158200000	1131000000	9	9	865910000	440110000	425800000	1423300000	718090000	705210000	-0.00207896	0.0332292	-0.0843491	0.0880058
P07355;A6NMY6	P07355;A6NMY6	Annexin A2;Putative annexin A2-like protein	ANXA2;ANXA2P2	880				34	34	34	79.6	79.6	79.6	38.604	0	323.31	266490000000	133310000000	133170000000	33	32	100680000000	46501000000	54176000000	165810000000	86813000000	78996000000	0.237931	0.273576	-0.15109	-0.00351005
P07384	P07384	Calpain-1 catalytic subunit	CAPN1	881				14	14	14	24.2	24.2	24.2	81.889	0	48.982	3323400000	1720000000	1603300000	11	13	1133200000	626290000	506910000	2190200000	1093700000	1096400000	-0.287519	-0.249428	0.0813396	0.238175
P07437;Q9H4B7	P07437	Tubulin beta chain	TUBB	882				25	6	5	62.8	19.6	16.2	49.67	0	237.61	57824000000	28629000000	29196000000	5	5	25456000000	12419000000	13037000000	32369000000	16210000000	16159000000	0.120352	0.15082	-0.00497146	0.113834
P07602	P07602	Prosaposin;Saposin-A;Saposin-B-Val;Saposin-B;Saposin-C;Saposin-D	PSAP	883				6	6	6	15.1	15.1	15.1	58.112	0	9.8562	447300000	254210000	193090000	2	5	74612000	30478000	44134000	372690000	223730000	148960000	0.80033	0.797345	-0.222953	-0.0929863
P07686	P07686	Beta-hexosaminidase subunit beta;Beta-hexosaminidase subunit beta chain B;Beta-hexosaminidase subunit beta chain A	HEXB	884				12	12	12	23.9	23.9	23.9	63.111	0	21.779	2578800000	1121100000	1457700000	8	10	507530000	267000000	240530000	2071300000	854060000	1217200000	-0.308323	-0.275053	-0.301106	-0.17223
P07711	P07711	Cathepsin L1;Cathepsin L1 heavy chain;Cathepsin L1 light chain	CTSL	885				4	4	4	15	15	15	37.564	0	17.199	355740000	213860000	141880000	2	4	80610000	33527000	47084000	275130000	180330000	94797000	NaN	NaN	-0.647151	-0.504284
P07737	P07737	Profilin-1	PFN1	886				13	13	7	90	90	57.1	15.054	0	128.15	67950000000	34745000000	33205000000	7	6	31844000000	18523000000	13321000000	36106000000	16222000000	19884000000	-0.515212	-0.488917	0.331476	0.446574
P07741	P07741	Adenine phosphoribosyltransferase	APRT	887				8	8	8	54.4	54.4	54.4	19.608	0	126.96	2647900000	1625600000	1022300000	7	8	1111000000	824060000	286920000	1536900000	801490000	735410000	-0.0704059	-0.0210576	0.00762616	0.16221
P07814	P07814	Bifunctional glutamate/proline--tRNA ligase;Glutamate--tRNA ligase;Proline--tRNA ligase	EPRS	888				77	77	77	62.8	62.8	62.8	170.59	0	323.31	48621000000	25136000000	23485000000	66	63	21097000000	11228000000	9869700000	27524000000	13908000000	13615000000	-0.323985	-0.256028	0.0274371	0.147697
P07858	P07858	Cathepsin B;Cathepsin B light chain;Cathepsin B heavy chain	CTSB	889				3	3	3	13.3	13.3	13.3	37.821	0	10.092	495260000	235630000	259630000	2	3	72796000	42892000	29904000	422460000	192730000	229730000	NaN	NaN	-0.0493674	0.0939657
P07900;Q58FG0;Q14568;Q58FG1	P07900	Heat shock protein HSP 90-alpha	HSP90AA1	890				57	57	37	69.9	69.9	51.5	84.659	0	323.31	277990000000	145560000000	132420000000	33	35	136970000000	79983000000	56989000000	141010000000	65580000000	75434000000	-0.503262	-0.463092	0.158854	0.301822
P07910;A0A0G2JPF8;A0A0G2JNQ3;P0DMR1;O60812;B7ZW38;B2RXH8	P07910;A0A0G2JPF8;A0A0G2JNQ3;P0DMR1;O60812;B7ZW38;B2RXH8	Heterogeneous nuclear ribonucleoproteins C1/C2;Heterogeneous nuclear ribonucleoprotein C-like 4;Heterogeneous nuclear ribonucleoprotein C-like 1;Heterogeneous nuclear ribonucleoprotein C-like 3;Heterogeneous nuclear ribonucleoprotein C-like 2	HNRNPC;HNRNPCL4;HNRNPCL1;HNRNPCL3;HNRNPCL2	891				15	15	15	32.4	32.4	32.4	33.67	0	62.211	51675000000	26725000000	24950000000	15	15	20098000000	10717000000	9381300000	31577000000	16009000000	15568000000	-0.18218	-0.130997	-0.0767215	0.0787465
P07919;A0A096LP55	P07919	Cytochrome b-c1 complex subunit 6, mitochondrial	UQCRH	892				3	3	3	58.2	58.2	58.2	10.739	0	38.15	688000000	334370000	353630000	1	3	330840000	151050000	179790000	357160000	183320000	173840000	NaN	NaN	0.59703	0.755229
P07942	P07942	Laminin subunit beta-1	LAMB1	893				16	16	16	12.5	12.5	12.5	198.04	0	118.46	2347500000	1230700000	1116800000	11	14	842910000	445830000	397080000	1504600000	784850000	719710000	0.137766	0.18954	-0.120529	0.0332292
P27448	P27448	MAP/microtubule affinity-regulating kinase 3	MARK3	1281				35	26	21	47.8	37.5	32	84.428	0	323.31	7194100000	3909500000	3284600000	14	18	3401900000	569370000	2832600000	3792200000	3340100000	452030000	4.8623	4.90569	-2.60665	-2.4489
P07948;P08631	P07948	Tyrosine-protein kinase Lyn	LYN	895				18	16	16	42.2	39.3	39.3	58.573	0	71.443	5398400000	2352700000	3045700000	14	15	1680100000	429710000	1250400000	3718200000	1923000000	1795300000	1.77218	1.81102	-1.64742	-1.51808
P07954	P07954	Fumarate hydratase, mitochondrial	FH	896				23	23	23	54.5	54.5	54.5	54.636	0	323.31	19566000000	11166000000	8400700000	20	20	7672900000	4007900000	3665000000	11893000000	7157700000	4735700000	-0.232854	-0.210513	-0.219925	-0.0670167
P08047	P08047	Transcription factor Sp1	SP1	897				3	3	3	6.6	6.6	6.6	80.692	0	13.677	152020000	84294000	67725000	2	3	65672000	36017000	29655000	86346000	48277000	38070000	-0.152917	-0.0966686	0.041243	0.162339
P08069	P08069	Insulin-like growth factor 1 receptor;Insulin-like growth factor 1 receptor alpha chain;Insulin-like growth factor 1 receptor beta chain	IGF1R	898				6	6	6	5.2	5.2	5.2	154.79	0	5.9307	306870000	158630000	148240000	2	5	82429000	28297000	54132000	224440000	130330000	94113000	0.903501	0.917623	-0.408167	-0.29244
P08133	P08133	Annexin A6	ANXA6	899				38	38	38	68.1	68.1	68.1	75.872	0	323.31	14041000000	6815500000	7225600000	32	34	5242900000	2725900000	2517000000	8798100000	4089600000	4708600000	-0.0786703	-0.0331709	0.174534	0.334911
P08134	P08134	Rho-related GTP-binding protein RhoC	RHOC	900				10	2	2	65.8	18.7	18.7	22.006	0	4.51	531240000	289750000	241480000	1	2	158750000	70547000	88203000	372490000	219210000	153280000	NaN	NaN	0.0999011	0.211884
P08174	P08174	Complement decay-accelerating factor	CD55	901				26	26	26	72.2	72.2	72.2	41.4	0	323.31	642830000000	326540000000	316280000000	26	25	302430000000	147270000000	155160000000	340390000000	179270000000	161120000000	0.017922	0.0592169	-0.204482	-0.0651741
P30622	P30622	CAP-Gly domain-containing linker protein 1	CLIP1	1350				41	41	37	34.3	34.3	31.2	162.24	0	318.25	6230600000	2619100000	3611400000	21	29	1418800000	301690000	1117200000	4811700000	2317500000	2494300000	4.82156	4.84644	-3.60095	-3.45631
P35613	P35613	Basigin	BSG	1432				11	11	11	35.6	35.6	35.6	42.2	0	323.31	226790000000	118100000000	108680000000	11	10	110120000000	5336800000	104780000000	116670000000	112770000000	3900100000	4.79929	4.83638	-5.02628	-4.87387
P08236	P08236	Beta-glucuronidase	GUSB	904				4	4	4	6.1	6.1	6.1	74.731	0.0006206	3.2188	82280000	43238000	39043000	0	4	0	0	0	82280000	43238000	39043000	NaN	NaN	-0.376433	-0.261604
P08237	P08237	ATP-dependent 6-phosphofructokinase, muscle type	PFKM	905				21	20	19	36.3	35.1	34	85.182	0	205.07	5852900000	2759300000	3093700000	12	16	2437100000	1131400000	1305800000	3415800000	1627900000	1787900000	-0.0920941	-0.0443747	0.00475299	0.119423
P08238;Q58FF7	P08238	Heat shock protein HSP 90-beta	HSP90AB1	906				55	33	28	68.9	49.6	42	83.263	0	323.31	164210000000	84827000000	79380000000	27	24	80937000000	45381000000	35557000000	83270000000	39447000000	43823000000	-0.428042	-0.38481	0.112767	0.249385
Q8WU90	Q8WU90	Zinc finger CCCH domain-containing protein 15	ZC3H15	3623				29	29	29	53.8	53.8	53.8	48.602	0	323.31	54650000000	29179000000	25470000000	26	22	25456000000	1540000000	23916000000	29194000000	27639000000	1554600000	4.77758	4.79815	-5.08623	-4.88713
P08243	P08243	Asparagine synthetase [glutamine-hydrolyzing]	ASNS	908				21	21	21	44	44	44	64.369	0	148.43	7189500000	3751500000	3438100000	18	19	3474300000	1790300000	1684000000	3715200000	1961200000	1754000000	-0.146835	-0.0821635	-0.36251	-0.188348
P08559;P29803	P08559	Pyruvate dehydrogenase E1 component subunit alpha, somatic form, mitochondrial	PDHA1	909				22	22	22	63.1	63.1	63.1	43.295	0	323.31	14896000000	7895800000	7000200000	16	21	6023500000	2965500000	3058000000	8872500000	4930300000	3942200000	0.135666	0.175429	-0.227033	-0.0608938
P08574	P08574	Cytochrome c1, heme protein, mitochondrial	CYC1	910				12	12	12	57.2	57.2	57.2	35.422	0	323.31	18547000000	9475400000	9071800000	10	11	8810000000	3926700000	4883200000	9737200000	5548700000	4188500000	0.378955	0.41738	-0.45795	-0.300786
P08579	P08579	U2 small nuclear ribonucleoprotein B	SNRPB2	911				5	3	3	26.7	20	20	25.486	0	29.701	367220000	131550000	235670000	3	2	235250000	34779000	200470000	131980000	96775000	35202000	1.60687	1.62424	-0.63198	-0.503302
P08581;Q9H3Y6;P42685;Q04912	P08581	Hepatocyte growth factor receptor	MET	912				20	20	19	19	19	18.4	155.54	0	42.752	1779000000	906310000	872640000	12	13	612440000	215420000	397020000	1166500000	690890000	475620000	0.77484	0.786345	-0.396308	-0.26259
P08582	P08582	Melanotransferrin	MFI2	913				4	4	4	8.1	8.1	8.1	80.214	0	4.4731	0	0	0	2	2	0	0	0	0	0	0	NaN	NaN	NaN	NaN
P08621	P08621	U1 small nuclear ribonucleoprotein 70 kDa	SNRNP70	914				17	17	17	45.8	45.8	45.8	51.556	0	98.293	16175000000	8513000000	7661600000	16	15	7345800000	4026100000	3319700000	8828700000	4486900000	4341900000	-0.32	-0.251848	-0.0723917	0.0978804
P08648	P08648	Integrin alpha-5;Integrin alpha-5 heavy chain;Integrin alpha-5 light chain	ITGA5	915				12	12	12	15.1	15.1	15.1	114.54	0	75.887	3019100000	1419400000	1599800000	9	11	1297000000	302700000	994350000	1722100000	1116700000	605400000	1.68572	1.69733	-1.53003	-1.41681
P08651;Q14938	P08651	Nuclear factor 1 C-type	NFIC	916				6	6	5	16.3	16.3	14.2	55.674	0	8.3548	1369600000	744660000	624930000	3	4	651820000	326520000	325300000	717770000	418150000	299630000	-0.119667	0.0289935	-0.467972	-0.312223
P08670;P41219;P17661	P08670	Vimentin	VIM	917				53	53	48	86.1	86.1	80.9	53.651	0	323.31	291600000000	151670000000	139930000000	47	46	130460000000	70416000000	60047000000	161130000000	81256000000	79878000000	-0.217558	-0.168852	-0.0632132	0.0926134
P08708	P08708	40S ribosomal protein S17	RPS17	918				9	9	9	60	60	60	15.55	0	164.9	16645000000	8439300000	8205700000	9	7	6827000000	3495600000	3331400000	9818000000	4943700000	4874300000	-0.226037	-0.183048	-0.00546373	0.0994973
P08754	P08754	Guanine nucleotide-binding protein G(k) subunit alpha	GNAI3	919				20	14	14	63.6	44.4	44.4	40.532	0	323.31	33028000000	17359000000	15669000000	14	14	13261000000	4396800000	8863800000	19767000000	12962000000	6804900000	1.04012	1.07121	-0.954865	-0.808008
P08758	P08758	Annexin A5	ANXA5	920				25	25	25	75.6	75.6	75.6	35.936	0	323.31	39083000000	18368000000	20714000000	24	25	20106000000	9922900000	10183000000	18977000000	8445500000	10531000000	-0.322072	-0.282913	0.232047	0.378623
P08842	P08842	Steryl-sulfatase	STS	921				3	3	3	6.2	6.2	6.2	65.492	0	4.9329	140440000	78894000	61549000	2	3	56236000	35318000	20918000	84208000	43576000	40631000	NaN	NaN	-0.0971469	0.0326651
P08865	P08865	40S ribosomal protein SA	RPSA	922				13	13	13	62.4	62.4	62.4	32.854	0	319.73	16236000000	6202200000	10034000000	12	13	6973700000	2624400000	4349400000	9262700000	3577900000	5684800000	-0.129544	-0.0679388	-0.110277	0.0359054
P08910	P08910	Abhydrolase domain-containing protein 2	ABHD2	923				3	3	3	9.2	9.2	9.2	48.314	0	12.101	185830000	96622000	89203000	3	2	73386000	27653000	45733000	112440000	68968000	43470000	0.882291	0.93463	-0.710307	-0.542836
P08913	P08913	Alpha-2A adrenergic receptor	ADRA2A	924				4	4	4	14.8	14.8	14.8	50.646	0	75.699	1518200000	776220000	741990000	4	4	741180000	206970000	534210000	777030000	569250000	207780000	2.14127	2.17919	-2.08761	-1.96917
P08962	P08962	CD63 antigen	CD63	925				7	7	7	26.1	26.1	26.1	25.636	0	264.78	182940000000	93775000000	89165000000	7	7	87334000000	43901000000	43433000000	95606000000	49874000000	45732000000	-0.0169061	0.0206267	-0.192019	-0.0235191
P09001	P09001	39S ribosomal protein L3, mitochondrial	MRPL3	926				11	11	11	42	42	42	38.632	0	60.752	3776800000	1855200000	1921600000	10	10	1410300000	708390000	701940000	2366500000	1146800000	1219700000	0.0583859	0.108759	-0.210913	-0.0814153
Q99961	Q99961	Endophilin-A2	SH3GL1	4171				23	23	17	62	62	50.8	41.489	0	323.31	21961000000	11480000000	10481000000	15	15	9504400000	816580000	8687800000	12457000000	10664000000	1793100000	4.74798	4.78215	-5.03557	-4.91072
P09038	P09038	Fibroblast growth factor 2	FGF2	928				2	2	2	6.2	6.2	6.2	30.77	0.0013908	2.564	345120000	207550000	137570000	1	2	0	0	0	345120000	207550000	137570000	NaN	NaN	-1.24257	-1.0761
P09104	P09104	Gamma-enolase	ENO2	929				7	4	4	26.3	13.6	13.6	47.268	0	8.0661	3295400000	1683200000	1612200000	1	4	1411400000	831340000	580090000	1884000000	851850000	1032100000	-0.302938	-0.219388	0.296428	0.460376
P09110	P09110	3-ketoacyl-CoA thiolase, peroxisomal	ACAA1	930				13	13	13	54	54	54	44.292	0	107.4	1722500000	828320000	894200000	10	11	698370000	286160000	412210000	1024200000	542160000	482000000	0.171975	0.23131	-0.0806523	0.0858326
P09132	P09132	Signal recognition particle 19 kDa protein	SRP19	931				2	2	2	18.8	18.8	18.8	16.156	0	9.0742	101090000	48154000	52938000	1	2	53304000	12508000	40796000	47788000	35645000	12143000	NaN	NaN	NaN	NaN
P09211	P09211	Glutathione S-transferase P	GSTP1	932				12	12	12	69.5	69.5	69.5	23.356	0	321.29	22515000000	11911000000	10605000000	10	12	8547200000	4931000000	3616200000	13968000000	6979800000	6988400000	-0.542773	-0.509902	0.157561	0.303693
P09234	P09234	U1 small nuclear ribonucleoprotein C	SNRPC	933				3	3	3	24.5	24.5	24.5	17.394	0	19.226	367010000	195430000	171580000	3	1	278710000	151460000	127250000	88302000	43967000	44335000	-0.0174462	0.00173014	NaN	NaN
P09382	P09382	Galectin-1	LGALS1	934				7	7	7	64.4	64.4	64.4	14.716	0	260.21	16429000000	8115200000	8314100000	7	7	6817500000	3179100000	3638400000	9611800000	4936100000	4675700000	0.161049	0.208392	-0.0492479	0.154972
P09417	P09417	Dihydropteridine reductase	QDPR	935				3	3	3	14.3	14.3	14.3	25.789	0	21.448	312050000	109320000	202730000	0	3	0	0	0	312050000	109320000	202730000	NaN	NaN	0.798424	0.965101
P09429;B2RPK0	P09429;B2RPK0	High mobility group protein B1;Putative high mobility group protein B1-like 1	HMGB1;HMGB1P1	936				18	18	14	50.2	50.2	35.8	24.893	0	323.31	38964000000	18601000000	20363000000	13	14	21393000000	4674800000	16718000000	17571000000	13926000000	3644700000	1.89348	2.03333	-2.00196	-1.78488
P09488;Q03013	P09488	Glutathione S-transferase Mu 1	GSTM1	937				11	11	4	57.8	57.8	22	25.712	0	24.453	2344000000	1365400000	978650000	4	2	1692800000	1069600000	623180000	651220000	295750000	355470000	0.119555	0.142217	0.0919367	0.195977
P09496	P09496	Clathrin light chain A	CLTA	938				5	5	5	16.9	16.9	16.9	27.076	0	6.1515	1617100000	784900000	832180000	4	3	1112900000	555600000	557250000	504230000	229300000	274930000	0.156008	0.213503	-0.144999	0.100574
P09525	P09525	Annexin A4	ANXA4	939				7	7	7	28.2	28.2	28.2	35.882	0	43.604	1522200000	522770000	999450000	7	6	584020000	207370000	376640000	938200000	315390000	622810000	0.166073	0.182819	0.441908	0.623024
P09543	P09543	2,3-cyclic-nucleotide 3-phosphodiesterase	CNP	940				27	27	27	55.1	55.1	55.1	47.578	0	164.01	11432000000	5793100000	5638800000	23	24	5817000000	1783300000	4033700000	5614900000	4009800000	1605100000	1.81816	1.85571	-1.60397	-1.43405
P09601	P09601	Heme oxygenase 1	HMOX1	941				4	4	4	23.6	23.6	23.6	32.818	0	29.5	363350000	189060000	174300000	2	2	126600000	75203000	51393000	236760000	113850000	122900000	NaN	NaN	-0.125746	0.0173518
P09622	P09622	Dihydrolipoyl dehydrogenase, mitochondrial	DLD	942				15	15	15	38.9	38.9	38.9	54.177	0	147.97	11919000000	5669100000	6249600000	13	14	5069200000	2052800000	3016300000	6849500000	3616200000	3233200000	-0.0265283	0.0291349	-0.266229	-0.141112
P09651;Q32P51;A0A2R8Y4L2	P09651;Q32P51;A0A2R8Y4L2	Heterogeneous nuclear ribonucleoprotein A1;Heterogeneous nuclear ribonucleoprotein A1, N-terminally processed;Heterogeneous nuclear ribonucleoprotein A1-like 2	HNRNPA1;HNRNPA1L2	943				22	22	22	54	54	54	38.746	0	323.31	69411000000	35257000000	34154000000	20	21	35253000000	18346000000	16908000000	34158000000	16912000000	17246000000	-0.131914	-0.0727255	-0.0445384	0.11703
P09661	P09661	U2 small nuclear ribonucleoprotein A	SNRPA1	944				12	12	12	66.7	66.7	66.7	28.415	0	104.87	5269900000	3113000000	2156900000	10	8	3212900000	1695400000	1517600000	2057000000	1417600000	639320000	0.716508	0.784504	-2.00578	-1.87187
P56211	P56211	cAMP-regulated phosphoprotein 19	ARPP19	1846				5	4	4	45.5	35.7	35.7	12.323	0	59.106	2623800000	1289100000	1334700000	4	3	1581300000	279430000	1301800000	1042500000	1009600000	32897000	4.61542	4.69304	-4.23308	-4.05863
P09874	P09874	Poly [ADP-ribose] polymerase 1	PARP1	946				54	54	54	61.9	61.9	61.9	113.08	0	323.31	48423000000	24794000000	23629000000	43	53	21869000000	9493300000	12375000000	26554000000	15301000000	11253000000	0.455018	0.537545	-0.610521	-0.462137
P09884	P09884	DNA polymerase alpha catalytic subunit	POLA1	947				19	19	19	17.2	17.2	17.2	165.91	0	102.52	1852900000	870050000	982850000	13	16	646760000	291620000	355140000	1206100000	578430000	627710000	0.397803	0.420617	-0.707831	-0.589355
P09913	P09913	Interferon-induced protein with tetratricopeptide repeats 2	IFIT2	948				19	19	19	46.4	46.4	46.4	54.632	0	303.27	11420000000	5673300000	5746600000	18	15	6184200000	3188400000	2995800000	5235700000	2484900000	2750800000	-0.235331	-0.191755	0.168257	0.31313
P09914;Q5T764	P09914	Interferon-induced protein with tetratricopeptide repeats 1	IFIT1	949				21	21	19	55.4	55.4	52.5	55.36	0	223.61	10331000000	5218600000	5112900000	18	17	4404800000	2349800000	2055000000	5926700000	2868800000	3057900000	-0.156515	-0.115754	0.0779266	0.214747
P09960	P09960	Leukotriene A-4 hydrolase	LTA4H	950				20	20	20	46.6	46.6	46.6	69.284	0	323.31	5995500000	3351500000	2644000000	15	20	2271100000	1400500000	870630000	3724300000	1950900000	1773400000	-0.752024	-0.686638	0.137241	0.242206
P09972	P09972	Fructose-bisphosphate aldolase C	ALDOC	951				7	2	2	20.6	7.1	7.1	39.455	0	117.33	9334100000	5105700000	4228500000	2	2	4853400000	2941700000	1911700000	4480700000	2163900000	2316800000	-0.67701	-0.636549	0.0803847	0.358171
Q71UI9;P0C0S5	Q71UI9;P0C0S5	Histone H2A.V;Histone H2A.Z	H2AFV;H2AFZ	952				5	5	3	53.9	53.9	41.4	13.509	0	86.858	17933000000	9199800000	8733500000	2	2	7666800000	3813000000	3853900000	10267000000	5386900000	4879700000	-0.0282781	0.00518438	-0.105334	-0.0058548
P0CK96;P0CK97	P0CK96;P0CK97	Solute carrier family 35 member E2B;Solute carrier family 35 member E2	SLC35E2B;SLC35E2	956				8	8	8	24.9	24.9	24.9	43.777	0	36.116	2936200000	1076600000	1859600000	4	7	983680000	243700000	739970000	1952500000	832920000	1119600000	-0.130808	-0.0992781	-0.193668	-0.0249862
P0DJ93	P0DJ93	Small integral membrane protein 13	SMIM13	957				2	2	2	45.1	45.1	45.1	10.351	0	101.46	1083900000	516440000	567490000	2	1	504310000	183590000	320720000	579620000	332850000	246770000	0.77484	0.811718	-0.400016	-0.231312
P0DJG4	P0DJG4	Testicular haploid expressed gene protein-like	THEGL	958				3	3	3	6.9	6.9	6.9	53.028	0.0076379	1.6438	179580000	124680000	54898000	1	2	42024000	42024000	0	137550000	82656000	54898000	NaN	NaN	-1.07379	-0.948085
P0DMV9;P0DMV8	P0DMV9;P0DMV8	Heat shock 70 kDa protein 1B;Heat shock 70 kDa protein 1A	HSPA1B;HSPA1A	959				36	32	19	65.8	62.4	38.8	70.051	0	323.31	101580000000	52546000000	49035000000	18	16	47613000000	26432000000	21181000000	53967000000	26113000000	27854000000	-0.327421	-0.293235	0.0468402	0.172359
P0DN76;Q01081;Q8WU68	P0DN76;Q01081	Splicing factor U2AF 35 kDa subunit	U2AF1	960				11	11	11	55.8	55.8	55.8	27.872	0	154.44	12560000000	6248200000	6311400000	10	10	5589900000	2763200000	2826700000	6969800000	3485000000	3484700000	-0.0580824	-0.0267929	-0.0744562	0.0886844
P0DN79;P35520	P0DN79;P35520	Cystathionine beta-synthase	CBS	961				6	6	6	16.5	16.5	16.5	60.586	0	31.057	378600000	198930000	179670000	2	5	175030000	96731000	78296000	203570000	102200000	101380000	-0.302297	-0.297201	0.0869197	0.252779
P0DPB6	P0DPB6			963				3	3	3	21.1	21.1	21.1	15.237	0	11.178	232950000	113590000	119360000	2	3	117180000	47360000	69819000	115770000	66230000	49541000	0.714927	0.742092	-0.816749	-0.683646
P10155	P10155	60 kDa SS-A/Ro ribonucleoprotein	TROVE2	964				17	17	17	39.8	39.8	39.8	60.67	0	76.932	4352500000	1993200000	2359300000	13	16	1861800000	989590000	872190000	2490700000	1003600000	1487200000	-0.514635	-0.456286	0.0734089	0.201383
P10253	P10253	Lysosomal alpha-glucosidase;76 kDa lysosomal alpha-glucosidase;70 kDa lysosomal alpha-glucosidase	GAA	965				2	2	2	2.9	2.9	2.9	105.32	0.0027163	2.1692	89350000	50338000	39012000	0	2	0	0	0	89350000	50338000	39012000	NaN	NaN	NaN	NaN
P10301	P10301	Ras-related protein R-Ras	RRAS	966				8	8	6	49.1	49.1	36.7	23.48	0	60.56	3486700000	1802900000	1683800000	5	4	1498900000	355650000	1143200000	1987900000	1447300000	540580000	1.90885	1.94508	-1.67135	-1.55449
P10321;P30511	P10321	HLA class I histocompatibility antigen, Cw-7 alpha chain	HLA-C	967				12	12	6	42.3	42.3	18	40.648	0	323.31	62484000000	31590000000	30894000000	6	6	28031000000	7823600000	20207000000	34453000000	23767000000	10686000000	1.20239	1.28191	-1.06058	-0.865253
P10398	P10398	Serine/threonine-protein kinase A-Raf	ARAF	968				17	17	13	41.6	41.6	34.3	67.585	0	116.1	3795400000	1619600000	2175900000	11	10	2051200000	488040000	1563200000	1744200000	1131500000	612680000	2.07324	2.12882	-1.627	-1.49171
P10515	P10515	Dihydrolipoyllysine-residue acetyltransferase component of pyruvate dehydrogenase complex, mitochondrial	DLAT	969				16	16	16	36.2	36.2	36.2	68.996	0	94.132	8109000000	4086800000	4022200000	13	16	3230700000	1488300000	1742400000	4878200000	2598500000	2279800000	0.238298	0.275245	-0.231193	-0.117913
P10586	P10586	Receptor-type tyrosine-protein phosphatase F	PTPRF	970				9	9	6	7	7	5.3	212.88	0	41.277	790360000	409890000	380480000	2	5	159080000	52260000	106820000	631280000	357630000	273660000	1.419	1.44599	-0.332662	-0.195963
P10589;P24468	P10589;P24468	COUP transcription factor 1;COUP transcription factor 2	NR2F1;NR2F2	971				2	2	2	7.1	7.1	7.1	46.155	0	6.5813	52072000	25561000	26511000	0	2	0	0	0	52072000	25561000	26511000	NaN	NaN	NaN	NaN
P10599	P10599	Thioredoxin	TXN	972				8	8	8	65.7	65.7	65.7	11.737	0	53.033	10050000000	5519400000	4530900000	8	7	4971600000	2967700000	2003900000	5078600000	2551700000	2526900000	-0.560345	-0.520004	0.0518593	0.159242
P10606	P10606	Cytochrome c oxidase subunit 5B, mitochondrial	COX5B	973				3	3	3	15.5	15.5	15.5	13.696	0.00061843	3.1634	86066000	28740000	57326000	1	3	0	0	0	86066000	28740000	57326000	NaN	NaN	NaN	NaN
P10619	P10619	Lysosomal protective protein;Lysosomal protective protein 32 kDa chain;Lysosomal protective protein 20 kDa chain	CTSA	974				6	6	6	16.7	16.7	16.7	54.465	0	13.464	658660000	312350000	346310000	4	5	319240000	153650000	165590000	339420000	158700000	180720000	0.289598	0.325732	0.0308304	0.170438
P10620	P10620	Microsomal glutathione S-transferase 1	MGST1	975				6	6	6	52.3	52.3	52.3	17.598	0	214.42	17483000000	8926300000	8556300000	6	6	6734300000	3315700000	3418600000	10748000000	5610600000	5137700000	0.185486	0.192447	-0.194757	-0.0502037
P10644	P10644	cAMP-dependent protein kinase type I-alpha regulatory subunit;cAMP-dependent protein kinase type I-alpha regulatory subunit, N-terminally processed	PRKAR1A	976				11	11	10	34.6	34.6	32.5	42.981	0	62.646	1118900000	555700000	563240000	7	9	589230000	290550000	298670000	529710000	265140000	264570000	0.0529723	0.149389	-0.164108	-0.0185565
P10646	P10646	Tissue factor pathway inhibitor	TFPI	977				8	8	8	31.2	31.2	31.2	35.015	0	165.11	22942000000	11778000000	11164000000	7	8	8541000000	4171300000	4369700000	14401000000	7606500000	6794600000	0.0458623	0.109695	-0.199338	-0.0185711
P10768	P10768	S-formylglutathione hydrolase	ESD	978				11	11	11	64.2	64.2	64.2	31.462	0	90.898	4324800000	2509200000	1815700000	9	10	1584600000	997650000	586980000	2740200000	1511500000	1228700000	-0.56435	-0.543762	0.205518	0.400647
P10809	P10809	60 kDa heat shock protein, mitochondrial	HSPD1	979				51	51	51	79.9	79.9	79.9	61.054	0	323.31	311360000000	166110000000	145250000000	48	48	121050000000	58322000000	62725000000	190310000000	107790000000	82523000000	0.0822938	0.122607	-0.234635	-0.106638
P10909	P10909	Clusterin;Clusterin beta chain;Clusterin alpha chain	CLU	980				12	12	12	31.4	31.4	31.4	52.494	0	150.39	4169900000	2250500000	1919400000	9	11	1759300000	943230000	816070000	2410600000	1307300000	1103400000	-0.170118	-0.131692	-0.249102	-0.141923
P11021	P11021	78 kDa glucose-regulated protein	HSPA5	981				38	37	37	53.1	53.1	53.1	72.332	0	323.31	166210000000	87042000000	79166000000	36	36	70062000000	34531000000	35531000000	96146000000	52511000000	43635000000	-0.000173111	0.0503276	-0.29527	-0.119636
P11047	P11047	Laminin subunit gamma-1	LAMC1	982				18	18	17	15	15	14.2	177.6	0	107.08	2409000000	1264400000	1144600000	9	16	749490000	361500000	387990000	1659500000	902880000	756630000	0.296545	0.346645	-0.250509	-0.115316
P11117	P11117	Lysosomal acid phosphatase	ACP2	983				10	10	10	26.2	26.2	26.2	48.344	0	16.436	2571200000	1251700000	1319400000	7	9	959290000	480320000	478960000	1611900000	771410000	840490000	0.22132	0.23842	-0.0734236	0.10809
P11137	P11137	Microtubule-associated protein 2	MAP2	984				2	2	2	1.2	1.2	1.2	199.52	0.00062254	3.2711	142070000	76229000	65836000	1	1	26312000	5712000	20600000	115750000	70517000	45236000	NaN	NaN	-0.61127	-0.452945
P11142	P11142	Heat shock cognate 71 kDa protein	HSPA8	985				40	39	27	64.1	63	47.2	70.897	0	323.31	144070000000	74351000000	69721000000	24	26	65914000000	36309000000	29606000000	78158000000	38042000000	40116000000	-0.285706	-0.231854	0.0533895	0.202888
P11166	P11166	Solute carrier family 2, facilitated glucose transporter member 1	SLC2A1	986				9	9	9	14.4	14.4	14.4	54.083	0	118.86	27263000000	7276000000	19987000000	8	9	9170400000	2004000000	7166400000	18092000000	5272000000	12820000000	1.20251	1.28901	-0.916045	-0.725351
P11171	P11171	Protein 4.1	EPB41	987				27	25	23	38.1	35.4	33.1	97.016	0	202.29	6336100000	3608500000	2727600000	18	18	2927200000	647230000	2280000000	3408900000	2961300000	447630000	1.53715	1.59412	-4.38938	-4.26768
P11172	P11172	Uridine 5-monophosphate synthase;Orotate phosphoribosyltransferase;Orotidine 5-phosphate decarboxylase	UMPS	988				9	9	9	23.1	23.1	23.1	52.221	0	15.182	1329400000	627080000	702280000	5	8	453390000	203500000	249880000	875970000	423580000	452390000	0.521553	0.557876	-0.185704	-0.0456399
P11177	P11177	Pyruvate dehydrogenase E1 component subunit beta, mitochondrial	PDHB	989				16	16	16	68.2	68.2	68.2	39.233	0	184.43	22516000000	11398000000	11117000000	14	14	7934800000	3911400000	4023500000	14581000000	7486900000	7093900000	-0.00694164	0.0275787	-0.161944	-0.031312
P11216	P11216	Glycogen phosphorylase, brain form	PYGB	991				10	6	5	14.8	9.5	8.4	96.695	0	9.9183	216930000	92567000	124360000	4	2	131090000	58075000	73011000	85844000	34492000	51352000	-0.170183	-0.119181	0.513693	0.657549
Q86TU7	Q86TU7	Histone-lysine N-methyltransferase setd3	SETD3	3198				27	27	27	47.5	47.5	47.5	67.256	0	214.25	13606000000	6271100000	7335000000	24	21	6490500000	985800000	5504700000	7115600000	5285300000	1830400000	4.6503	4.66027	-2.33876	-2.16107
P11234	P11234	Ras-related protein Ral-B	RALB	993				8	4	4	40.8	19.9	19.9	23.408	0	101.7	1462100000	846500000	615620000	2	3	465680000	74510000	391170000	996450000	771990000	224460000	2.35705	2.37412	-1.99057	-1.8592
P11274	P11274	Breakpoint cluster region protein	BCR	994				14	14	13	15	15	14.2	142.82	0	33.679	1106800000	542100000	564670000	8	8	805450000	312740000	492710000	301320000	229360000	71960000	0.819668	0.835843	-1.22408	-1.05002
P11279	P11279	Lysosome-associated membrane glycoprotein 1	LAMP1	996				7	7	7	15.3	15.3	15.3	44.882	0	31.154	10293000000	3768800000	6524400000	5	7	1577000000	706980000	870050000	8716200000	3061800000	5654400000	0.212258	0.234747	-0.103643	0.0652966
P11310	P11310	Medium-chain specific acyl-CoA dehydrogenase, mitochondrial	ACADM	997				14	14	14	39.4	39.4	39.4	46.588	0	99.058	2898700000	1536300000	1362400000	12	12	1073900000	551710000	522230000	1824800000	984590000	840200000	0.0316775	0.0643311	-0.21739	-0.0072606
P11387;Q969P6	P11387	DNA topoisomerase 1	TOP1	998				34	34	34	44.8	44.8	44.8	90.725	0	323.31	25078000000	11885000000	13193000000	30	28	12010000000	5219400000	6790600000	13068000000	6665400000	6402300000	0.0947765	0.142217	-0.0527004	0.0699771
P11388	P11388	DNA topoisomerase 2-alpha	TOP2A	999				53	53	41	38.8	38.8	31.4	174.38	0	238.93	17374000000	9099300000	8274500000	30	36	7373300000	3497200000	3876100000	10001000000	5602100000	4398400000	0.159629	0.241352	-0.343934	-0.193321
P11413	P11413	Glucose-6-phosphate 1-dehydrogenase	G6PD	1000				33	33	33	68.2	68.2	68.2	59.256	0	323.31	36290000000	18443000000	17847000000	30	31	16970000000	9613800000	7355800000	19320000000	8828700000	10492000000	-0.431365	-0.382081	0.289716	0.452912
P11441	P11441	Ubiquitin-like protein 4A	UBL4A	1001				3	3	3	18.5	18.5	18.5	17.776	0.0087166	1.59	33093000	17631000	15462000	1	2	33093000	17631000	15462000	0	0	0	NaN	NaN	NaN	NaN
P11498	P11498	Pyruvate carboxylase, mitochondrial	PC	1003				64	64	64	69.9	69.9	69.9	129.63	0	323.31	249370000000	121370000000	128010000000	59	61	112240000000	53392000000	58852000000	137130000000	67976000000	69155000000	0.131063	0.176578	-0.00858066	0.131985
P11532	P11532	Dystrophin	DMD	1004				3	3	3	0.9	0.9	0.9	426.74	0.0002096	3.4907	177200000	103520000	73682000	1	3	31510000	11028000	20481000	145690000	92491000	53201000	NaN	NaN	-0.461382	-0.329867
P11586	P11586	C-1-tetrahydrofolate synthase, cytoplasmic;Methylenetetrahydrofolate dehydrogenase;Methenyltetrahydrofolate cyclohydrolase;Formyltetrahydrofolate synthetase;C-1-tetrahydrofolate synthase, cytoplasmic, N-terminally processed	MTHFD1	1005				45	45	45	57.5	57.5	57.5	101.56	0	255.72	26668000000	12741000000	13927000000	37	36	12814000000	6223600000	6590500000	13854000000	6517200000	7336500000	-0.251779	-0.214475	-0.000577203	0.145351
P11717	P11717	Cation-independent mannose-6-phosphate receptor	IGF2R	1006				87	87	87	47.9	47.9	47.9	274.37	0	323.31	57705000000	28654000000	29051000000	81	70	29830000000	8163600000	21666000000	27875000000	20490000000	7384700000	1.71462	1.76486	-1.63715	-1.49252
P11766	P11766	Alcohol dehydrogenase class-3	ADH5	1007				13	13	13	37.2	37.2	37.2	39.724	0	110.16	7817500000	2574200000	5243300000	10	11	3715800000	1094000000	2621800000	4101700000	1480200000	2621500000	-0.282	-0.237592	0.291957	0.448372
P11802	P11802	Cyclin-dependent kinase 4	CDK4	1008				4	3	3	17.2	14.5	14.5	33.729	0	14.369	403100000	197540000	205550000	3	3	141800000	71625000	70170000	261300000	125920000	135380000	-0.0329642	0.00504059	-0.182017	-0.0568213
P11908	P11908	Ribose-phosphate pyrophosphokinase 2	PRPS2	1009				13	5	4	50.6	19.8	15.7	34.769	0	25.824	879240000	474600000	404640000	3	2	336650000	170910000	165740000	542590000	303690000	238890000	-0.0571215	0.0163537	-0.158123	-0.0350913
P11940;Q9H361;Q4VXU2	P11940	Polyadenylate-binding protein 1	PABPC1	1010				31	31	19	54.2	54.2	34.7	70.67	0	323.31	33612000000	16918000000	16694000000	18	18	14998000000	7088000000	7910300000	18614000000	9829700000	8784200000	0.141433	0.16954	-0.199736	-0.0736969
P12004	P12004	Proliferating cell nuclear antigen	PCNA	1011				12	12	12	48.3	48.3	48.3	28.768	0	119.83	8727100000	4338800000	4388300000	9	12	3434200000	1970300000	1463900000	5292900000	2368500000	2924400000	-0.372319	-0.338269	0.122209	0.27011
P12081	P12081	Histidine--tRNA ligase, cytoplasmic	HARS	1013				23	23	17	53	53	41.7	57.41	0	97.64	7561100000	3828500000	3732600000	13	16	2933400000	1523600000	1409800000	4627700000	2304900000	2322800000	-0.445558	-0.399293	0.00259443	0.164786
P12235	P12235	ADP/ATP translocase 1	SLC25A4	1014				15	4	4	52	14.1	14.1	33.064	0	10.651	1115300000	463270000	652060000	4	2	670640000	225600000	445030000	444690000	237660000	207020000	0.449429	0.478092	-0.213454	-0.0409718
P12236	P12236	ADP/ATP translocase 3;ADP/ATP translocase 3, N-terminally processed	SLC25A6	1015				19	19	6	61.7	61.7	18.1	32.866	0	232.25	129450000000	63594000000	65852000000	6	6	60490000000	25867000000	34623000000	68956000000	37727000000	31229000000	0.420725	0.457857	-0.312993	-0.194675
P12268	P12268	Inosine-5-monophosphate dehydrogenase 2	IMPDH2	1016				27	27	25	62.6	62.6	59.7	55.804	0	323.31	27536000000	13373000000	14163000000	23	23	12128000000	5770100000	6358100000	15408000000	7602700000	7805100000	-0.0245752	0.0265876	-0.124377	0.0364681
P12270	P12270	Nucleoprotein TPR	TPR	1017				39	39	39	20.3	20.3	20.3	267.29	0	132.23	4015000000	1922400000	2092600000	24	30	1513200000	725970000	787230000	2501800000	1196400000	1305400000	-0.0493375	-0.00309065	-0.20563	-0.00111126
P12273	P12273	Prolactin-inducible protein	PIP	1018				2	2	2	18.5	18.5	18.5	16.572	0	4.3826	33285000	31604000	1681000	1	1	19688000	18007000	1681000	13597000	13597000	0	NaN	NaN	NaN	NaN
P12277	P12277	Creatine kinase B-type	CKB	1019				18	18	18	68.2	68.2	68.2	42.644	0	323.31	14174000000	7799300000	6374200000	16	17	7064500000	4312900000	2751600000	7109100000	3486500000	3622600000	-0.675051	-0.638838	0.0586628	0.166972
P12429	P12429	Annexin A3	ANXA3	1020				22	22	22	64.4	64.4	64.4	36.375	0	127.02	14656000000	7206500000	7449100000	20	21	6228500000	3124600000	3104000000	8427000000	4081900000	4345100000	-0.150033	-0.0983047	0.0721745	0.265317
P12694	P12694	2-oxoisovalerate dehydrogenase subunit alpha, mitochondrial	BCKDHA	1021				7	7	7	21.1	21.1	21.1	50.47	0	26.099	806430000	356540000	449890000	4	7	258680000	120850000	137830000	547740000	235690000	312050000	0.299479	0.307662	0.0576928	0.200504
P12814;P35609;Q08043	P12814	Alpha-actinin-1	ACTN1	1022				57	37	37	77.8	56.6	56.6	103.06	0	323.31	23678000000	11952000000	11726000000	31	34	9741600000	5106500000	4635100000	13936000000	6845200000	7091000000	-0.166989	-0.0993554	0.128689	0.247077
P12931	P12931	Proto-oncogene tyrosine-protein kinase Src	SRC	1023				15	9	9	35.8	25.9	25.9	59.834	0	50.947	3360200000	2071200000	1289100000	6	4	510220000	260220000	249990000	2850000000	1810900000	1039100000	0.388134	0.422664	-0.405834	-0.224621
P12955	P12955	Xaa-Pro dipeptidase	PEPD	1024				8	8	8	22.1	22.1	22.1	54.548	0	29.84	442730000	240700000	202030000	7	3	271640000	156090000	115550000	171080000	84610000	86475000	-0.484711	-0.472809	0.0291349	0.153676
P12956	P12956	X-ray repair cross-complementing protein 6	XRCC6	1025				41	41	41	59.8	59.8	59.8	69.842	0	323.31	104370000000	54254000000	50120000000	39	37	47487000000	24581000000	22906000000	56887000000	29673000000	27214000000	-0.138045	-0.103007	-0.127163	-0.00356789
P13010	P13010	X-ray repair cross-complementing protein 5	XRCC5	1026				45	45	45	69.3	69.3	69.3	82.704	0	323.31	89328000000	46212000000	43117000000	43	45	41275000000	21271000000	20004000000	48053000000	24941000000	23112000000	-0.186541	-0.110885	-0.105861	0.0265876
P13051	P13051	Uracil-DNA glycosylase	UNG	1027				2	2	2	9.3	9.3	9.3	34.645	0	3.8758	203910000	102850000	101060000	1	1	71580000	34152000	37428000	132330000	68698000	63633000	NaN	NaN	NaN	NaN
P13073	P13073	Cytochrome c oxidase subunit 4 isoform 1, mitochondrial	COX4I1	1028				10	10	10	49.1	49.1	49.1	19.576	0	36.069	5937500000	3127300000	2810200000	8	9	2650200000	485560000	2164700000	3287300000	2641800000	645480000	2.1738	2.21509	-2.06866	-1.88694
P13196	P13196	5-aminolevulinate synthase, nonspecific, mitochondrial	ALAS1	1030				2	2	2	4.1	4.1	4.1	70.58	0	5.5018	96541000	57065000	39476000	2	2	19611000	14634000	4976100	76931000	42431000	34500000	NaN	NaN	-0.291433	-0.145079
P13473	P13473	Lysosome-associated membrane glycoprotein 2	LAMP2	1032				4	4	4	8.8	8.8	8.8	44.96	0	17.729	2092100000	928230000	1163800000	4	3	1297200000	507680000	789520000	794870000	420560000	374320000	0.421371	0.426318	-0.24708	-0.0968074
P13489	P13489	Ribonuclease inhibitor	RNH1	1033				16	16	16	60.7	60.7	60.7	49.973	0	183.5	18890000000	1740300000	17150000000	10	13	8858900000	758630000	8100300000	10031000000	981700000	9049400000	-0.373589	-0.320612	-0.0562362	0.066537
P13498	P13498	Cytochrome b-245 light chain	CYBA	1034				3	3	3	16.4	16.4	16.4	21.012	0	7.7499	929420000	496660000	432760000	2	3	306190000	157620000	148560000	623230000	339040000	284190000	-0.150833	-0.074517	-0.358731	-0.173987
P13639	P13639	Elongation factor 2	EEF2	1035				58	58	57	69.1	69.1	67.9	95.337	0	323.31	234060000000	121730000000	112330000000	57	56	107980000000	60097000000	47880000000	126080000000	61637000000	64445000000	-0.354169	-0.313119	0.118626	0.253868
P13667	P13667	Protein disulfide-isomerase A4	PDIA4	1036				26	26	26	43.4	43.4	43.4	72.932	0	188.42	5304800000	2814200000	2490700000	17	22	2117800000	1112200000	1005600000	3187100000	1702000000	1485100000	-0.0141061	0.0220482	-0.285249	-0.0917251
P13674	P13674	Prolyl 4-hydroxylase subunit alpha-1	P4HA1	1037				17	17	17	34.3	34.3	34.3	61.049	0	91.309	2652200000	1281500000	1370700000	11	16	813490000	396800000	416690000	1838700000	884740000	953970000	-0.00805827	0.0227584	-0.0508013	0.13711
P13693;Q56UQ5;Q9HAU6	P13693	Translationally-controlled tumor protein	TPT1	1038				7	7	7	43	43	43	19.595	0	66.683	4205300000	1825300000	2379900000	6	6	1757100000	762690000	994430000	2448100000	1062600000	1385500000	-0.00497146	0.0271541	-0.00655027	0.113967
P13726	P13726	Tissue factor	F3	1039				5	5	5	21	21	21	33.067	0	147.48	3407500000	1673600000	1733900000	5	5	1125000000	380170000	744870000	2282400000	1293400000	989010000	1.08882	1.10158	-0.46552	-0.328145
P13797;P13796;Q14651	P13797	Plastin-3	PLS3	1041				39	39	39	70.8	70.8	70.8	70.81	0	323.31	26561000000	12908000000	13654000000	36	34	11421000000	6112000000	5309100000	15140000000	6795600000	8344800000	-0.336737	-0.270225	0.179638	0.361993
P13798	P13798	Acylamino-acid-releasing enzyme	APEH	1042				10	10	10	16.7	16.7	16.7	81.224	0	31.368	2493200000	1073100000	1420100000	6	8	1020800000	473790000	547010000	1472400000	599350000	873050000	-0.00249806	0.0229004	0.280481	0.431676
P13804	P13804	Electron transfer flavoprotein subunit alpha, mitochondrial	ETFA	1043				13	13	13	58.3	58.3	58.3	35.079	0	125.43	5213500000	2644300000	2569200000	11	10	2614400000	1251200000	1363200000	2599100000	1393100000	1206000000	0.0703893	0.091666	-0.199951	-0.0790818
P13807;P54840	P13807	Glycogen [starch] synthase, muscle	GYS1	1044				4	4	4	7.3	7.3	7.3	83.785	0	13.098	581240000	323040000	258190000	4	4	242030000	133340000	108700000	339200000	189710000	149490000	-0.404878	-0.416308	0.178874	0.292664
P13861;P31323	P13861	cAMP-dependent protein kinase type II-alpha regulatory subunit	PRKAR2A	1045				15	15	15	46.5	46.5	46.5	45.518	0	107.96	7411800000	1770400000	5641400000	12	14	2977100000	793670000	2183400000	4434700000	976690000	3458000000	-0.136521	-0.102202	-0.195153	-0.0320347
P13929	P13929	Beta-enolase	ENO3	1046				8	5	5	31.6	18.9	18.9	46.986	0	45.076	979310000	510690000	468620000	5	4	510090000	294350000	215740000	469220000	216340000	252880000	-0.559218	-0.508732	0.170053	0.311387
P13984	P13984	General transcription factor IIF subunit 2	GTF2F2	1047				4	4	4	20.5	20.5	20.5	28.38	0	6.5361	541710000	290760000	250940000	2	4	102300000	45648000	56651000	439410000	245110000	194290000	-0.12042	-0.00497146	-0.691709	-0.559197
P13987	P13987	CD59 glycoprotein	CD59	1048				8	8	8	40.6	40.6	40.6	14.177	0	204.45	539570000000	285220000000	254350000000	7	8	269220000000	139470000000	129750000000	270350000000	145760000000	124600000000	-0.0945875	-0.0597506	-0.222481	-0.0847009
P14174	P14174	Macrophage migration inhibitory factor	MIF	1049				3	3	3	35.7	35.7	35.7	12.476	0	11.831	7624200000	3972000000	3652200000	2	3	3245100000	1955300000	1289800000	4379100000	2016700000	2362500000	-0.578586	-0.543152	0.272859	0.421371
P14314	P14314	Glucosidase 2 subunit beta	PRKCSH	1051				14	14	14	28.4	28.4	28.4	59.425	0	85.794	7391800000	3841000000	3550800000	10	14	2604100000	1289000000	1315100000	4787700000	2552000000	2235700000	0.0771063	0.0837921	-0.172831	0.0136409
P14324	P14324	Farnesyl pyrophosphate synthase	FDPS	1052				8	8	8	24.3	24.3	24.3	48.275	0	86.341	7912900000	3369200000	4543600000	8	7	3726600000	1810900000	1915800000	4186200000	1558400000	2627900000	-0.386167	-0.317822	0.380619	0.52677
P14384	P14384	Carboxypeptidase M	CPM	1053				17	17	17	40.6	40.6	40.6	50.513	0	204.06	47421000000	25393000000	22028000000	16	16	19707000000	11311000000	8396400000	27714000000	14082000000	13632000000	-0.403733	-0.371833	-0.0851293	0.0556121
P14543	P14543	Nidogen-1	NID1	1054				2	2	2	1.8	1.8	1.8	136.38	0.00061038	2.9552	0	0	0	1	1	0	0	0	0	0	0	NaN	NaN	NaN	NaN
P14550	P14550	Alcohol dehydrogenase [NADP(+)]	AKR1A1	1055				9	9	9	33.5	33.5	33.5	36.573	0	25.354	1802100000	889820000	912320000	8	6	928450000	488030000	440430000	873690000	401790000	471900000	-0.154105	-0.122711	0.290306	0.40621
P14618;P30613	P14618	Pyruvate kinase PKM	PKM	1056				42	42	42	78.5	78.5	78.5	57.936	0	323.31	324780000000	168870000000	155910000000	40	38	163060000000	95498000000	67563000000	161720000000	73371000000	88345000000	-0.550064	-0.510026	0.266757	0.409255
P14625;Q58FF3	P14625	Endoplasmin	HSP90B1	1057				56	56	54	59.7	59.7	57.9	92.468	0	323.31	156260000000	70944000000	85312000000	49	49	58192000000	27942000000	30249000000	98065000000	43002000000	55063000000	-0.0118207	0.0253123	-0.1922	-0.0231818
P14635	P14635	G2/mitotic-specific cyclin-B1	CCNB1	1058				10	10	10	36.5	36.5	36.5	48.337	0	73.197	4012000000	2000800000	2011200000	8	9	2311400000	612690000	1698700000	1700600000	1388100000	312470000	2.27682	2.31623	-2.1346	-1.96838
P14649	P14649	Myosin light chain 6B	MYL6B	1059				9	9	7	51.4	51.4	39.9	22.764	0	42.27	14257000000	6124900000	8132100000	6	6	4932200000	1290400000	3641700000	9324800000	4834400000	4490400000	1.85639	1.86477	-0.305503	-0.178388
P63162;P14678	P63162;P14678	Small nuclear ribonucleoprotein-associated protein N;Small nuclear ribonucleoprotein-associated proteins B and B	SNRPN;SNRPB	1060				7	7	7	24.2	24.2	24.2	24.614	0	55.788	9060500000	4857900000	4202600000	7	7	4754800000	2680600000	2074200000	4305700000	2177300000	2128400000	-0.166147	-0.0783656	-0.10245	0.0426443
P14735	P14735	Insulin-degrading enzyme	IDE	1061				17	17	17	21	21	21	117.97	0	34.515	2688700000	1276100000	1412600000	12	16	1308200000	603920000	704230000	1380500000	672220000	708320000	-0.386902	-0.354225	0.00360232	0.130272
P14866	P14866	Heterogeneous nuclear ribonucleoprotein L	HNRNPL	1063				27	27	26	71	71	69.8	64.132	0	323.31	54861000000	27101000000	27760000000	23	22	24607000000	10826000000	13782000000	30253000000	16275000000	13978000000	0.156397	0.189919	-0.276258	-0.131977
P14868	P14868	Aspartate--tRNA ligase, cytoplasmic	DARS	1064				28	28	28	64.1	64.1	64.1	57.136	0	178.41	16343000000	8779900000	7562900000	21	27	6130200000	3448200000	2682000000	10213000000	5331700000	4880800000	-0.290198	-0.248725	0.0479571	0.208892
P14923	P14923	Junction plakoglobin	JUP	1065				36	36	31	69.5	69.5	63.9	81.744	0	323.31	22872000000	12836000000	10036000000	30	27	11185000000	6318200000	4866400000	11687000000	6517800000	5169600000	-0.699255	-0.637424	-0.885766	-0.734515
P15104	P15104	Glutamine synthetase	GLUL	1067				4	4	4	11.3	11.3	11.3	42.064	0	9.2924	497530000	225030000	272500000	4	3	362740000	169050000	193690000	134790000	55976000	78813000	-0.639759	-0.602723	0.353888	0.462366
P15121;C9JRZ8	P15121	Aldose reductase	AKR1B1	1068				15	15	15	54.1	54.1	54.1	35.853	0	161.08	9584000000	4734200000	4849800000	15	14	4065200000	2315400000	1749800000	5518900000	2418900000	3100000000	-0.390529	-0.345601	0.231555	0.406754
P15151	P15151	Poliovirus receptor	PVR	1069				6	6	6	17	17	17	45.302	0	172.35	4099100000	2169300000	1929700000	6	5	2087400000	957540000	1129900000	2011700000	1211800000	799870000	0.233397	0.289126	-0.434383	-0.251264
P15170;Q8IYD1	P15170	Eukaryotic peptide chain release factor GTP-binding subunit ERF3A	GSPT1	1070				22	22	22	46.3	46.3	46.3	55.755	0	86.926	10153000000	5036900000	5116400000	17	20	4491000000	2233600000	2257400000	5662300000	2803300000	2859000000	-0.317067	-0.261794	0.0531114	0.201132
P15260	P15260	Interferon gamma receptor 1	IFNGR1	1071				4	4	4	10.2	10.2	10.2	54.404	0	29.439	1566900000	713850000	853090000	3	4	425900000	147220000	278680000	1141000000	566630000	574410000	1.1127	1.15653	-1.09607	-0.90026
P15291	P15291	Beta-1,4-galactosyltransferase 1;Lactose synthase A protein;N-acetyllactosamine synthase;Beta-N-acetylglucosaminylglycopeptide beta-1,4-galactosyltransferase;Beta-N-acetylglucosaminyl-glycolipid beta-1,4-galactosyltransferase;Processed beta-1,4-galactosyltransferase 1	B4GALT1	1072				15	15	15	58.5	58.5	58.5	43.92	0	323.31	87058000000	45848000000	41211000000	13	15	38606000000	18597000000	20009000000	48452000000	27250000000	21202000000	0.131063	0.18053	-0.381818	-0.248571
P15311	P15311	Ezrin	EZR	1073				41	28	26	56.3	42.3	41	69.412	0	201.93	30658000000	15549000000	15109000000	24	21	14758000000	6802000000	7956400000	15899000000	8747000000	7152100000	0.182947	0.231432	-0.307216	-0.1628
P15328;P41439	P15328	Folate receptor alpha	FOLR1	1074				19	19	19	71.6	71.6	71.6	29.819	0	323.31	717580000000	340880000000	376700000000	17	16	362530000000	175810000000	186730000000	355050000000	165070000000	189970000000	0.0423643	0.0786098	0.15549	0.281075
P15374	P15374	Ubiquitin carboxyl-terminal hydrolase isozyme L3	UCHL3	1075				8	8	8	40.4	40.4	40.4	26.182	0	81.583	1875900000	919140000	956770000	7	6	1128600000	590510000	538130000	747270000	328630000	418640000	-0.525123	-0.488795	0.179384	0.276794
P15529	P15529	Membrane cofactor protein	CD46	1076				10	10	10	20.9	20.9	20.9	43.747	0	36.221	36593000000	19272000000	17321000000	8	10	16993000000	7413400000	9580000000	19599000000	11858000000	7740900000	0.281075	0.326652	-0.640749	-0.513893
P15531	P15531	Nucleoside diphosphate kinase A	NME1	1077				11	11	6	70.4	70.4	39.5	17.149	0	212.45	30370000000	15906000000	14465000000	6	6	14006000000	8298100000	5707600000	16365000000	7607600000	8757200000	-0.618406	-0.524376	0.168	0.339137
P15559	P15559	NAD(P)H dehydrogenase [quinone] 1	NQO1	1078				14	14	14	48.5	48.5	48.5	30.867	0	222.24	20258000000	10365000000	9893500000	11	13	8404600000	4384100000	4020500000	11854000000	5980600000	5873000000	-0.162767	-0.103007	-0.038273	0.0822938
P15586	P15586	N-acetylglucosamine-6-sulfatase	GNS	1079				7	7	7	18.1	18.1	18.1	62.081	0	14.848	1371400000	621190000	750180000	6	6	798710000	325100000	473610000	572670000	296090000	276570000	0.208143	0.230572	-0.0348696	0.1333
P15880	P15880	40S ribosomal protein S2	RPS2	1081				17	17	17	54.9	54.9	54.9	31.324	0	129.32	34103000000	17183000000	16920000000	16	17	14937000000	7673500000	7263200000	19166000000	9509000000	9656800000	-0.150401	-0.107772	-0.0417141	0.0561673
Q96A33	Q96A33	Coiled-coil domain-containing protein 47	CCDC47	3804				24	24	24	50.3	50.3	50.3	55.873	0	323.31	101130000000	54117000000	47014000000	23	23	46061000000	3341100000	42720000000	55071000000	50776000000	4294400000	4.60389	4.65191	-4.32742	-4.13413
P15924	P15924	Desmoplakin	DSP	1083				71	71	71	29.5	29.5	29.5	331.77	0	301.5	9099800000	6664600000	2435300000	58	34	6596800000	5153500000	1443300000	2503000000	1511000000	991920000	-3.28673	-3.24633	-0.96773	-0.819165
P15927	P15927	Replication protein A 32 kDa subunit	RPA2	1084				4	4	4	27.4	27.4	27.4	29.247	0	44.25	961260000	535270000	425990000	4	3	518350000	279410000	238950000	442900000	255860000	187040000	-0.380859	-0.331881	0.0257376	0.15056
P15941	P15941	Mucin-1;Mucin-1 subunit alpha;Mucin-1 subunit beta	MUC1	1085				6	6	6	6.6	6.6	6.6	122.1	0	271.06	5255800000	2845000000	2410800000	5	6	2224200000	796590000	1427600000	3031600000	2048400000	983150000	0.972693	1.02226	-1.1263	-1.02918
P16070	P16070	CD44 antigen	CD44	1086				14	14	14	16.8	16.8	16.8	81.537	0	289.77	568300000000	293680000000	274610000000	14	12	285790000000	102370000000	183420000000	282510000000	191320000000	91190000000	0.852798	0.877587	-1.08856	-0.976702
P16083	P16083	Ribosyldihydronicotinamide dehydrogenase [quinone]	NQO2	1087				3	3	3	24.7	24.7	24.7	25.918	0	4.1741	316340000	154220000	162120000	0	3	0	0	0	316340000	154220000	162120000	NaN	NaN	0.115166	0.35208
P16144	P16144	Integrin beta-4	ITGB4	1088				78	78	78	53.2	53.2	53.2	202.16	0	323.31	89237000000	46706000000	42531000000	74	67	42813000000	21942000000	20872000000	46423000000	24764000000	21659000000	0.0446039	0.0945064	-0.183376	-0.0410311
P16152	P16152	Carbonyl reductase [NADPH] 1	CBR1	1089				15	15	13	67.1	67.1	56.7	30.375	0	218.66	8361700000	4430100000	3931600000	12	12	3855500000	2110300000	1745200000	4506100000	2319800000	2186400000	-0.507378	-0.443438	0.14496	0.310224
P16278	P16278	Beta-galactosidase	GLB1	1090				9	9	9	19.4	19.4	19.4	76.074	0	31.868	1194200000	575980000	618230000	6	9	421730000	185030000	236690000	772490000	390950000	381540000	0.325156	0.353775	-0.161573	-0.0350469
P16333;O43639	P16333	Cytoplasmic protein NCK1	NCK1	1091				11	11	11	31.3	31.3	31.3	42.864	0	14.368	1124500000	426990000	697530000	6	8	466040000	131290000	334750000	658480000	295700000	362780000	2.65398	2.67879	-1.3085	-1.12913
P16401	P16401	Histone H1.5	HIST1H1B	1092				4	4	4	17.7	17.7	17.7	22.58	0	15.751	1647800000	835280000	812510000	3	3	261780000	128010000	133770000	1386000000	707270000	678740000	0.00230651	0.0668125	-0.0355496	0.0976109
P16403;P10412;P22492;Q02539	P16403;P10412	Histone H1.2;Histone H1.4	HIST1H1C;HIST1H1E	1094				8	8	2	25.4	25.4	9.4	21.364	0	36.96	10863000000	5613100000	5249700000	2	2	5358200000	2539600000	2818600000	5504600000	3073500000	2431100000	0.321697	0.344374	-0.259685	-0.0995718
P16422	P16422	Epithelial cell adhesion molecule	EPCAM	1095				3	3	3	15	15	15	34.932	0	6.8218	750180000	388220000	361960000	0	3	0	0	0	750180000	388220000	361960000	NaN	NaN	0.579759	0.706287
P16435	P16435	NADPH--cytochrome P450 reductase	POR	1096				25	25	25	45.3	45.3	45.3	76.689	0	252.55	7700600000	4004500000	3696100000	17	25	2694500000	1265900000	1428700000	5006100000	2738600000	2267400000	0.31371	0.358396	-0.320774	-0.145813
P16591	P16591	Tyrosine-protein kinase Fer	FER	1097				2	2	2	2.9	2.9	2.9	94.637	0.0095923	1.5229	31135000	20809000	10326000	0	2	0	0	0	31135000	20809000	10326000	NaN	NaN	NaN	NaN
P16615;O14983;Q93084	P16615	Sarcoplasmic/endoplasmic reticulum calcium ATPase 2	ATP2A2	1098				52	52	52	48	48	48	114.76	0	323.31	142460000000	70185000000	72272000000	49	50	64457000000	27355000000	37102000000	78000000000	42829000000	35171000000	0.451013	0.491699	-0.36303	-0.21063
P16871	P16871	Interleukin-7 receptor subunit alpha	IL7R	1099				7	7	7	25.5	25.5	25.5	51.578	0	89.249	1388800000	711890000	676930000	5	7	484120000	143620000	340500000	904700000	568280000	336430000	0.894294	0.909427	-0.573767	-0.439402
P17066;P48741	P17066;P48741	Heat shock 70 kDa protein 6;Putative heat shock 70 kDa protein 7	HSPA6;HSPA7	1101				12	2	2	19.3	5.3	5.3	71.027	0	17.168	18349000000	9749200000	8599500000	1	2	8782900000	4788800000	3994000000	9565900000	4960300000	4605500000	-0.228402	-0.205264	-0.0557712	0.104068
Q9NVA2	Q9NVA2	Septin-11	SEPT11	4813				32	32	16	67.6	67.6	45.9	49.398	0	323.31	106400000000	58373000000	48023000000	16	12	47417000000	2512700000	44904000000	58979000000	55860000000	3118400000	4.5849	4.62147	-5.11428	-4.96133
P17152	P17152	Transmembrane protein 11, mitochondrial	TMEM11	1103				4	4	4	22.4	22.4	22.4	21.541	0	13.864	2079400000	1040300000	1039100000	4	3	1062500000	446780000	615740000	1016900000	593530000	423330000	0.414352	0.462681	-0.208694	-0.0596152
P17174	P17174	Aspartate aminotransferase, cytoplasmic	GOT1	1104				5	5	5	17.9	17.9	17.9	46.247	0	51.647	799080000	424400000	374680000	3	5	201980000	122570000	79415000	597100000	301840000	295260000	-1.01383	-0.993551	-0.274791	-0.175957
P17252;P05771;P05129	P17252	Protein kinase C alpha type	PRKCA	1105				20	20	20	36.3	36.3	36.3	76.749	0	80.456	3738000000	1812900000	1925000000	16	15	1715600000	708750000	1006900000	2022300000	1104200000	918130000	0.527871	0.580724	-0.436647	-0.315145
P17275	P17275	Transcription factor jun-B	JUNB	1106				5	5	5	28.8	28.8	28.8	35.879	0	93.205	499800000	267560000	232250000	2	4	81148000	25664000	55484000	418660000	241900000	176760000	0.902653	0.932137	-0.335135	-0.190289
P17301	P17301	Integrin alpha-2	ITGA2	1107				16	16	16	17.4	17.4	17.4	129.29	0	44.523	1673900000	877670000	796260000	9	12	631770000	334420000	297350000	1042200000	543260000	498910000	0.186501	0.247684	-0.192843	-0.0658384
P17302	P17302	Gap junction alpha-1 protein	GJA1	1108				4	4	4	16.8	16.8	16.8	43.008	0	29.088	649130000	349800000	299340000	3	4	206680000	23962000	182720000	442450000	325840000	116610000	0.811471	0.822689	-1.32565	-1.14484
Q9NYL4	Q9NYL4	Peptidyl-prolyl cis-trans isomerase FKBP11	FKBP11	4903				10	10	10	65.7	65.7	65.7	22.18	0	195.83	13443000000	7460100000	5983000000	9	9	6038100000	580910000	5457200000	7405000000	6879200000	525720000	4.56779	4.60199	-4.24425	-4.09683
P17480	P17480	Nucleolar transcription factor 1	UBTF	1110				12	12	12	18.6	18.6	18.6	89.405	0	40.232	1931900000	952100000	979790000	9	9	902130000	434240000	467890000	1029800000	517860000	511900000	0.135009	0.14104	0.0130691	0.142348
P17568	P17568	NADH dehydrogenase [ubiquinone] 1 beta subcomplex subunit 7	NDUFB7	1111				4	4	4	27.7	27.7	27.7	16.402	0	6.8157	1243500000	689140000	554410000	4	3	531390000	258470000	272910000	712150000	430660000	281490000	0.218223	0.276913	-0.524376	-0.371646
P17612	P17612	cAMP-dependent protein kinase catalytic subunit alpha	PRKACA	1112				14	14	6	39.3	39.3	17.7	40.589	0	58.65	4555100000	2456400000	2098700000	4	5	1637100000	965440000	671690000	2917900000	1490900000	1427000000	-0.59005	-0.565076	-0.138442	-0.0381544
P17655	P17655	Calpain-2 catalytic subunit	CAPN2	1113				28	28	28	51.6	51.6	51.6	79.994	0	283.77	9196600000	4739600000	4456900000	25	21	4312000000	2208400000	2103600000	4884500000	2531200000	2353300000	-0.371964	-0.340751	0.148609	0.304044
P17676	P17676	CCAAT/enhancer-binding protein beta	CEBPB	1114				6	6	6	27.8	27.8	27.8	36.105	0	33.621	1542500000	811410000	731130000	5	3	623070000	168700000	454370000	919480000	642710000	276770000	0.934252	0.986957	-1.02503	-0.877871
P17706	P17706	Tyrosine-protein phosphatase non-receptor type 2	PTPN2	1116				10	10	10	31.1	31.1	31.1	48.473	0	109.69	963570000	508650000	454910000	7	7	391030000	109330000	281690000	572540000	399320000	173220000	1.05665	1.09532	-1.39331	-1.21638
P17812	P17812	CTP synthase 1	CTPS1	1117				23	23	21	53.1	53.1	48.7	66.69	0	281.85	14417000000	7064600000	7352600000	20	19	7019500000	3411400000	3608100000	7397700000	3653200000	3744500000	-0.179825	-0.138537	0.0140695	0.151469
P17813	P17813	Endoglin	ENG	1118				13	13	13	29.5	29.5	29.5	70.577	0	180.27	3730800000	2266300000	1464500000	8	11	1619900000	1131600000	488230000	2110900000	1134600000	976300000	-0.0890832	-0.0283074	-0.497201	-0.365314
P17844	P17844	Probable ATP-dependent RNA helicase DDX5	DDX5	1119				40	39	31	63.7	61.9	49.7	69.147	0	323.31	62890000000	31341000000	31549000000	29	28	26943000000	12137000000	14806000000	35947000000	19204000000	16743000000	0.310922	0.343806	-0.276695	-0.129529
P17858	P17858	ATP-dependent 6-phosphofructokinase, liver type	PFKL	1120				16	12	12	28.1	22.3	22.3	85.018	0	39.414	1412000000	722550000	689410000	7	8	822960000	383990000	438980000	589000000	338570000	250430000	-0.102914	-0.0318281	0.207143	0.366364
P17931	P17931	Galectin-3	LGALS3	1121				7	7	7	31.2	31.2	31.2	26.152	0	14.401	2484600000	1250400000	1234200000	6	5	1269200000	631220000	637960000	1215500000	619230000	596240000	-0.147681	-0.0817817	-0.151731	-0.0120389
P17980	P17980	26S protease regulatory subunit 6A	PSMC3	1122				19	19	19	55.4	55.4	55.4	49.203	0	233.58	5985700000	2967400000	3018300000	14	17	2653300000	1244700000	1408600000	3332400000	1722700000	1609700000	-0.301426	-0.281386	-0.0578872	0.0780633
P17987	P17987	T-complex protein 1 subunit alpha	TCP1	1123				32	32	32	75.2	75.2	75.2	60.343	0	323.31	48116000000	24431000000	23685000000	29	31	19624000000	10959000000	8665300000	28492000000	13472000000	15019000000	-0.445244	-0.397657	0.141564	0.280719
P18031	P18031	Tyrosine-protein phosphatase non-receptor type 1	PTPN1	1124				22	22	22	66	66	66	49.966	0	323.31	13135000000	6520500000	6614700000	19	17	5947400000	2245500000	3701900000	7187800000	4275000000	2912800000	0.678342	0.734742	-0.710472	-0.557072
P18074	P18074	TFIIH basal transcription factor complex helicase XPD subunit	ERCC2	1125				7	7	7	12.6	12.6	12.6	86.908	0	15.72	394990000	178720000	216270000	5	5	224190000	103750000	120440000	170800000	74966000	95836000	-0.0610744	-0.0489792	0.0270125	0.153157
P18077	P18077	60S ribosomal protein L35a	RPL35A	1126				8	8	8	43.6	43.6	43.6	12.538	0	15.993	22795000000	11620000000	11175000000	8	6	11139000000	5754500000	5384300000	11656000000	5865300000	5790800000	-0.171775	-0.145302	-0.0377842	0.068602
P18084	P18084	Integrin beta-5	ITGB5	1127				16	16	16	26.4	26.4	26.4	88.053	0	129.05	3022100000	1309500000	1712600000	15	8	2240500000	689930000	1550600000	781620000	619570000	162050000	0.0238941	0.095722	-1.33366	-1.20816
P18085	P18085	ADP-ribosylation factor 4	ARF4	1128				12	7	7	65.6	35.6	35.6	20.511	0	44.513	12660000000	6467100000	6192800000	7	6	6111900000	3153700000	2958200000	6548100000	3313500000	3234600000	-0.25484	-0.221253	-0.119761	0.0473989
P18124	P18124	60S ribosomal protein L7	RPL7	1129				23	23	23	62.9	62.9	62.9	29.225	0	222.5	83838000000	42811000000	41027000000	22	22	39768000000	20635000000	19133000000	44070000000	22175000000	21895000000	-0.176772	-0.111664	-0.0697092	0.112767
P18206	P18206	Vinculin	VCL	1130				50	50	50	56.8	56.8	56.8	123.8	0	323.31	22577000000	10957000000	11620000000	44	45	11315000000	5939800000	5374900000	11262000000	5016800000	6245500000	-0.446089	-0.39138	0.260267	0.395282
P18583	P18583	Protein SON	SON	1133				24	24	24	14.8	14.8	14.8	263.83	0	106.25	4555200000	2456900000	2098300000	14	20	2044800000	1263900000	780930000	2510400000	1193100000	1317300000	0.06226	0.0740944	-0.323913	-0.154121
P18615	P18615	Negative elongation factor E	NELFE	1134				4	4	4	16.6	16.6	16.6	43.239	0	13.74	175690000	95234000	80460000	1	4	63021000	30352000	32669000	112670000	64882000	47791000	NaN	NaN	-0.368812	-0.201925
P18621	P18621	60S ribosomal protein L17	RPL17	1135				10	10	10	52.2	52.2	52.2	21.397	0	137.19	23963000000	12268000000	11695000000	10	10	11949000000	6093500000	5855400000	12014000000	6174400000	5839700000	-0.0945567	0.00288247	-0.12422	-0.0058548
P18669;P15259;Q8N0Y7	P18669	Phosphoglycerate mutase 1	PGAM1	1136				15	15	15	71.3	71.3	71.3	28.804	0	210.41	17428000000	9516400000	7911400000	15	13	8729800000	5242100000	3487700000	8698100000	4274300000	4423800000	-0.581001	-0.502628	0.209141	0.385486
P18754	P18754	Regulator of chromosome condensation	RCC1	1137				18	18	18	64.1	64.1	64.1	44.969	0	323.31	15224000000	7498700000	7725300000	13	18	6802000000	2392400000	4409600000	8422000000	5106300000	3315700000	0.792772	0.842697	-0.686522	-0.54475
P18827	P18827	Syndecan-1	SDC1	1138				5	5	5	10.6	10.6	10.6	32.461	0	79.065	1559900000	849770000	710080000	4	4	758620000	425240000	333380000	801230000	424530000	376710000	-0.252037	-0.132863	-0.445048	-0.222465
P18847	P18847	Cyclic AMP-dependent transcription factor ATF-3	ATF3	1139				2	2	2	7.2	7.2	7.2	20.575	0.00020899	3.4011	64547000	40348000	24198000	1	1	26971000	7597300	19374000	37575000	32751000	4824200	NaN	NaN	NaN	NaN
P18858	P18858	DNA ligase 1	LIG1	1141				23	23	23	31.6	31.6	31.6	101.73	0	131.54	2925700000	1465800000	1459900000	12	21	1272600000	368440000	904130000	1653100000	1097300000	555800000	1.56569	1.58914	-1.31531	-1.19588
P18887	P18887	DNA repair protein XRCC1	XRCC1	1142				7	7	7	12.8	12.8	12.8	69.476	0	35.518	892180000	471090000	421100000	5	6	307130000	161560000	145570000	585050000	309520000	275530000	0.0418037	0.0468402	-0.46168	-0.287114
P19021	P19021	Peptidyl-glycine alpha-amidating monooxygenase;Peptidylglycine alpha-hydroxylating monooxygenase;Peptidyl-alpha-hydroxyglycine alpha-amidating lyase	PAM	1143				2	2	2	2.5	2.5	2.5	108.33	0.004023	1.9964	38396000	15810000	22586000	2	1	38396000	15810000	22586000	0	0	0	NaN	NaN	NaN	NaN
P19022	P19022	Cadherin-2	CDH2	1144				16	16	16	28.5	28.5	28.5	99.808	0	232.18	5334600000	3085800000	2248800000	14	15	2403700000	803650000	1600100000	2930900000	2282100000	648720000	2.30352	2.34608	-2.03842	-1.85012
P19086	P19086	Guanine nucleotide-binding protein G(z) subunit alpha	GNAZ	1145				3	2	2	9.6	7.3	7.3	40.923	0	4.8097	76994000	51916000	25078000	1	2	13955000	6190800	7764600	63039000	45725000	17313000	NaN	NaN	-1.05185	-0.905845
P19174	P19174	1-phosphatidylinositol 4,5-bisphosphate phosphodiesterase gamma-1	PLCG1	1146				3	3	3	2.9	2.9	2.9	148.53	0.0034689	2.0808	252370000	143860000	108510000	3	1	192310000	113980000	78327000	60066000	29878000	30188000	0.36614	0.453122	NaN	NaN
P19256	P19256	Lymphocyte function-associated antigen 3	CD58	1147				5	5	5	14.4	14.4	14.4	28.147	0	94.487	17460000000	9333600000	8126500000	5	5	7312600000	3541100000	3771500000	10148000000	5792500000	4355000000	0.0483758	0.0731348	-0.395872	-0.274826
P19338	P19338	Nucleolin	NCL	1148				33	33	33	41.4	41.4	41.4	76.613	0	323.31	119260000000	61338000000	57918000000	30	31	52674000000	25582000000	27092000000	66581000000	35756000000	30825000000	0.0213375	0.081885	-0.253412	-0.129718
P19367;Q2TB90	P19367	Hexokinase-1	HK1	1149				37	37	33	45	45	41.8	102.48	0	323.31	17161000000	8780700000	8379900000	29	27	6733700000	3204000000	3529600000	10427000000	5576700000	4850200000	0.157561	0.203139	-0.116395	0.0221902
P19387	P19387	DNA-directed RNA polymerase II subunit RPB3	POLR2C	1150				4	4	4	22.5	22.5	22.5	31.441	0	7.5123	118130000	44590000	73537000	1	3	0	0	0	118130000	44590000	73537000	NaN	NaN	1.30714	1.52677
P19388	P19388	DNA-directed RNA polymerases I, II, and III subunit RPABC1	POLR2E	1151				6	6	6	40	40	40	24.551	0	52.334	929220000	475820000	453400000	4	6	396990000	206870000	190130000	532220000	268960000	263270000	-0.136506	-0.0936635	-0.0429621	0.0745054
P19404	P19404	NADH dehydrogenase [ubiquinone] flavoprotein 2, mitochondrial	NDUFV2	1152				8	8	8	37.3	37.3	37.3	27.391	0	29.2	2187000000	1000100000	1186900000	4	8	670510000	277090000	393420000	1516500000	722990000	793500000	0.206893	0.206768	-0.173824	-0.028955
P19447	P19447	TFIIH basal transcription factor complex helicase XPB subunit	ERCC3	1153				6	6	6	8.6	8.6	8.6	89.277	0	15.699	410710000	220270000	190440000	2	6	110320000	46033000	64283000	300400000	174240000	126160000	0.482642	0.516015	-0.480861	-0.341592
P19525	P19525	Interferon-induced, double-stranded RNA-activated protein kinase	EIF2AK2	1154				12	12	12	23.8	23.8	23.8	62.094	0	29.49	1570800000	805290000	765550000	9	10	584100000	272200000	311900000	986740000	533090000	453650000	0.139208	0.146003	-0.338725	-0.143803
P19623	P19623	Spermidine synthase	SRM	1155				17	17	17	81.5	81.5	81.5	33.824	0	183.58	8109700000	4214200000	3895500000	13	15	3697100000	1971500000	1725600000	4412600000	2242700000	2169900000	-0.15141	-0.134794	-0.0551116	0.118094
P19634	P19634	Sodium/hydrogen exchanger 1	SLC9A1	1156				2	2	2	3.3	3.3	3.3	90.762	0	7.5857	230340000	169260000	61083000	2	2	50860000	24528000	26332000	179480000	144730000	34750000	NaN	NaN	-1.85977	-1.7059
P19784	P19784	Casein kinase II subunit alpha	CSNK2A2	1157				12	12	12	46.9	46.9	46.9	41.213	0	52.526	2303700000	1141500000	1162300000	10	10	1073300000	505170000	568170000	1230400000	636310000	594090000	-0.139999	-0.105287	-0.105334	0.0732718
Q16181;Q6ZU15	Q16181	Septin-7	SEPT7	2650				32	32	31	66.4	66.4	62.7	50.679	0	323.31	189920000000	100550000000	89372000000	29	28	88070000000	4728600000	83341000000	101850000000	95820000000	6030700000	4.5196	4.53468	-5.04568	-4.89385
Q9UHR4	Q9UHR4	Brain-specific angiogenesis inhibitor 1-associated protein 2-like protein 1	BAIAP2L1	5076				24	24	24	55.2	55.2	55.2	56.882	0	91.031	4253100000	2236200000	2016900000	15	21	1673700000	317240000	1356400000	2579400000	1919000000	660430000	4.48967	4.53182	-2.38496	-2.21927
P20073	P20073	Annexin A7	ANXA7	1160				11	11	11	24.4	24.4	24.4	52.739	0	36.858	3711900000	1842000000	1869900000	9	10	1150300000	588060000	562270000	2561600000	1254000000	1307700000	-0.065159	-0.00513067	0.106348	0.270708
P20226;Q6SJ96	P20226;Q6SJ96	TATA-box-binding protein;TATA box-binding protein-like protein 2	TBP;TBPL2	1161				2	2	2	11.8	11.8	11.8	37.698	0.00061224	3.0038	73982000	53359000	20623000	0	2	0	0	0	73982000	53359000	20623000	NaN	NaN	NaN	NaN
Q14141	Q14141	Septin-6	SEPT6	2436				27	12	12	57.6	38	38	49.716	0	323.31	10803000000	6357500000	4445400000	10	11	4485400000	347380000	4138000000	6317500000	6010100000	307360000	4.49582	4.53126	-4.94804	-4.86283
P20338	P20338	Ras-related protein Rab-4A	RAB4A	1164				2	2	2	12.8	12.8	12.8	24.389	0	12.554	68332000	37239000	31093000	2	1	33101000	18362000	14739000	35231000	18877000	16354000	NaN	NaN	NaN	NaN
P20339	P20339	Ras-related protein Rab-5A	RAB5A	1165				5	2	2	27.9	13	13	23.658	0	7.3718	256980000	131340000	125630000	2	2	153330000	76813000	76512000	103650000	54531000	49121000	0.431356	0.42975	NaN	NaN
P20585	P20585	DNA mismatch repair protein Msh3	MSH3	1167				16	16	16	19.6	19.6	19.6	127.41	0	57.878	1055800000	488580000	567200000	10	9	659660000	207140000	452520000	396120000	281440000	114680000	0.992261	0.985573	-1.23365	-1.12252
P20591;P20592	P20591	Interferon-induced GTP-binding protein Mx1;Interferon-induced GTP-binding protein Mx1, N-terminally processed	MX1	1168				5	5	5	10.7	10.7	10.7	75.519	0	7.3837	111700000	53018000	58687000	2	3	53750000	19945000	33805000	57955000	33073000	24882000	NaN	NaN	-0.157158	-0.0435419
P20618	P20618	Proteasome subunit beta type-1	PSMB1	1169				9	9	9	53.9	53.9	53.9	26.489	0	87.538	3644200000	1459800000	2184400000	6	9	761080000	455420000	305650000	2883100000	1004400000	1878800000	-0.670635	-0.636055	0.0321009	0.17479
P20645	P20645	Cation-dependent mannose-6-phosphate receptor	M6PR	1170				7	7	7	36.5	36.5	36.5	30.993	0	130.84	4061400000	2189300000	1872000000	5	6	924690000	428190000	496500000	3136700000	1761100000	1375500000	0.289952	0.355242	-0.280562	-0.112132
P20674	P20674	Cytochrome c oxidase subunit 5A, mitochondrial	COX5A	1171				8	8	8	58	58	58	16.762	0	70.576	4892100000	2583300000	2308800000	8	7	2345800000	1256000000	1089800000	2546300000	1327400000	1219000000	0.0347792	0.0603242	-0.436568	-0.252776
P20700	P20700	Lamin-B1	LMNB1	1172				41	39	39	62.5	60.9	60.9	66.408	0	323.31	30888000000	15300000000	15588000000	30	36	11462000000	5086900000	6375400000	19425000000	10213000000	9212300000	0.245252	0.283922	-0.348078	-0.228537
Q0JRZ9	Q0JRZ9	F-BAR domain only protein 2	FCHO2	2227				14	14	14	27.3	27.3	27.3	88.923	0	51.176	2016900000	1048500000	968380000	10	11	878380000	86058000	792330000	1138500000	962440000	176050000	4.44188	4.5297	-2.92522	-2.75779
P20827	P20827	Ephrin-A1;Ephrin-A1, secreted form	EFNA1	1174				3	3	3	17.6	17.6	17.6	23.787	0	30.49	3350900000	1412300000	1938600000	3	3	1529700000	656290000	873390000	1821200000	756040000	1065200000	-0.400777	-0.373682	-0.240606	-0.0692854
P20839	P20839	Inosine-5-monophosphate dehydrogenase 1	IMPDH1	1175				6	4	4	11.9	8.9	8.9	55.405	0	5.9135	745380000	372940000	372440000	4	3	211110000	100020000	111090000	534270000	272920000	261350000	0.052555	0.081885	-0.263871	-0.149537
P20929	P20929	Nebulin	NEB	1176				3	3	3	0.5	0.5	0.5	772.91	0.0099502	1.5049	663820000	573040000	90784000	3	1	366320000	302560000	63763000	297500000	270480000	27021000	0.0451634	0.111833	NaN	NaN
Q9UQ88;P21127;Q13882	Q9UQ88;P21127	Cyclin-dependent kinase 11A;Cyclin-dependent kinase 11B	CDK11A;CDK11B	1178				12	12	12	16.5	16.5	16.5	91.361	0	24.47	1766800000	952690000	814070000	8	7	1181700000	649100000	532640000	585020000	303590000	281430000	-0.116082	-0.112568	-0.196029	-0.0519824
P21266	P21266	Glutathione S-transferase Mu 3	GSTM3	1179				15	15	14	70.7	70.7	66.7	26.559	0	232.84	8173300000	3788800000	4384500000	14	11	4221700000	1838700000	2383100000	3951600000	1950100000	2001500000	0.374177	0.413486	0.0113525	0.155231
P21281;P15313	P21281	V-type proton ATPase subunit B, brain isoform	ATP6V1B2	1180				10	10	10	26.2	26.2	26.2	56.5	0	52.064	1729600000	723800000	1005800000	6	10	531710000	207610000	324100000	1197900000	516190000	681680000	0.141171	0.170438	0.0533895	0.204516
P21283	P21283	V-type proton ATPase subunit C 1	ATP6V1C1	1181				9	9	9	25.7	25.7	25.7	43.941	0	19.372	1136700000	558070000	578610000	7	8	435860000	221890000	213980000	700810000	336180000	364630000	-0.21885	-0.21098	-0.00478328	0.125783
Q9Y6N7;Q9HCK4	Q9Y6N7	Roundabout homolog 1	ROBO1	5454				37	37	37	36.6	36.6	36.6	180.93	0	323.31	11778000000	6675400000	5102600000	28	33	4999200000	1088500000	3910700000	6778800000	5586900000	1191900000	4.36849	4.44989	-3.3189	-3.18521
P21333	P21333	Filamin-A	FLNA	1183				138	138	123	67.7	67.7	64.3	280.74	0	323.31	306070000000	154350000000	151720000000	118	113	150760000000	79699000000	71062000000	155310000000	74647000000	80663000000	-0.243643	-0.19904	0.064469	0.199625
P21359	P21359	Neurofibromin;Neurofibromin truncated	NF1	1184				11	11	11	4.5	4.5	4.5	319.37	0	17.21	674190000	386390000	287800000	4	10	348630000	161260000	187380000	325560000	225130000	100420000	0.634593	0.721329	-1.35001	-1.2119
P21399	P21399	Cytoplasmic aconitate hydratase	ACO1	1185				20	20	20	29.2	29.2	29.2	98.398	0	51.009	5252100000	4191300000	1060900000	12	15	765740000	373220000	392510000	4486400000	3818000000	668340000	-0.233057	-0.219404	0.062398	0.265317
P21589	P21589	5-nucleotidase	NT5E	1187				31	31	31	60.6	60.6	60.6	63.367	0	323.31	157890000000	78276000000	79617000000	29	30	66848000000	28913000000	37935000000	91045000000	49363000000	41682000000	0.448055	0.491494	-0.305592	-0.178567
P21796	P21796	Voltage-dependent anion-selective channel protein 1	VDAC1	1189				17	17	17	75.6	75.6	75.6	30.772	0	277.96	44641000000	22341000000	22301000000	15	17	15956000000	6965100000	8990800000	28685000000	15376000000	13310000000	0.333996	0.372061	-0.29108	-0.178731
P21912	P21912	Succinate dehydrogenase [ubiquinone] iron-sulfur subunit, mitochondrial	SDHB	1190				11	11	11	48.9	48.9	48.9	31.629	0	61.644	5922000000	2995800000	2926200000	10	9	2761100000	1418800000	1342300000	3160900000	1577000000	1583900000	-0.114254	-0.0838903	-0.202771	-0.0854355
P21926	P21926	CD9 antigen	CD9	1191				8	8	8	33.3	33.3	33.3	25.416	0	323.31	59685000000	32379000000	27307000000	7	7	27169000000	14339000000	12830000000	32517000000	18040000000	14477000000	-0.179335	-0.151987	-0.325612	-0.181329
P21953	P21953	2-oxoisovalerate dehydrogenase subunit beta, mitochondrial	BCKDHB	1192				3	3	3	13.5	13.5	13.5	43.122	0	30.951	486890000	234570000	252310000	2	3	156710000	74539000	82167000	330180000	160030000	170150000	0.308361	0.311736	0.325502	0.453755
P21964	P21964	Catechol O-methyltransferase	COMT	1193				18	18	18	76	76	76	30.037	0	323.31	16334000000	7185900000	9148500000	16	17	6492500000	2772100000	3720400000	9841900000	4413800000	5428100000	0.535655	0.586212	-0.301568	-0.152436
P21980	P21980	Protein-glutamine gamma-glutamyltransferase 2	TGM2	1194				17	17	17	32.2	32.2	32.2	77.328	0	119.43	4866300000	2088800000	2777500000	15	15	2565000000	1027400000	1537600000	2301400000	1061500000	1239900000	0.435842	0.464564	0.116098	0.316725
P22033	P22033	Methylmalonyl-CoA mutase, mitochondrial	MUT	1195				7	7	7	12.5	12.5	12.5	83.134	0	49.333	924180000	491760000	432420000	5	7	281750000	150610000	131140000	642430000	341150000	301280000	-0.165014	-0.156531	-0.315684	-0.192249
P22059	P22059	Oxysterol-binding protein 1	OSBP	1196				11	11	9	19.5	19.5	16.1	89.42	0	52.521	1586500000	830400000	756090000	9	6	906090000	453140000	452950000	680390000	377250000	303140000	-0.0683018	-0.0734388	-0.206445	-0.0550067
P22061	P22061	Protein-L-isoaspartate(D-aspartate) O-methyltransferase	PCMT1	1197				11	11	11	66.1	66.1	66.1	24.636	0	111.54	4587500000	2446800000	2140700000	9	10	1556400000	828500000	727900000	3031100000	1618300000	1412800000	-0.147697	-0.0638313	-0.336464	-0.125573
P22087	P22087	rRNA 2-O-methyltransferase fibrillarin	FBL	1198				18	18	17	59.2	59.2	55.8	33.784	0	157.17	19483000000	9348000000	10135000000	16	14	9077200000	3998000000	5079200000	10406000000	5350100000	5056000000	0.010923	0.0984196	-0.159106	-0.00280156
P22102	P22102	Trifunctional purine biosynthetic protein adenosine-3;Phosphoribosylamine--glycine ligase;Phosphoribosylformylglycinamidine cyclo-ligase;Phosphoribosylglycinamide formyltransferase	GART	1199				38	38	38	48.4	48.4	48.4	107.77	0	305.23	15418000000	7525900000	7892000000	35	31	7918300000	4054500000	3863800000	7499600000	3471400000	4028200000	-0.169745	-0.108923	0.00791302	0.155231
P22234	P22234	Multifunctional protein ADE2;Phosphoribosylaminoimidazole-succinocarboxamide synthase;Phosphoribosylaminoimidazole carboxylase	PAICS	1200				28	28	28	72	72	72	47.079	0	323.31	32638000000	16522000000	16116000000	25	26	14253000000	7827900000	6424900000	18385000000	8693700000	9691100000	-0.465918	-0.401463	0.129876	0.248049
P22307	P22307	Non-specific lipid-transfer protein	SCP2	1201				9	9	9	17.6	17.6	17.6	58.993	0	52.418	4045700000	2059700000	1986000000	8	9	1610500000	772320000	838130000	2435200000	1287300000	1147900000	0.171975	0.22404	-0.152276	-0.0341751
P22314	P22314	Ubiquitin-like modifier-activating enzyme 1	UBA1	1202				41	41	41	53.8	53.8	53.8	117.85	0	323.31	60312000000	30365000000	29947000000	36	34	29554000000	16232000000	13322000000	30758000000	14133000000	16625000000	-0.428275	-0.388337	0.140124	0.264116
P22392;O60361	P22392;O60361	Nucleoside diphosphate kinase B;Putative nucleoside diphosphate kinase	NME2;NME2P1	1203				11	6	6	75	44.1	44.1	17.298	0	16.933	2923400000	1597200000	1326300000	5	5	1615100000	958130000	656950000	1308400000	639050000	669320000	-0.609442	-0.543383	0.0436244	0.204767
P22626	P22626	Heterogeneous nuclear ribonucleoproteins A2/B1	HNRNPA2B1	1206				25	25	25	69.1	69.1	69.1	37.429	0	323.31	154240000000	78893000000	75347000000	25	24	66599000000	35267000000	31332000000	87641000000	43626000000	44015000000	-0.199537	-0.138124	-0.0442557	0.124328
P22670;P48378;P48380	P22670	MHC class II regulatory factor RFX1	RFX1	1207				14	14	14	21.3	21.3	21.3	104.76	0	59.616	2732400000	1547800000	1184600000	7	14	902510000	511230000	391280000	1829900000	1036600000	793340000	-0.367285	-0.338378	-0.0100618	0.166844
P22694	P22694	cAMP-dependent protein kinase catalytic subunit beta	PRKACB	1208				13	5	5	43.9	22.2	22.2	40.622	0	69.424	800790000	398710000	402070000	5	4	414880000	201150000	213730000	385910000	197570000	188340000	-0.168431	-0.166503	0.062398	0.207143
P22695	P22695	Cytochrome b-c1 complex subunit 2, mitochondrial	UQCRC2	1209				16	16	16	45.5	45.5	45.5	48.442	0	155.47	11181000000	5803000000	5378500000	15	15	5194400000	2580000000	2614400000	5987000000	3222900000	2764100000	0.0579701	0.118626	-0.234279	-0.10597
P22830	P22830	Ferrochelatase, mitochondrial	FECH	1211				14	14	14	43.7	43.7	43.7	47.862	0	85.211	2150500000	1156700000	993870000	11	10	756060000	374710000	381340000	1394500000	781940000	612530000	-0.0766302	-0.0580374	-0.293271	-0.177882
P23142	P23142	Fibulin-1	FBLN1	1213				4	4	3	9.4	9.4	7.7	77.213	0	9.6041	163520000	114610000	48915000	1	3	29513000	14963000	14549000	134010000	99644000	34365000	NaN	NaN	-0.468751	-0.248279
P23193;Q15560	P23193	Transcription elongation factor A protein 1	TCEA1	1214				7	7	7	27.2	27.2	27.2	33.969	0	55.527	1103600000	537500000	566110000	4	7	530940000	240280000	290670000	572670000	297230000	275450000	0.217355	0.263034	-0.319442	-0.118132
P23229	P23229	Integrin alpha-6;Integrin alpha-6 heavy chain;Integrin alpha-6 light chain;Processed integrin alpha-6	ITGA6	1215				40	40	40	45	45	45	126.6	0	308.38	22154000000	10727000000	11426000000	33	37	9527500000	3394100000	6133500000	12626000000	7333200000	5293000000	0.612683	0.644502	-0.822962	-0.702233
P23246	P23246	Splicing factor, proline- and glutamine-rich	SFPQ	1216				30	30	29	47.2	47.2	46.1	76.149	0	323.31	42960000000	22052000000	20908000000	26	27	18650000000	9462600000	9187800000	24310000000	12589000000	11721000000	-0.0220534	0.0250289	-0.0692854	0.0806577
P23258;Q9NRH3	P23258;Q9NRH3	Tubulin gamma-1 chain;Tubulin gamma-2 chain	TUBG1;TUBG2	1217				12	12	12	47.7	47.7	47.7	51.169	0	132.33	1932300000	1009700000	922630000	9	10	945120000	562270000	382850000	987170000	447390000	539780000	0.37529	0.414569	0.0339339	0.200253
P23284	P23284	Peptidyl-prolyl cis-trans isomerase B	PPIB	1218				16	16	16	58.8	58.8	58.8	23.742	0	176.12	93776000000	48017000000	45759000000	16	16	41757000000	20392000000	21365000000	52019000000	27625000000	24394000000	-0.0135818	0.0367495	-0.207061	-0.0897892
P23368	P23368	NAD-dependent malic enzyme, mitochondrial	ME2	1219				18	18	17	43.8	43.8	42.3	65.443	0	78.043	3964900000	1746600000	2218400000	14	13	1557900000	726840000	831070000	2407000000	1019700000	1387300000	-0.0222292	0.013355	-0.303027	-0.160911
P23381	P23381	Tryptophan--tRNA ligase, cytoplasmic;T1-TrpRS;T2-TrpRS	WARS	1220				23	23	23	69.6	69.6	69.6	53.165	0	229.58	7752000000	3960200000	3791800000	18	21	3606600000	2048200000	1558300000	4145500000	1911900000	2233500000	-0.446757	-0.392402	0.216858	0.365357
P23396	P23396	40S ribosomal protein S3	RPS3	1221				23	23	23	84.4	84.4	84.4	26.688	0	308.66	96455000000	50191000000	46264000000	22	22	40315000000	20665000000	19650000000	56140000000	29526000000	26613000000	-0.122224	-0.0879787	-0.0750944	0.0597706
P23434	P23434	Glycine cleavage system H protein, mitochondrial	GCSH	1222				2	2	2	17.3	17.3	17.3	18.884	0	25.537	542090000	298150000	243940000	2	2	355500000	197040000	158460000	186600000	101110000	85485000	-0.0585931	0.00504059	-0.388431	-0.272419
P23458	P23458	Tyrosine-protein kinase JAK1	JAK1	1223				36	36	34	39.8	39.8	38.8	133.28	0	219.41	5611900000	2843100000	2768800000	24	27	2842200000	710780000	2131500000	2769700000	2132400000	637340000	1.25942	1.26784	-2.54145	-2.35942
P23497;Q9H930	P23497;Q9H930	Nuclear autoantigen Sp-100;Nuclear body protein SP140-like protein	SP100;SP140L	1226				6	4	4	6.1	5	5	100.42	0	21.294	747940000	360870000	387070000	2	4	240030000	81926000	158100000	507910000	278950000	228970000	0.596363	0.623867	-0.223492	-0.0794475
P23526	P23526	Adenosylhomocysteinase	AHCY	1227				20	20	20	45.6	45.6	45.6	47.716	0	228.55	25230000000	13390000000	11839000000	20	18	11377000000	7018900000	4358300000	13853000000	6371500000	7481000000	-0.542269	-0.492545	0.124063	0.309991
P23528	P23528	Cofilin-1	CFL1	1228				14	14	9	74.1	74.1	51.2	18.502	0	274.14	34036000000	17164000000	16872000000	9	8	13522000000	7132900000	6388800000	20515000000	10031000000	10483000000	-0.203469	-0.133274	0.0596321	0.207768
P23588	P23588	Eukaryotic translation initiation factor 4B	EIF4B	1229				20	20	20	40.8	40.8	40.8	69.15	0	200.52	7313200000	3573400000	3739700000	18	14	3886900000	1120800000	2766100000	3426300000	2452600000	973640000	1.26748	1.33605	-1.55504	-1.41139
Q96IZ0	Q96IZ0	PRKC apoptosis WT1 regulator protein	PAWR	3971				14	14	14	56.5	56.5	56.5	36.567	0	323.31	4284000000	1949200000	2334800000	11	12	2162000000	159210000	2002800000	2122000000	1790000000	332030000	4.34774	4.43029	-2.40844	-2.25891
P23786	P23786	Carnitine O-palmitoyltransferase 2, mitochondrial	CPT2	1232				16	16	16	32.8	32.8	32.8	73.776	0	68.61	2373200000	1364600000	1008500000	13	15	957360000	531090000	426270000	1415800000	833560000	582260000	0.177982	0.212258	-0.192777	-0.089252
P23919	P23919	Thymidylate kinase	DTYMK	1233				15	15	15	63.7	63.7	63.7	23.819	0	36.234	3710700000	1862200000	1848500000	11	13	1468800000	682860000	785980000	2241900000	1179300000	1062500000	0.173383	0.183582	-0.178829	-0.0295586
P23921	P23921	Ribonucleoside-diphosphate reductase large subunit	RRM1	1234				38	38	38	61.5	61.5	61.5	90.069	0	323.31	21895000000	8272800000	13622000000	37	33	9485700000	4726900000	4758800000	12409000000	3545900000	8863000000	-0.261569	-0.22852	0.217479	0.336855
P24390	P24390	ER lumen protein-retaining receptor 1	KDELR1	1235				7	7	5	42.9	42.9	36.8	24.542	0	245.47	5411000000	2633300000	2777600000	4	5	3020400000	1406800000	1613600000	2390600000	1226500000	1164100000	0.157044	0.21176	-0.225869	-0.0652042
P24534	P24534	Elongation factor 1-beta	EEF1B2	1236				8	8	8	52.9	52.9	52.9	24.763	0	204.61	12621000000	6472200000	6149200000	7	7	4881500000	2795100000	2086400000	7739900000	3677100000	4062800000	-0.567575	-0.543804	0.070252	0.189666
P24539	P24539	ATP synthase F(0) complex subunit B1, mitochondrial	ATP5F1	1237				14	14	14	46.1	46.1	46.1	28.908	0	255.73	7506800000	3842500000	3664200000	11	14	2881000000	1374900000	1506100000	4625800000	2467600000	2158200000	0.0900404	0.148739	-0.231312	-0.0903881
P24666	P24666	Low molecular weight phosphotyrosine protein phosphatase	ACP1	1238				7	7	7	39.9	39.9	39.9	18.042	0	63.582	1668100000	823870000	844220000	4	7	821280000	388580000	432700000	846810000	435290000	411520000	-0.175289	-0.126533	-0.154458	0.0224743
P24752	P24752	Acetyl-CoA acetyltransferase, mitochondrial	ACAT1	1239				16	16	16	51.3	51.3	51.3	45.199	0	253.62	8246500000	4201100000	4045400000	12	14	3616700000	1799300000	1817400000	4629800000	2401800000	2228000000	0.0846086	0.117828	-0.160476	-0.0120389
P24844	P24844	Myosin regulatory light polypeptide 9	MYL9	1240				10	3	3	62.2	23.8	23.8	19.827	0	23.691	1950200000	907900000	1042300000	3	3	964580000	150310000	814270000	985650000	757590000	228060000	2.55981	2.60583	-1.86754	-1.69152
P24928	P24928	DNA-directed RNA polymerase II subunit RPB1	POLR2A	1241				9	9	9	6.4	6.4	6.4	217.17	0	35.524	669000000	322170000	346840000	2	9	111790000	63462000	48328000	557210000	258700000	298510000	-0.649299	-0.611006	-0.331137	-0.180986
P24941;Q00526	P24941	Cyclin-dependent kinase 2	CDK2	1242				10	8	8	43.3	36.9	36.9	33.929	0	28.226	2217000000	1120900000	1096100000	7	7	1015000000	513910000	501140000	1201900000	606950000	594990000	-0.0553814	0.0057592	-0.0878101	0.0982848
P25054	P25054	Adenomatous polyposis coli protein	APC	1243				16	16	16	9.3	9.3	9.3	311.64	0	192.37	1801100000	781840000	1019300000	14	9	1189100000	226670000	962480000	611950000	555170000	56779000	1.83139	1.83544	-2.34505	-2.19139
P25101	P25101	Endothelin-1 receptor	EDNRA	1244				2	2	2	5.2	5.2	5.2	48.722	0.0013936	2.5882	24669000	8510500	16159000	1	1	24669000	8510500	16159000	0	0	0	NaN	NaN	NaN	NaN
P25106	P25106	Atypical chemokine receptor 3	ACKR3	1245				3	3	3	11.3	11.3	11.3	41.492	0	44.243	1013000000	435440000	577580000	3	2	633340000	189510000	443830000	379680000	245930000	133750000	1.18053	1.24616	-0.979459	-0.856372
P25205	P25205	DNA replication licensing factor MCM3	MCM3	1247				42	42	42	64.7	64.7	64.7	90.98	0	323.31	25554000000	13068000000	12486000000	38	39	12196000000	6435400000	5761100000	13358000000	6632800000	6725000000	-0.138457	-0.0902039	-0.0279544	0.136454
P25325	P25325	3-mercaptopyruvate sulfurtransferase	MPST	1248				8	8	8	40.1	40.1	40.1	33.178	0	25.441	1613200000	1031900000	581260000	7	6	646420000	306100000	340330000	966740000	725810000	240930000	-0.0542126	-0.0284251	-0.18259	-0.0537633
P25398	P25398	40S ribosomal protein S12	RPS12	1249				8	8	8	74.2	74.2	74.2	14.515	0	152.22	26793000000	13671000000	13123000000	7	8	11140000000	5743600000	5396700000	15653000000	7927100000	7725900000	-0.134699	-0.115504	-0.0481287	0.0912597
P25440	P25440	Bromodomain-containing protein 2	BRD2	1250				5	4	4	7.7	6.1	6.1	88.06	0	6.7119	282430000	135410000	147020000	3	3	123360000	58453000	64902000	159070000	76957000	82114000	0.385597	0.397474	-0.318416	-0.200747
P25445	P25445	Tumor necrosis factor receptor superfamily member 6	FAS	1251				9	9	9	33.7	33.7	33.7	37.732	0	163.69	2566300000	1314100000	1252200000	9	8	1044600000	316890000	727730000	1521700000	997240000	524470000	1.49743	1.57468	-1.45716	-1.29584
P25685	P25685	DnaJ homolog subfamily B member 1	DNAJB1	1253				12	12	11	39.7	39.7	36.2	38.044	0	29.99	3266200000	1571600000	1694600000	11	8	1692400000	734290000	958150000	1573700000	837320000	736430000	0.235114	0.265557	-0.0600513	0.103263
P25686	P25686	DnaJ homolog subfamily B member 2	DNAJB2	1254				3	2	2	10.2	7.1	7.1	35.58	0.00061125	2.9833	20101000	14361000	5740100	0	2	0	0	0	20101000	14361000	5740100	NaN	NaN	NaN	NaN
P25705	P25705	ATP synthase subunit alpha, mitochondrial	ATP5A1	1255				31	31	31	59.9	59.9	59.9	59.75	0	323.31	58881000000	30448000000	28433000000	30	29	23298000000	11261000000	12038000000	35583000000	19187000000	16395000000	0.0388575	0.0740944	-0.225953	-0.0895129
P25786	P25786	Proteasome subunit alpha type-1	PSMA1	1256				19	19	19	75.3	75.3	75.3	29.555	0	196.35	22367000000	11485000000	10881000000	18	16	10567000000	5495100000	5071900000	11799000000	5990200000	5809300000	-0.577509	-0.537927	0.0694271	0.229219
P25787	P25787	Proteasome subunit alpha type-2	PSMA2	1257				8	8	8	46.6	46.6	46.6	25.898	0	42.121	1288700000	731610000	557090000	3	8	422040000	204510000	217530000	866660000	527100000	339560000	-0.497812	-0.382419	0.140779	0.257011
P25788	P25788	Proteasome subunit alpha type-3	PSMA3	1258				10	10	10	41.2	41.2	41.2	28.433	0	115.12	6014400000	3191000000	2823400000	8	8	2758400000	1606200000	1152200000	3256100000	1584800000	1671200000	-0.606979	-0.554316	0.0625362	0.230695
P25789	P25789	Proteasome subunit alpha type-4	PSMA4	1259				12	12	12	52.5	52.5	52.5	29.483	0	105.82	6881600000	3685100000	3196400000	10	11	3168300000	1846400000	1321900000	3713300000	1838800000	1874500000	-0.440635	-0.403122	0.0564447	0.212632
P26006	P26006	Integrin alpha-3;Integrin alpha-3 heavy chain;Integrin alpha-3 light chain	ITGA3	1261				25	25	25	29.3	29.3	29.3	116.61	0	323.31	24941000000	12523000000	12418000000	22	22	12384000000	4204600000	8179600000	12557000000	8318700000	4238500000	0.989139	1.046	-1.06504	-0.916453
P26012	P26012	Integrin beta-8	ITGB8	1262				12	12	12	25.4	25.4	25.4	85.631	0	112.9	2239400000	1044300000	1195100000	9	7	1302400000	414000000	888360000	937060000	630280000	306780000	1.27554	1.27184	-2.17573	-2.03156
P26038	P26038	Moesin	MSN	1263				53	53	38	72.6	72.6	54.6	67.819	0	323.31	128220000000	64923000000	63297000000	35	35	63098000000	29236000000	33861000000	65122000000	35686000000	29436000000	0.163885	0.233397	-0.338524	-0.196327
P26196	P26196	Probable ATP-dependent RNA helicase DDX6	DDX6	1264				14	14	14	39.1	39.1	39.1	54.416	0	98.187	4279700000	2197900000	2081700000	10	13	1907000000	873160000	1033800000	2372700000	1324800000	1047900000	0.430392	0.508632	-0.556945	-0.396005
P26358	P26358	DNA (cytosine-5)-methyltransferase 1	DNMT1	1266				38	38	38	28.7	28.7	28.7	183.16	0	104.21	6707200000	3362400000	3344800000	29	26	3063300000	1569100000	1494200000	3643900000	1793300000	1850600000	0.192952	0.301822	-0.435632	-0.309574
P26368	P26368	Splicing factor U2AF 65 kDa subunit	U2AF2	1267				15	15	15	46.5	46.5	46.5	53.5	0	298.57	6191500000	3225400000	2966100000	13	13	2904600000	1502900000	1401700000	3287000000	1722600000	1564400000	-0.162299	-0.078518	-0.261241	-0.0776804
P26373	P26373	60S ribosomal protein L13	RPL13	1268				11	11	11	46	46	46	24.261	0	126.57	44765000000	23238000000	21527000000	11	9	20082000000	10417000000	9665000000	24683000000	12821000000	11862000000	-0.0718305	-0.0596904	-0.122271	0.0441843
P26440	P26440	Isovaleryl-CoA dehydrogenase, mitochondrial	IVD	1269				7	7	7	23	23	23	46.65	0	8.1585	1303300000	706130000	597120000	4	5	426750000	188850000	237900000	876510000	517280000	359220000	-0.00489907	0.0359054	-0.117897	0.00863037
P26447	P26447	Protein S100-A4	S100A4	1270				4	4	4	27.7	27.7	27.7	11.728	0	14.102	12617000000	5861500000	6755100000	4	3	5379900000	2649600000	2730300000	7236700000	3211900000	4024800000	-0.0556812	-0.00905962	0.343692	0.441802
P26583	P26583	High mobility group protein B2	HMGB2	1271				11	9	9	34	23.9	23.9	24.033	0	108.44	3072600000	1654800000	1417700000	7	6	1682200000	840260000	841980000	1390300000	814550000	575770000	0.389457	0.441271	-0.406522	-0.22048
P26599	P26599	Polypyrimidine tract-binding protein 1	PTBP1	1272				18	18	15	55.4	55.4	50.7	57.221	0	323.31	23972000000	12553000000	11419000000	14	15	9365500000	5278900000	4086600000	14607000000	7274500000	7332200000	-0.243865	-0.205181	-0.0616765	0.0625362
P26639	P26639	Threonine--tRNA ligase, cytoplasmic	TARS	1273				47	47	43	68.3	68.3	63.6	83.434	0	323.31	82391000000	42569000000	39821000000	42	41	39068000000	21977000000	17091000000	43323000000	20593000000	22730000000	-0.420086	-0.385318	0.0988237	0.218099
P26640	P26640	Valine--tRNA ligase	VARS	1274				43	43	43	45.6	45.6	45.6	140.47	0	323.31	13730000000	7457000000	6273100000	38	37	6160800000	3622400000	2538400000	7569300000	3834600000	3734600000	-0.433506	-0.396878	0.0159258	0.148479
P26641	P26641	Elongation factor 1-gamma	EEF1G	1275				22	22	22	53.3	53.3	53.3	50.118	0	323.31	81401000000	42570000000	38831000000	21	21	37287000000	21142000000	16145000000	44114000000	21428000000	22685000000	-0.462575	-0.407804	0.0354831	0.194213
P26885	P26885	Peptidyl-prolyl cis-trans isomerase FKBP2	FKBP2	1276				4	4	4	46.5	46.5	46.5	15.649	0	7.5369	635070000	246800000	388270000	1	4	134550000	47822000	86725000	500530000	198980000	301540000	NaN	NaN	-0.264461	-0.140794
P27105	P27105	Erythrocyte band 7 integral membrane protein	STOM	1277				20	20	20	70.8	70.8	70.8	31.73	0	323.31	102810000000	52529000000	50284000000	19	20	49846000000	15795000000	34051000000	52967000000	36735000000	16233000000	1.13619	1.17792	-1.24202	-1.08758
P27144	P27144	Adenylate kinase 4, mitochondrial	AK4	1278				10	10	10	61	61	61	25.268	0	22.513	1529900000	711230000	818690000	7	9	657720000	239670000	418050000	872200000	471560000	400640000	-0.00581129	0.0054719	-0.135792	0.0500489
P27338	P27338	Amine oxidase [flavin-containing] B	MAOB	1279				2	2	2	5.2	5.2	5.2	58.762	0	15.053	459370000	240010000	219350000	1	2	110540000	64749000	45788000	348830000	175270000	173560000	NaN	NaN	0.0247452	0.238053
P27348	P27348	14-3-3 protein theta	YWHAQ	1280				17	14	14	63.3	56.3	56.3	27.764	0	323.31	23289000000	12118000000	11171000000	13	13	10769000000	6343200000	4425500000	12520000000	5774400000	6745900000	-0.53822	-0.50408	0.187768	0.366588
Q99584	Q99584	Protein S100-A13	S100A13	4128				8	8	8	79.6	79.6	79.6	11.471	0	74.55	24923000000	12469000000	12454000000	7	8	11984000000	799660000	11184000000	12939000000	11669000000	1269300000	4.38108	4.41576	-3.08988	-2.98736
P27635;Q96L21	P27635	60S ribosomal protein L10	RPL10	1283				13	13	13	51.9	51.9	51.9	24.604	0	219.34	54120000000	28388000000	25731000000	12	13	23618000000	12312000000	11306000000	30501000000	16076000000	14425000000	-0.160621	-0.106513	-0.0678179	0.0889556
P27694	P27694	Replication protein A 70 kDa DNA-binding subunit;Replication protein A 70 kDa DNA-binding subunit, N-terminally processed	RPA1	1284				21	21	21	35.9	35.9	35.9	68.137	0	128.18	5576200000	2711900000	2864300000	15	20	2403600000	1189000000	1214600000	3172700000	1522900000	1649700000	0.0632269	0.134089	-0.0912947	0.0554733
P27695	P27695	DNA-(apurinic or apyrimidinic site) lyase;DNA-(apurinic or apyrimidinic site) lyase, mitochondrial	APEX1	1285				24	24	24	72.6	72.6	72.6	35.554	0	323.31	31188000000	15377000000	15811000000	22	23	14163000000	4021300000	10141000000	17025000000	11355000000	5670000000	1.10541	1.14385	-1.23521	-1.10312
P27701	P27701	CD82 antigen	CD82	1286				6	6	6	28.1	28.1	28.1	29.625	0	87.109	11045000000	5537700000	5507500000	6	6	4461100000	2273600000	2187500000	6584100000	3264100000	3320000000	-0.0552615	0.00475299	-0.0405117	0.0918014
P27708	P27708	CAD protein;Glutamine-dependent carbamoyl-phosphate synthase;Aspartate carbamoyltransferase;Dihydroorotase	CAD	1288				61	58	58	39.5	38.5	38.5	242.98	0	323.31	17286000000	9090900000	8194700000	49	49	7661400000	4053500000	3607900000	9624200000	5037400000	4586700000	-0.0436013	-0.0138731	-0.0200039	0.141433
P27797	P27797	Calreticulin	CALR	1289				24	24	24	73.4	73.4	73.4	48.141	0	323.31	119660000000	62704000000	56952000000	23	22	49307000000	25200000000	24106000000	70349000000	37503000000	32846000000	-0.0456697	0.0281448	-0.199073	-0.0231965
Q9P0V9	Q9P0V9	Septin-10	SEPT10	4959				26	24	24	67.4	61.7	61.7	52.592	0	323.31	31587000000	15403000000	16184000000	23	21	15607000000	1062200000	14544000000	15980000000	14341000000	1639800000	4.33428	4.37079	-5.04983	-4.93562
P27824	P27824	Calnexin	CANX	1291				44	44	43	62.5	62.5	61.5	67.567	0	323.31	410750000000	215740000000	195020000000	42	41	216630000000	103500000000	113130000000	194120000000	112240000000	81887000000	0.169412	0.211511	-0.499993	-0.34055
P28062	P28062	Proteasome subunit beta type-8	PSMB8	1292				6	6	6	25.7	25.7	25.7	30.354	0	23.506	975150000	488050000	487100000	2	6	208480000	95284000	113190000	766680000	392770000	373910000	-0.449021	-0.389489	0.160404	0.267356
P28066	P28066	Proteasome subunit alpha type-5	PSMA5	1293				8	8	8	46.5	46.5	46.5	26.411	0	103.58	8816000000	6027100000	2788800000	6	7	4138100000	3170600000	967530000	4677900000	2856600000	1821300000	-0.328435	-0.332971	-0.106125	0.0238941
P28070	P28070	Proteasome subunit beta type-4	PSMB4	1294				7	7	7	40.9	40.9	40.9	29.204	0	54.394	3228000000	1551100000	1676900000	6	4	1684100000	854640000	829410000	1544000000	696500000	847470000	-0.588552	-0.511917	0.341872	0.482435
P28072	P28072	Proteasome subunit beta type-6	PSMB6	1295				6	6	6	43.1	43.1	43.1	25.357	0	75.876	3975200000	2386400000	1588800000	6	3	2114000000	1318300000	795650000	1861200000	1068100000	793130000	-0.297928	-0.215798	0.132643	0.303109
P28074	P28074	Proteasome subunit beta type-5	PSMB5	1296				13	13	13	49.8	49.8	49.8	28.48	0	121.17	11184000000	5872200000	5312100000	11	11	5391600000	3020000000	2371600000	5792700000	2852200000	2940500000	-0.605552	-0.55599	0.0993626	0.227125
P28288	P28288	ATP-binding cassette sub-family D member 3	ABCD3	1297				28	28	28	45.8	45.8	45.8	75.475	0	219.59	13729000000	7204400000	6524800000	25	26	6396500000	2966500000	3430000000	7332700000	4237900000	3094800000	0.378955	0.413161	-0.442673	-0.294013
P28290	P28290	Sperm-specific antigen 2	SSFA2	1298				19	19	19	20	20	20	138.38	0	134.09	1943200000	989540000	953610000	11	15	666490000	267780000	398710000	1276700000	721760000	554900000	0.456806	0.521352	-0.357899	-0.226527
P28331	P28331	NADH-ubiquinone oxidoreductase 75 kDa subunit, mitochondrial	NDUFS1	1299				31	31	31	57.6	57.6	57.6	79.467	0	246.71	16564000000	8899200000	7665100000	28	29	6580100000	3390800000	3189300000	9984100000	5508400000	4475700000	-0.0261022	0.026021	-0.27542	-0.136616
P28340	P28340	DNA polymerase delta catalytic subunit	POLD1	1300				32	32	32	36.1	36.1	36.1	123.63	0	90.762	4252200000	2019500000	2232600000	19	26	1631300000	783520000	847770000	2620900000	1236000000	1384900000	0.0238941	0.0703893	-0.188085	-0.0474129
P28347;Q15562	P28347	Transcriptional enhancer factor TEF-1	TEAD1	1301				12	12	6	35.2	35.2	24.9	47.945	0	58.495	4453000000	2199600000	2253400000	4	4	2005600000	929040000	1076500000	2447400000	1270500000	1176900000	0.120883	0.197865	-0.208611	-0.0267047
P28370	P28370	Probable global transcription activator SNF2L1	SMARCA1	1302				24	12	12	23	12.8	12.8	122.6	0	26.212	506550000	241020000	265520000	9	5	304070000	115050000	189020000	202480000	125970000	76507000	0.38648	0.510152	-0.370359	-0.198179
P28482;P27361;P31152;Q16659	P28482	Mitogen-activated protein kinase 1	MAPK1	1303				13	13	13	48.1	48.1	48.1	41.389	0	75.995	2505700000	1278900000	1226800000	9	13	945610000	524550000	421060000	1560100000	754330000	805780000	-0.177033	-0.169274	0.044464	0.221568
P28702;P19793;P48443	P28702	Retinoic acid receptor RXR-beta	RXRB	1304				3	3	3	8.1	8.1	8.1	56.921	0	7.4803	74385000	37503000	36882000	0	3	0	0	0	74385000	37503000	36882000	NaN	NaN	-0.00171784	0.110096
P28827;O14522	P28827	Receptor-type tyrosine-protein phosphatase mu	PTPRM	1306				4	3	3	3.4	2.6	2.6	163.68	0	10.299	204010000	110950000	93053000	1	3	78025000	20918000	57107000	125980000	90035000	35946000	NaN	NaN	-0.978577	-0.806317
P28838	P28838	Cytosol aminopeptidase	LAP3	1307				23	23	23	58.2	58.2	58.2	56.166	0	171.98	6185400000	3324400000	2861000000	18	22	2601700000	1564100000	1037600000	3583700000	1760300000	1823400000	-0.208394	-0.149713	-0.0739854	0.0673633
P29084	P29084	Transcription initiation factor IIE subunit beta	GTF2E2	1309				7	7	7	31.6	31.6	31.6	33.043	0	42.079	448010000	215770000	232230000	5	3	413630000	188030000	225600000	34374000	27739000	6635200	0.162855	0.178364	NaN	NaN
P29144	P29144	Tripeptidyl-peptidase 2	TPP2	1310				30	30	30	30	30	30	138.35	0	110.85	5727700000	2804900000	2922800000	21	27	2505500000	1369800000	1135700000	3222200000	1435100000	1787100000	-0.475676	-0.454466	-0.0552765	0.0807941
P29218	P29218	Inositol monophosphatase 1	IMPA1	1311				4	4	4	21.7	21.7	21.7	30.188	0	13.697	395820000	186400000	209420000	3	4	250330000	102170000	148160000	145490000	84232000	61257000	-0.247046	-0.221186	-1.04192	-0.896388
P84101	P84101	Small EDRK-rich factor 2	SERF2	2080				3	3	3	30.5	30.5	30.5	6.8998	0	9.115	4674200000	750860000	3923300000	3	3	4224800000	335270000	3889500000	449410000	415590000	33826000	4.28895	4.34085	-3.30159	-3.13606
P29323;P54762	P29323	Ephrin type-B receptor 2	EPHB2	1313				12	10	9	15.5	13.6	12.7	117.49	0	26.321	1374300000	662910000	711370000	6	7	928020000	446360000	481660000	446260000	216540000	229720000	0.310573	0.33514	-0.350136	-0.190059
P29350	P29350	Tyrosine-protein phosphatase non-receptor type 6	PTPN6	1314				2	2	2	5.9	5.9	5.9	67.56	0	3.6373	72618000	59408000	13210000	0	2	0	0	0	72618000	59408000	13210000	NaN	NaN	-3.40935	-3.30344
P29353	P29353	SHC-transforming protein 1	SHC1	1315				3	3	3	10.6	10.6	10.6	62.821	0	14.287	214850000	131950000	82895000	1	3	38204000	19728000	18475000	176640000	112220000	64419000	NaN	NaN	-1.13825	-1.00964
P43307	P43307	Translocon-associated protein subunit alpha	SSR1	1543				3	3	3	17.1	17.1	17.1	32.235	0	41.935	9717700000	5077100000	4640600000	3	3	4677700000	285910000	4391800000	5040100000	4791200000	248820000	4.32805	4.33721	-4.56569	-4.50203
P29401	P29401	Transketolase	TKT	1317				40	40	40	76.7	76.7	76.7	67.877	0	323.31	194410000000	105800000000	88605000000	40	38	93509000000	57501000000	36008000000	100900000000	48301000000	52597000000	-0.591766	-0.559154	0.219587	0.362891
P29508;P48594	P29508;P48594	Serpin B3;Serpin B4	SERPINB3;SERPINB4	1318				5	5	5	14.4	14.4	14.4	44.564	0	14.954	161630000	136080000	25549000	1	5	25525000	25525000	0	136110000	110560000	25549000	NaN	NaN	-1.83264	-1.71553
P29558;Q15434;Q6XE24	P29558	RNA-binding motif, single-stranded-interacting protein 1	RBMS1	1319				3	3	3	9.9	9.9	9.9	44.505	0	5.5464	173550000	99425000	74128000	0	3	0	0	0	173550000	99425000	74128000	NaN	NaN	-0.414095	-0.362733
P29590	P29590	Protein PML	PML	1320				8	8	8	11.1	11.1	11.1	97.55	0	69.352	821250000	391620000	429630000	7	6	298910000	141510000	157400000	522350000	250110000	272230000	0.148739	0.209017	-0.202871	-0.089252
P29597	P29597	Non-receptor tyrosine-protein kinase TYK2	TYK2	1321				4	2	2	2.9	2	2	133.65	0.00061983	3.1933	97305000	51271000	46034000	2	1	42721000	10179000	32542000	54584000	41092000	13492000	1.32008	1.34789	NaN	NaN
P29692	P29692	Elongation factor 1-delta	EEF1D	1322				8	8	8	37.7	37.7	37.7	31.121	0	170.54	9148100000	4812900000	4335200000	8	8	3313300000	1871700000	1441600000	5834700000	2941200000	2893600000	-0.350136	-0.327131	0.0852886	0.204767
P47813;O14602	P47813;O14602	Eukaryotic translation initiation factor 1A, X-chromosomal;Eukaryotic translation initiation factor 1A, Y-chromosomal	EIF1AX;EIF1AY	1584				7	7	7	43.8	43.8	43.8	16.46	0	99.976	10147000000	4872900000	5274100000	7	6	4747200000	314690000	4432500000	5399900000	4558200000	841660000	4.29079	4.31172	-4.57756	-4.40077
P29992;O95837	P29992	Guanine nucleotide-binding protein subunit alpha-11	GNA11	1324				21	20	11	64.1	61.8	37	42.123	0	192.11	8012400000	4198700000	3813700000	9	9	3525900000	1212100000	2313800000	4486500000	2986600000	1499900000	1.20314	1.19207	-1.15801	-0.989793
P30040	P30040	Endoplasmic reticulum resident protein 29	ERP29	1325				9	9	9	43.3	43.3	43.3	28.993	0	41.017	6336800000	3102400000	3234500000	8	9	2678200000	1273100000	1405100000	3658600000	1829300000	1829300000	0.0167816	0.0628125	-0.0613604	0.0440444
P30041	P30041	Peroxiredoxin-6	PRDX6	1326				18	18	18	75.4	75.4	75.4	25.035	0	202.28	20851000000	10337000000	10514000000	18	17	9189600000	4728700000	4460800000	11662000000	5608700000	6053000000	-0.177343	-0.118586	-0.0169353	0.124196
P30043	P30043	Flavin reductase (NADPH)	BLVRB	1327				3	3	3	16.5	16.5	16.5	22.119	0	8.3931	1198500000	937230000	261320000	3	3	921560000	772880000	148680000	276990000	164350000	112640000	-1.13321	-1.11519	-0.174996	-0.0109628
P30044	P30044	Peroxiredoxin-5, mitochondrial	PRDX5	1328				12	12	12	56.5	56.5	56.5	22.086	0	180.87	8065900000	4211200000	3854700000	12	10	3575300000	1928400000	1646900000	4490600000	2282800000	2207800000	-0.354243	-0.286639	-0.102186	0.0103502
P30046;A6NHG4	P30046;A6NHG4	D-dopachrome decarboxylase;D-dopachrome decarboxylase-like protein	DDT;DDTL	1329				3	3	3	25.4	25.4	25.4	12.712	0	3.7031	270630000	133910000	136730000	2	2	69134000	38332000	30802000	201500000	95573000	105920000	NaN	NaN	-0.0175485	0.111298
P30048	P30048	Thioredoxin-dependent peroxide reductase, mitochondrial	PRDX3	1330				12	12	12	55.9	55.9	55.9	27.692	0	114.91	9562500000	5177900000	4384600000	9	12	3526000000	1875400000	1650600000	6036500000	3302500000	2734000000	-0.0545421	0.00144204	-0.193404	-0.0596453
P30050	P30050	60S ribosomal protein L12	RPL12	1332				7	7	7	58.8	58.8	58.8	17.818	0	211.93	19764000000	10230000000	9534400000	7	7	8357100000	3976100000	4381000000	11407000000	6253400000	5153400000	0.197614	0.225028	-0.284528	-0.155759
P30084	P30084	Enoyl-CoA hydratase, mitochondrial	ECHS1	1333				12	12	12	54.8	54.8	54.8	31.387	0	152.36	10027000000	5097600000	4929300000	12	11	4122600000	2025500000	2097100000	5904200000	3072100000	2832200000	0.032524	0.075738	-0.117834	0.0122111
P30085	P30085	UMP-CMP kinase	CMPK1	1334				7	7	7	42.3	42.3	42.3	22.222	0	36.15	1526800000	503310000	1023500000	5	7	376880000	157970000	218920000	1149900000	345350000	804600000	-0.078061	-0.0567613	-0.0206331	0.136585
P30086	P30086	Phosphatidylethanolamine-binding protein 1;Hippocampal cholinergic neurostimulating peptide	PEBP1	1335				9	9	9	71.1	71.1	71.1	21.057	0	215.34	3522700000	1735800000	1786900000	7	9	1475100000	857360000	617700000	2047600000	878390000	1169200000	-0.764003	-0.688869	0.446362	0.569394
P30101	P30101	Protein disulfide-isomerase A3	PDIA3	1336				38	38	38	71.9	71.9	71.9	56.782	0	323.31	89927000000	46248000000	43679000000	33	37	36845000000	17905000000	18940000000	53083000000	28343000000	24739000000	0.0129261	0.0736831	-0.189631	-0.0412092
P30153	P30153	Serine/threonine-protein phosphatase 2A 65 kDa regulatory subunit A alpha isoform	PPP2R1A	1337				29	29	23	59.1	59.1	47.5	65.308	0	302.74	19375000000	9904000000	9470800000	22	23	8183600000	4561300000	3622300000	11191000000	5342700000	5848500000	-0.426587	-0.391172	0.0676387	0.203765
P30154	P30154	Serine/threonine-protein phosphatase 2A 65 kDa regulatory subunit A beta isoform	PPP2R1B	1338				8	2	2	16.5	5.2	5.2	66.213	0	3.936	89891000	44125000	45766000	1	1	14534000	9960100	4574300	75357000	34165000	41192000	NaN	NaN	NaN	NaN
Q9UHD8	Q9UHD8	Septin-9	SEPT9	5064				40	40	40	66.4	66.4	66.4	65.401	0	323.31	104180000000	53689000000	50492000000	38	35	51383000000	3983500000	47400000000	52798000000	49706000000	3092500000	4.2272	4.27284	-4.62843	-4.50812
P30307	P30307	M-phase inducer phosphatase 3	CDC25C	1340				2	2	2	4.4	4.4	4.4	53.364	0.00060815	2.8981	13282000	2739300	10543000	1	1	13282000	2739300	10543000	0	0	0	NaN	NaN	NaN	NaN
P30405	P30405	Peptidyl-prolyl cis-trans isomerase F, mitochondrial	PPIF	1341				4	4	3	26.1	26.1	22.7	22.04	0	100.18	875510000	528750000	346760000	2	1	101770000	59885000	41885000	773740000	468870000	304870000	NaN	NaN	-0.268295	-0.047577
P30419;O60551	P30419	Glycylpeptide N-tetradecanoyltransferase 1	NMT1	1343				15	15	15	48	48	48	56.806	0	118.35	5413700000	2815000000	2598700000	12	13	2171800000	964200000	1207600000	3242000000	1850800000	1391100000	0.405121	0.430178	-0.489625	-0.320955
P30519	P30519	Heme oxygenase 2	HMOX2	1344				20	20	20	74.1	74.1	74.1	36.032	0	323.31	17645000000	8474000000	9171100000	19	19	8450300000	3320400000	5129900000	9194800000	5153600000	4041200000	0.519341	0.554442	-0.40213	-0.270017
P30520	P30520	Adenylosuccinate synthetase isozyme 2	ADSS	1345				7	7	7	20.8	20.8	20.8	50.097	0	23.547	1044800000	494250000	550530000	5	7	449440000	228340000	221100000	595350000	265910000	329430000	0.114367	0.118493	0.22231	0.378512
Q8WWI1	Q8WWI1	LIM domain only protein 7	LMO7	3661				59	59	59	38.6	38.6	38.6	192.69	0	323.31	62919000000	30163000000	32756000000	53	48	27276000000	3880800000	23395000000	35643000000	26282000000	9360400000	4.24108	4.26536	-3.97833	-3.83097
P30536	P30536	Translocator protein	TSPO	1348				3	3	3	23.1	23.1	23.1	18.828	0	37.678	4571200000	2422200000	2149000000	3	3	1509900000	708110000	801750000	3061300000	1714100000	1347200000	0.0850168	0.126841	-0.312886	-0.213588
P30566	P30566	Adenylosuccinate lyase	ADSL	1349				13	13	13	43.4	43.4	43.4	54.889	0	95.819	3761700000	1836100000	1925700000	11	12	1609000000	893380000	715630000	2152700000	942680000	1210000000	-0.5174	-0.510354	0.213752	0.370388
P37108	P37108	Signal recognition particle 14 kDa protein	SRP14	1461				10	10	10	50	50	50	14.57	0	176.23	43129000000	25183000000	17946000000	7	10	17481000000	1432000000	16049000000	25649000000	23751000000	1897500000	4.23074	4.24952	-4.35473	-4.21459
P30626	P30626	Sorcin	SRI	1351				9	9	9	50	50	50	21.676	0	33.27	3058000000	1536400000	1521500000	6	8	1184200000	676510000	507730000	1873700000	859930000	1013800000	-0.452215	-0.424262	0.128821	0.267835
P30740	P30740	Leukocyte elastase inhibitor	SERPINB1	1352				3	2	2	8.2	5.5	5.5	42.741	0.0036531	2.0497	28269000	21677000	6592000	1	1	28269000	21677000	6592000	0	0	0	NaN	NaN	NaN	NaN
P30825	P30825	High affinity cationic amino acid transporter 1	SLC7A1	1353				5	4	4	9.7	7.6	7.6	67.638	0	105.55	5384200000	2712500000	2671800000	4	4	2265800000	987340000	1278500000	3118400000	1725100000	1393300000	0.289598	0.376957	-0.411119	-0.251316
P30837;P47895	P30837	Aldehyde dehydrogenase X, mitochondrial	ALDH1B1	1354				20	19	19	39.3	37.7	37.7	57.206	0	323.31	12029000000	6181500000	5847700000	16	18	5357400000	2291800000	3065600000	6671800000	3889700000	2782100000	0.876252	0.919912	-0.439637	-0.308984
P30838	P30838	Aldehyde dehydrogenase, dimeric NADP-preferring	ALDH3A1	1355				9	8	8	23.6	21	21	50.394	0	26.876	1868200000	982580000	885660000	7	7	656300000	355420000	300880000	1211900000	627160000	584790000	-0.19765	-0.144792	-0.0896818	0.0500489
P30876	P30876	DNA-directed RNA polymerase II subunit RPB2	POLR2B	1356				27	27	27	29.3	29.3	29.3	133.9	0	110.19	4556700000	2352400000	2204300000	22	21	2277200000	1160900000	1116300000	2279500000	1191600000	1088000000	-0.293713	-0.215245	-0.0656269	0.0882773
P31040	P31040	Succinate dehydrogenase [ubiquinone] flavoprotein subunit, mitochondrial	SDHA	1357				33	33	33	67.8	67.8	67.8	72.691	0	323.31	49714000000	25108000000	24606000000	31	31	21471000000	10691000000	10780000000	28243000000	14417000000	13826000000	-0.0242965	0.038998	-0.139808	0.0209111
P31150	P31150	Rab GDP dissociation inhibitor alpha	GDI1	1358				19	9	9	53.7	31.8	31.8	50.582	0	114.03	1259100000	652610000	606510000	8	7	583110000	303190000	279930000	676000000	349420000	326580000	-0.44185	-0.386638	0.1125	0.304044
P31151;Q86SG5	P31151;Q86SG5	Protein S100-A7;Protein S100-A7A	S100A7;S100A7A	1359				2	2	2	30.7	30.7	30.7	11.471	0	5.3093	0	0	0	1	2	0	0	0	0	0	0	NaN	NaN	NaN	NaN
P31153;Q00266	P31153	S-adenosylmethionine synthase isoform type-2	MAT2A	1360				16	16	16	46.3	46.3	46.3	43.66	0	177.25	13846000000	5120500000	8725900000	15	13	4373900000	2295300000	2078600000	9472400000	2825200000	6647300000	-0.222077	-0.187904	-0.144202	0.0272956
P31327	P31327	Carbamoyl-phosphate synthase [ammonia], mitochondrial	CPS1	1361				88	88	85	68.4	68.4	66.9	164.94	0	323.31	266860000000	135790000000	131080000000	79	83	108840000000	53874000000	54964000000	158020000000	81913000000	76112000000	-1.44466e-05	0.0356239	-0.196905	-0.0586383
P31350;Q7LG56	P31350	Ribonucleoside-diphosphate reductase subunit M2	RRM2	1362				10	10	10	36.5	36.5	36.5	44.877	0	50.163	1906200000	984540000	921630000	7	9	741280000	378070000	363200000	1164900000	606460000	558430000	0.0335111	0.0683268	-0.249582	-0.125966
P31431	P31431	Syndecan-4	SDC4	1363				3	3	3	14.1	14.1	14.1	21.641	0	9.8342	190410000	143590000	46821000	1	3	28214000	6105300	22109000	162200000	137480000	24712000	NaN	NaN	-2.67807	-2.50201
P31641;Q9NSD5;P48065;P23975;Q01959;P48066	P31641	Sodium- and chloride-dependent taurine transporter	SLC6A6	1364				11	11	10	21.8	21.8	20.6	69.829	0	41.85	8640400000	4073500000	4566900000	9	7	5159100000	1755900000	3403200000	3481300000	2317600000	1163600000	1.1113	1.15316	-1.07893	-0.941559
P31689	P31689	DnaJ homolog subfamily A member 1	DNAJA1	1365				20	20	20	67	67	67	44.868	0	323.31	17652000000	8348400000	9303500000	18	16	10067000000	3913300000	6153700000	7584800000	4435100000	3149700000	0.171591	0.236217	-0.4237	-0.271914
P31751	P31751	RAC-beta serine/threonine-protein kinase	AKT2	1366				3	3	3	6	6	6	55.768	0.0013709	2.3229	116390000	54795000	61594000	0	3	0	0	0	116390000	54795000	61594000	NaN	NaN	0.223175	0.327802
P31930	P31930	Cytochrome b-c1 complex subunit 1, mitochondrial	UQCRC1	1367				21	21	20	59.4	59.4	57.9	52.645	0	323.31	31275000000	17656000000	13619000000	18	19	10693000000	5272400000	5420600000	20582000000	12384000000	8198600000	0.0835197	0.110898	-0.229484	-0.0938483
P31937	P31937	3-hydroxyisobutyrate dehydrogenase, mitochondrial	HIBADH	1368				8	8	8	32.1	32.1	32.1	35.329	0	67.99	1754300000	888170000	866180000	4	6	401440000	229100000	172340000	1352900000	659060000	693840000	-0.325503	-0.286445	0.34153	0.485427
P31939	P31939	Bifunctional purine biosynthesis protein PURH;Phosphoribosylaminoimidazolecarboxamide formyltransferase;IMP cyclohydrolase	ATIC	1369				40	40	40	87	87	87	64.615	0	323.31	20546000000	10006000000	10539000000	36	34	10516000000	5383900000	5132500000	10029000000	4622300000	5406800000	-0.420704	-0.3629	0.185486	0.29537
P31942	P31942	Heterogeneous nuclear ribonucleoprotein H3	HNRNPH3	1370				10	9	9	47.1	44.8	44.8	36.926	0	127.01	7661300000	3695500000	3965800000	7	9	3696400000	1708500000	1987900000	3964900000	1987000000	1977900000	0.0850168	0.110363	-0.121063	0.0497701
P31943	P31943	Heterogeneous nuclear ribonucleoprotein H;Heterogeneous nuclear ribonucleoprotein H, N-terminally processed	HNRNPH1	1371				16	16	10	51.9	51.9	33.9	49.229	0	323.31	58465000000	29998000000	28466000000	10	10	24791000000	12529000000	12262000000	33674000000	17469000000	16205000000	-0.0649325	-0.0146453	-0.143038	0.00590291
P31944	P31944	Caspase-14;Caspase-14 subunit p17, mature form;Caspase-14 subunit p10, mature form;Caspase-14 subunit p20, intermediate form;Caspase-14 subunit p8, intermediate form	CASP14	1372				3	3	3	12.4	12.4	12.4	27.679	0.0013889	2.5418	71012000	57489000	13523000	1	2	49920000	36397000	13523000	21092000	21092000	0	NaN	NaN	NaN	NaN
P31946	P31946	14-3-3 protein beta/alpha;14-3-3 protein beta/alpha, N-terminally processed	YWHAB	1373				14	10	10	66.7	56.1	56.1	28.082	0	323.31	7450200000	3756700000	3693600000	9	10	4094000000	2262200000	1831900000	3356200000	1494500000	1861700000	-0.393425	-0.315648	0.250355	0.406754
P31947	P31947	14-3-3 protein sigma	SFN	1374				11	9	9	56.9	49.6	49.6	27.774	0	41.791	7081500000	3771900000	3309600000	7	9	3650200000	2136400000	1513800000	3431300000	1635500000	1795800000	-0.582296	-0.538974	0.0851526	0.282262
P31948	P31948	Stress-induced-phosphoprotein 1	STIP1	1375				37	37	37	60.8	60.8	60.8	62.639	0	230.44	23924000000	12296000000	11628000000	33	32	11103000000	6295000000	4808000000	12821000000	6000600000	6820300000	-0.449986	-0.384716	0.131063	0.268075
P31949	P31949	Protein S100-A11;Protein S100-A11, N-terminally processed	S100A11	1376				6	6	6	82.9	82.9	82.9	11.74	0	91.749	4337900000	2014600000	2323300000	6	6	1995800000	940970000	1054800000	2342100000	1073700000	1268400000	0.232783	0.258217	0.0939657	0.23352
P32004	P32004	Neural cell adhesion molecule L1	L1CAM	1377				42	42	42	39.5	39.5	39.5	140	0	323.31	95989000000	51241000000	44748000000	41	36	42956000000	20586000000	22371000000	53033000000	30656000000	22377000000	0.0805212	0.131721	-0.492322	-0.318596
P32119	P32119	Peroxiredoxin-2	PRDX2	1378				14	13	13	73.2	67.7	67.7	21.892	0	245.65	13985000000	7339500000	6645500000	11	11	6319200000	3718600000	2600600000	7665900000	3621000000	4044900000	-0.544435	-0.48999	0.128689	0.245861
P32320	P32320	Cytidine deaminase	CDA	1379				4	4	4	46.6	46.6	46.6	16.185	0	34.782	1412000000	767250000	644790000	3	4	569420000	341930000	227480000	842620000	425320000	417300000	-0.183245	-0.134683	-0.148577	0.0154976
P32322	P32322	Pyrroline-5-carboxylate reductase 1, mitochondrial	PYCR1	1380				9	9	8	39.5	39.5	35.4	33.36	0	149.3	5374400000	2495400000	2879000000	7	7	2442700000	932910000	1509800000	2931700000	1562500000	1369200000	0.158466	0.229834	-0.0965144	0.0447438
P32455;Q9H0R5	P32455;Q9H0R5	Interferon-induced guanylate-binding protein 1;Guanylate-binding protein 3	GBP1;GBP3	1381				4	4	4	8.6	8.6	8.6	67.93	0	3.7116	404670000	165870000	238800000	2	3	124600000	46118000	78477000	280080000	119750000	160330000	NaN	NaN	-0.202505	-0.0929709
P32456	P32456	Interferon-induced guanylate-binding protein 2	GBP2	1382				2	2	2	2.9	2.9	2.9	67.208	0.0099484	1.5044	66500000	30695000	35805000	1	2	20727000	12462000	8264600	45773000	18233000	27540000	NaN	NaN	NaN	NaN
P32856	P32856	Syntaxin-2	STX2	1384				2	2	2	15.6	15.6	15.6	33.341	0	6.2688	0	0	0	0	2	0	0	0	0	0	0	NaN	NaN	NaN	NaN
P32969	P32969	60S ribosomal protein L9	RPL9	1385				10	10	10	65.6	65.6	65.6	21.863	0	152.01	14681000000	7053800000	7627000000	10	10	6720200000	3164100000	3556100000	7960600000	3889700000	4070900000	0.0272956	0.0769695	-0.0787769	0.0603242
P32970	P32970	CD70 antigen	CD70	1386				5	5	5	35.2	35.2	35.2	21.118	0	81.223	5314200000	2456900000	2857300000	5	5	1961300000	671350000	1289900000	3353000000	1785500000	1567400000	0.812046	0.85997	-0.144983	-0.00921937
P33121;Q9ULC5	P33121	Long-chain-fatty-acid--CoA ligase 1	ACSL1	1387				7	7	7	9.9	9.9	9.9	77.942	0	10.565	445140000	241880000	203260000	3	6	168860000	78362000	90498000	276280000	163510000	112760000	0.192825	0.209765	-0.431287	-0.317121
P33176;O60282	P33176	Kinesin-1 heavy chain	KIF5B	1388				33	33	29	45.1	45.1	40.5	109.68	0	193.59	6132800000	3095400000	3037500000	23	22	3297800000	1705000000	1592800000	2835100000	1390300000	1444700000	-0.124299	-0.0757329	-0.0028449	0.120219
P33240	P33240	Cleavage stimulation factor subunit 2	CSTF2	1389				4	4	2	8.8	8.8	3.8	60.959	0	5.3366	242640000	116140000	126500000	2	1	171250000	80162000	91092000	71385000	35980000	35405000	0.0436244	0.0969364	NaN	NaN
P33316	P33316	Deoxyuridine 5-triphosphate nucleotidohydrolase, mitochondrial	DUT	1391				6	6	6	31.7	31.7	31.7	26.563	0	32.866	3488000000	1961400000	1526600000	6	5	2182800000	1328500000	854270000	1305200000	632900000	672310000	-0.262123	-0.231955	0.24184	0.355806
P33527	P33527	Multidrug resistance-associated protein 1	ABCC1	1392				59	59	57	49.4	49.4	48.3	171.59	0	323.31	38708000000	19653000000	19055000000	50	53	17365000000	3623400000	13741000000	21343000000	16029000000	5313600000	2.17437	2.21518	-2.06052	-1.94825
P33897	P33897	ATP-binding cassette sub-family D member 1	ABCD1	1393				17	17	17	29.4	29.4	29.4	82.936	0	126.05	5198800000	2713500000	2485300000	14	16	2036600000	967100000	1069500000	3162200000	1746400000	1415800000	0.0764222	0.147828	-0.314768	-0.186804
P33947	P33947	ER lumen protein-retaining receptor 2	KDELR2	1394				7	5	4	41.5	35.4	26.4	24.422	0	87.586	1674800000	888280000	786490000	4	4	690080000	340450000	349630000	984700000	547840000	436860000	0.111432	0.175429	-0.159251	-0.0645101
P33981	P33981	Dual specificity protein kinase TTK	TTK	1395				25	25	25	42.9	42.9	42.9	97.071	0	168.81	3730000000	1838100000	1891800000	20	17	2435900000	790790000	1645100000	1294100000	1047400000	246700000	1.61575	1.69582	-1.7503	-1.5503
P33991	P33991	DNA replication licensing factor MCM4	MCM4	1396				28	28	28	45.3	45.3	45.3	96.557	0	314.79	11135000000	5678900000	5456100000	23	26	4943900000	2567000000	2376900000	6191100000	3111900000	3079200000	-0.147218	-0.0765693	-0.0324625	0.133564
P33992	P33992	DNA replication licensing factor MCM5	MCM5	1397				31	31	31	46.9	46.9	46.9	82.285	0	287.54	16042000000	7801600000	8240100000	28	29	7226900000	3579100000	3647900000	8814800000	4222500000	4592300000	-0.181313	-0.130508	0.0104934	0.161694
P33993	P33993	DNA replication licensing factor MCM7	MCM7	1398				33	33	33	55.8	55.8	55.8	81.307	0	316.28	19030000000	10098000000	8931200000	32	27	9683100000	5416500000	4266600000	9346700000	4682000000	4664600000	-0.108923	-0.0383174	-0.0185127	0.167615
P34741	P34741	Syndecan-2	SDC2	1399				5	5	5	13.4	13.4	13.4	22.16	0	15.124	636450000	352220000	284230000	4	4	348450000	153080000	195370000	288000000	199140000	88859000	1.62611	1.68867	-1.11444	-0.955872
P34896	P34896	Serine hydroxymethyltransferase, cytosolic	SHMT1	1401				6	5	5	15.9	13	13	53.082	0	20.838	1466200000	713550000	752690000	4	5	644920000	341610000	303310000	821320000	371940000	449390000	-0.110137	-0.0715425	0.404794	0.539531
P34897	P34897	Serine hydroxymethyltransferase, mitochondrial	SHMT2	1402				30	30	29	74.4	74.4	71.6	55.992	0	323.31	46803000000	23922000000	22881000000	25	27	19095000000	9650500000	9444600000	27707000000	14271000000	13436000000	0.0529723	0.0941009	-0.166778	-0.0189072
P34932	P34932	Heat shock 70 kDa protein 4	HSPA4	1404				45	45	42	64.6	64.6	60	94.33	0	323.31	46578000000	24114000000	22464000000	38	37	20538000000	11998000000	8540800000	26039000000	12116000000	13923000000	-0.547067	-0.507562	0.104202	0.255924
P34947	P34947	G protein-coupled receptor kinase 5	GRK5	1405				8	8	7	19.3	19.3	16.9	67.786	0	33.439	632040000	294410000	337630000	5	5	357680000	68381000	289300000	274370000	226030000	48333000	2.02127	2.11803	-2.00358	-1.87345
P34949	P34949	Mannose-6-phosphate isomerase	MPI	1406				4	4	4	13.7	13.7	13.7	46.655	0	8.0858	80089000	44227000	35863000	2	2	36414000	16735000	19679000	43675000	27492000	16184000	NaN	NaN	NaN	NaN
P35052	P35052	Glypican-1;Secreted glypican-1	GPC1	1408				24	24	24	53.6	53.6	53.6	61.68	0	323.31	87470000000	46306000000	41164000000	22	22	37684000000	18598000000	19086000000	49786000000	27708000000	22078000000	-0.0360229	-0.00369806	-0.366894	-0.234652
Q9H788	Q9H788	SH2 domain-containing protein 4A	SH2D4A	4571				23	23	23	48.5	48.5	48.5	52.726	0	323.31	16503000000	8207900000	8295100000	19	21	8611300000	1235400000	7375900000	7891700000	6972500000	919190000	4.20312	4.24519	-2.44788	-2.32005
P35222	P35222	Catenin beta-1	CTNNB1	1411				22	17	17	37.1	31.8	31.8	85.496	0	124.24	3807400000	2050500000	1757000000	12	15	1560700000	807780000	752950000	2246700000	1242700000	1004000000	0.181166	0.227618	-0.207511	-0.0788379
P35226;P35227	P35226;P35227	Polycomb complex protein BMI-1;Polycomb group RING finger protein 2	BMI1;PCGF2	1412				2	2	2	5.8	5.8	5.8	36.949	0.0008037	2.7659	403040000	346670000	56379000	1	2	0	0	0	403040000	346670000	56379000	NaN	NaN	NaN	NaN
P35232	P35232	Prohibitin	PHB	1413				17	17	17	82	82	82	29.804	0	183.13	26404000000	13270000000	13134000000	16	16	9998100000	4827000000	5171100000	16406000000	8443100000	7962800000	0.037312	0.0837921	-0.282842	-0.119369
P35237	P35237	Serpin B6	SERPINB6	1414				13	13	12	46.5	46.5	44.4	42.621	0	277.91	4458100000	2436300000	2021800000	9	12	2124500000	1343900000	780580000	2333600000	1092400000	1241200000	-0.701764	-0.65238	0.161823	0.302056
P35240	P35240	Merlin	NF2	1415				16	16	15	31.3	31.3	31.3	69.689	0	126.85	2151000000	996340000	1154600000	12	12	1119700000	227720000	892000000	1031200000	768630000	262600000	1.53002	1.59221	-1.82444	-1.62247
P35241	P35241	Radixin	RDX	1416				36	19	19	56.1	36.9	36.9	68.563	0	118.36	9468300000	4929400000	4538900000	17	14	4798300000	1911900000	2886500000	4670000000	3017500000	1652500000	0.523763	0.54092	-0.990481	-0.812435
P35244	P35244	Replication protein A 14 kDa subunit	RPA3	1417				5	5	5	57.9	57.9	57.9	13.569	0	24.349	511110000	258310000	252800000	5	3	273450000	111430000	162020000	237660000	146880000	90780000	-0.0623242	-0.0362891	-0.665844	-0.539289
P35249	P35249	Replication factor C subunit 4	RFC4	1418				15	15	15	54.3	54.3	54.3	39.681	0	183.99	3322000000	1618900000	1703100000	11	12	1543800000	586280000	957520000	1778200000	1032600000	745560000	0.597507	0.650581	-0.48217	-0.363735
P35250	P35250	Replication factor C subunit 2	RFC2	1419				17	17	17	56.5	56.5	56.5	39.157	0	117.39	4272300000	2203800000	2068500000	11	14	1922700000	951940000	970740000	2349600000	1251800000	1097800000	0.0352017	0.0614305	0.016639	0.120883
Q04721;P0DPK4;A0A096LNW5;P0DPK3;Q7Z3S9	Q04721	Neurogenic locus notch homolog protein 2;Notch 2 extracellular truncation;Notch 2 intracellular domain	NOTCH2	2164				36	36	34	24.5	24.5	24.2	265.4	0	323.31	16594000000	8133100000	8461200000	28	29	8758000000	1104700000	7653300000	7836300000	7028400000	807890000	4.1865	4.21971	-2.1756	-2.00601
P35268	P35268	60S ribosomal protein L22	RPL22	1421				6	6	6	53.1	53.1	53.1	14.787	0	246.64	44484000000	22190000000	22294000000	6	5	23403000000	10937000000	12466000000	21081000000	11252000000	9828900000	0.120219	0.146786	-0.250715	-0.106265
P35269	P35269	General transcription factor IIF subunit 1	GTF2F1	1422				11	11	11	24.4	24.4	24.4	58.24	0	64.64	1089300000	555120000	534150000	7	8	532470000	232090000	300390000	556790000	323030000	233770000	0.235605	0.27035	-0.350449	-0.10149
P35270	P35270	Sepiapterin reductase	SPR	1423				4	4	4	23	23	23	28.048	0	45.975	512260000	246040000	266220000	4	4	208010000	103300000	104710000	304250000	142740000	161510000	-0.104294	-0.110869	0.106214	0.232047
P35367	P35367	Histamine H1 receptor	HRH1	1424				5	5	5	14.6	14.6	14.6	55.784	0	38.051	630790000	336560000	294220000	4	5	296090000	81330000	214760000	334700000	255230000	79465000	1.2254	1.26141	-1.82128	-1.70355
P35555	P35555	Fibrillin-1	FBN1	1425				2	2	2	0.9	0.9	0.9	312.3	0.0030894	2.1081	94982000	42837000	52145000	0	2	0	0	0	94982000	42837000	52145000	NaN	NaN	-0.20214	-0.059961
P35573	P35573	Glycogen debranching enzyme;4-alpha-glucanotransferase;Amylo-alpha-1,6-glucosidase	AGL	1426				20	20	20	16.2	16.2	16.2	174.76	0	32.8	2592700000	1608700000	984080000	15	11	1417800000	1168200000	249620000	1174900000	440470000	734460000	-0.478306	-0.439657	-0.0980422	0.100574
P35579;REV__Q9UKV3	P35579	Myosin-9	MYH9	1427				128	128	103	59.8	59.8	50.2	226.53	0	323.31	183130000000	97457000000	85670000000	99	94	83430000000	45582000000	37849000000	99697000000	51875000000	47821000000	-0.103627	-0.0542875	0.0617071	0.218099
P35580	P35580	Myosin-10	MYH10	1428				38	19	17	22	13.5	12.7	229	0	115.36	1859300000	877140000	982200000	10	14	776090000	331520000	444570000	1083300000	545620000	537630000	-0.122491	-0.129071	-0.368048	-0.200681
P35606	P35606	Coatomer subunit beta	COPB2	1429				33	33	33	46.2	46.2	46.2	102.49	0	236.23	9582300000	4775700000	4806600000	28	29	4103800000	2185100000	1918700000	5478400000	2590600000	2887800000	-0.289475	-0.277202	0.0408223	0.168
P35610	P35610	Sterol O-acyltransferase 1	SOAT1	1430				12	12	12	26.2	26.2	26.2	64.734	0	202.05	5072800000	2674700000	2398000000	11	11	2557100000	1172200000	1384800000	2515700000	1502500000	1013200000	0.343578	0.365469	-0.389697	-0.237728
P35611;P35612	P35611	Alpha-adducin	ADD1	1431				20	20	20	43.8	43.8	43.8	80.954	0	300.49	12273000000	4109200000	8164300000	17	15	3992000000	906590000	3085400000	8281400000	3202600000	5078900000	2.0969	2.15393	-1.97898	-1.84524
P98082	P98082	Disabled homolog 2	DAB2	2085				27	27	27	48.8	48.8	48.8	82.447	0	323.31	25037000000	13523000000	11514000000	26	21	11893000000	1334900000	10558000000	13143000000	12188000000	955780000	4.18301	4.20524	-4.60883	-4.52132
P35637	P35637	RNA-binding protein FUS	FUS	1433				6	6	4	18.8	18.8	16.2	53.425	0	64.469	5881700000	4590600000	1291100000	3	4	3985200000	3424100000	561080000	1896500000	1166500000	730030000	-0.169161	-0.144377	-0.319892	-0.115988
P35658	P35658	Nuclear pore complex protein Nup214	NUP214	1434				27	27	27	18.4	18.4	18.4	213.62	0	137.36	7464900000	5307300000	2157600000	21	23	2084500000	1104700000	979820000	5380300000	4202600000	1177800000	-0.0718912	-0.0373992	-0.170069	-0.0196676
P35659	P35659	Protein DEK	DEK	1435				16	16	16	49.6	49.6	49.6	42.674	0	98.917	12884000000	6501100000	6382900000	13	14	5598400000	2508900000	3089500000	7285600000	3992200000	3293400000	0.591871	0.629007	-0.571107	-0.423642
P35754	P35754	Glutaredoxin-1	GLRX	1436				2	2	2	17.9	17.9	17.9	11.776	0.0013848	2.4998	74316000	43403000	30913000	1	2	23461000	14999000	8462400	50855000	28404000	22451000	NaN	NaN	-0.378926	-0.283035
P35813	P35813	Protein phosphatase 1A	PPM1A	1437				4	4	2	11.8	11.8	6	42.447	0	10.353	631860000	343700000	288160000	1	2	288270000	166150000	122120000	343590000	177540000	166050000	-0.61741	-0.561984	-0.0995253	0.0969364
P35914	P35914	Hydroxymethylglutaryl-CoA lyase, mitochondrial	HMGCL	1439				5	5	5	19.7	19.7	19.7	34.36	0	13.451	699620000	364290000	335330000	2	5	205090000	119260000	85828000	494530000	245030000	249500000	-0.0861704	-0.0450741	0.157173	0.283211
P35998	P35998	26S protease regulatory subunit 7	PSMC2	1440				31	31	31	71.8	71.8	71.8	48.633	0	304.83	11040000000	5737800000	5302500000	22	30	5033300000	2598700000	2434600000	6007000000	3139100000	2867900000	-0.282825	-0.21327	-0.189022	-0.00694164
P36383	P36383	Gap junction gamma-1 protein	GJC1	1441				2	2	2	8.6	8.6	8.6	45.469	0	6.4949	46566000	46566000	0	0	2	0	0	0	46566000	46566000	0	NaN	NaN	NaN	NaN
P36404	P36404	ADP-ribosylation factor-like protein 2	ARL2	1442				5	5	5	32.6	32.6	32.6	20.878	0	13.468	842030000	431020000	411010000	5	3	561750000	252550000	309200000	280280000	178470000	101810000	0.246955	0.267835	-0.0448657	0.0710762
P36405	P36405	ADP-ribosylation factor-like protein 3	ARL3	1443				3	3	3	15.4	15.4	15.4	20.455	0	4.7633	196700000	78247000	118460000	3	3	84244000	45184000	39061000	112460000	33063000	79396000	-0.149729	-0.14003	0.996895	1.12479
P36507	P36507	Dual specificity mitogen-activated protein kinase kinase 2	MAP2K2	1445				11	11	4	30.8	30.8	12.5	44.424	0	64.266	1677300000	894150000	783190000	3	3	700180000	304420000	395760000	977150000	589720000	387430000	0.016211	0.0592169	-0.795459	-0.526868
P36542	P36542	ATP synthase subunit gamma, mitochondrial	ATP5C1	1446				12	12	12	45	45	45	32.996	0	100.8	12295000000	6816900000	5478500000	11	11	5076500000	2748900000	2327600000	7219000000	4068100000	3150900000	-0.00736207	0.0387171	-0.137584	-0.046176
P36543	P36543	V-type proton ATPase subunit E 1	ATP6V1E1	1447				2	2	2	10.2	10.2	10.2	26.145	0.00061945	3.1826	230720000	115240000	115490000	2	2	57859000	24340000	33519000	172870000	90897000	81969000	NaN	NaN	-0.092294	0.0835197
P36551	P36551	Oxygen-dependent coproporphyrinogen-III oxidase, mitochondrial	CPOX	1448				13	13	13	35.2	35.2	35.2	50.151	0	38.435	1737000000	785530000	951480000	10	10	749590000	348040000	401550000	987420000	437490000	549930000	-0.2363	-0.183163	-0.0717244	0.0765591
P36578	P36578	60S ribosomal protein L4	RPL4	1449				32	32	32	55.7	55.7	55.7	47.697	0	323.31	147210000000	75088000000	72123000000	30	31	67734000000	35785000000	31949000000	79476000000	39302000000	40174000000	-0.227439	-0.166665	-0.0652797	0.0893625
P36639	P36639	7,8-dihydro-8-oxoguanine triphosphatase	NUDT1	1450				2	2	2	12.7	12.7	12.7	22.519	0	3.7547	59357000	34203000	25154000	0	2	0	0	0	59357000	34203000	25154000	NaN	NaN	NaN	NaN
P36776	P36776	Lon protease homolog, mitochondrial	LONP1	1451				33	33	33	52.3	52.3	52.3	106.49	0	323.31	14633000000	6995700000	7637400000	29	30	5690700000	2553700000	3137100000	8942300000	4442000000	4500300000	0.0924781	0.109695	-0.153463	0.0110662
P36871	P36871	Phosphoglucomutase-1	PGM1	1452				17	17	17	40.7	40.7	40.7	61.448	0	62.781	3595800000	1872500000	1723200000	10	15	1391800000	852030000	539720000	2204000000	1020500000	1183500000	-0.622687	-0.543236	0.283685	0.446891
P36873	P36873	Serine/threonine-protein phosphatase PP1-gamma catalytic subunit	PPP1CC	1453				20	3	3	65.9	17.6	17.6	36.983	0	137.13	4413900000	2152000000	2261900000	3	3	2280900000	422060000	1858900000	2133000000	1729900000	403090000	2.18107	2.25927	-2.1223	-1.85032
P36894;O00238	P36894	Bone morphogenetic protein receptor type-1A	BMPR1A	1454				7	7	7	16.2	16.2	16.2	60.197	0	16.963	600540000	256560000	343980000	5	4	341010000	116640000	224360000	259530000	139920000	119610000	0.487589	0.499782	-0.447682	-0.313818
P36897	P36897	TGF-beta receptor type-1	TGFBR1	1455				9	9	8	24.7	24.7	22.5	55.959	0	54.191	1494600000	1073000000	421600000	4	6	990820000	823960000	166860000	503790000	249040000	254750000	0.0612924	0.0882773	-0.476137	-0.355775
P36915	P36915	Guanine nucleotide-binding protein-like 1	GNL1	1456				15	15	15	30.3	30.3	30.3	68.66	0	24.309	1912500000	880230000	1032300000	11	10	1377000000	514190000	862780000	535540000	366040000	169500000	1.14965	1.1615	-1.72805	-1.59462
P36941	P36941	Tumor necrosis factor receptor superfamily member 3	LTBR	1457				6	6	6	17.2	17.2	17.2	46.709	0	83.781	3312300000	1698300000	1614000000	4	6	1232000000	482160000	749890000	2080300000	1216100000	864130000	0.62068	0.687509	-0.896952	-0.770757
P36952	P36952	Serpin B5	SERPINB5	1458				19	19	19	68.5	68.5	68.5	42.1	0	225.39	10632000000	5099500000	5532500000	15	18	4429900000	2483600000	1946400000	6202100000	2615900000	3586200000	-0.578822	-0.543383	0.154454	0.268674
P36956	P36956	Sterol regulatory element-binding protein 1;Processed sterol regulatory element-binding protein 1	SREBF1	1459				2	2	2	2.1	2.1	2.1	121.67	0.0051233	1.86	177740000	105040000	72694000	1	1	64657000	50598000	14059000	113080000	54446000	58635000	NaN	NaN	-0.273535	-0.148209
P36957	P36957	Dihydrolipoyllysine-residue succinyltransferase component of 2-oxoglutarate dehydrogenase complex, mitochondrial	DLST	1460				12	12	12	32	32	32	48.755	0	43.126	5957200000	2684700000	3272500000	8	12	1691800000	710490000	981320000	4265300000	1974200000	2291100000	0.242938	0.300534	-0.0780001	0.0640551
Q8IVM0	Q8IVM0	Coiled-coil domain-containing protein 50	CCDC50	3284				8	8	8	39.2	39.2	39.2	35.822	0	323.31	9825500000	5550600000	4274800000	7	8	3622100000	405740000	3216300000	6203400000	5144900000	1058500000	4.14274	4.18269	-2.29074	-2.11804
P37173	P37173	TGF-beta receptor type-2	TGFBR2	1462				4	4	4	7.9	7.9	7.9	64.567	0	7.1606	262960000	152130000	110830000	3	2	207320000	119620000	87704000	55631000	32509000	23121000	0.339821	0.380619	-0.66896	-0.525102
P37198	P37198	Nuclear pore glycoprotein p62	NUP62	1463				8	8	8	23.4	23.4	23.4	53.254	0	82.989	3269400000	1752600000	1516800000	7	6	840840000	389500000	451340000	2428600000	1363100000	1065500000	0.0720372	0.0959919	-0.107866	0.0234683
P37235;P84074;P61601	P37235	Hippocalcin-like protein 1	HPCAL1	1464				6	6	6	36.3	36.3	36.3	22.313	0	48.808	2303100000	1106300000	1196700000	5	6	757540000	310200000	447340000	1545500000	796130000	749380000	0.506602	0.542902	-0.785502	-0.582815
P37268	P37268	Squalene synthase	FDFT1	1465				17	17	17	53.2	53.2	53.2	48.115	0	177.8	9807100000	4882400000	4924600000	15	16	4216700000	1986700000	2230100000	5590300000	2895700000	2694600000	0.0363276	0.0626743	-0.0708756	0.0865121
P37802;Q9UI15	P37802	Transgelin-2	TAGLN2	1466				15	15	15	84.4	84.4	84.4	22.391	0	323.31	18456000000	9462600000	8993600000	14	15	7551800000	4406900000	3144800000	10904000000	5055700000	5848800000	-0.558474	-0.517172	0.0880058	0.215119
P37837	P37837	Transaldolase	TALDO1	1467				15	15	15	43.6	43.6	43.6	37.54	0	46.822	6901400000	3737100000	3164300000	15	12	3866700000	2390400000	1476200000	3034800000	1346700000	1688100000	-0.626335	-0.571557	0.222434	0.349139
P38117	P38117	Electron transfer flavoprotein subunit beta	ETFB	1469				10	10	10	46.3	46.3	46.3	27.843	0	74.354	4161400000	2173600000	1987800000	8	10	1573500000	810300000	763230000	2587800000	1363300000	1224600000	0.125651	0.169412	-0.316187	-0.166519
P38159;O75526;Q8N7X1	P38159	RNA-binding motif protein, X chromosome;RNA-binding motif protein, X chromosome, N-terminally processed	RBMX	1470				11	11	4	28.1	28.1	8.2	42.331	0	36.68	5164400000	2471400000	2693000000	4	3	2521600000	943820000	1577700000	2642900000	1527600000	1115300000	1.10084	1.19654	-0.417271	-0.319928
P38432	P38432	Coilin	COIL	1471				8	8	8	17.2	17.2	17.2	62.608	0	18.931	880600000	542760000	337840000	4	7	455670000	339630000	116030000	424930000	203130000	221800000	0.206518	0.208642	-0.616945	-0.497282
P38435	P38435	Vitamin K-dependent gamma-carboxylase	GGCX	1472				6	6	6	9.5	9.5	9.5	87.56	0	19.366	764330000	382020000	382320000	4	5	213520000	114140000	99385000	550810000	267880000	282930000	-0.387034	-0.392857	-0.105209	0.0277203
P38571	P38571	Lysosomal acid lipase/cholesteryl ester hydrolase	LIPA	1473				2	2	2	9	9	9	45.418	0.0069069	1.659	99203000	27334000	71869000	0	2	0	0	0	99203000	27334000	71869000	NaN	NaN	1.34835	1.47425
P38606	P38606	V-type proton ATPase catalytic subunit A	ATP6V1A	1474				21	21	21	42.1	42.1	42.1	68.303	0	214.48	9615500000	4760300000	4855200000	18	21	3859700000	1826700000	2033000000	5755800000	2933600000	2822200000	0.0194884	0.0596321	-0.10197	0.0192037
P38646	P38646	Stress-70 protein, mitochondrial	HSPA9	1475				47	47	46	58.8	58.8	57.7	73.68	0	323.31	135070000000	70670000000	64405000000	40	44	59557000000	30412000000	29145000000	75517000000	40257000000	35260000000	-0.0492778	-0.0192288	-0.214173	-0.0838597
P38919	P38919	Eukaryotic initiation factor 4A-III;Eukaryotic initiation factor 4A-III, N-terminally processed	EIF4A3	1476				26	22	22	60.8	54.7	54.7	46.871	0	170.93	11637000000	5824300000	5813100000	20	18	5119400000	2543900000	2575500000	6517900000	3280400000	3237500000	0.14104	0.164143	-0.150353	-0.0134508
P38935	P38935	DNA-binding protein SMUBP-2	IGHMBP2	1477				10	10	10	11.4	11.4	11.4	109.15	0	27.123	430130000	210130000	220000000	7	6	243960000	54665000	189300000	186170000	155460000	30705000	1.63803	1.67143	-2.11447	-1.95221
P39019	P39019	40S ribosomal protein S19	RPS19	1478				3	3	3	20	20	20	16.06	0.00060704	2.8711	227430000	120640000	106790000	3	1	89148000	46312000	42836000	138280000	74325000	63956000	-0.203618	-0.198957	-0.0783961	0.0434844
P39023;Q92901	P39023	60S ribosomal protein L3	RPL3	1479				29	29	29	58.1	58.1	58.1	46.108	0	323.31	124500000000	63914000000	60582000000	27	26	60447000000	31132000000	29315000000	64049000000	32782000000	31267000000	-0.128882	-0.0711332	-0.0487405	0.0817487
P39656	P39656	Dolichyl-diphosphooligosaccharide--protein glycosyltransferase 48 kDa subunit	DDOST	1480				14	14	14	47.4	47.4	47.4	50.8	0	150.75	15136000000	7839800000	7296100000	13	13	6240000000	3118700000	3121300000	8895900000	4721100000	4174900000	0.00834347	0.0647449	-0.156257	-0.0241057
P39687;O95626;O43423	P39687	Acidic leucine-rich nuclear phosphoprotein 32 family member A	ANP32A	1481				7	6	6	23.3	23.3	23.3	28.585	0	36.251	2272600000	1461600000	811040000	5	6	774680000	441560000	333130000	1497900000	1020000000	477910000	-0.520894	-0.462197	0.181166	0.360982
Q9NSY1	Q9NSY1	BMP-2-inducible protein kinase	BMP2K	4777				26	26	24	33.3	33.3	31.7	129.17	0	119.03	2658300000	1253900000	1404400000	17	14	1452800000	213770000	1239000000	1205500000	1040100000	165400000	4.10652	4.15526	-2.6579	-2.47305
P40121	P40121	Macrophage-capping protein	CAPG	1483				10	10	10	40.2	40.2	40.2	38.498	0	51.831	2304100000	1249900000	1054200000	9	10	917210000	560500000	356710000	1386800000	689400000	697450000	-0.566314	-0.536733	0.247684	0.389016
P40189	P40189	Interleukin-6 receptor subunit beta	IL6ST	1484				16	16	16	24.7	24.7	24.7	103.54	0	58.732	2291600000	1260700000	1030900000	12	12	1179300000	548210000	631110000	1112200000	712500000	399750000	0.869003	0.912803	-0.832077	-0.640276
P40222;Q8N3L3	P40222	Alpha-taxilin	TXLNA	1485				15	15	14	36.3	36.3	34.8	61.89	0	162.44	4801000000	2414300000	2386700000	13	12	2465300000	1072400000	1393000000	2335600000	1341900000	993700000	0.500904	0.561008	-0.71921	-0.522841
P40227	P40227	T-complex protein 1 subunit zeta	CCT6A	1486				28	28	23	56.9	56.9	49.3	58.024	0	313.52	30433000000	16415000000	14018000000	22	19	15135000000	8483100000	6652000000	15298000000	7931900000	7365600000	-0.303383	-0.244907	0.0708015	0.17479
P40261	P40261	Nicotinamide N-methyltransferase	NNMT	1487				5	5	5	23.5	23.5	23.5	29.574	0	26.731	846700000	396510000	450190000	3	4	344890000	129590000	215300000	501810000	266910000	234890000	0.253142	0.310922	0.0323829	0.156138
P40394	P40394	Alcohol dehydrogenase class 4 mu/sigma chain	ADH7	1488				2	2	2	3.9	3.9	3.9	41.481	0.005655	1.7746	3187000000	1567900000	1619100000	2	1	1535900000	770920000	764980000	1651100000	796960000	854160000	-0.278269	-0.231447	0.464668	0.612305
P40424;P40425	P40424;P40425	Pre-B-cell leukemia transcription factor 1;Pre-B-cell leukemia transcription factor 2	PBX1;PBX2	1489				2	2	2	4.9	4.9	4.9	46.625	0	3.9488	91600000	55158000	36442000	2	1	52870000	34758000	18112000	38730000	20400000	18330000	-1.07658	-1.04478	NaN	NaN
P40429;Q6NVV1	P40429	60S ribosomal protein L13a	RPL13A	1490				12	12	12	40.4	40.4	40.4	23.577	0	51.868	42322000000	21648000000	20674000000	10	12	19572000000	10080000000	9492300000	22750000000	11569000000	11181000000	-0.135443	-0.0735754	-0.0497854	0.0928839
P40616	P40616	ADP-ribosylation factor-like protein 1	ARL1	1491				6	6	6	49.2	49.2	49.2	20.417	0	48.05	2467700000	1332400000	1135200000	5	5	1291900000	710770000	581100000	1175800000	621670000	554130000	-0.406522	-0.357566	-0.141144	-0.0244432
Q8WXX5	Q8WXX5	DnaJ homolog subfamily C member 9	DNAJC9	3679				19	19	19	66.9	66.9	66.9	29.909	0	323.31	13079000000	7249400000	5830000000	17	14	5539800000	426190000	5113600000	7539700000	6823200000	716440000	4.12218	4.15421	-4.22999	-4.0954
P40763	P40763	Signal transducer and activator of transcription 3	STAT3	1493				15	15	15	31.6	31.6	31.6	88.067	0	123.04	3632600000	1992300000	1640300000	12	12	1521500000	849240000	672220000	2111100000	1143000000	968110000	-0.167604	-0.16025	-0.11143	0.0494913
P40818	P40818	Ubiquitin carboxyl-terminal hydrolase 8	USP8	1494				5	5	5	4.7	4.7	4.7	127.52	0	5.536	136570000	83992000	52575000	4	2	54601000	26851000	27750000	81966000	57141000	24825000	NaN	NaN	-1.11067	-0.953523
P40925	P40925	Malate dehydrogenase, cytoplasmic	MDH1	1495				13	13	13	48.2	48.2	48.2	36.426	0	110.72	8877200000	4605500000	4271700000	10	12	3974700000	2308300000	1666400000	4902500000	2297200000	2605300000	-0.613454	-0.554994	0.329755	0.456596
P40926	P40926	Malate dehydrogenase, mitochondrial	MDH2	1496				16	16	16	61.2	61.2	61.2	35.503	0	323.31	40346000000	21295000000	19050000000	15	16	16315000000	8399500000	7915500000	24031000000	12896000000	11135000000	-0.0884695	-0.0518328	-0.226189	-0.100267
P40937	P40937	Replication factor C subunit 5	RFC5	1497				12	12	12	52.1	52.1	52.1	38.496	0	130.29	1953400000	1006500000	946850000	8	11	659730000	336520000	323200000	1293600000	670000000	623640000	0.0699771	0.0932897	-0.342031	-0.178829
P40938	P40938	Replication factor C subunit 3	RFC3	1498				21	21	21	60.4	60.4	60.4	40.556	0	107.5	5313300000	2370000000	2943300000	16	17	2495000000	931180000	1563800000	2818300000	1438900000	1379500000	0.0820213	0.0893625	-0.176153	-0.00310513
P40939	P40939	Trifunctional enzyme subunit alpha, mitochondrial;Long-chain enoyl-CoA hydratase;Long chain 3-hydroxyacyl-CoA dehydrogenase	HADHA	1499				38	38	38	64.1	64.1	64.1	82.999	0	323.31	47276000000	23970000000	23306000000	32	36	17797000000	8352300000	9444200000	29479000000	15618000000	13862000000	0.172487	0.217231	-0.183261	-0.0532541
P41091;Q2VIR3	P41091;Q2VIR3	Eukaryotic translation initiation factor 2 subunit 3;Putative eukaryotic translation initiation factor 2 subunit 3-like protein	EIF2S3;EIF2S3L	1500				26	26	26	62.1	62.1	62.1	51.109	0	323.31	46052000000	23720000000	22332000000	25	23	21028000000	7151900000	13876000000	25024000000	16568000000	8456500000	0.96377	1.03132	-1.09517	-0.958028
P41208	P41208	Centrin-2	CETN2	1501				3	3	3	24.4	24.4	24.4	19.738	0	7.007	128490000	72678000	55817000	2	1	35897000	0	35897000	92598000	72678000	19920000	NaN	NaN	-1.97058	-1.77774
P41214	P41214	Eukaryotic translation initiation factor 2D	EIF2D	1502				8	8	8	20	20	20	64.706	0	23.981	450940000	235340000	215610000	5	4	228350000	94007000	134350000	222590000	141330000	81260000	0.720891	0.745194	-0.811548	-0.706088
P41221;Q9H1J7;O00755	P41221	Protein Wnt-5a	WNT5A	1503				15	15	15	42.1	42.1	42.1	42.339	0	84.076	2950300000	1758000000	1192300000	11	9	1475100000	937010000	538110000	1475200000	820970000	654240000	0.138159	0.154842	-0.341263	-0.200134
P41223	P41223	Protein BUD31 homolog	BUD31	1504				9	9	9	54.2	54.2	54.2	17	0	53.059	2801000000	1527600000	1273400000	9	7	1222200000	285660000	936570000	1578800000	1242000000	336810000	1.98725	2.02514	-1.93611	-1.82587
P41227;Q9BSU3	P41227	N-alpha-acetyltransferase 10	NAA10	1505				6	6	6	27.7	27.7	27.7	26.458	0	11.613	731940000	377100000	354850000	4	4	331450000	158590000	172860000	400500000	218510000	181990000	-0.521722	-0.482372	-0.297981	-0.18922
Q6NXS1;P41236	Q6NXS1;P41236	Protein phosphatase inhibitor 2-like protein 3;Protein phosphatase inhibitor 2	PPP1R2P3;PPP1R2	1506				3	3	3	22	22	22	23.106	0	5.5239	124210000	66418000	57795000	1	2	103230000	45437000	57795000	20981000	20981000	0	NaN	NaN	NaN	NaN
P41247	P41247	Patatin-like phospholipase domain-containing protein 4	PNPLA4	1507				7	7	7	34	34	34	27.98	0	12.556	682340000	368650000	313680000	4	5	249170000	134650000	114520000	433170000	234000000	199170000	-0.252707	-0.229163	-0.0410163	0.105276
P41250	P41250	Glycine--tRNA ligase	GARS	1508				29	29	29	47.1	47.1	47.1	83.165	0	251.49	11561000000	4775000000	6786500000	22	27	4802300000	2110400000	2692000000	6759100000	2664600000	4094500000	-0.264634	-0.178371	0.0201999	0.17594
P41252	P41252	Isoleucine--tRNA ligase, cytoplasmic	IARS	1509				50	50	50	46.9	46.9	46.9	144.5	0	323.31	23228000000	12648000000	10579000000	41	37	11197000000	6655600000	4541900000	12030000000	5992700000	6037500000	-0.43224	-0.398151	0.040682	0.18409
P41273	P41273	Tumor necrosis factor ligand superfamily member 9	TNFSF9	1510				3	3	3	14.2	14.2	14.2	26.624	0	6.7128	522690000	243390000	279300000	1	3	186970000	64889000	122080000	335720000	178500000	157220000	1.14711	1.17926	-0.358103	-0.208078
P41440	P41440	Folate transporter 1	SLC19A1	1511				10	10	10	22.2	22.2	22.2	64.868	0	59.395	1466500000	667340000	799170000	7	6	695040000	318750000	376290000	771470000	348590000	422880000	0.437973	0.487281	-0.31581	-0.192859
P41743	P41743	Protein kinase C iota type	PRKCI	1512				8	8	8	22.8	22.8	22.8	68.262	0	51.487	1022900000	493590000	529360000	6	6	504550000	262460000	242100000	518390000	231130000	287260000	-0.345253	-0.336391	-0.132847	0.0123541
P42126	P42126	Enoyl-CoA delta isomerase 1, mitochondrial	ECI1	1514				9	9	9	37.7	37.7	37.7	32.816	0	39.246	5343900000	3039900000	2304000000	8	6	2468400000	1375200000	1093200000	2875500000	1664700000	1210800000	-0.264201	-0.18295	-0.141366	-0.0251771
P42166	P42166	Lamina-associated polypeptide 2, isoform alpha;Thymopoietin;Thymopentin	TMPO	1515				23	23	23	44.2	44.2	44.2	75.491	0	323.31	27264000000	12957000000	14307000000	20	20	14072000000	2638800000	11433000000	13191000000	10318000000	2873500000	2.28605	2.30891	-0.819241	-0.668318
P42224	P42224	Signal transducer and activator of transcription 1-alpha/beta	STAT1	1516				26	26	26	45.6	45.6	45.6	87.334	0	90.299	5675300000	2810500000	2864700000	17	22	2236800000	1053000000	1183800000	3438500000	1757500000	1681000000	-0.170995	-0.139792	0.310922	0.477781
P42285	P42285	Superkiller viralicidic activity 2-like 2	SKIV2L2	1517				34	34	34	42.7	42.7	42.7	117.8	0	277.28	9817000000	4981900000	4835100000	27	31	3894200000	1835600000	2058600000	5922800000	3146300000	2776500000	-0.0109918	0.0147838	-0.231295	-0.0875034
P42330;P17516	P42330	Aldo-keto reductase family 1 member C3	AKR1C3	1518				15	9	9	68.1	50.8	50.8	36.853	0	110.27	7344800000	3702100000	3642700000	6	7	3113100000	1769900000	1343200000	4231700000	1932200000	2299500000	-0.497242	-0.438444	0.199751	0.33308
P42345	P42345	Serine/threonine-protein kinase mTOR	MTOR	1519				19	19	19	10.1	10.1	10.1	288.89	0	60.261	876600000	410030000	466570000	11	14	343960000	130360000	213600000	532640000	279660000	252970000	0.227495	0.266637	-0.281649	-0.154923
P42356;A4QPH2	P42356	Phosphatidylinositol 4-kinase alpha	PI4KA	1520				4	4	4	2.4	2.4	2.4	236.83	0	6.9725	76783000	37954000	38829000	3	2	76783000	37954000	38829000	0	0	0	0.142217	0.162983	NaN	NaN
P42677	P42677	40S ribosomal protein S27	RPS27	1523				5	5	3	40.5	40.5	15.5	9.461	0	34.057	34184000000	17376000000	16809000000	3	3	16726000000	8202600000	8523200000	17458000000	9173000000	8285500000	-0.0308255	-0.0053044	-0.157013	-0.00624598
P42684	P42684	Abelson tyrosine-protein kinase 2	ABL2	1524				28	28	22	37.8	37.8	32.5	128.34	0	242.66	4851000000	2446600000	2404400000	16	15	3069500000	932370000	2137100000	1781600000	1514300000	267300000	1.48563	1.55851	-1.93038	-1.78772
P42695	P42695	Condensin-2 complex subunit D3	NCAPD3	1525				4	4	4	3.5	3.5	3.5	168.89	0	28.145	728430000	146320000	582110000	3	3	135230000	66459000	68773000	593200000	79863000	513340000	-0.159589	-0.122837	2.35007	2.4909
P42696	P42696	RNA-binding protein 34	RBM34	1526				10	10	10	28.4	28.4	28.4	48.564	0	15.842	874860000	350070000	524800000	5	7	266020000	71516000	194500000	608840000	278550000	330290000	0.899021	1.00655	-0.838125	-0.698459
P42704	P42704	Leucine-rich PPR motif-containing protein, mitochondrial	LRPPRC	1528				88	88	88	72.4	72.4	72.4	157.9	0	323.31	79111000000	40064000000	39047000000	76	79	35279000000	16892000000	18387000000	43832000000	23172000000	20660000000	0.09815	0.151989	-0.185507	-0.060939
P42765	P42765	3-ketoacyl-CoA thiolase, mitochondrial	ACAA2	1529				25	25	25	79.3	79.3	79.3	41.924	0	323.31	17901000000	9134500000	8766100000	21	24	6720300000	3255600000	3464700000	11180000000	5878900000	5301500000	0.0426443	0.0723116	-0.200697	-0.045223
P42766	P42766	60S ribosomal protein L35	RPL35	1530				3	3	3	26	26	26	14.551	0	5.3187	1421300000	788500000	632830000	3	3	629140000	248440000	380710000	792190000	540070000	252120000	1.08604	1.13999	-0.916535	-0.812359
P42771;P42772	P42771	Cyclin-dependent kinase inhibitor 2A	CDKN2A	1531				4	4	4	40.4	40.4	40.4	16.532	0	42.96	2753200000	1331900000	1421300000	4	4	1343900000	620970000	722890000	1409300000	710890000	698420000	0.124196	0.14496	-0.0412984	0.10675
P42785	P42785	Lysosomal Pro-X carboxypeptidase	PRCP	1532				6	6	6	17.1	17.1	17.1	55.799	0	28.83	817910000	403770000	414140000	4	4	261020000	105400000	155620000	556890000	298370000	258520000	0.0187766	0.057277	-0.284142	-0.132815
P42858	P42858	Huntingtin	HTT	1533				5	5	5	1.8	1.8	1.8	347.6	0	7.6805	83600000	35337000	48263000	4	3	33265000	15008000	18257000	50335000	20329000	30005000	NaN	NaN	-0.190371	-0.0785332
P42892	P42892	Endothelin-converting enzyme 1	ECE1	1534				28	28	28	43.6	43.6	43.6	87.163	0	323.31	12500000000	6432300000	6067900000	23	24	5289500000	1865700000	3423900000	7210600000	4566700000	2644000000	0.966652	1.05221	-0.880684	-0.752558
P43005	P43005	Excitatory amino acid transporter 3	SLC1A1	1535				3	3	3	8.6	8.6	8.6	57.1	0	18.65	853140000	336180000	516960000	3	2	562960000	224610000	338350000	290180000	111570000	178610000	0.60483	0.61504	NaN	NaN
P43007	P43007	Neutral amino acid transporter A	SLC1A4	1536				15	15	15	39.3	39.3	39.3	55.722	0	311.86	14666000000	7753600000	6912800000	11	14	6560200000	3166700000	3393500000	8106300000	4586900000	3519400000	0.0663992	0.147176	-0.383812	-0.22543
P43034	P43034	Platelet-activating factor acetylhydrolase IB subunit alpha	PAFAH1B1	1537				12	12	12	37.8	37.8	37.8	46.637	0	152.13	5069200000	2164400000	2904800000	10	8	2256800000	1021600000	1235100000	2812400000	1142700000	1669700000	-0.247714	-0.20297	0.139601	0.293606
P43121	P43121	Cell surface glycoprotein MUC18	MCAM	1538				27	27	27	43.7	43.7	43.7	71.607	0	323.31	26944000000	14652000000	12292000000	25	26	11413000000	3988100000	7425100000	15531000000	10664000000	4866400000	0.985355	1.03217	-1.25195	-1.09117
P43155	P43155	Carnitine O-acetyltransferase	CRAT	1539				11	11	11	21.2	21.2	21.2	70.857	0	44.6	2140600000	1034500000	1106100000	7	9	632990000	283060000	349930000	1507600000	751490000	756140000	0.222063	0.231187	-0.321045	-0.224334
P43243	P43243	Matrin-3	MATR3	1540				37	37	37	50.1	50.1	50.1	94.622	0	323.31	52283000000	26532000000	25751000000	36	35	24423000000	12353000000	12070000000	27860000000	14178000000	13682000000	-0.0850529	-0.0380211	-0.153816	-0.0118207
P43246	P43246	DNA mismatch repair protein Msh2	MSH2	1541				22	22	22	29.8	29.8	29.8	104.74	0	132.43	3488900000	1719100000	1769800000	16	18	1699000000	835240000	863710000	1789900000	883820000	906100000	-0.0841044	-0.0868444	-0.135222	0.00144204
P43304	P43304	Glycerol-3-phosphate dehydrogenase, mitochondrial	GPD2	1542				39	39	39	65.2	65.2	65.2	80.852	0	194.95	18233000000	8961400000	9271900000	30	33	8087500000	3761600000	4325900000	10146000000	5199800000	4946000000	0.413269	0.443076	-0.292723	-0.168852
Q13740	Q13740	CD166 antigen	ALCAM	2403				28	28	28	51.8	51.8	51.8	65.102	0	323.31	38132000000	19657000000	18476000000	24	27	18311000000	1782900000	16528000000	19822000000	17874000000	1947800000	4.09178	4.11328	-4.0862	-3.91679
P43353;P48448	P43353	Aldehyde dehydrogenase family 3 member B1	ALDH3B1	1544				7	6	6	17.1	14.5	14.5	51.839	0	10.432	282230000	153650000	128590000	1	6	0	0	0	282230000	153650000	128590000	NaN	NaN	-0.452688	-0.295181
P43378	P43378	Tyrosine-protein phosphatase non-receptor type 9	PTPN9	1545				6	6	6	12.1	12.1	12.1	68.019	0	10.224	188910000	115390000	73517000	4	3	53253000	16063000	37190000	135660000	99332000	36327000	NaN	NaN	-1.1784	-1.02697
P43487;Q9C010	P43487	Ran-specific GTPase-activating protein	RANBP1	1546				8	8	8	59.7	59.7	59.7	23.31	0	159.97	6338500000	3242400000	3096100000	6	8	2422800000	1304100000	1118600000	3915800000	1938300000	1977500000	-0.256287	-0.178192	0.0110662	0.134221
P43490	P43490	Nicotinamide phosphoribosyltransferase	NAMPT	1547				15	15	15	42.8	42.8	42.8	55.52	0	139.73	2571200000	1307600000	1263600000	10	14	1022000000	598640000	423330000	1549200000	708970000	840240000	-0.570422	-0.499402	0.157173	0.276199
P43686	P43686	26S protease regulatory subunit 6B	PSMC4	1548				16	15	15	53.6	51.9	51.9	47.366	0	119.46	3027200000	1543200000	1483900000	11	12	965690000	478810000	486890000	2061500000	1064400000	997060000	-0.0628967	0.00863037	-0.122491	0.0517201
P43897	P43897	Elongation factor Ts, mitochondrial	TSFM	1549				13	13	13	49.8	49.8	49.8	35.39	0	70.891	6769100000	4848600000	1920500000	8	12	2021100000	1688400000	332780000	4748000000	3160300000	1587700000	0.00173014	0.0294175	-0.186574	0.0374524
P45877	P45877	Peptidyl-prolyl cis-trans isomerase C	PPIC	1551				3	3	3	14.6	14.6	14.6	22.763	0	6.3049	2285500000	1041600000	1243900000	3	3	799620000	333530000	466090000	1485900000	708090000	777810000	0.372283	0.355242	-0.138156	-0.0132905
P45880	P45880	Voltage-dependent anion-selective channel protein 2	VDAC2	1552				16	16	16	71.1	71.1	71.1	31.566	0	323.31	125590000000	61896000000	63694000000	16	16	52502000000	19350000000	33152000000	73088000000	42546000000	30542000000	0.769518	0.805788	-0.490274	-0.357012
P45973	P45973	Chromobox protein homolog 5	CBX5	1553				12	12	11	62.3	62.3	56	22.225	0	56.544	7408200000	3508100000	3900100000	10	10	2644600000	1189000000	1455700000	4763500000	2319100000	2444400000	0.0308304	0.0771063	-0.123293	0.040682
P45974;Q92995	P45974	Ubiquitin carboxyl-terminal hydrolase 5	USP5	1554				24	24	24	42.2	42.2	42.2	95.785	0	231.23	5766400000	3125000000	2641400000	19	21	2593000000	1496500000	1096500000	3173500000	1628600000	1544900000	-0.399064	-0.369035	0.0821575	0.214622
P45985	P45985	Dual specificity mitogen-activated protein kinase kinase 4	MAP2K4	1555				11	11	11	40.9	40.9	40.9	44.287	0	71.747	1212200000	644090000	568060000	8	9	571430000	156120000	415320000	640720000	487980000	152750000	1.3531	1.37979	-1.40499	-1.27673
P46013	P46013	Antigen KI-67	MKI67	1556				67	67	67	31.2	31.2	31.2	358.69	0	317.87	11548000000	6056200000	5491600000	50	53	3876500000	1465200000	2411300000	7671300000	4590900000	3080300000	0.358846	0.396379	-0.40297	-0.234754
P46020	P46020	Phosphorylase b kinase regulatory subunit alpha, skeletal muscle isoform	PHKA1	1557				3	3	3	2.5	2.5	2.5	137.31	0	3.7352	1171500000	1089900000	81572000	2	3	526880000	459150000	67731000	644570000	630730000	13841000	1.97137	1.99946	-1.57136	-1.40997
P46060	P46060	Ran GTPase-activating protein 1	RANGAP1	1558				29	29	29	58.3	58.3	58.3	63.541	0	160.43	10785000000	5613300000	5171300000	20	25	4148800000	2222700000	1926100000	6635800000	3390600000	3245200000	-0.170199	-0.133891	0.0184917	0.151079
P46063	P46063	ATP-dependent DNA helicase Q1	RECQL	1559				23	23	23	40.1	40.1	40.1	73.457	0	250.34	14841000000	7564700000	7276000000	20	20	6566600000	3102200000	3464400000	8274100000	4462500000	3811600000	0.0842003	0.138421	-0.261414	-0.126927
P46087	P46087	Probable 28S rRNA (cytosine(4447)-C(5))-methyltransferase	NOP2	1560				24	24	24	32.9	32.9	32.9	89.301	0	160.21	8569800000	4272500000	4297300000	18	22	3753500000	1576400000	2177100000	4816300000	2696100000	2120300000	0.436695	0.507516	-0.686336	-0.533075
P46100	P46100	Transcriptional regulator ATRX	ATRX	1561				12	12	12	6.9	6.9	6.9	282.58	0	56.005	543100000	258200000	284890000	8	7	357430000	163590000	193840000	185660000	94611000	91052000	0.0139266	0.174406	-0.202804	-0.0482929
P46379	P46379	Large proline-rich protein BAG6	BAG6	1563				10	10	10	11.3	11.3	11.3	119.41	0	35.136	1047300000	509620000	537660000	5	8	442590000	212840000	229750000	604690000	296780000	307910000	0.173767	0.197362	-0.00138564	0.175684
P46459	P46459	Vesicle-fusing ATPase	NSF	1564				24	24	24	38.4	38.4	38.4	82.593	0	69.525	5954200000	2454800000	3499400000	13	21	1640900000	715110000	925740000	4313400000	1739700000	2573600000	0.0332292	0.0606008	-0.185671	-0.0357123
P46531	P46531	Neurogenic locus notch homolog protein 1;Notch 1 extracellular truncation;Notch 1 intracellular domain	NOTCH1	1565				13	11	10	5.9	5.2	4.7	272.5	0	61.737	2047700000	1051200000	996520000	8	8	1086000000	378280000	707680000	961770000	672930000	288840000	1.18523	1.24981	-1.75419	-1.57042
Q7KZI7	Q7KZI7	Serine/threonine-protein kinase MARK2	MARK2	3105				36	36	26	54.6	54.6	42.8	87.91	0	323.31	26344000000	13663000000	12681000000	20	23	13712000000	2934200000	10777000000	12632000000	10729000000	1903400000	4.026	4.05745	-3.22418	-3.06419
P46736	P46736	Lys-63-specific deubiquitinase BRCC36	BRCC3	1567				2	2	2	7.6	7.6	7.6	36.072	0	3.9633	448500000	364550000	83948000	1	2	56281000	30061000	26219000	392220000	334490000	57728000	NaN	NaN	-1.80475	-1.67696
P46776	P46776	60S ribosomal protein L27a	RPL27A	1568				9	9	9	39.9	39.9	39.9	16.561	0	71.993	34386000000	18069000000	16317000000	7	8	14865000000	8107000000	6758300000	19520000000	9961600000	9558800000	-0.222313	-0.175061	-0.110604	0.0330882
P46777	P46777	60S ribosomal protein L5	RPL5	1569				19	19	19	46.1	46.1	46.1	34.362	0	143.65	55764000000	27909000000	27855000000	18	16	24880000000	11591000000	13289000000	30884000000	16318000000	14566000000	0.135141	0.214622	-0.244275	-0.0718912
P46778	P46778	60S ribosomal protein L21	RPL21	1570				10	10	10	43.8	43.8	43.8	18.565	0	126.37	32177000000	16326000000	15851000000	10	9	14794000000	7576400000	7217100000	17383000000	8749200000	8633900000	-0.125164	-0.0973475	-0.0987681	0.0238941
P46779	P46779	60S ribosomal protein L28	RPL28	1571				12	12	12	54	54	54	15.747	0	97.355	39341000000	20267000000	19074000000	11	10	21993000000	11509000000	10484000000	17348000000	8758000000	8590100000	-0.117631	-0.073454	-0.0709968	0.067501
P46781	P46781	40S ribosomal protein S9	RPS9	1572				18	18	18	54.1	54.1	54.1	22.591	0	95.851	71109000000	36539000000	34571000000	18	17	32279000000	17011000000	15267000000	38831000000	19527000000	19303000000	-0.174719	-0.124456	-0.0425162	0.117695
P46782	P46782	40S ribosomal protein S5;40S ribosomal protein S5, N-terminally processed	RPS5	1573				14	14	14	69.1	69.1	69.1	22.876	0	264.3	37341000000	18835000000	18506000000	12	12	15677000000	7901200000	7775500000	21664000000	10934000000	10730000000	-0.118461	-0.0574817	-0.0531644	0.081067
P46783;Q9NQ39	P46783	40S ribosomal protein S10	RPS10	1574				3	3	3	23	23	23	18.898	0	6.5267	428970000	229380000	199600000	2	3	182050000	91683000	90371000	246920000	137690000	109230000	-0.0111808	0.0413831	-0.253739	-0.121251
P46821;P78559	P46821	Microtubule-associated protein 1B;MAP1B heavy chain;MAP1 light chain LC1	MAP1B	1575				53	53	53	32	32	32	270.63	0	323.31	13350000000	6456600000	6893400000	36	44	4513600000	999910000	3513700000	8836400000	5456700000	3379700000	1.52942	1.56866	-1.54869	-1.38654
P46926	P46926	Glucosamine-6-phosphate isomerase 1	GNPDA1	1576				8	8	4	34.3	34.3	13.5	32.668	0	67.549	1591800000	845750000	746060000	2	4	648640000	386980000	261660000	943170000	458770000	484410000	-0.804778	-0.80561	0.0395595	0.215368
P46939	P46939	Utrophin	UTRN	1577				4	4	4	1.2	1.2	1.2	394.46	0.003838	2.0205	757760000	103170000	654590000	4	0	757760000	103170000	654590000	0	0	0	0.431676	0.485221	NaN	NaN
Q86W92;Q8ND30	Q86W92	Liprin-beta-1	PPFIBP1	3234				56	56	56	60.1	60.1	60.1	114.02	0	323.31	22992000000	11204000000	11788000000	43	47	10287000000	1351400000	8935300000	12705000000	9852200000	2853100000	3.98768	4.04142	-4.38857	-4.25928
P46977	P46977	Dolichyl-diphosphooligosaccharide--protein glycosyltransferase subunit STT3A	STT3A	1580				21	20	20	28.7	27.7	27.7	80.529	0	181.07	30551000000	16404000000	14147000000	18	17	14867000000	7114200000	7752400000	15685000000	9289600000	6395100000	0.405012	0.430392	-0.287607	-0.127762
P47712	P47712	Cytosolic phospholipase A2;Phospholipase A2;Lysophospholipase	PLA2G4A	1581				28	28	28	49.3	49.3	49.3	85.238	0	323.31	29108000000	14738000000	14370000000	28	27	13280000000	6322900000	6957100000	15828000000	8415200000	7413300000	0.149389	0.159371	-0.200631	-0.0459675
P47755	P47755	F-actin-capping protein subunit alpha-2	CAPZA2	1582				7	6	6	29	25.5	25.5	32.949	0	43.892	557450000	334260000	223190000	4	5	382470000	239250000	143220000	174980000	95009000	79973000	-0.542164	-0.52822	0.0167816	0.15562
P47756	P47756	F-actin-capping protein subunit beta	CAPZB	1583				13	13	13	53.8	53.8	53.8	31.35	0	323.31	11074000000	5809900000	5264300000	12	13	4169900000	2145700000	2024300000	6904300000	3664200000	3240100000	-0.231413	-0.17498	-0.0325953	0.0977456
Q02952	Q02952	A-kinase anchor protein 12	AKAP12	2147				53	53	53	44.9	44.9	44.9	191.48	0	323.31	21669000000	11992000000	9677000000	44	46	9793300000	1670100000	8123200000	11875000000	10321000000	1553800000	4.00144	4.03545	-2.50955	-2.36796
P47897	P47897	Glutamine--tRNA ligase	QARS	1585				44	44	44	67.7	67.7	67.7	87.798	0	323.31	16937000000	8416300000	8521100000	37	37	7620000000	3947600000	3672400000	9317500000	4468700000	4848700000	-0.310522	-0.239788	0.0710762	0.240497
P47914	P47914	60S ribosomal protein L29	RPL29	1586				3	3	3	20.8	20.8	20.8	17.752	0	8.4391	15341000000	7920100000	7420700000	3	3	6779300000	3538700000	3240600000	8561600000	4381400000	4180100000	-0.036807	0.013498	-0.0824231	0.0210533
P47985;P0C7P4	P47985;P0C7P4	Cytochrome b-c1 complex subunit Rieske, mitochondrial;Cytochrome b-c1 complex subunit 11;Putative cytochrome b-c1 complex subunit Rieske-like protein 1	UQCRFS1;UQCRFS1P1	1587				10	10	10	42.3	42.3	42.3	29.668	0	140.08	4353900000	2145300000	2208700000	7	9	1865600000	898580000	967010000	2488400000	1246700000	1241700000	0.159371	0.228357	-0.309932	-0.112833
P48029	P48029	Sodium- and chloride-dependent creatine transporter 1	SLC6A8	1588				6	5	5	12	10.9	10.9	70.522	0	12.717	1379900000	814420000	565520000	4	5	477810000	180110000	297700000	902130000	634310000	267820000	1.04236	1.07128	-1.34637	-1.17981
P48047	P48047	ATP synthase subunit O, mitochondrial	ATP5O	1589				10	10	10	62	62	62	23.277	0	62.403	17339000000	8457600000	8881800000	10	9	7754200000	3339200000	4415000000	9585200000	5118400000	4466800000	0.0060466	0.0479571	-0.255546	-0.098104
P48059;Q7Z4I7	P48059	LIM and senescent cell antigen-like-containing domain protein 1	LIMS1	1590				7	7	7	28.6	28.6	28.6	37.251	0	27.777	2261900000	1132000000	1130000000	4	7	736450000	269940000	466500000	1525500000	862010000	663490000	0.668936	0.71642	-0.716813	-0.596776
P48060	P48060	Glioma pathogenesis-related protein 1	GLIPR1	1591				4	4	4	21.1	21.1	21.1	30.366	0	12.537	224020000	111160000	112870000	1	4	34165000	11510000	22655000	189860000	99646000	90212000	NaN	NaN	-0.218011	-0.011428
P48067	P48067	Sodium- and chloride-dependent glycine transporter 1	SLC6A9	1592				6	6	6	9.8	9.8	9.8	78.259	0	26.019	2857900000	1578000000	1279900000	5	6	1273000000	438940000	834060000	1584900000	1139100000	445820000	1.12174	1.15853	-1.47521	-1.33945
P48147	P48147	Prolyl endopeptidase	PREP	1593				10	10	10	18.6	18.6	18.6	80.699	0	23.843	1150900000	555120000	595830000	5	8	600080000	317130000	282940000	550870000	237980000	312890000	-0.30818	-0.306573	0.191815	0.309409
P48163	P48163	NADP-dependent malic enzyme	ME1	1594				8	8	8	18	18	18	64.149	0	34.646	845450000	483200000	362250000	6	7	333120000	211520000	121600000	512330000	271680000	240650000	-0.567896	-0.53575	0.201634	0.325386
P48426	P48426	Phosphatidylinositol 5-phosphate 4-kinase type-2 alpha	PIP4K2A	1596				10	6	6	26.6	19.5	19.5	46.224	0	28.468	2315500000	1603500000	712030000	6	4	1688000000	1104200000	583810000	627560000	499350000	128210000	1.58087	1.63552	-1.99977	-1.86759
P48444	P48444	Coatomer subunit delta	ARCN1	1597				24	24	24	52.6	52.6	52.6	57.21	0	112.55	9207200000	4238000000	4969200000	21	19	5239600000	1834500000	3405100000	3967700000	2403600000	1564100000	1.11756	1.16678	-0.958841	-0.818274
P48449	P48449	Lanosterol synthase	LSS	1598				21	21	21	32.5	32.5	32.5	83.308	0	52.496	4885400000	2467000000	2418400000	20	18	2275600000	1095000000	1180600000	2609800000	1372000000	1237900000	-0.0765693	-0.0458483	-0.11168	0.0526941
P48454	P48454	Serine/threonine-protein phosphatase 2B catalytic subunit gamma isoform	PPP3CC	1599				5	3	3	10.9	7.2	7.2	58.129	0.0092473	1.5498	272680000	72485000	200200000	1	2	12675000	0	12675000	260010000	72485000	187520000	NaN	NaN	0.642008	0.784671
P48507	P48507	Glutamate--cysteine ligase regulatory subunit	GCLM	1600				3	3	3	14.6	14.6	14.6	30.727	0	19.465	660680000	309970000	350710000	3	3	236800000	104520000	132280000	423880000	205450000	218430000	0.334111	0.327112	0.204266	0.373286
P48509	P48509	CD151 antigen	CD151	1601				13	13	13	43.1	43.1	43.1	28.295	0	323.31	122310000000	66159000000	56155000000	13	9	63210000000	33341000000	29869000000	59105000000	32818000000	26286000000	-0.0178113	0.0344974	-0.163947	-0.0301772
P48556	P48556	26S proteasome non-ATPase regulatory subunit 8	PSMD8	1602				7	7	7	27.7	27.7	27.7	39.611	0	39.19	1492500000	821890000	670560000	4	7	547600000	317300000	230300000	944850000	504600000	440250000	-0.359138	-0.348115	-0.297449	-0.183867
P48634	P48634	Protein PRRC2A	PRRC2A	1603				5	5	5	4.1	4.1	4.1	228.86	0	8.9611	2132500000	1823400000	309110000	1	5	58876000	18009000	40867000	2073700000	1805400000	268240000	NaN	NaN	-1.15303	-0.980597
P48637	P48637	Glutathione synthetase	GSS	1604				8	8	8	21.5	21.5	21.5	52.384	0	15.855	572000000	321400000	250600000	7	3	343140000	209130000	134010000	228860000	112270000	116590000	-0.57145	-0.544308	0.335255	0.461633
P48643	P48643	T-complex protein 1 subunit epsilon	CCT5	1605				32	32	32	74.5	74.5	74.5	59.67	0	323.31	26066000000	13554000000	12511000000	30	28	12112000000	6567100000	5544700000	13954000000	6987200000	6966600000	-0.327511	-0.26531	0.0448837	0.190172
P48651	P48651	Phosphatidylserine synthase 1	PTDSS1	1606				13	13	13	31.3	31.3	31.3	55.527	0	218.18	12167000000	5923200000	6243400000	12	10	6165200000	2157300000	4007900000	6001300000	3765900000	2235400000	0.944334	1.00518	-0.83457	-0.659677
P48681	P48681	Nestin	NES	1607				7	7	7	5.1	5.1	5.1	177.44	0	10.86	418200000	269630000	148560000	3	5	0	0	0	418200000	269630000	148560000	NaN	NaN	0.0739573	0.219091
P48723	P48723	Heat shock 70 kDa protein 13	HSPA13	1608				2	2	2	4	4	4	51.927	0.00061412	3.0569	120350000	63653000	56699000	1	2	32483000	15112000	17371000	87869000	48541000	39328000	NaN	NaN	-0.505861	-0.392611
P48729;Q8N752	P48729;Q8N752	Casein kinase I isoform alpha;Casein kinase I isoform alpha-like	CSNK1A1;CSNK1A1L	1609				16	16	16	52.2	52.2	52.2	38.914	0	229.15	6789900000	3555600000	3234300000	13	14	3085500000	992850000	2092700000	3704400000	2562800000	1141600000	1.18326	1.24343	-1.42826	-1.31276
P48730	P48730	Casein kinase I isoform delta	CSNK1D	1610				9	3	3	27.5	9.6	9.6	47.33	0	8.9594	720960000	293740000	427220000	3	2	377830000	121360000	256470000	343130000	172380000	170750000	1.03626	1.10232	0.0797024	0.252658
P48735	P48735	Isocitrate dehydrogenase [NADP], mitochondrial	IDH2	1611				14	13	13	37.4	35.4	35.4	50.909	0	35.89	1754200000	876400000	877800000	9	10	674800000	321350000	353450000	1079400000	555050000	524340000	-0.361991	-0.208928	0.0350608	0.170053
P48739	P48739	Phosphatidylinositol transfer protein beta isoform	PITPNB	1612				10	10	9	52	52	48.7	31.54	0	48.336	2830600000	1370300000	1460300000	8	7	1332600000	686360000	646200000	1498100000	683940000	814140000	-0.466855	-0.389791	0.150949	0.287709
P48960	P48960	CD97 antigen;CD97 antigen subunit alpha;CD97 antigen subunit beta	CD97	1613				11	11	11	16	16	16	91.868	0	185.43	16115000000	8361000000	7754100000	8	10	6747800000	2836900000	3911000000	9367300000	5524100000	3843100000	0.345056	0.370611	-0.31362	-0.167863
P49005	P49005	DNA polymerase delta subunit 2	POLD2	1614				7	7	7	17.1	17.1	17.1	51.289	0	18.801	541160000	320220000	220940000	5	4	325730000	209430000	116310000	215420000	110790000	104630000	-0.292652	-0.247166	-0.120106	0.0448837
Q07960	Q07960	Rho GTPase-activating protein 1	ARHGAP1	2202				27	27	27	81.1	81.1	81.1	50.435	0	323.31	30099000000	16625000000	13474000000	23	23	12625000000	1243500000	11382000000	17474000000	15381000000	2092700000	3.95791	4.00117	-4.05599	-3.90734
P49023	P49023	Paxillin	PXN	1616				6	6	6	16.1	16.1	16.1	64.505	0	21.771	440490000	258350000	182140000	3	4	135020000	62892000	72131000	305470000	195460000	110010000	-0.156048	-0.0982275	0.169412	0.310107
P49069	P49069	Calcium signal-modulating cyclophilin ligand	CAMLG	1617				4	4	4	23.6	23.6	23.6	32.952	0	24.145	60493000	22148000	38344000	1	3	21439000	4984600	16454000	39054000	17164000	21890000	NaN	NaN	NaN	NaN
P49137	P49137	MAP kinase-activated protein kinase 2	MAPKAPK2	1618				7	5	5	16.8	11.8	11.8	45.567	0	13.298	316910000	108210000	208700000	4	3	186490000	45741000	140750000	130410000	62465000	67948000	1.33588	1.36648	-0.592462	-0.426819
P49184	P49184	Deoxyribonuclease-1-like 1	DNASE1L1	1619				11	11	11	42.1	42.1	42.1	33.892	0	176.46	7609800000	3847200000	3762500000	11	10	2755200000	1383300000	1371900000	4854600000	2463900000	2390700000	-0.0579773	-0.00420439	-0.211799	-0.0605929
P49189	P49189	4-trimethylaminobutyraldehyde dehydrogenase	ALDH9A1	1620				15	15	15	37.2	37.2	37.2	53.801	0	69.073	2757200000	1359900000	1397300000	11	11	1218200000	594070000	624110000	1539100000	765820000	773230000	-0.273954	-0.236367	-0.117271	0.0583859
P49207	P49207	60S ribosomal protein L34	RPL34	1621				5	5	5	29.1	29.1	29.1	13.293	0	9.0594	5967600000	3042600000	2925000000	4	5	2050800000	1056400000	994370000	3916800000	1986200000	1930700000	-0.0322854	-0.00168891	-0.12389	-0.00715905
P49257	P49257	Protein ERGIC-53	LMAN1	1622				16	16	16	37.5	37.5	37.5	57.548	0	244.17	11152000000	5583500000	5568800000	11	14	4932900000	1851800000	3081100000	6219300000	3731700000	2487600000	0.751806	0.796847	-0.664768	-0.518763
P49281	P49281	Natural resistance-associated macrophage protein 2	SLC11A2	1623				2	2	2	4.6	4.6	4.6	62.265	0	5.2058	700290000	378560000	321730000	2	2	409860000	211950000	197910000	290430000	166610000	123810000	-0.0135963	0.00791302	-0.468232	-0.296722
P49321	P49321	Nuclear autoantigenic sperm protein	NASP	1624				14	14	14	26.9	26.9	26.9	85.237	0	94.989	3809300000	1989500000	1819800000	11	14	1230100000	718020000	512130000	2579100000	1271500000	1307700000	-0.496733	-0.423565	0.233643	0.373286
P49327	P49327	Fatty acid synthase;[Acyl-carrier-protein] S-acetyltransferase;[Acyl-carrier-protein] S-malonyltransferase;3-oxoacyl-[acyl-carrier-protein] synthase;3-oxoacyl-[acyl-carrier-protein] reductase;3-hydroxyacyl-[acyl-carrier-protein] dehydratase;Enoyl-[acyl-carrier-protein] reductase;Oleoyl-[acyl-carrier-protein] hydrolase	FASN	1625				110	110	110	62.4	62.4	62.4	273.42	0	323.31	121320000000	63234000000	58086000000	97	102	58702000000	33150000000	25552000000	62618000000	30084000000	32534000000	-0.517544	-0.468891	0.215865	0.347666
P49368	P49368	T-complex protein 1 subunit gamma	CCT3	1627				37	37	37	70.3	70.3	70.3	60.533	0	323.31	57582000000	29044000000	28538000000	34	33	28545000000	15177000000	13368000000	29036000000	13866000000	15170000000	-0.319568	-0.270173	0.0302654	0.163499
P49406	P49406	39S ribosomal protein L19, mitochondrial	MRPL19	1628				12	12	12	42.8	42.8	42.8	33.535	0	40.885	2924100000	1307100000	1617000000	11	12	1130700000	568240000	562470000	1793400000	738870000	1054600000	0.10165	0.127633	-0.141366	-0.0120389
P49411	P49411	Elongation factor Tu, mitochondrial	TUFM	1629				31	31	31	74.6	74.6	74.6	49.541	0	323.31	70857000000	36053000000	34805000000	30	29	31809000000	15825000000	15984000000	39048000000	20228000000	18821000000	0.026021	0.0856966	-0.177898	-0.0200039
P49419	P49419	Alpha-aminoadipic semialdehyde dehydrogenase	ALDH7A1	1630				19	19	19	53.1	53.1	53.1	58.486	0	239.96	9422300000	4727700000	4694600000	16	19	3566700000	1779200000	1787500000	5855600000	2948500000	2907000000	0.0313951	0.0654344	-0.156016	-0.020882
P49447	P49447	Cytochrome b561	CYB561	1632				2	2	2	10	10	10	27.559	0.005301	1.8306	145440000	70700000	74742000	1	2	0	0	0	145440000	70700000	74742000	NaN	NaN	-0.0385693	0.0809305
P49454	P49454	Centromere protein F	CENPF	1633				3	3	3	1	1	1	357.52	0.0058172	1.7269	3097800000	1632600000	1465200000	2	3	1174900000	639800000	535130000	1922900000	992810000	930040000	-0.364831	-0.309127	-0.145621	-0.0313562
P49458	P49458	Signal recognition particle 9 kDa protein	SRP9	1634				4	4	4	43	43	43	10.112	0	12.318	1419800000	720240000	699600000	3	4	654860000	320200000	334660000	764980000	400040000	364940000	-0.108861	-0.0574817	-0.248982	-0.125368
P49585;Q9Y5K3	P49585;Q9Y5K3	Choline-phosphate cytidylyltransferase A;Choline-phosphate cytidylyltransferase B	PCYT1A;PCYT1B	1635				3	3	3	12.8	12.8	12.8	41.731	0	8.2855	559410000	301130000	258280000	3	3	284200000	133070000	151130000	275210000	168060000	107150000	0.033652	0.0592169	-0.523836	-0.416173
P49588	P49588	Alanine--tRNA ligase, cytoplasmic	AARS	1636				29	29	29	40.2	40.2	40.2	106.81	0	323.31	10433000000	5762700000	4670000000	23	27	3722900000	2201600000	1521300000	6709800000	3561000000	3148700000	-0.499524	-0.469629	0.124063	0.301705
P49589	P49589	Cysteine--tRNA ligase, cytoplasmic	CARS	1637				17	17	17	27	27	27	85.472	0	27.535	1561200000	832120000	729060000	10	14	613620000	317800000	295820000	947560000	514320000	433240000	-0.458366	-0.423062	0.141433	0.281787
P49590	P49590	Probable histidine--tRNA ligase, mitochondrial	HARS2	1638				16	10	10	35.2	23.7	23.7	56.888	0	50.695	1625300000	815960000	809310000	5	9	699790000	328520000	371260000	925480000	487440000	438040000	0.103397	0.148609	-0.22048	-0.101149
P49591	P49591	Serine--tRNA ligase, cytoplasmic	SARS	1639				21	21	21	46.5	46.5	46.5	58.777	0	214.92	7244700000	3539300000	3705500000	19	18	3793300000	1885500000	1907800000	3451400000	1653700000	1797600000	-0.197931	-0.208311	0.0513026	0.180784
P49643	P49643	DNA primase large subunit	PRIM2	1640				15	15	15	36.9	36.9	36.9	58.805	0	83.094	1834700000	1052200000	782510000	9	12	515900000	230340000	285560000	1318800000	821850000	496960000	0.527571	0.578118	-0.426994	-0.301106
P49674	P49674	Casein kinase I isoform epsilon	CSNK1E	1641				9	9	3	27.6	27.6	9.9	47.315	0	22.632	1365400000	691640000	673780000	2	3	634820000	195600000	439220000	730610000	496050000	234560000	0.899794	0.921284	-1.30127	-1.07245
P49711	P49711	Transcriptional repressor CTCF	CTCF	1642				6	6	6	12.8	12.8	12.8	82.785	0	57.908	813690000	408540000	405140000	4	4	335390000	179900000	155490000	478290000	228640000	249650000	-0.238545	-0.16524	0.0432045	0.162081
P49720	P49720	Proteasome subunit beta type-3	PSMB3	1643				8	8	8	48.8	48.8	48.8	22.949	0	95.38	2795700000	1462700000	1332900000	7	8	1108200000	635900000	472260000	1687500000	826840000	860670000	-0.677356	-0.630193	0.0471196	0.154065
P49721	P49721	Proteasome subunit beta type-2	PSMB2	1644				12	12	12	77.6	77.6	77.6	22.836	0	107.22	6421200000	3572300000	2848900000	11	11	3171000000	1905600000	1265500000	3250200000	1666700000	1583500000	-0.558963	-0.511012	-0.0834928	0.0347792
P49736	P49736	DNA replication licensing factor MCM2	MCM2	1645				29	29	29	40.9	40.9	40.9	101.89	0	289.28	8909300000	4460200000	4449100000	25	24	4204700000	2211500000	1993200000	4704700000	2248800000	2455900000	-0.283826	-0.2878	0.0271541	0.194717
P49748	P49748	Very long-chain specific acyl-CoA dehydrogenase, mitochondrial	ACADVL	1646				30	30	30	53.4	53.4	53.4	70.389	0	294.71	23028000000	11392000000	11637000000	26	29	9718400000	4291500000	5426900000	13310000000	7100300000	6209700000	-0.0471148	-0.00592724	-0.32348	-0.169712
P49750	P49750	YLP motif-containing protein 1	YLPM1	1647				7	7	7	4.5	4.5	4.5	241.64	0	25.827	1012400000	531080000	481360000	6	5	414500000	228020000	186480000	597950000	303070000	294880000	-0.368197	-0.258632	1.02588	1.18504
P49755	P49755	Transmembrane emp24 domain-containing protein 10	TMED10	1649				12	12	12	42.5	42.5	42.5	24.976	0	162.24	26618000000	13583000000	13035000000	10	11	11666000000	5822100000	5844200000	14952000000	7761100000	7190600000	0.0434844	0.107152	-0.13424	-0.0203551
P49756	P49756	RNA-binding protein 25	RBM25	1650				19	19	19	28.7	28.7	28.7	100.18	0	219.56	5131100000	2835500000	2295600000	12	17	2135500000	1204900000	930520000	2995700000	1630500000	1365100000	-0.174182	-0.116379	-0.208261	-0.0207941
P49757	P49757	Protein numb homolog	NUMB	1651				14	11	11	25.8	21.2	21.2	70.803	0	70.209	1499300000	830490000	668760000	7	8	624230000	119700000	504530000	875020000	710790000	164230000	1.52807	1.60644	-2.03534	-1.84809
P49761	P49761	Dual specificity protein kinase CLK3	CLK3	1652				8	8	8	18.2	18.2	18.2	73.514	0	49.055	583270000	316050000	267220000	5	6	264620000	129410000	135210000	318650000	186640000	132010000	0.097476	0.364685	-0.462774	-0.33248
P49768	P49768	Presenilin-1;Presenilin-1 NTF subunit;Presenilin-1 CTF subunit;Presenilin-1 CTF12	PSEN1	1653				6	6	4	16.9	16.9	11.8	52.667	0	82.038	5334800000	2925900000	2408900000	4	4	2151800000	1009000000	1142800000	3183100000	1917000000	1266100000	0.0926134	0.122739	-0.25972	-0.0891138
P49770	P49770	Translation initiation factor eIF-2B subunit beta	EIF2B2	1654				6	6	6	20.5	20.5	20.5	38.989	0	17.315	1255600000	720070000	535490000	6	5	736100000	439360000	296740000	519450000	280710000	238740000	-0.201427	-0.124047	-0.563028	-0.414422
P49773	P49773	Histidine triad nucleotide-binding protein 1	HINT1	1655				5	5	5	73.8	73.8	73.8	13.802	0	51.533	1957300000	1089800000	867500000	5	3	1143200000	675050000	468130000	814080000	414710000	399370000	-0.419777	-0.366987	0.271187	0.416948
P49790	P49790	Nuclear pore complex protein Nup153	NUP153	1656				23	23	23	21.8	21.8	21.8	153.94	0	78.143	3018700000	1513100000	1505600000	17	18	1286500000	455880000	830630000	1732200000	1057200000	674980000	1.05436	1.10333	-0.97673	-0.808311
P49792;O14715;P0DJD0;P0DJD1;Q99666	P49792	E3 SUMO-protein ligase RanBP2	RANBP2	1657				69	69	44	29.4	29.4	21.3	358.2	0	323.31	12459000000	6334400000	6124700000	32	38	4708100000	2354900000	2353100000	7751100000	3979500000	3771600000	0.0104934	0.0563061	-0.156884	0.0137839
P49795	P49795	Regulator of G-protein signaling 19	RGS19	1658				4	4	4	32.3	32.3	32.3	24.635	0	24.467	1218600000	632300000	586340000	3	4	512210000	224380000	287830000	706440000	407930000	298510000	0.540127	0.525668	-0.185179	-0.0552914
P49796	P49796	Regulator of G-protein signaling 3	RGS3	1659				3	3	3	2.8	2.8	2.8	132.33	0.0051156	1.8438	0	0	0	2	1	0	0	0	0	0	0	NaN	NaN	NaN	NaN
P49810	P49810	Presenilin-2;Presenilin-2 NTF subunit;Presenilin-2 CTF subunit	PSEN2	1660				5	3	3	15.8	10.5	10.5	50.14	0	11.777	653980000	348340000	305640000	2	3	182230000	92075000	90160000	471740000	256270000	215480000	-0.00176114	0.0422241	-0.856267	-0.804753
P49821	P49821	NADH dehydrogenase [ubiquinone] flavoprotein 1, mitochondrial	NDUFV1	1661				15	15	15	42.9	42.9	42.9	50.817	0	58.679	4669500000	2372300000	2297100000	13	14	1547800000	729510000	818240000	3121700000	1642800000	1478900000	-0.137378	-0.144664	-0.138934	0.0581087
P49841	P49841	Glycogen synthase kinase-3 beta	GSK3B	1662				5	5	5	20.2	20.2	20.2	46.744	0	71.243	1117200000	574120000	543070000	5	5	504600000	236490000	268110000	612580000	337620000	274960000	0.0413831	0.1644	-0.599484	-0.407402
P49842	P49842	Serine/threonine-protein kinase 19	STK19	1663				2	2	2	6.2	6.2	6.2	40.915	0.0013875	2.5232	18311000	15932000	2378900	1	1	0	0	0	18311000	15932000	2378900	NaN	NaN	NaN	NaN
P49848	P49848	Transcription initiation factor TFIID subunit 6	TAF6	1664				4	4	4	7.4	7.4	7.4	72.668	0	18.732	306940000	150460000	156480000	3	4	116140000	56483000	59659000	190790000	93974000	96820000	0.253384	0.281431	-0.114254	0.0779266
P49902	P49902	Cytosolic purine 5-nucleotidase	NT5C2	1665				2	2	2	5.3	5.3	5.3	64.969	0	9.1011	222300000	116540000	105770000	2	1	133980000	74592000	59385000	88328000	41944000	46384000	-0.359675	-0.327566	NaN	NaN
P49903	P49903	Selenide, water dikinase 1	SEPHS1	1666				2	2	2	8.4	8.4	8.4	42.91	0	14.886	208060000	114750000	93313000	2	1	122480000	73621000	48856000	85583000	41125000	44458000	-0.838151	-0.797112	NaN	NaN
P49914	P49914	5-formyltetrahydrofolate cyclo-ligase	MTHFS	1667				2	2	2	8.9	8.9	8.9	23.255	0.0087231	1.5971	666670000	624320000	42345000	0	2	0	0	0	666670000	624320000	42345000	NaN	NaN	-2.48245	-2.37079
P49915	P49915	GMP synthase [glutamine-hydrolyzing]	GMPS	1668				28	28	28	51.8	51.8	51.8	76.715	0	125.35	6007200000	3152500000	2854700000	25	20	2891400000	1493000000	1398400000	3115800000	1659500000	1456300000	-0.39498	-0.341482	-0.0151118	0.104739
P49916	P49916	DNA ligase 3	LIG3	1669				17	17	17	20.2	20.2	20.2	112.91	0	37.133	1903000000	917690000	985320000	11	13	667730000	282670000	385060000	1235300000	635020000	600260000	0.3744	0.425352	-0.304701	-0.172295
P49917	P49917	DNA ligase 4	LIG4	1670				4	4	4	5.3	5.3	5.3	103.97	0	5.0096	141620000	68384000	73240000	1	4	23589000	11685000	11904000	118040000	56699000	61336000	NaN	NaN	0.140255	0.206143
P49959	P49959	Double-strand break repair protein MRE11A	MRE11A	1671				11	11	11	18.8	18.8	18.8	80.592	0	51.147	1510100000	724490000	785580000	7	10	564520000	259790000	304720000	945550000	464700000	480860000	0.012068	0.0144981	0.015212	0.145743
P50148	P50148	Guanine nucleotide-binding protein G(q) subunit alpha	GNAQ	1672				13	3	3	37.6	10.6	10.6	42.142	0	13.895	236790000	131150000	105640000	3	2	112770000	56721000	56053000	124010000	74429000	49585000	0.016639	0.064469	-0.740191	-0.620934
P50213	P50213	Isocitrate dehydrogenase [NAD] subunit alpha, mitochondrial	IDH3A	1673				15	15	15	46.7	46.7	46.7	39.591	0	125.14	12626000000	6518500000	6107400000	12	14	4999100000	2428000000	2571100000	7626800000	4090500000	3536400000	-0.0118934	0.0204844	-0.294031	-0.145941
P50238	P50238	Cysteine-rich protein 1	CRIP1	1674				3	3	3	55.8	55.8	55.8	8.5328	0	48.178	1308200000	654570000	653610000	3	3	666540000	339980000	326560000	641650000	314590000	327050000	-0.127116	-0.075064	-0.118523	0.0486547
P50336	P50336	Protoporphyrinogen oxidase	PPOX	1675				7	7	7	18.2	18.2	18.2	50.765	0	10.101	1604800000	837530000	767310000	4	6	948840000	475350000	473490000	656000000	362180000	293820000	0.0684644	0.0945064	0.0776532	0.215989
P50395	P50395	Rab GDP dissociation inhibitor beta	GDI2	1676				29	29	19	69.7	69.7	47.6	50.663	0	323.31	19820000000	9835000000	9984900000	18	17	8503200000	4754900000	3748300000	11317000000	5080100000	6236600000	-0.570957	-0.535938	0.237441	0.415542
P50402	P50402	Emerin	EMD	1677				12	12	12	53.1	53.1	53.1	28.994	0	114.7	9255800000	4751300000	4504500000	10	11	4527700000	2161700000	2366100000	4728100000	2589700000	2138400000	0.305912	0.336855	-0.383548	-0.199355
P50416;Q92523	P50416	Carnitine O-palmitoyltransferase 1, liver isoform	CPT1A	1678				38	38	38	58.7	58.7	58.7	88.367	0	321.19	43212000000	22240000000	20972000000	33	34	17737000000	7863000000	9873800000	25475000000	14377000000	11098000000	0.368154	0.408277	-0.386204	-0.220513
P50443	P50443	Sulfate transporter	SLC26A2	1679				11	11	11	20.6	20.6	20.6	81.661	0	52.071	2264100000	1101500000	1162600000	8	9	1177800000	368530000	809230000	1086300000	732970000	353350000	1.24483	1.28131	-1.20128	-1.07829
P50454	P50454	Serpin H1	SERPINH1	1681				21	21	21	56.2	56.2	56.2	46.44	0	323.31	45919000000	23610000000	22309000000	20	20	16601000000	7846600000	8754000000	29318000000	15764000000	13555000000	0.135009	0.16633	-0.146851	-0.0131449
P50502;Q8NFI4;Q8IZP2	P50502;Q8NFI4;Q8IZP2	Hsc70-interacting protein;Putative protein FAM10A5;Putative protein FAM10A4	ST13;ST13P5;ST13P4	1682				8	8	8	25.5	25.5	25.5	41.331	0	66.992	10798000000	5757200000	5040500000	7	8	5727800000	3266500000	2461200000	5070000000	2490700000	2579300000	-0.49354	-0.46174	0.192194	0.315218
P50552	P50552	Vasodilator-stimulated phosphoprotein	VASP	1683				11	11	11	39.5	39.5	39.5	39.829	0	32.403	1760600000	971410000	789210000	6	9	730090000	432830000	297260000	1030500000	538580000	491950000	-0.340587	-0.280492	0.00504059	0.1141
P50570;Q05193;Q9UQ16	P50570	Dynamin-2	DNM2	1684				11	11	11	16.7	16.7	16.7	98.063	0	47.64	668250000	298220000	370040000	8	7	285000000	146560000	138440000	383250000	151650000	231600000	0.00331442	0.0938305	0.146655	0.29125
P50579	P50579	Methionine aminopeptidase 2	METAP2	1685				16	16	16	55.9	55.9	55.9	52.891	0	323.31	6077900000	2196000000	3881900000	14	15	3791700000	888660000	2903100000	2286200000	1307300000	978840000	0.505281	0.549817	-0.68103	-0.450538
P50607	P50607	Tubby protein homolog	TUB	1687				14	14	14	44.5	44.5	44.5	55.65	0	200.38	3143300000	1832400000	1311000000	10	12	1742600000	579510000	1163100000	1400700000	1252800000	147890000	1.79643	1.90292	-2.71123	-2.5492
P50613;Q9C098	P50613;Q9C098	Cyclin-dependent kinase 7;Serine/threonine-protein kinase DCLK3	CDK7;DCLK3	1688				2	2	2	5.8	5.8	5.8	39.038	0	3.4952	63588000	33847000	29741000	2	1	34911000	19754000	15157000	28677000	14093000	14584000	NaN	NaN	NaN	NaN
P50750	P50750	Cyclin-dependent kinase 9	CDK9	1689				7	6	6	23.7	21.5	21.5	42.777	0	22.131	597470000	341680000	255790000	2	5	86652000	42917000	43735000	510820000	298770000	212060000	NaN	NaN	-0.393274	-0.144728
P50851	P50851	Lipopolysaccharide-responsive and beige-like anchor protein	LRBA	1690				14	14	14	5.9	5.9	5.9	319.1	0	15.987	1325700000	731780000	593930000	10	10	320150000	168760000	151380000	1005600000	563020000	442540000	-0.217608	-0.205713	0.0291349	0.149389
P50895	P50895	Basal cell adhesion molecule	BCAM	1691				13	13	13	31.4	31.4	31.4	67.404	0	114.87	4763100000	2190800000	2572300000	10	10	1948300000	893520000	1054800000	2814800000	1297200000	1517600000	0.0170667	0.0301242	-0.319082	-0.183261
P50897	P50897	Palmitoyl-protein thioesterase 1	PPT1	1692				6	6	6	31.7	31.7	31.7	34.193	0	53.431	1778200000	891700000	886490000	3	6	726420000	395090000	331330000	1051800000	496600000	555160000	-0.221421	-0.190273	-0.141064	0.0453032
P50914	P50914	60S ribosomal protein L14	RPL14	1693				5	5	5	24.7	24.7	24.7	23.432	0	28.438	6996800000	3720100000	3276600000	5	4	2999700000	1607400000	1392200000	3997100000	2112700000	1884400000	0.101112	0.154972	-0.142576	-0.0392066
P50990	P50990	T-complex protein 1 subunit theta	CCT8	1694				37	37	37	70.4	70.4	70.4	59.62	0	323.31	61176000000	32545000000	28631000000	35	34	29429000000	17145000000	12285000000	31747000000	15400000000	16346000000	-0.430956	-0.40358	0.138421	0.274172
P50991	P50991	T-complex protein 1 subunit delta	CCT4	1695				29	29	29	60.5	60.5	60.5	57.924	0	323.31	36822000000	20438000000	16384000000	29	29	18532000000	11663000000	6869000000	18290000000	8774700000	9514900000	-0.405394	-0.365258	0.0950467	0.22404
P50995;P27216	P50995	Annexin A11	ANXA11	1697				15	15	15	33.3	33.3	33.3	54.389	0	58.038	3666000000	1735800000	1930100000	10	14	1267100000	583880000	683230000	2398900000	1152000000	1246900000	0.337197	0.381837	0.0710762	0.207643
P51114	P51114	Fragile X mental retardation syndrome-related protein 1	FXR1	1698				11	11	9	20.1	20.1	17.6	69.72	0	38.374	1844300000	910610000	933730000	6	7	1046800000	498700000	548120000	797520000	411910000	385610000	-0.0212333	0.0067647	-0.0642687	0.108223
P51116	P51116	Fragile X mental retardation syndrome-related protein 2	FXR2	1699				11	9	8	19.9	17.5	14.7	74.222	0	30.972	1335900000	746570000	589290000	5	8	523260000	331630000	191630000	812600000	414940000	397660000	-0.0639972	0.000288558	-0.23226	-0.060954
P51148	P51148	Ras-related protein Rab-5C	RAB5C	1700				7	7	4	38.9	38.9	24.1	23.482	0	33.999	4110800000	2102600000	2008200000	3	4	1580900000	584250000	996650000	2529900000	1518300000	1011600000	0.623305	0.688494	-0.471409	-0.336865
P51149	P51149	Ras-related protein Rab-7a	RAB7A	1701				15	15	15	76.3	76.3	76.3	23.489	0	252.54	24987000000	12464000000	12523000000	12	15	11020000000	4484900000	6535300000	13967000000	7979100000	5988100000	0.60046	0.650029	-0.555206	-0.401768
P51151;Q9NP90	P51151	Ras-related protein Rab-9A	RAB9A	1702				7	7	7	44.3	44.3	44.3	22.837	0	38.926	1455100000	768310000	686750000	4	7	627370000	152110000	475260000	827690000	616200000	211490000	1.05429	1.07656	-1.08293	-0.966771
P51153;P20337;Q96E17	P51153	Ras-related protein Rab-13	RAB13	1703				9	6	6	48.8	36	36	22.774	0	18.7	2988400000	1378700000	1609700000	4	4	1407900000	264310000	1143500000	1580500000	1114300000	466190000	2.50815	2.56181	-1.90066	-1.75906
P51159	P51159	Ras-related protein Rab-27A	RAB27A	1704				2	2	2	10.4	10.4	10.4	24.868	0.00080483	2.7928	150210000	80776000	69437000	0	2	0	0	0	150210000	80776000	69437000	NaN	NaN	-0.598719	-0.414711
P51398	P51398	28S ribosomal protein S29, mitochondrial	DAP3	1705				14	14	14	47.5	47.5	47.5	45.566	0	80.746	4735000000	2501500000	2233600000	11	13	1318000000	633490000	684510000	3417000000	1868000000	1549000000	0.0758749	0.139077	-0.279039	-0.151843
P51511	P51511	Matrix metalloproteinase-15	MMP15	1707				2	2	2	3.1	3.1	3.1	75.806	0.0030942	2.1221	0	0	0	0	2	0	0	0	0	0	0	NaN	NaN	NaN	NaN
P51531	P51531	Probable global transcription activator SNF2L2	SMARCA2	1708				21	7	7	15.9	5.6	5.6	181.28	0	13.323	625030000	335810000	289210000	4	6	180520000	97554000	82965000	444510000	238260000	206250000	-0.450577	-0.390623	-0.214441	0.0167816
P51532	P51532	Transcription activator BRG1	SMARCA4	1709				23	23	9	17.2	17.2	7.2	184.64	0	79.943	3223400000	1521100000	1702200000	7	8	1205900000	533540000	672390000	2017400000	987580000	1029800000	0.130667	0.184344	-0.119965	0.0835197
P51553	P51553	Isocitrate dehydrogenase [NAD] subunit gamma, mitochondrial	IDH3G	1710				12	12	12	46.1	46.1	46.1	42.794	0	244.76	5096300000	2691500000	2404800000	10	10	1898900000	987910000	910990000	3197400000	1703600000	1493900000	0.133564	0.153416	-0.156241	-0.0253239
P51570	P51570	Galactokinase	GALK1	1711				4	4	4	11.7	11.7	11.7	42.272	0	7.5939	235410000	150970000	84438000	2	4	68375000	40736000	27639000	167030000	110230000	56799000	NaN	NaN	-0.434442	-0.299702
P51571	P51571	Translocon-associated protein subunit delta	SSR4	1712				5	5	5	36.4	36.4	36.4	18.998	0	24.568	4330800000	2152700000	2178100000	5	4	1826200000	853540000	972680000	2504600000	1299200000	1205400000	0.201634	0.231801	-0.226746	-0.133606
P51572	P51572	B-cell receptor-associated protein 31	BCAP31	1713				15	15	15	44.3	44.3	44.3	27.991	0	120.44	25619000000	13391000000	12228000000	12	10	12253000000	6557200000	5696300000	13365000000	6833800000	6531500000	-0.137775	-0.113083	-0.0989844	0.0727232
P51608	P51608	Methyl-CpG-binding protein 2	MECP2	1714				4	4	4	12.1	12.1	12.1	52.44	0.00061275	3.0179	115560000	57015000	58543000	2	3	64687000	33475000	31211000	50871000	23539000	27332000	NaN	NaN	0.000288558	0.164014
P51610	P51610	Host cell factor 1;HCF N-terminal chain 1;HCF N-terminal chain 2;HCF N-terminal chain 3;HCF N-terminal chain 4;HCF N-terminal chain 5;HCF N-terminal chain 6;HCF C-terminal chain 1;HCF C-terminal chain 2;HCF C-terminal chain 3;HCF C-terminal chain 4;HCF C-terminal chain 5;HCF C-terminal chain 6	HCFC1	1715				27	27	26	18.5	18.5	18	208.73	0	155.21	3577200000	2037500000	1539700000	15	23	1149500000	627700000	521830000	2427700000	1409800000	1017900000	0.0446039	0.0717627	-0.415249	-0.27439
P51617	P51617	Interleukin-1 receptor-associated kinase 1	IRAK1	1716				2	2	2	4.8	4.8	4.8	76.536	0.0032819	2.0981	80327000	43356000	36971000	2	1	49786000	26132000	23654000	30541000	17224000	13317000	NaN	NaN	NaN	NaN
P51636	P51636	Caveolin-2	CAV2	1717				5	5	5	52.5	52.5	52.5	18.291	0	78.474	13188000000	6698400000	6490100000	4	4	4812500000	2238200000	2574300000	8376000000	4460200000	3915700000	0.15004	0.182311	-0.317858	-0.164011
P51648	P51648	Fatty aldehyde dehydrogenase	ALDH3A2	1718				16	16	15	35.9	35.9	33.4	54.847	0	225.6	14252000000	7364000000	6888100000	14	15	5588500000	2540600000	3047900000	8663500000	4823400000	3840100000	0.293488	0.346304	-0.400892	-0.216149
P51649	P51649	Succinate-semialdehyde dehydrogenase, mitochondrial	ALDH5A1	1719				5	5	5	11.6	11.6	11.6	57.214	0	14.642	354290000	200260000	154030000	2	5	46713000	34951000	11762000	307580000	165310000	142270000	NaN	NaN	-0.328489	-0.218884
P51659	P51659	Peroxisomal multifunctional enzyme type 2;(3R)-hydroxyacyl-CoA dehydrogenase;Enoyl-CoA hydratase 2	HSD17B4	1720				27	27	27	52	52	52	79.685	0	270.98	14561000000	7195000000	7365900000	19	25	6545800000	3171500000	3374300000	8015100000	4023500000	3991600000	0.102188	0.182692	-0.165596	-0.00581129
P51665	P51665	26S proteasome non-ATPase regulatory subunit 7	PSMD7	1721				14	14	14	61.1	61.1	61.1	37.025	0	161.74	6584300000	3748000000	2836300000	14	13	3047700000	1857800000	1189900000	3536500000	1890100000	1646400000	-0.255873	-0.21327	-0.181313	-0.0579472
P51692;P42229	P51692;P42229	Signal transducer and activator of transcription 5B;Signal transducer and activator of transcription 5A	STAT5B;STAT5A	1722				11	11	11	16.3	16.3	16.3	89.865	0	28.085	1449200000	720800000	728380000	8	9	533890000	264100000	269780000	915300000	456700000	458600000	0.0207689	0.0615688	-0.128219	0.0172092
P51788	P51788	Chloride channel protein 2	CLCN2	1723				17	17	17	26.6	26.6	26.6	98.534	0	71.646	2076700000	1137900000	938800000	11	12	904780000	374850000	529940000	1171900000	763040000	408870000	0.107018	0.168899	-0.815783	-0.664677
P51790;P51793;P51795	P51790	H(+)/Cl(-) exchange transporter 3	CLCN3	1724				7	7	7	8.6	8.6	8.6	90.965	0	19.151	903740000	478120000	425620000	6	6	352340000	157410000	194930000	551400000	320710000	230700000	0.369271	0.398788	-0.634487	-0.487399
P51797	P51797	Chloride transport protein 6	CLCN6	1725				7	7	7	10.8	10.8	10.8	97.288	0	16.263	422270000	219800000	202470000	5	4	165150000	84689000	80462000	257110000	135110000	122000000	-0.150433	-0.146164	0.0716254	0.188021
P51798	P51798	H(+)/Cl(-) exchange transporter 7	CLCN7	1726				15	15	15	24.5	24.5	24.5	88.678	0	103.93	4291300000	2416300000	1875100000	12	13	1548800000	393100000	1155700000	2742600000	2023200000	719380000	1.45454	1.45975	-1.5544	-1.4434
P51808	P51808	Dynein light chain Tctex-type 3	DYNLT3	1728				4	4	4	73.3	73.3	73.3	13.062	0	41.905	789870000	370600000	419270000	3	3	415740000	183040000	232700000	374140000	187560000	186580000	0.747688	0.810896	-0.0923709	0.0524158
P51809	P51809	Vesicle-associated membrane protein 7	VAMP7	1729				16	16	16	67.7	67.7	67.7	24.935	0	323.31	36068000000	18541000000	17527000000	15	15	16693000000	8319700000	8372900000	19375000000	10221000000	9154100000	0.00619029	0.0385766	-0.212367	-0.0786398
P51812;Q9UK32;O60307;Q6P0Q8;O15021	P51812	Ribosomal protein S6 kinase alpha-3	RPS6KA3	1730				19	19	14	32.2	32.2	24.9	83.735	0	52.608	3308600000	1751300000	1557300000	11	12	1647700000	908670000	739000000	1660900000	842680000	818270000	0.0736831	0.134747	-0.35583	-0.21496
P51828	P51828	Adenylate cyclase type 7	ADCY7	1731				5	5	5	6.3	6.3	6.3	120.31	0	9.0258	416450000	186720000	229730000	4	2	348580000	145000000	203580000	67871000	41723000	26148000	0.387142	0.412294	-0.79927	-0.673624
P51858	P51858	Hepatoma-derived growth factor	HDGF	1733				10	8	8	51.2	47.1	47.1	26.788	0	110.64	4712400000	1428300000	3284000000	6	8	1826900000	643470000	1183500000	2885400000	784860000	2100600000	-0.878587	-0.775194	-0.247183	0.0127833
P51946	P51946	Cyclin-H	CCNH	1734				4	4	4	16.7	16.7	16.7	37.643	0	3.5798	123380000	72665000	50720000	4	1	69044000	42156000	26888000	54341000	30508000	23832000	-0.480096	-0.393274	NaN	NaN
P51991	P51991	Heterogeneous nuclear ribonucleoprotein A3	HNRNPA3	1738				20	20	20	47.1	47.1	47.1	39.594	0	217.42	22909000000	11384000000	11524000000	17	17	9955100000	4913800000	5041400000	12954000000	6470700000	6483000000	-0.0808506	-0.0189657	-0.0793865	0.0724488
P52209	P52209	6-phosphogluconate dehydrogenase, decarboxylating	PGD	1739				25	25	25	62.3	62.3	62.3	53.139	0	261.72	24165000000	11289000000	12876000000	20	23	8825900000	5217200000	3608700000	15339000000	6071800000	9267600000	-0.51678	-0.472049	0.29537	0.442227
P52272	P52272	Heterogeneous nuclear ribonucleoprotein M	HNRNPM	1740				45	45	45	74.4	74.4	74.4	77.515	0	323.31	53504000000	26823000000	26681000000	42	40	23188000000	10765000000	12423000000	30316000000	16058000000	14258000000	0.0851526	0.134484	-0.184277	-0.0497854
P52292	P52292	Importin subunit alpha-1	KPNA2	1741				19	19	19	58.8	58.8	58.8	57.861	0	323.31	12338000000	6153700000	6184000000	18	17	4966900000	2008900000	2958000000	7370800000	4144800000	3226000000	0.488721	0.51924	-0.425559	-0.309932
P52294	P52294	Importin subunit alpha-5;Importin subunit alpha-5, N-terminally processed	KPNA1	1742				13	7	6	30.3	19.5	18.2	60.221	0	54.268	1210000000	612300000	597740000	4	5	608430000	274280000	334150000	601610000	338020000	263590000	0.126048	0.166587	-0.188545	-0.0108028
P52298	P52298	Nuclear cap-binding protein subunit 2	NCBP2	1743				3	3	3	20.5	20.5	20.5	18.001	0	10.5	296420000	166250000	130170000	2	2	77904000	50538000	27366000	218520000	115710000	102800000	NaN	NaN	-0.371049	-0.218128
P52306	P52306	Rap1 GTPase-GDP dissociation stimulator 1	RAP1GDS1	1744				11	11	11	20.9	20.9	20.9	66.316	0	25.23	1007300000	483040000	524250000	10	7	415840000	221400000	194440000	591450000	261640000	329800000	0.0875986	0.095722	-0.271235	-0.111664
P52429	P52429	Diacylglycerol kinase epsilon	DGKE	1745				2	2	2	3.9	3.9	3.9	63.926	0.00061362	3.0364	676770000	315680000	361090000	1	1	635740000	294250000	341490000	41032000	21430000	19602000	NaN	NaN	NaN	NaN
P52434	P52434	DNA-directed RNA polymerases I, II, and III subunit RPABC3	POLR2H	1746				6	6	6	45.3	45.3	45.3	17.143	0	26.071	1636700000	862330000	774380000	5	4	732070000	385440000	346630000	904630000	476880000	427750000	-0.0586683	-0.0554714	-0.0525508	0.106884
Q07617	Q07617	Sperm-associated antigen 1	SPAG1	2195				29	29	29	43.1	43.1	43.1	103.64	0	323.31	7292100000	3909500000	3382600000	19	22	3933700000	1124800000	2809000000	3358400000	2784700000	573690000	3.93847	3.98914	-3.15072	-3.04097
P52565	P52565	Rho GDP-dissociation inhibitor 1	ARHGDIA	1749				9	9	9	49	49	49	23.207	0	188.71	12103000000	6443900000	5658800000	8	7	5377900000	3238700000	2139100000	6724800000	3205200000	3519600000	-0.672405	-0.576088	0.215492	0.406537
P52569	P52569	Cationic amino acid transporter 2	SLC7A2	1750				12	12	11	19.3	19.3	17.3	71.672	0	127.51	14735000000	7942600000	6792100000	11	11	6528700000	3359100000	3169600000	8206000000	4583500000	3622500000	0.142479	0.191942	-0.449789	-0.352695
P52594	P52594	Arf-GAP domain and FG repeat-containing protein 1	AGFG1	1751				5	5	5	13.7	13.7	13.7	58.259	0	71.646	323710000	127630000	196070000	3	4	110350000	37969000	72382000	213360000	89665000	123690000	0.598175	0.636822	0.0676387	0.169925
P52597	P52597	Heterogeneous nuclear ribonucleoprotein F;Heterogeneous nuclear ribonucleoprotein F, N-terminally processed	HNRNPF	1752				14	12	12	54	47.5	47.5	45.671	0	323.31	14024000000	5974200000	8050200000	11	12	6492400000	2199300000	4293100000	7532000000	3774900000	3757100000	-0.0218337	0.00920381	-0.0243258	0.126312
P52701	P52701	DNA mismatch repair protein Msh6	MSH6	1753				25	25	25	25.1	25.1	25.1	152.78	0	119.6	4747600000	2383700000	2363900000	20	19	2566600000	1297900000	1268600000	2181000000	1085800000	1095300000	-0.28179	-0.269077	-0.181722	-0.0568513
P52732	P52732	Kinesin-like protein KIF11	KIF11	1754				6	6	6	6.7	6.7	6.7	119.16	0	5.3319	89530000	61926000	27603000	3	3	46737000	36481000	10257000	42792000	25446000	17346000	NaN	NaN	NaN	NaN
P52735	P52735	Guanine nucleotide exchange factor VAV2	VAV2	1755				3	3	3	4.3	4.3	4.3	101.29	0.0079911	1.6127	40630000	16998000	23632000	1	2	0	0	0	40630000	16998000	23632000	NaN	NaN	NaN	NaN
P52756	P52756	RNA-binding protein 5	RBM5	1756				4	4	4	6.4	6.4	6.4	92.153	0	7.3878	912370000	649000000	263360000	4	2	444230000	289190000	155040000	468140000	359810000	108330000	-0.548734	-0.535478	-1.33014	-1.17472
P52758	P52758	Ribonuclease UK114	HRSP12	1757				3	3	3	32.1	32.1	32.1	14.494	0	6.2651	129150000	68121000	61033000	1	3	0	0	0	129150000	68121000	61033000	NaN	NaN	-0.0582326	0.0965318
P52788	P52788	Spermine synthase	SMS	1758				7	7	7	25.7	25.7	25.7	41.268	0	54.343	921950000	401330000	520620000	6	3	525990000	220890000	305110000	395950000	180440000	215510000	-0.231972	-0.184523	0.338111	0.449852
P52789;P52790	P52789	Hexokinase-2	HK2	1759				35	31	31	45.1	41.9	41.9	102.38	0	256.2	7908700000	4086100000	3822600000	25	28	3346500000	1617800000	1728700000	4562100000	2468300000	2093900000	0.206268	0.249142	-0.268591	-0.147186
P52799	P52799	Ephrin-B2	EFNB2	1761				4	4	4	19.5	19.5	19.5	36.923	0	11.148	306280000	166050000	140230000	2	4	68237000	3248400	64988000	238040000	162800000	75242000	NaN	NaN	-0.60338	-0.471729
P52803	P52803	Ephrin-A5	EFNA5	1762				8	8	8	58.8	58.8	58.8	26.297	0	323.31	15211000000	7864800000	7346600000	8	8	6146700000	3130000000	3016700000	9064600000	4734700000	4329900000	-0.0693156	-0.00945167	-0.148017	0.0441843
P52815	P52815	39S ribosomal protein L12, mitochondrial	MRPL12	1763				5	5	5	41.4	41.4	41.4	21.348	0	11.799	253790000	95592000	158200000	2	4	78989000	35487000	43502000	174800000	60104000	114700000	NaN	NaN	0.472488	0.60502
P52848	P52848	Bifunctional heparan sulfate N-deacetylase/N-sulfotransferase 1;Heparan sulfate N-deacetylase 1;Heparan sulfate N-sulfotransferase 1	NDST1	1764				10	10	10	14.3	14.3	14.3	100.87	0	15.916	859590000	417420000	442180000	7	9	317360000	150110000	167250000	542230000	267300000	274920000	-0.0221999	-0.0197261	-0.208261	-0.0863848
P52888	P52888	Thimet oligopeptidase	THOP1	1765				12	12	12	20.9	20.9	20.9	78.839	0	59.66	1876700000	1243200000	633590000	5	12	475270000	272040000	203230000	1401500000	971120000	430350000	-0.509861	-0.486024	-0.0610594	0.110096
P52895	P52895	Aldo-keto reductase family 1 member C2	AKR1C2	1766				19	19	5	78.6	78.6	25.7	36.735	0	289.83	30929000000	14787000000	16142000000	3	4	13912000000	7165700000	6746300000	17017000000	7621400000	9395300000	-0.0657628	-0.0493375	0.23952	0.382169
P52907	P52907	F-actin-capping protein subunit alpha-1	CAPZA1	1767				12	12	11	56.3	56.3	52.8	32.922	0	145.64	10446000000	5520300000	4925400000	9	11	4057400000	2263300000	1794100000	6388400000	3257000000	3131300000	-0.312008	-0.276817	0.0923428	0.239276
P52943	P52943	Cysteine-rich protein 2	CRIP2	1768				3	3	3	32.2	32.2	32.2	22.492	0	77.33	840330000	466780000	373550000	3	3	346820000	181170000	165660000	493500000	285610000	207890000	0.0508847	0.120883	-0.636863	-0.437858
P52948	P52948	Nuclear pore complex protein Nup98-Nup96;Nuclear pore complex protein Nup98;Nuclear pore complex protein Nup96	NUP98	1769				38	38	38	27.3	27.3	27.3	197.58	0	271.41	8596000000	4383900000	4212100000	30	31	3343000000	1577900000	1765100000	5253000000	2806000000	2447000000	0.248171	0.240131	-0.264616	-0.112256
P53004	P53004	Biliverdin reductase A	BLVRA	1770				8	8	8	31.1	31.1	31.1	33.428	0	16.539	1797900000	1062300000	735530000	6	7	806130000	502570000	303570000	991740000	559770000	431960000	-0.787817	-0.753872	-0.15909	-0.0186296
P53007	P53007	Tricarboxylate transport protein, mitochondrial	SLC25A1	1771				11	11	11	40.5	40.5	40.5	34.012	0	57.356	6172400000	3087800000	3084600000	8	10	2484000000	1019700000	1464300000	3688400000	2068000000	1620300000	0.249021	0.311968	-0.303508	-0.176169
P53041	P53041	Serine/threonine-protein phosphatase 5	PPP5C	1772				9	9	9	24.2	24.2	24.2	56.878	0	101.04	1981700000	1087700000	894050000	6	7	821240000	465570000	355680000	1160500000	622120000	538370000	-0.608716	-0.573231	0.24732	0.413919
P53350	P53350	Serine/threonine-protein kinase PLK1	PLK1	1773				8	8	8	23.1	23.1	23.1	68.254	0	30.686	1436600000	807750000	628820000	6	6	804110000	443170000	360950000	632460000	364580000	267880000	0.493852	0.557876	-1.00738	-0.895824
P53365	P53365	Arfaptin-2	ARFIP2	1774				2	2	2	7.9	7.9	7.9	37.855	0	3.7798	100580000	21358000	79221000	2	1	100580000	21358000	79221000	0	0	0	1.32843	1.36636	NaN	NaN
P53367	P53367	Arfaptin-1	ARFIP1	1775				3	3	3	8.8	8.8	8.8	41.738	0.000614	3.0543	293860000	94819000	199040000	1	2	152780000	17441000	135340000	141080000	77378000	63706000	NaN	NaN	-0.889049	-0.776874
P53396	P53396	ATP-citrate synthase	ACLY	1777				53	53	53	53.7	53.7	53.7	120.84	0	323.31	71201000000	37377000000	33824000000	53	50	30948000000	17587000000	13362000000	40252000000	19790000000	20462000000	-0.43263	-0.377913	0.166587	0.302758
P53582	P53582	Methionine aminopeptidase 1	METAP1	1778				10	10	10	40.4	40.4	40.4	43.215	0	79.634	3563200000	1697800000	1865300000	9	7	1482700000	724790000	757960000	2080400000	973060000	1107400000	-0.0859101	-0.0322117	-0.0908183	0.0143553
P53597	P53597	Succinyl-CoA ligase [ADP/GDP-forming] subunit alpha, mitochondrial	SUCLG1	1779				7	7	7	26	26	26	36.249	0	68.544	3088900000	1935100000	1153800000	4	6	1666900000	1192400000	474440000	1422100000	742670000	679400000	-0.0149951	0.0357646	0.00633396	0.122607
P53611	P53611	Geranylgeranyl transferase type-2 subunit beta	RABGGTB	1780				4	4	4	12.4	12.4	12.4	36.924	0	6.8079	509290000	247230000	262060000	3	4	247090000	112340000	134760000	262200000	134900000	127300000	0.308011	0.386811	0.239276	0.345737
P53618	P53618	Coatomer subunit beta	COPB1	1781				38	38	38	53.1	53.1	53.1	107.14	0	323.31	15730000000	7810000000	7920500000	31	35	6678500000	3440400000	3238100000	9052000000	4369600000	4682400000	-0.211264	-0.169664	-0.0512646	0.112767
P53621	P53621	Coatomer subunit alpha;Xenin;Proxenin	COPA	1782				51	51	51	56.9	56.9	56.9	138.34	0	323.31	25859000000	13101000000	12758000000	44	46	12245000000	6360800000	5883700000	13614000000	6740500000	6873800000	-0.286392	-0.216082	-0.0176361	0.156267
P53634	P53634	Dipeptidyl peptidase 1;Dipeptidyl peptidase 1 exclusion domain chain;Dipeptidyl peptidase 1 heavy chain;Dipeptidyl peptidase 1 light chain	CTSC	1783				10	10	10	29.4	29.4	29.4	51.853	0	56.116	1579800000	833810000	746030000	7	7	681350000	359810000	321540000	898500000	474010000	424490000	-0.177865	-0.176577	-0.279319	-0.143245
P53671	P53671	LIM domain kinase 2	LIMK2	1784				2	2	2	3.3	3.3	3.3	72.231	0.002143	2.2234	46883000	19348000	27536000	2	1	31034000	8339400	22695000	15849000	11008000	4841100	1.61575	1.62485	NaN	NaN
P53680	P53680	AP-2 complex subunit sigma	AP2S1	1785				4	4	4	25.4	25.4	25.4	17.018	0	6.5148	961690000	491840000	469850000	3	4	520910000	274050000	246850000	440780000	217780000	223000000	-0.16154	-0.162347	-0.198742	-0.0397997
P53701	P53701	Cytochrome c-type heme lyase	HCCS	1786				17	17	17	71.6	71.6	71.6	30.601	0	144.28	10176000000	4429900000	5746000000	16	13	6020900000	1937900000	4083000000	4155000000	2492000000	1663000000	0.493955	0.485324	-0.708184	-0.557667
P53794	P53794	Sodium/myo-inositol cotransporter	SLC5A3	1787				5	5	5	9.7	9.7	9.7	79.693	0	15.553	363160000	134270000	228890000	4	2	193300000	35086000	158210000	169860000	99182000	70679000	1.41446	1.43851	-0.826361	-0.695536
P53801	P53801	Pituitary tumor-transforming gene 1 protein-interacting protein	PTTG1IP	1788				5	5	5	26.7	26.7	26.7	20.324	0	36.892	30095000000	15305000000	14791000000	5	5	12554000000	6021100000	6532900000	17541000000	9283500000	8257900000	0.143524	0.170566	-0.183834	-0.0597957
P53803	P53803	DNA-directed RNA polymerases I, II, and III subunit RPABC4	POLR2K	1789				2	2	2	31	31	31	7.0041	0.00080564	2.8029	249340000	132270000	117060000	2	1	88719000	23057000	65662000	160620000	109220000	51401000	1.08209	1.28274	-1.15711	-0.988619
P53814	P53814	Smoothelin	SMTN	1790				3	3	3	5.2	5.2	5.2	99.058	0	45.427	299130000	147530000	151600000	3	2	236110000	100230000	135880000	63024000	47305000	15720000	1.94733	2.00644	-1.83326	-1.67835
Q9Y639	Q9Y639	Neuroplastin	NPTN	5419				11	11	11	23.1	23.1	23.1	44.387	0	278.79	10002000000	4884400000	5117200000	11	7	5011600000	378880000	4632700000	4990000000	4505600000	484450000	3.91112	3.9803	-3.78138	-3.5119
P53990	P53990	IST1 homolog	IST1	1792				2	2	2	4.7	4.7	4.7	39.75	0.00062383	3.294	123090000	72570000	50521000	2	2	75567000	45580000	29988000	47523000	26990000	20533000	-0.428721	-0.406369	NaN	NaN
P53992	P53992	Protein transport protein Sec24C	SEC24C	1793				18	18	18	22.9	22.9	22.9	118.32	0	116.46	3897000000	2059900000	1837100000	12	18	1883800000	1056700000	827020000	2013300000	1003200000	1010100000	-0.348335	-0.292687	-0.100561	0.0246034
Q9UG63	Q9UG63	ATP-binding cassette sub-family F member 2	ABCF2	5046				45	45	45	61.5	61.5	61.5	71.289	0	323.31	105650000000	57052000000	48598000000	43	41	49166000000	5367900000	43798000000	56484000000	51684000000	4799900000	3.91953	3.94148	-4.12648	-3.93501
P54098	P54098	DNA polymerase subunit gamma-1	POLG	1795				3	3	3	3.5	3.5	3.5	139.56	0	11.286	117480000	57811000	59667000	1	2	46972000	13073000	33898000	70506000	44738000	25768000	NaN	NaN	NaN	NaN
P54105	P54105	Methylosome subunit pICln	CLNS1A	1796				3	3	3	30.4	30.4	30.4	26.215	0	62.391	1212800000	605400000	607430000	3	3	430070000	227490000	202580000	782760000	377910000	404850000	-0.130413	-0.0725586	0.122209	0.297015
P54136	P54136	Arginine--tRNA ligase, cytoplasmic	RARS	1797				40	40	40	60.2	60.2	60.2	75.378	0	320.62	24325000000	12962000000	11363000000	35	37	11183000000	6498600000	4684600000	13142000000	6463700000	6678200000	-0.353358	-0.300075	0.105544	0.259423
P54284;O00305;Q02641;Q08289	P54284	Voltage-dependent L-type calcium channel subunit beta-3	CACNB3	1798				5	5	5	11	11	11	54.531	0	6.1395	111730000	77283000	34443000	3	3	34169000	9267200	24902000	77557000	68015000	9541300	NaN	NaN	-2.56201	-2.44882
P54289;Q9NY47	P54289	Voltage-dependent calcium channel subunit alpha-2/delta-1;Voltage-dependent calcium channel subunit alpha-2-1;Voltage-dependent calcium channel subunit delta-1	CACNA2D1	1799				49	49	49	51.5	51.5	51.5	124.57	0	323.31	119660000000	64446000000	55217000000	47	45	52122000000	27740000000	24382000000	67541000000	36706000000	30835000000	-0.206578	-0.155727	-0.357178	-0.204084
P54577	P54577	Tyrosine--tRNA ligase, cytoplasmic;Tyrosine--tRNA ligase, cytoplasmic, N-terminally processed	YARS	1800				33	33	33	69.7	69.7	69.7	59.143	0	167.38	10611000000	5128100000	5483400000	25	27	5000900000	2655900000	2345000000	5610500000	2472100000	3138400000	0.00934718	0.0499095	-0.0316069	0.144699
P54578	P54578	Ubiquitin carboxyl-terminal hydrolase 14	USP14	1801				11	11	11	25.9	25.9	25.9	56.068	0	66.325	1696100000	961980000	734140000	8	8	680410000	365900000	314510000	1015700000	596070000	419630000	-0.265622	-0.25777	0.0847447	0.236217
P54619;Q9UGJ0	P54619	5-AMP-activated protein kinase subunit gamma-1	PRKAG1	1802				4	4	4	15.1	15.1	15.1	37.579	0	7.0507	271000000	174350000	96647000	3	1	154910000	85190000	69723000	116090000	89163000	26924000	-0.372487	-0.339436	NaN	NaN
P54709	P54709	Sodium/potassium-transporting ATPase subunit beta-3	ATP1B3	1805				7	7	7	28	28	28	31.512	0	22.937	3526400000	1793300000	1733100000	5	6	1446500000	587450000	859060000	2079900000	1205900000	874010000	0.357045	0.429857	-0.543593	-0.402531
P54725	P54725	UV excision repair protein RAD23 homolog A	RAD23A	1806				2	2	2	6.6	6.6	6.6	39.609	0.00060753	2.8801	29579000	12572000	17007000	1	1	0	0	0	29579000	12572000	17007000	NaN	NaN	NaN	NaN
P54727	P54727	UV excision repair protein RAD23 homolog B	RAD23B	1807				4	4	4	10.3	10.3	10.3	43.171	0	6.3059	620410000	429440000	190970000	4	1	522470000	383390000	139080000	97939000	46051000	51888000	-0.85457	-0.845054	-0.582858	-0.435027
P54756	P54756	Ephrin type-A receptor 5	EPHA5	1808				5	3	3	6	4.2	4.2	114.8	0	10.889	535230000	283210000	252010000	2	3	154280000	72527000	81750000	380950000	210690000	170260000	-0.0650533	-0.0314152	-0.411541	-0.274128
P54760;P54753;P29322	P54760	Ephrin type-B receptor 4	EPHB4	1809				24	22	21	34.9	32.9	31.9	108.27	0	138.73	7277600000	4312200000	2965400000	16	17	4266900000	2462600000	1804300000	3010600000	1849600000	1161000000	0.647453	0.677801	-0.588747	-0.411809
P54819	P54819	Adenylate kinase 2, mitochondrial;Adenylate kinase 2, mitochondrial, N-terminally processed	AK2	1810				14	14	14	74.5	74.5	74.5	26.477	0	302.07	9657300000	5102700000	4554600000	13	13	3981300000	2253400000	1727900000	5676000000	2849300000	2826700000	-0.477161	-0.42977	-0.103565	0.0550568
P54826	P54826	Growth arrest-specific protein 1	GAS1	1811				9	9	9	36.5	36.5	36.5	35.693	0	200.85	14450000000	8099300000	6350800000	8	9	4711100000	2689800000	2021300000	9739100000	5409600000	4329500000	-0.370956	-0.299329	-0.419295	-0.237643
P54852	P54852	Epithelial membrane protein 3	EMP3	1812				3	3	3	23.3	23.3	23.3	18.429	0	44.178	1319700000	711360000	608350000	3	3	646740000	339370000	307370000	672970000	371990000	300980000	-0.0259407	-0.0105993	-0.351774	-0.221253
P54886	P54886	Delta-1-pyrroline-5-carboxylate synthase;Glutamate 5-kinase;Gamma-glutamyl phosphate reductase	ALDH18A1	1813				36	36	36	52.8	52.8	52.8	87.301	0	323.31	24147000000	12532000000	11615000000	35	33	11779000000	6241700000	5537600000	12368000000	6290700000	6077200000	0.0765591	0.145351	-0.217373	-0.0635448
P54920;Q9H115	P54920	Alpha-soluble NSF attachment protein	NAPA	1814				19	19	19	77.3	77.3	77.3	33.232	0	323.31	8981400000	4514500000	4467000000	15	18	3356600000	1551800000	1804800000	5624800000	2962700000	2662100000	0.0536674	0.0720372	-0.0318724	0.122076
P55010	P55010	Eukaryotic translation initiation factor 5	EIF5	1815				20	20	20	46.6	46.6	46.6	49.222	0	105.46	17353000000	5511100000	11842000000	18	15	6197900000	1685500000	4512400000	11155000000	3825600000	7329600000	1.4049	1.47825	-1.41089	-1.25439
P55011;Q13621	P55011	Solute carrier family 12 member 2	SLC12A2	1816				26	26	26	25.8	25.8	25.8	131.45	0	222.98	11802000000	4011500000	7790500000	21	22	7450700000	898200000	6552500000	4351200000	3113300000	1237900000	2.00938	2.02453	-1.71468	-1.61626
P55036	P55036	26S proteasome non-ATPase regulatory subunit 4	PSMD4	1817				8	6	6	36.1	28.6	28.6	40.736	0	59.045	1719300000	798900000	920360000	4	5	826290000	353040000	473250000	892970000	445860000	447110000	-0.321315	-0.253532	0.0483758	0.220578
P55039	P55039	Developmentally-regulated GTP-binding protein 2	DRG2	1818				9	9	9	32.4	32.4	32.4	40.746	0	32.227	776010000	327690000	448320000	5	7	315530000	126820000	188710000	460480000	200870000	259610000	-0.169826	-0.166422	-0.218044	-0.0101634
P55060	P55060	Exportin-2	CSE1L	1819				43	43	43	52.5	52.5	52.5	110.42	0	323.31	42104000000	22250000000	19855000000	42	37	16626000000	8832200000	7794000000	25478000000	13417000000	12061000000	-0.44236	-0.384094	0.028852	0.161436
P55061	P55061	Bax inhibitor 1	TMBIM6	1820				3	3	3	9.3	9.3	9.3	26.537	0	5.7863	573270000	281820000	291450000	3	2	419580000	190850000	228730000	153690000	90968000	62718000	0.344942	0.369048	-0.306002	-0.198295
P55072	P55072	Transitional endoplasmic reticulum ATPase	VCP	1821				51	51	51	75.3	75.3	75.3	89.321	0	323.31	94526000000	53407000000	41119000000	48	47	40356000000	22341000000	18015000000	54171000000	31066000000	23104000000	-0.385017	-0.339382	-0.0734844	0.0822938
P55081	P55081	Microfibrillar-associated protein 1	MFAP1	1822				4	4	4	9.3	9.3	9.3	51.958	0	6.6365	124000000	77413000	46592000	2	4	37736000	6771400	30965000	86268000	70641000	15627000	1.40866	1.48877	-0.918469	-1.15698
P55082;O75121	P55082;O75121	Microfibril-associated glycoprotein 3;Microfibrillar-associated protein 3-like	MFAP3;MFAP3L	1823				3	3	3	6.9	6.9	6.9	40.165	0.00061287	3.0213	222550000	132340000	90216000	2	2	50020000	11791000	38229000	172530000	120540000	51986000	NaN	NaN	-0.705453	-0.52951
P55084	P55084	Trifunctional enzyme subunit beta, mitochondrial;3-ketoacyl-CoA thiolase	HADHB	1824				27	27	27	63.9	63.9	63.9	51.294	0	323.31	52000000000	25112000000	26888000000	26	27	22469000000	10308000000	12161000000	29531000000	14804000000	14727000000	0.225398	0.279887	-0.0363927	0.1038
P55145	P55145	Mesencephalic astrocyte-derived neurotrophic factor	MANF	1825				2	2	2	18.7	18.7	18.7	20.7	0	3.5348	155940000	89627000	66315000	0	2	0	0	0	155940000	89627000	66315000	NaN	NaN	-0.55	-0.374842
P55196	P55196	Afadin	MLLT4	1826				31	31	31	25.1	25.1	25.1	206.8	0	207.63	4453400000	2772100000	1681300000	24	23	1638200000	468030000	1170100000	2815300000	2304100000	511170000	1.85032	1.88784	-2.17867	-2.05775
P55199	P55199	RNA polymerase II elongation factor ELL	ELL	1827				3	3	3	8.2	8.2	8.2	68.264	0	5.3072	97317000	48693000	48624000	2	1	45412000	18649000	26763000	51905000	30044000	21861000	NaN	NaN	NaN	NaN
P55209	P55209	Nucleosome assembly protein 1-like 1	NAP1L1	1828				12	12	11	46	46	43.5	45.374	0	230.83	8062900000	3911700000	4151200000	9	9	3857500000	1940600000	1916900000	4205500000	1971100000	2234300000	-0.175859	-0.101072	0.146003	0.306379
P55210	P55210	Caspase-7;Caspase-7 subunit p20;Caspase-7 subunit p11	CASP7	1829				4	4	4	20.1	20.1	20.1	34.276	0	14.112	255710000	107070000	148640000	2	3	148210000	38164000	110050000	107490000	68902000	38592000	1.44371	1.44604	-1.27087	-1.12923
P55263	P55263	Adenosine kinase	ADK	1830				14	14	14	48.6	48.6	48.6	40.545	0	34.72	1455500000	757830000	697690000	8	12	579930000	322380000	257550000	875600000	435450000	440140000	-0.461224	-0.298673	0.0799754	0.317536
P55265	P55265	Double-stranded RNA-specific adenosine deaminase	ADAR	1831				38	38	38	37.6	37.6	37.6	136.06	0	319.7	15058000000	7334800000	7723100000	31	33	6503900000	3214600000	3289300000	8554000000	4120200000	4433800000	-0.0442706	0.00719549	-0.0214383	0.127765
P55290	P55290	Cadherin-13	CDH13	1832				20	20	20	33.8	33.8	33.8	78.286	0	323.31	46451000000	23664000000	22787000000	17	17	19749000000	9590800000	10158000000	26702000000	14073000000	12629000000	-0.0757024	-0.0258085	-0.218733	-0.060277
P55327	P55327	Tumor protein D52	TPD52	1833				4	4	4	30.8	30.8	30.8	24.327	0	29.714	296910000	153690000	143220000	4	2	178690000	54706000	123990000	118220000	98984000	19236000	1.32654	1.46362	-1.47698	-1.31233
P55735	P55735	Protein SEC13 homolog	SEC13	1834				12	12	12	64.6	64.6	64.6	35.54	0	168.71	6611900000	3501800000	3110100000	11	11	2398000000	1395700000	1002300000	4213900000	2106100000	2107800000	-0.214508	-0.180839	-0.0431701	0.0829751
P55769	P55769	NHP2-like protein 1;NHP2-like protein 1, N-terminally processed	NHP2L1	1835				8	8	8	75	75	75	14.173	0	85.971	3563000000	1689500000	1873600000	6	7	1244200000	558080000	686100000	2318800000	1131400000	1187500000	-0.0890065	-0.0273514	0.0717627	0.225522
P55786;A6NEC2	P55786	Puromycin-sensitive aminopeptidase	NPEPPS	1836				29	29	29	38.6	38.6	38.6	103.28	0	101.54	9395700000	4990100000	4405600000	28	25	3942400000	2207900000	1734500000	5453300000	2782200000	2671100000	-0.3866	-0.357067	0.214498	0.355242
P55795	P55795	Heterogeneous nuclear ribonucleoprotein H2	HNRNPH2	1838				13	8	8	44.1	29.8	29.8	49.263	0	84.662	7688800000	3409400000	4279400000	7	8	3181900000	1490800000	1691200000	4506800000	1918600000	2588200000	-0.0168039	0.0264459	-0.0537483	0.123666
P55809;Q9BYC2	P55809	Succinyl-CoA:3-ketoacid coenzyme A transferase 1, mitochondrial	OXCT1	1839				26	26	26	56.3	56.3	56.3	56.157	0	323.31	34050000000	17813000000	16237000000	23	23	15739000000	8276000000	7463300000	18311000000	9537000000	8774000000	0.0275787	0.0691523	-0.155245	0.0144981
P55884	P55884	Eukaryotic translation initiation factor 3 subunit B	EIF3B	1840				32	32	32	49.6	49.6	49.6	92.48	0	249.87	15971000000	8015600000	7955200000	29	30	7440200000	3795400000	3644800000	8530600000	4220200000	4310300000	-0.166648	-0.0955274	-0.0345593	0.120883
P55957	P55957	BH3-interacting domain death agonist;BH3-interacting domain death agonist p15;BH3-interacting domain death agonist p13;BH3-interacting domain death agonist p11	BID	1841				6	6	6	38.5	38.5	38.5	21.994	0	202.35	1552700000	707830000	844890000	6	5	829760000	294850000	534910000	722950000	412980000	309980000	0.779302	0.819014	-0.476458	-0.302582
P56134	P56134	ATP synthase subunit f, mitochondrial	ATP5J2	1842				4	4	4	41.5	41.5	41.5	10.918	0	50.648	11295000000	5752200000	5542500000	4	4	5210700000	2545300000	2665400000	6084000000	3206900000	2877100000	-0.026543	0.0413831	-0.249754	-0.0919865
P56182	P56182	Ribosomal RNA processing protein 1 homolog A	RRP1	1843				12	12	12	35.4	35.4	35.4	52.839	0	96.953	2860500000	1453700000	1406800000	9	12	1331400000	615610000	715790000	1529100000	838120000	691010000	0.081067	0.124725	-0.143787	0.0603242
P56192	P56192	Methionine--tRNA ligase, cytoplasmic	MARS	1844				28	28	28	47.8	47.8	47.8	101.11	0	264.05	7843500000	3939500000	3904000000	23	26	3427500000	1882400000	1545100000	4416000000	2057100000	2359000000	-0.354225	-0.318866	0.0713507	0.234501
P56199	P56199	Integrin alpha-1	ITGA1	1845				7	7	7	7.2	7.2	7.2	130.85	0	17.81	472710000	243300000	229410000	5	6	127550000	50858000	76690000	345170000	192440000	152720000	0.0571383	0.0943712	-0.568516	-0.421148
O95466	O95466	Formin-like protein 1	FMNL1	706				41	41	36	34.7	34.7	33	121.85	0	225.51	20469000000	7677300000	12792000000	27	32	12581000000	1249000000	11332000000	7888000000	6428300000	1459700000	3.81281	3.92856	-3.68166	-3.50653
Q5VTU8;P56381	Q5VTU8;P56381	ATP synthase subunit epsilon-like protein, mitochondrial;ATP synthase subunit epsilon, mitochondrial	ATP5EP2;ATP5E	1847				2	2	2	29.4	29.4	29.4	5.8068	0.0040268	2.0067	949290000	513710000	435570000	1	2	455620000	224150000	231470000	493670000	289570000	204100000	0.107018	0.151859	-0.308287	-0.155373
P56537	P56537	Eukaryotic translation initiation factor 6	EIF6	1848				7	7	7	47.3	47.3	47.3	26.599	0	93.779	6152500000	3104500000	3048000000	7	5	2748500000	1419900000	1328500000	3404000000	1684500000	1719500000	-0.211949	-0.170085	-0.0157242	0.0931545
P56545	P56545	C-terminal-binding protein 2	CTBP2	1849				8	8	5	23.4	23.4	17.8	48.944	0	26.404	2173800000	1135400000	1038300000	3	5	775040000	384170000	390860000	1398700000	751240000	647480000	-0.00293167	0.0257376	-0.0535086	0.0519985
P56589	P56589	Peroxisomal biogenesis factor 3	PEX3	1851				7	7	7	23.9	23.9	23.9	42.139	0	69.801	2336700000	774090000	1562700000	5	6	765130000	285950000	479180000	1571600000	488150000	1083500000	0.839395	0.864255	0.00532815	0.142217
P56749	P56749	Claudin-12	CLDN12	1853				3	3	3	20.1	20.1	20.1	27.11	0	22.963	1263800000	665230000	598550000	3	3	721760000	351790000	369970000	542020000	313440000	228580000	-0.121628	-0.0874881	-0.646993	-0.51988
P56937	P56937	3-keto-steroid reductase	HSD17B7	1854				2	2	2	6.5	6.5	6.5	38.206	0	5.9025	105760000	61232000	44529000	0	2	0	0	0	105760000	61232000	44529000	NaN	NaN	-0.0830495	0.0371714
P57076	P57076	UPF0769 protein C21orf59	C21orf59	1855				2	2	2	12.8	12.8	12.8	33.224	0	5.4018	154980000	66313000	88670000	2	1	96743000	23279000	73464000	58240000	43034000	15206000	0.746141	0.824401	NaN	NaN
P57081	P57081	tRNA (guanine-N(7)-)-methyltransferase non-catalytic subunit WDR4	WDR4	1857				3	3	3	11.7	11.7	11.7	45.489	0	27.653	210000000	101700000	108300000	2	2	105540000	48228000	57312000	104460000	53474000	50989000	-0.22302	-0.20214	-0.141191	0.0585243
P57088	P57088	Transmembrane protein 33	TMEM33	1858				10	10	10	44.1	44.1	44.1	27.978	0	160.71	26352000000	13195000000	13157000000	10	10	11551000000	5431400000	6119700000	14801000000	7763800000	7037000000	0.201508	0.236829	-0.178665	-0.0484569
[truncated: 3,229 more rows]

## Sheet: Raw data
Protein IDs	Majority protein IDs	Protein names	Gene names	id	Only identified by site	Reverse	Potential contaminant	Peptides	Razor + unique peptides	Unique peptides	Sequence coverage [%]	Unique + razor sequence coverage [%]	Unique sequence coverage [%]	Mol. weight [kDa]	Q-value	Score	Intensity	Intensity L	Intensity H	Unique peptides Forward	Unique peptides Reverse	Intensity Forward	Intensity L Forward	Intensity H Forward	Intensity Reverse	Intensity L Reverse	Intensity H Reverse	Ratio H/L Forward	Ratio H/L normalized Forward	Ratio H/L Reverse	Ratio H/L normalized Reverse
[truncated: 4,857 more rows]
