# Supplementary material for: Chemical Proteomics Reveals Nε-Fatty-Acylation of Septins by Rho Inactivation Domain (RID) of the Vibrio MARTX Toxin to Alter Septin Localization and Organization
Source: Mol Cell Proteomics. 2024 Feb 2;23(3):100730. doi: 10.1016/j.mcpro.2024.100730 (PMC10924143; doi:10.1016/j.mcpro.2024.100730)
Supplement: Supplemental Table S2 [file mmc2.xlsx]

## Sheet: Table S2
Table S2. Bioinformatics analysis of RID substrates identified in the quantitative chemical proteomics
S2A. GO&KEGG
S2B. PANTHER
S2C. Metascape

## Sheet: Table S2A GO & KEGG
GO enrichment analysis of RID-fatty-acylated proteins.
Category	Term	Count	%	PValue	Genes	List Total	Pop Hits	Pop Total	Fold Enrichment	Bonferroni	Benjamini	FDR
GOTERM_BP_DIRECT	GO:0043547~positive regulation of GTPase activity	13	5.34979	2.7249e-06	ITGB1, BCAS3, RALBP1, ARHGAP35, RP2, CHN1, RSU1, ECT2, SRGAP2, RAPGEF6, ZC3H15, MAP4K4, PICALM	230	190	19453	5.78693	0.00353068	0.00205532	0.00203632
GOTERM_BP_DIRECT	GO:0051301~cell division	18	7.40741	3.16691e-06	RALA, CCDC124, VRK1, WASL, ARPP19, NDC80, SPART, HAUS8, KIF2A, UBE2S, KATNA1, EPB41L2, CDC27, ENSA, PKN2, KIF2C, MAP4, CLASP2	230	383	19453	3.97496	0.00410222	0.00205532	0.00203632
GOTERM_BP_DIRECT	GO:0061640~cytoskeleton-dependent cytokinesis	6	2.46914	4.83975e-06	SEPTIN6, SEPTIN9, SEPTIN11, SEPTIN7, SEPTIN10, SEPTIN8	230	22	19453	23.0668	0.00626232	0.002094	0.00207464
GOTERM_BP_DIRECT	GO:0032956~regulation of actin cytoskeleton organization	9	3.7037	2.39545e-05	BCAS3, RALA, BAIAP2L1, TWF2, ARHGAP17, IQGAP1, RND3, ARHGAP35, CLASP2	230	100	19453	7.61204	0.0306149	0.00777325	0.00770138
GOTERM_BP_DIRECT	GO:0007165~signal transduction	33	13.5802	6.5731e-05	LRRC59, RALA, NPR3, ARHGAP1, ARHGAP17, IQGAP1, RND3, ARHGAP35, AKAP12, ALCAM, RACGAP1, CHN1, PPFIA1, PIP5K1A, SHOC2, RSU1, SRGAP2, MPZL1, MAP2K6, SH3GL1, PAK4, MAP2K3, CSNK1G3, PDAP1, LRRC40, VRK1, PPP2R5D, ARHGAP45, MOB1B, MOB1A, AXL, FEZ2, PKN2	230	1307	19453	2.13549	0.0817831	0.0144308	0.0142973
GOTERM_BP_DIRECT	GO:0007266~Rho protein signal transduction	7	2.88066	6.67061e-05	EPS8, RACGAP1, CDC42EP4, ARHGAP1, ARHGEF1, ARHGAP35, PHACTR4	230	59	19453	10.0347	0.0829447	0.0144308	0.0142973
GOTERM_BP_DIRECT	GO:0051056~regulation of small GTPase mediated signal transduction	9	3.7037	9.93509e-05	RALBP1, RACGAP1, CHN1, ARHGAP1, ARHGEF1, SRGAP2, ECT2, ARHGAP35, ARHGAP45	230	122	19453	6.23938	0.120994	0.0184225	0.0182522
GOTERM_BP_DIRECT	GO:0034613~cellular protein localization	7	2.88066	0.000203704	CTNNA1, SEPTIN6, SEPTIN9, SEPTIN11, SEPTIN7, SEPTIN10, SEPTIN8	230	72	19453	8.22289	0.23236	0.0330509	0.0327454
GOTERM_BP_DIRECT	GO:0015031~protein transport	16	6.58436	0.000262664	BTF3, EXOC7, SNAP23, AGAP1, ARFGAP3, KTN1, GOLGA2, DAB2, RAB11FIP1, RP2, CHMP2B, S100A13, STXBP5, TMEM9, ECT2, CHMP5	230	444	19453	3.04787	0.288929	0.037882	0.0375318
GOTERM_BP_DIRECT	GO:0030036~actin cytoskeleton organization	11	4.52675	0.00044263	SPECC1, DIAPH1, DIAPH3, CSRP2, CSRP1, PALLD, PACSIN2, PIP5K1A, RND3, ANTXR1, PHACTR4	230	232	19453	4.01018	0.437105	0.0563143	0.0557937
GOTERM_BP_DIRECT	GO:0016477~cell migration	12	4.93827	0.00047724	ITGB1, FMNL1, AXL, PALLD, CTNNA1, ADAM9, PIP5K1A, IQGAP1, RND3, ARHGAP35, EPHA2, PAK4	230	278	19453	3.65086	0.461843	0.0563143	0.0557937
GOTERM_BP_DIRECT	GO:0072659~protein localization to plasma membrane	9	3.7037	0.000768687	RAB10, RAB12, BSG, FCHO2, ZDHHC5, PIP5K1A, RAPGEF6, EPHA2, CLASP2	230	165	19453	4.61336	0.631435	0.0831463	0.0823776
GOTERM_BP_DIRECT	GO:0051017~actin filament bundle assembly	5	2.05761	0.000910828	EPS8, MARCKS, BAIAP2L1, CALD1, PAWR	230	37	19453	11.4295	0.693578	0.0909426	0.0901019
GOTERM_BP_DIRECT	GO:0000281~mitotic cytokinesis	6	2.46914	0.00123467	ANLN, RACGAP1, EXOC7, SEPTIN6, KIF23, ECT2	230	68	19453	7.46279	0.798828	0.114472	0.113414
GOTERM_BP_DIRECT	GO:0099072~regulation of postsynaptic specialization membrane neurotransmitter receptor levels	4	1.64609	0.00158297	EPS8, CTNND1, ZDHHC5, PPFIA1	230	20	19453	16.9157	0.872076	0.13698	0.135713
GOTERM_BP_DIRECT	GO:0007010~cytoskeleton organization	8	3.29218	0.00234902	DIAPH1, FMNL1, DIAPH3, PALLD, MAPKAP1, PACSIN2, PACSIN3, PAK4	230	154	19453	4.39368	0.952765	0.175021	0.173403
GOTERM_BP_DIRECT	GO:0045116~protein neddylation	4	1.64609	0.00239605	DCUN1D5, DCUN1D4, COPS7A, UBE2M	230	23	19453	14.7093	0.955569	0.175021	0.173403
GOTERM_BP_DIRECT	GO:0016310~phosphorylation	11	4.52675	0.0024271	MAP2K3, YES1, AXL, MAPKAP1, BMP2K, PIP5K1A, PIP4K2B, PIP4K2C, EPHA2, MAP2K6, PAK4	230	291	19453	3.19712	0.957328	0.175021	0.173403
GOTERM_BP_DIRECT	GO:0006413~translational initiation	5	2.05761	0.00398877	EIF1AY, EIF1AX, EIF2S2, EIF2A, ABCF1	230	55	19453	7.68893	0.994416	0.272496	0.269977
GOTERM_BP_DIRECT	GO:0090630~activation of GTPase activity	7	2.88066	0.00426489	BCAS3, PIP5K1A, AGAP1, ECT2, TBC1D10B, EPHA2, ARHGAP45	230	129	19453	4.58952	0.996103	0.276791	0.274232
GOTERM_CC_DIRECT	GO:0005925~focal adhesion	35	14.4033	5.52272e-19	ITGB1, RALA, AHNAK, SNAP23, IQGAP1, RND3, LPP, AKAP12, ALCAM, CSRP2, CSRP1, EPB41L2, BSG, NHS, CTNNA1, PPFIA1, PACSIN2, PIP5K1A, RSU1, MPZL1, CLASP2, MAP4K4, PAK4, YES1, HMGA1, AFAP1, KIF23, LMO7, RAB10, DAB2, PPFIBP1, MARCKS, PALLD, ADAM9, EPHA2	236	434	20647	7.05543	1.944e-16	1.944e-16	1.76175e-16
GOTERM_CC_DIRECT	GO:0005829~cytosol	126	51.8519	1.91388e-17	WIPF1, MPG, CTNND1, SRP14, ARHGAP35, RABGEF1, BAIAP2L1, CDC27, PPFIA1, PIP4K2B, PIP4K2C, SH3GL1, TBC1D10B, CAST, MAP2K3, RALBP1, EIF1AX, AFAP1, VRK1, LMO7, WBP11, UNC13D, ARHGAP45, CLIP1, RAI14, MAPKAP1, TACSTD2, ARHGAP17, COPS7A, IQGAP1, DDX60, LPP, RAB11FIP1, RACGAP1, CALD1, EPB41L1, EPB41L2, S100A13, PACSIN2, PACSIN3, PIP5K1A, PMAIP1, STXBP5, MAP4, RSU1, SRGAP2, ECT2, MARK3, ZC3H15, SERF2, MAP…	236	5627	20647	1.95902	6.73687e-15	3.36844e-15	3.05265e-15
GOTERM_CC_DIRECT	GO:0005737~cytoplasm	116	47.7366	5.98459e-12	STEEP1, CTNND1, NUCKS1, BZW2, SRP14, BZW1, EPS8, BASP1, CDC27, PPFIA1, SH3GL1, EIF2A, CAST, MAP2K3, CSNK1G3, EIF1AY, EIF1AX, VRK1, LMO7, CLIP1, FEZ2, LLGL1, LRRC59, ABCB1, DCUN1D5, MAPKAP1, TWF2, AGAP1, ARHGAP17, COPS7A, IQGAP1, DDX60, ARPP19, DDRGK1, S100A13, PACSIN2, PACSIN3, STXBP5, MAP4, SRGAP2, ECT2, MARK3, MARK2, MAP2K6, CDK17, BTF3, YES1, PYM1, UPF3B, SNF8, EIF2S2, NDC80, SPART, MOB1B, DIA…	236	5771	20647	1.75854	2.10656e-09	7.02192e-10	6.36362e-10
GOTERM_CC_DIRECT	GO:0030496~midbody	15	6.17284	3.71043e-08	CCDC124, CTNND1, SEPTIN6, KIF23, IQGAP1, SEPTIN7, SPART, ANLN, RACGAP1, KATNA1, CHMP2B, PKN2, ECT2, CEP44, CHMP5	236	189	20647	6.94344	1.30606e-05	3.26518e-06	2.95907e-06
GOTERM_CC_DIRECT	GO:0015629~actin cytoskeleton	17	6.99588	7.6504e-08	AHNAK, WIPF1, PAWR, AFAP1, WASL, IQGAP1, SEPTIN9, ARHGAP35, MYO1E, ANLN, MARCKS, BAIAP2L1, CALD1, AXL, PALLD, CDC42EP4, CTNNA1	236	267	20647	5.57035	2.6929e-05	5.38588e-06	4.88095e-06
GOTERM_CC_DIRECT	GO:0005884~actin filament	11	4.52675	1.93648e-07	DIAPH1, YES1, DIAPH3, WIPF1, PALLD, TWF2, PAWR, COBL, WASL, IQGAP1, MARK2	236	99	20647	9.72081	6.81618e-05	1.13607e-05	1.02956e-05
GOTERM_CC_DIRECT	GO:0005886~plasma membrane	99	40.7407	2.33588e-07	CTNND1, ZDHHC5, ANTXR1, ARHGAP35, EPS8, BAIAP2L1, ALCAM, BASP1, BSG, PIP4K2B, PIP4K2C, TBC1D10B, CSNK1G3, RALBP1, ARHGAP45, MORF4L2, ADAM9, LLGL1, EPHA2, NOTCH2, ABCB1, MAPKAP1, NPR3, ARHGAP17, IQGAP1, LPP, TGOLN2, CALD1, EPB41L1, EPB41L2, S100A13, PACSIN2, PACSIN3, PIP5K1A, STXBP5, MAP4, SRGAP2, MARK3, MARK2, YES1, SNF8, SPART, VANGL1, DIAPH1, PPFIBP1, DAB2, CHMP2B, SLC26A6, PICALM, ITGB1, SNAP2…	236	5455	20647	1.58776	8.22198e-05	1.17462e-05	1.0645e-05
GOTERM_CC_DIRECT	GO:0031105~septin complex	6	2.46914	3.37055e-07	SEPTIN6, SEPTIN9, SEPTIN11, SEPTIN7, SEPTIN10, SEPTIN8	236	14	20647	37.4946	0.000118636	1.31826e-05	1.19467e-05
GOTERM_CC_DIRECT	GO:0005940~septin ring	6	2.46914	3.37055e-07	SEPTIN6, SEPTIN9, SEPTIN11, SEPTIN7, SEPTIN10, SEPTIN8	236	14	20647	37.4946	0.000118636	1.31826e-05	1.19467e-05
GOTERM_CC_DIRECT	GO:0005856~cytoskeleton	23	9.46502	4.51871e-07	MARCKSL1, TWF2, SEPTIN9, PTPN13, RND3, SEPTIN11, SEPTIN7, SEPTIN10, SEPTIN8, RAB10, AKAP12, MYO1E, BAIAP2L1, CALD1, BASP1, EPB41L1, EPB41L2, CDC42EP4, PACSIN2, CTNNA1, LLGL1, MAP2K6, RAI14	236	557	20647	3.61258	0.000159046	1.59059e-05	1.44147e-05
GOTERM_CC_DIRECT	GO:0032153~cell division site	6	2.46914	5.00897e-07	SEPTIN6, SEPTIN9, SEPTIN11, SEPTIN7, SEPTIN10, SEPTIN8	236	15	20647	34.9949	0.0001763	1.60287e-05	1.4526e-05
GOTERM_CC_DIRECT	GO:0005938~cell cortex	13	5.34979	1.10082e-06	COBL, IQGAP1, RND3, EPS8, AKAP12, ANLN, CLIP1, FMNL1, MARCKS, EPB41L2, ECT2, RAI14, CLASP2	236	180	20647	6.31853	0.000387413	3.09384e-05	2.80379e-05
GOTERM_CC_DIRECT	GO:0005819~spindle	12	4.93827	1.14261e-06	DCUN1D5, KIF2A, RACGAP1, KATNA1, CDC27, SPIN1, SEPTIN6, VRK1, KIF23, PIN4, KIF2C, SEPTIN7	236	149	20647	7.04596	0.000402119	3.09384e-05	2.80379e-05
GOTERM_CC_DIRECT	GO:0070062~extracellular exosome	51	20.9877	2.25041e-06	ITGB1, SNAP23, CTNND1, ARHGAP1, WASL, EPS8, BAIAP2L1, ALCAM, CSRP1, BASP1, BSG, PIP4K2C, RFC1, SLC7A5, RP2, SUB1, ADAM9, DSG2, CHMP5, RALA, ABCB1, AHNAK, NPR3, TWF2, TACSTD2, SLC3A2, IQGAP1, RACGAP1, EPB41L2, PACSIN2, PACSIN3, RSU1, MARK3, SPAG9, MARCKSL1, SLC16A1, YES1, RFTN1, SNF8, ATP2B1, PTPN13, SEPTIN7, RAB10, MOB1B, MYO1E, MOB1A, FMNL1, MARCKS, AXL, CHMP2B, SRPRA	236	2240	20647	1.9919	0.000791833	5.65818e-05	5.12773e-05
GOTERM_CC_DIRECT	GO:0030027~lamellipodium	13	5.34979	2.41702e-06	ITGB1, CTNND1, TWF2, WASL, PTPN13, PALLD, NHS, CTNNA1, PIP5K1A, PKN2, SRGAP2, EPHA2, PHACTR4	236	194	20647	5.86255	0.000850431	5.67194e-05	5.1402e-05
GOTERM_CC_DIRECT	GO:0015630~microtubule cytoskeleton	13	5.34979	2.83753e-06	SEPTIN6, IQGAP1, SEPTIN9, SEPTIN11, SEPTIN7, SEPTIN10, SEPTIN8, CLIP1, KATNA1, CDC42EP4, KIF2C, TMEM9, MAP4	236	197	20647	5.77327	0.000998314	6.24257e-05	5.65733e-05
GOTERM_CC_DIRECT	GO:0005654~nucleoplasm	77	31.6872	3.05779e-06	STEEP1, FEN1, SETD3, MPG, SNAP23, ZDHHC5, NUCKS1, C1ORF174, JPH1, BAIAP2L1, CDC27, ENSA, SPIN1, PIP4K2B, PIP4K2C, MAP2K3, RALBP1, RFC1, VRK1, KIF23, PPP2R5D, LMO7, WBP11, ARL4A, KIF2A, RP2, SUB1, MORF4L2, SARNP, CCDC86, DNAJC9, DNAJC8, NSRP1, SNRPA, RAI14, NOTCH2, ABCB1, MAPKAP1, ARHGAP17, SLC3A2, COPS7A, ARPP19, TGOLN2, ZMAT2, RACGAP1, EPB41L2, S100A13, PIP5K1A, SHOC2, SRGAP2, ECT2, SMNDC1, MARK…	236	4076	20647	1.65273	0.00107576	6.33142e-05	5.73785e-05
GOTERM_CC_DIRECT	GO:0016328~lateral plasma membrane	8	3.29218	3.00901e-05	VANGL1, SLC16A1, BSG, TACSTD2, DSG2, IQGAP1, ATP2B1, MARK2	236	78	20647	8.97306	0.010536	0.000588429	0.000533264
GOTERM_CC_DIRECT	GO:0032154~cleavage furrow	7	2.88066	3.70983e-05	ITGB1, RALA, RACGAP1, SEPTIN6, PKN2, ECT2, SEPTIN7	236	55	20647	11.1347	0.012974	0.000687295	0.000622861
GOTERM_CC_DIRECT	GO:0032587~ruffle membrane	8	3.29218	0.000157037	ITGB1, EPS8, DIAPH1, PACSIN2, PIP5K1A, EPHA2, CLASP2, ARHGAP45	236	101	20647	6.92969	0.0537812	0.00276385	0.00250474
GOTERM_MF_DIRECT	GO:0045296~cadherin binding	33	13.5802	4.02432e-20	ITGB1, LRRC59, AHNAK, CTNND1, ARHGAP1, TWF2, SLC3A2, IQGAP1, BZW2, BZW1, GOLGA2, CALD1, MICALL1, BSG, CTNNA1, PACSIN2, MARK2, ZC3H15, EIF2A, SH3GL1, CAST, SEPTIN9, SEPTIN7, KTN1, ANLN, PPFIBP1, DIAPH3, CHMP2B, PKN2, DHX29, PICALM, EPHA2, CHMP5	234	320	18967	8.35885	1.46083e-17	1.46083e-17	1.40449e-17
GOTERM_MF_DIRECT	GO:0005515~protein binding	210	86.4198	1.43804e-16	TRIR, STEEP1, WIPF1, ZDHHC5, ANTXR1, EPS8, GOLGA2, RABGEF1, BAIAP2L1, ALCAM, BSG, CDC27, PIP4K2B, PIP4K2C, TBC1D10B, EIF2A, DDX18, UNC13D, SUB1, SARNP, FEZ2, CCDC86, LLGL1, EPHA2, ABCB1, DCUN1D5, MAPKAP1, DCUN1D4, TWF2, AGAP1, COPS7A, IQGAP1, ARPP19, TGOLN2, RACGAP1, EPB41L1, EPB41L2, S100A13, SSR1, PIP5K1A, MAP4, RSU1, CDK17, BTF3, YES1, UPF3B, SNF8, SPART, VANGL1, PPFIBP1, MAGED2, TMEM9B, FEN1,…	234	12657	18967	1.34484	4.03011e-14	2.61004e-14	2.50937e-14
GOTERM_MF_DIRECT	GO:0003723~RNA binding	51	20.9877	3.6268e-11	TRIR, CCDC47, CCDC124, NUCKS1, SRP14, BZW1, MTO1, CSRP1, CAST, LRRC47, DDX18, EIF1AX, WBP11, CDC42EP4, SUB1, SARNP, FRG1, CCDC86, ARHGEF1, NSRP1, ZNF598, SNRPA, LRRC59, AHNAK, TWF2, SLC3A2, DDX60, CTNNA1, MAP4, SMNDC1, ZC3H15, MARK2, ABCF1, BTF3, CAVIN1, PYM1, HMGA1, PDAP1, UPF3B, IMMT, EIF2S2, KTN1, DIAPH1, GNL3L, TBL2, SRPRA, RBM42, PIN4, PKN2, DHX29, MPHOSPH6	234	1479	18967	2.79502	1.31653e-08	4.38842e-09	4.21917e-09
GOTERM_MF_DIRECT	GO:0003779~actin binding	21	8.64198	9.2203e-09	ITGB1, SETD3, WIPF1, TWF2, PAWR, AFAP1, WASL, EPS8, DIAPH1, MYO1E, ANLN, FMNL1, MARCKS, BAIAP2L1, DIAPH3, CALD1, PALLD, EPB41L1, EPB41L2, RAI14, PHACTR4	234	342	18967	4.9771	3.34696e-06	8.36742e-07	8.04471e-07
GOTERM_MF_DIRECT	GO:0031267~small GTPase binding	18	7.40741	2.13947e-07	RALBP1, MAPKAP1, ARHGAP1, IQGAP1, UNC13D, EPS8, DIAPH1, RABGEF1, FMNL1, DIAPH3, RAB11FIP1, CDC42EP4, MICALL1, PKN2, ECT2, SRGAP2, RAPGEF6, PICALM	234	302	18967	4.83113	7.76599e-05	1.55326e-05	1.49335e-05
GOTERM_MF_DIRECT	GO:0005096~GTPase activator activity	17	6.99588	6.13379e-07	RALBP1, ARHGAP1, AGAP1, ARHGAP17, IQGAP1, ARFGAP3, ARHGAP35, ARHGAP45, RACGAP1, RP2, CHN1, STXBP5, ARHGEF1, ECT2, SRGAP2, LLGL1, TBC1D10B	234	289	18967	4.76797	0.000222632	3.71094e-05	3.56782e-05
GOTERM_MF_DIRECT	GO:0005525~GTP binding	18	7.40741	1.15563e-05	RALA, SEPTIN6, AGAP1, SEPTIN9, RND3, SEPTIN11, ARHGAP35, SEPTIN7, SEPTIN10, SEPTIN8, RAB10, ARL4A, GNL3L, RP2, RAB12, SRPRA, SPAG1, PIP4K2B	234	405	18967	3.60247	0.00418616	0.000599275	0.000576162
GOTERM_MF_DIRECT	GO:0008017~microtubule binding	13	5.34979	0.000143812	KIF23, WASL, GOLGA2, CLIP1, RACGAP1, HAUS8, KIF2A, KATNA1, KIF2C, MAP4, CEP44, MAP4K4, CLASP2	234	272	18967	3.87398	0.0508682	0.00652548	0.00627381
GOTERM_MF_DIRECT	GO:0043022~ribosome binding	7	2.88066	0.000424059	NOMO3, CCDC47, PYM1, ZNF598, EIF2A, ABCF1, NOMO2	234	79	18967	7.18214	0.142699	0.0171037	0.0164441
GOTERM_MF_DIRECT	GO:0003924~GTPase activity	14	5.76132	0.000582786	RALA, SEPTIN6, AGAP1, SEPTIN9, RND3, SEPTIN11, ARHGAP35, SEPTIN7, SEPTIN10, SEPTIN8, RAB10, ARL4A, RAB12, SRPRA	234	363	18967	3.12611	0.190722	0.0197095	0.0189494
GOTERM_MF_DIRECT	GO:0005524~ATP binding	35	14.4033	0.000597258	ABCB1, TWF2, DDX60, KATNA1, PIP5K1A, PIP4K2B, PIP4K2C, ABCF2, MARK3, MARK2, ABCF1, MAP4K4, MAP2K6, PAK4, CDK17, MAP2K3, CSNK1G3, DDX18, RALBP1, YES1, RFC1, ATP2B4, VRK1, KIF23, ATP2B1, MYO1E, KIF2A, UBE2S, AXL, BMP2K, PKN2, KIF2C, DHX29, UBE2M, EPHA2	234	1539	18967	1.84337	0.194965	0.0197095	0.0189494
GOTERM_MF_DIRECT	GO:0016887~ATPase activity	15	6.17284	0.00121211	DDX18, ABCB1, RFC1, ATP2B4, KIF23, ATP2B1, DDX60, MYO1E, KIF2A, KATNA1, SRPRA, KIF2C, DHX29, ABCF2, ABCF1	234	443	18967	2.74454	0.356133	0.0366664	0.0352523
GOTERM_MF_DIRECT	GO:0060090~binding, bridging	9	3.7037	0.00195816	MAPKAP1, HMGA1, SEPTIN6, IQGAP1, SEPTIN9, SEPTIN11, SEPTIN7, SEPTIN10, SEPTIN8	234	183	18967	3.98634	0.509097	0.0546778	0.0525691
GOTERM_MF_DIRECT	GO:0051015~actin filament binding	10	4.11523	0.00241913	MYO1E, FMNL1, MARCKS, MARCKSL1, FRG1, TWF2, CTNNA1, IQGAP1, ANTXR1, CLASP2	234	233	18967	3.47878	0.584888	0.0627246	0.0603054
GOTERM_MF_DIRECT	GO:0070300~phosphatidic acid binding	4	1.64609	0.00306115	MAPKAP1, MICALL1, PACSIN2, RAPGEF6	234	24	18967	13.5093	0.671396	0.0740799	0.0712228
GOTERM_MF_DIRECT	GO:0016307~phosphatidylinositol phosphate kinase activity	3	1.23457	0.00400714	PIP5K1A, PIP4K2B, PIP4K2C	234	8	18967	30.3958	0.767186	0.090912	0.0874057
GOTERM_MF_DIRECT	GO:0016308~1-phosphatidylinositol-4-phosphate 5-kinase activity	3	1.23457	0.00511045	PIP5K1A, PIP4K2B, PIP4K2C	234	9	18967	27.0185	0.844304	0.109123	0.104914
GOTERM_MF_DIRECT	GO:0003743~translation initiation factor activity	5	2.05761	0.00670085	EIF1AY, EIF1AX, DHX29, EIF2S2, EIF2A	234	61	18967	6.6439	0.912891	0.135134	0.129922
GOTERM_MF_DIRECT	GO:0042805~actinin binding	3	1.23457	0.00914454	CSRP2, CSRP1, LMO7	234	12	18967	20.2639	0.964376	0.174709	0.167971
GOTERM_MF_DIRECT	GO:0019888~protein phosphatase regulator activity	4	1.64609	0.0104551	ENSA, SHOC2, PPP2R5D, ARPP19	234	37	18967	8.76276	0.977966	0.18976	0.182441
KEGG pathway enrichment analysis of RID-fatty-acylated proteins.
Category	Term	Count	%	PValue	Genes	List Total	Pop Hits	Pop Total	Fold Enrichment	Bonferroni	Benjamini	FDR
KEGG_PATHWAY	hsa04144:Endocytosis	13	5.34979	5.18846e-05	WIPF1, AGAP1, SNF8, WASL, ARFGAP3, SPART, RAB10, DAB2, RAB11FIP1, CHMP2B, PIP5K1A, CHMP5, SH3GL1	107	250	8644	4.20082	0.00667094	0.00669312	0.00664123
KEGG_PATHWAY	hsa05100:Bacterial invasion of epithelial cells	7	2.88066	0.00034551	ITGB1, CTNNA1, SEPTIN6, WASL, SEPTIN9, SEPTIN11, SEPTIN8	107	77	8644	7.3441	0.0435994	0.0207181	0.0205575
KEGG_PATHWAY	hsa04810:Regulation of actin cytoskeleton	11	4.52675	0.000481817	ITGB1, DIAPH1, DIAPH3, PIP5K1A, ARHGEF1, PIP4K2B, WASL, IQGAP1, PIP4K2C, ARHGAP35, PAK4	107	229	8644	3.8805	0.0602763	0.0207181	0.0205575
KEGG_PATHWAY	hsa05135:Yersinia infection	8	3.29218	0.00142537	MAP2K3, ITGB1, WIPF1, PIP5K1A, ARHGEF1, PKN2, WASL, MAP2K6	107	137	8644	4.71737	0.168067	0.0459681	0.0456117
KEGG_PATHWAY	hsa04520:Adherens junction	6	2.46914	0.00558213	YES1, CTNND1, CTNNA1, LMO7, WASL, IQGAP1	107	93	8644	5.21194	0.514275	0.144019	0.142902
KEGG_PATHWAY	hsa05131:Shigellosis	9	3.7037	0.0107773	ITGB1, CAST, DIAPH1, SEPTIN6, WASL, SEPTIN9, SEPTIN11, SEPTIN7, SEPTIN8	107	247	8644	2.94358	0.752864	0.231712	0.229915
KEGG_PATHWAY	hsa05130:Pathogenic Escherichia coli infection	7	2.88066	0.0345895	ITGB1, MYO1E, BAIAP2L1, WIPF1, ARHGEF1, WASL, ABCF2	107	198	8644	2.85604	0.989338	0.637435	0.632493
KEGG_PATHWAY	hsa04015:Rap1 signaling pathway	7	2.88066	0.0440439	MAP2K3, ITGB1, RALA, CTNND1, RAPGEF6, EPHA2, MAP2K6	107	210	8644	2.69283	0.997004	0.710208	0.704702
KEGG_PATHWAY	hsa05132:Salmonella infection	7	2.88066	0.0851645	MAP2K3, RALA, AHNAK, EXOC7, AHNAK2, WASL, MAP2K6	107	249	8644	2.27107	0.99999	1	1

## Sheet: Table S2B Panther protein class
PANTHER protein class enrichment analysis of RID-fatty-acylated proteins.
Analysis Type:	PANTHER Overrepresentation Test (Released 20231017)
Annotation Version and Release Date:	PANTHER version 18.0 Released 2023-08-01
Analyzed List:	Client Text Box Input (Homo sapiens)
Reference List:	Homo sapiens (all genes in database)
Test Type:	FISHER
Correction:	FDR
PANTHER Protein Class	Homo sapiens - REFLIST (20592)	Client Text Box Input (248)	Client Text Box Input (expected)	Client Text Box Input (over/under)	Client Text Box Input (fold Enrichment)	Client Text Box Input (raw P-value)	Client Text Box Input (FDR)
GTPase-activating protein (PC00257)	152	13	1.83	+	7.1	9.39e-08	9.2e-06
non-motor actin binding protein (PC00165)	87	6	1.05	+	5.73	0.000859	0.0153
translation initiation factor (PC00224)	80	5	0.96	+	5.19	0.00347	0.0425
translation factor (PC00223)	113	7	1.36	+	5.14	0.00059	0.0129
G-protein modulator (PC00022)	280	17	3.37	+	5.04	1.11e-07	7.24e-06
cytoskeletal protein (PC00085)	637	28	7.67	+	3.65	7.46e-09	1.46e-06
actin or actin-binding cytoskeletal protein (PC00041)	279	12	3.36	+	3.57	0.000203	0.00664
protein-binding activity modulator (PC00095)	803	27	9.67	+	2.79	2.34e-06	0.000115
non-receptor serine/threonine protein kinase (PC00167)	343	11	4.13	+	2.66	0.00358	0.0413
scaffold/adaptor protein (PC00226)	747	22	9	+	2.45	0.000224	0.00628
gene-specific transcriptional regulator (PC00264)	1604	6	19.32	-	0.31	0.000684	0.0134
transmembrane signal receptor (PC00197)	1147	4	13.81	-	0.29	0.00308	0.0402
DNA-binding transcription factor (PC00218)	1498	5	18.04	-	0.28	0.000459	0.0112
metabolite interconversion enzyme (PC00262)	1957	6	23.57	-	0.25	2.37e-05	0.000931
zinc finger transcription factor (PC00244)	723	1	8.71	-	0.11	0.0026	0.0364
C2H2 zinc finger transcription factor (PC00248)	635	0	7.65	-	< 0.01	0.00108	0.0176
oxidoreductase (PC00176)	569	0	6.85	-	< 0.01	0.00237	0.0357
PANTHER Protein Class	Gene ID	Mapped IDs	Gene Name	PANTHER Family/Subfamily	PANTHER Protein Class	Species
Protein-binding activity modulator	HUMAN|HGNC=695|UniProtKB=P40617	ARL4A	ADP-ribosylation factor-like protein 4A;ARL4A;PTN002482203;orthologs	ADP-RIBOSYLATION FACTOR-LIKE PROTEIN 4A (PTHR11711:SF139)	G-protein(PC00020)	Homo sapiens
Protein-binding activity modulator	HUMAN|HGNC=9804|UniProtKB=Q9H0H5	RACGAP1	Rac GTPase-activating protein 1;RACGAP1;PTN002508974;orthologs	RAC GTPASE-ACTIVATING PROTEIN 1 (PTHR46199:SF1)	GTPase-activating protein(PC00257)	Homo sapiens
Protein-binding activity modulator	HUMAN|HGNC=681|UniProtKB=Q92888	ARHGEF1	Rho guanine nucleotide exchange factor 1;ARHGEF1;PTN002489311;orthologs	RHO GUANINE NUCLEOTIDE EXCHANGE FACTOR 1 (PTHR45872:SF4)	guanyl-nucleotide exchange factor(PC00113)	Homo sapiens
Protein-binding activity modulator	HUMAN|HGNC=16922|UniProtKB=Q9UPQ3	AGAP1	Arf-GAP with GTPase, ANK repeat and PH domain-containing protein 1;AGAP1;PTN002509068;orthologs	ARF-GAP WITH GTPASE, ANK REPEAT AND PH DOMAIN-CONTAINING PROTEIN 1 (PTHR45819:SF1)	GTPase-activating protein(PC00257)	Homo sapiens
Protein-binding activity modulator	HUMAN|HGNC=6110|UniProtKB=P46940	IQGAP1	Ras GTPase-activating-like protein IQGAP1;IQGAP1;PTN002493889;orthologs	RAS GTPASE-ACTIVATING-LIKE PROTEIN IQGAP1 (PTHR14149:SF15)	GTPase-activating protein(PC00257)	Homo sapiens
Protein-binding activity modulator	HUMAN|HGNC=16015|UniProtKB=Q9H8S9	MOB1A	MOB kinase activator 1A;MOB1A;PTN002503262;orthologs	MOB KINASE ACTIVATOR 1A (PTHR22599:SF30)	kinase activator(PC00138)	Homo sapiens
Protein-binding activity modulator	HUMAN|HGNC=24510|UniProtKB=Q4KMP7	TBC1D10B	TBC1 domain family member 10B;TBC1D10B;PTN002506269;orthologs	TBC1 DOMAIN FAMILY MEMBER 10B (PTHR22957:SF207)	GTPase-activating protein(PC00257)	Homo sapiens
Protein-binding activity modulator	HUMAN|HGNC=3155|UniProtKB=Q9H8V3	ECT2	Protein ECT2;ECT2;PTN002497659;orthologs	PROTEIN ECT2 (PTHR16777:SF2)	guanyl-nucleotide exchange factor(PC00113)	Homo sapiens
Protein-binding activity modulator	HUMAN|HGNC=10274|UniProtKB=O75695	RP2	Protein XRP2;RP2;PTN002496027;orthologs	PROTEIN XRP2 (PTHR15440:SF0)	GTPase-activating protein(PC00257)	Homo sapiens
Protein-binding activity modulator	HUMAN|HGNC=9839|UniProtKB=P11233	RALA	Ras-related protein Ral-A;RALA;PTN002514529;orthologs	RAS-RELATED PROTEIN RAL-A (PTHR24070:SF174)	small GTPase(PC00208)	Homo sapiens
Protein-binding activity modulator	HUMAN|HGNC=671|UniProtKB=P61587	RND3	Rho-related GTP-binding protein RhoE;RND3;PTN002514643;orthologs	RHO-RELATED GTP-BINDING PROTEIN RHOE (PTHR24072:SF24)	small GTPase(PC00208)	Homo sapiens
Protein-binding activity modulator	HUMAN|HGNC=20655|UniProtKB=Q8TEU7	RAPGEF6	Rap guanine nucleotide exchange factor 6;RAPGEF6;PTN002508270;orthologs	RAP GUANINE NUCLEOTIDE EXCHANGE FACTOR 6 (PTHR23113:SF222)	guanyl-nucleotide exchange factor(PC00113)	Homo sapiens
Protein-binding activity modulator	HUMAN|HGNC=6679|UniProtKB=Q93052	LPP	Lipoma-preferred partner;LPP;PTN002516807;orthologs	LIPOMA-PREFERRED PARTNER (PTHR24207:SF0)	kinase modulator(PC00140)	Homo sapiens
Protein-binding activity modulator	HUMAN|HGNC=673|UniProtKB=Q07960	ARHGAP1	Rho GTPase-activating protein 1;ARHGAP1;PTN002508970;orthologs	RHO GTPASE-ACTIVATING PROTEIN 1 (PTHR45808:SF6)	GTPase-activating protein(PC00257)	Homo sapiens
Protein-binding activity modulator	HUMAN|HGNC=18239|UniProtKB=Q68EM7	ARHGAP17	Rho GTPase-activating protein 17;ARHGAP17;PTN002493844;orthologs	RHO GTPASE-ACTIVATING PROTEIN 17 (PTHR14130:SF3)	GTPase-activating protein(PC00257)	Homo sapiens
Protein-binding activity modulator	HUMAN|HGNC=30265|UniProtKB=Q6WKZ4	RAB11FIP1	Rab11 family-interacting protein 1;RAB11FIP1;PTN002496571;orthologs	RAB11 FAMILY-INTERACTING PROTEIN 1 (PTHR15746:SF22)	small GTPase(PC00208)	Homo sapiens
Protein-binding activity modulator	HUMAN|HGNC=1515|UniProtKB=P20810	CAST	Calpastatin;CAST;PTN002467816;orthologs	CALPASTATIN (PTHR10077:SF0)	protease inhibitor(PC00191)	Homo sapiens
Protein-binding activity modulator	HUMAN|HGNC=9841|UniProtKB=Q15311	RALBP1	RalA-binding protein 1;RALBP1;PTN002489682;orthologs	RALA-BINDING PROTEIN 1 (PTHR12783:SF5)	GTPase-activating protein(PC00257)	Homo sapiens
Protein-binding activity modulator	HUMAN|HGNC=17102|UniProtKB=Q92619	HMHA1	Rho GTPase-activating protein 45;ARHGAP45;PTN002495682;orthologs	RHO GTPASE-ACTIVATING PROTEIN 45 (PTHR15228:SF18)	GTPase-activating protein(PC00257)	Homo sapiens
Protein-binding activity modulator	HUMAN|HGNC=11307|UniProtKB=P08240	SRPR	Signal recognition particle receptor subunit alpha;SRPRA;PTN002534630;orthologs	SIGNAL RECOGNITION PARTICLE RECEPTOR SUBUNIT ALPHA (PTHR43134:SF1)	G-protein(PC00020)	Homo sapiens
Protein-binding activity modulator	HUMAN|HGNC=19751|UniProtKB=O75044	SRGAP2	SLIT-ROBO Rho GTPase-activating protein 2;SRGAP2;PTN002494155;orthologs	SLIT-ROBO RHO GTPASE-ACTIVATING PROTEIN 2-RELATED (PTHR14166:SF6)	GTPase-activating protein(PC00257)	Homo sapiens
Protein-binding activity modulator	HUMAN|HGNC=661|UniProtKB=Q9NP61	ARFGAP3	ADP-ribosylation factor GTPase-activating protein 3;ARFGAP3;PTN002509127;orthologs	ADP-RIBOSYLATION FACTOR GTPASE-ACTIVATING PROTEIN 3 (PTHR45686:SF1)	GTPase-activating protein(PC00257)	Homo sapiens
Protein-binding activity modulator	HUMAN|HGNC=29801|UniProtKB=Q7L9L4	MOB1B,MOB1A	MOB kinase activator 1B;MOB1B;PTN002503252;orthologs	MOB KINASE ACTIVATOR 1B (PTHR22599:SF63)	kinase activator(PC00138)	Homo sapiens
Protein-binding activity modulator	HUMAN|HGNC=19744|UniProtKB=O43295	SRGAP2	SLIT-ROBO Rho GTPase-activating protein 3;SRGAP3;PTN002494157;orthologs	SLIT-ROBO RHO GTPASE-ACTIVATING PROTEIN 3 (PTHR14166:SF8)	GTPase-activating protein(PC00257)	Homo sapiens
Protein-binding activity modulator	HUMAN|HGNC=25793|UniProtKB=Q8IZ21	PHACTR4	Phosphatase and actin regulator 4;PHACTR4;PTN002489566;orthologs	PHOSPHATASE AND ACTIN REGULATOR 4 (PTHR12751:SF4)	phosphatase modulator(PC00184)	Homo sapiens
Protein-binding activity modulator	HUMAN|HGNC=4591|UniProtKB=Q9NRY4	ARHGAP35	Rho GTPase-activating protein 35;ARHGAP35;PTN002508981;orthologs	RHO GTPASE-ACTIVATING PROTEIN 35 (PTHR46005:SF1)	GTPase-activating protein(PC00257)	Homo sapiens
Protein-binding activity modulator	HUMAN|HGNC=17676|UniProtKB=Q9UJ41	RABGEF1	Rab5 GDP_GTP exchange factor;RABGEF1;PTN002508153;orthologs	RAB5 GDP_GTP EXCHANGE FACTOR (PTHR23101:SF122)	guanyl-nucleotide exchange factor(PC00113)	Homo sapiens
cytoskeletal protein	HUMAN|HGNC=25180|UniProtKB=Q0JRZ9	FCHO2	F-BAR domain only protein 2;FCHO2;PTN002507531;orthologs	F-BAR DOMAIN ONLY PROTEIN 2 (PTHR23065:SF8)	actin or actin-binding cytoskeletal protein(PC00041)	Homo sapiens
cytoskeletal protein	HUMAN|HGNC=3378|UniProtKB=Q9H4G0	EPB41L1	Band 4.1-like protein 1;EPB41L1;PTN002510837;orthologs	BAND 4.1-LIKE PROTEIN 1 (PTHR23280:SF24)	non-motor actin binding protein(PC00165)	Homo sapiens
cytoskeletal protein	HUMAN|HGNC=8572|UniProtKB=Q9UKS6	PACSIN3	Protein kinase C and casein kinase substrate in neurons protein 3;PACSIN3;PTN002507523;orthologs	PROTEIN KINASE C AND CASEIN KINASE SUBSTRATE IN NEURONS PROTEIN 3 (PTHR23065:SF18)	actin or actin-binding cytoskeletal protein(PC00041)	Homo sapiens
cytoskeletal protein	HUMAN|HGNC=14349|UniProtKB=Q9P0V9	SEPT10	Septin-10;SEPTIN10;PTN002498013;orthologs	SEPTIN-10 (PTHR18884:SF50)	cytoskeletal protein(PC00085)	Homo sapiens
cytoskeletal protein	HUMAN|HGNC=7599|UniProtKB=Q12965	MYO1E	Unconventional myosin-Ie;MYO1E;PTN002490779;orthologs	UNCONVENTIONAL MYOSIN-IE (PTHR13140:SF341)	actin binding motor protein(PC00040)	Homo sapiens
cytoskeletal protein	HUMAN|HGNC=6216|UniProtKB=O75449	KATNA1	Katanin p60 ATPase-containing subunit A1;KATNA1;PTN002507691;orthologs	KATANIN P60 ATPASE-CONTAINING SUBUNIT A1 (PTHR23074:SF71)	non-motor microtubule binding protein(PC00166)	Homo sapiens
cytoskeletal protein	HUMAN|HGNC=14082|UniProtKB=Q9NQW6	ANLN	Anillin;ANLN;PTN002502315;orthologs	ANILLIN (PTHR21538:SF23)	non-motor actin binding protein(PC00165)	Homo sapiens
cytoskeletal protein	HUMAN|HGNC=15848|UniProtKB=Q14141	SEPT6	Septin-6;SEPTIN6;PTN002498011;orthologs	SEPTIN-6 (PTHR18884:SF55)	cytoskeletal protein(PC00085)	Homo sapiens
cytoskeletal protein	HUMAN|HGNC=6862|UniProtKB=P27816	MAP4	Microtubule-associated protein 4;MAP4;PTN002479588;orthologs	MICROTUBULE-ASSOCIATED PROTEIN 4 (PTHR11501:SF16)	non-motor microtubule binding protein(PC00166)	Homo sapiens
cytoskeletal protein	HUMAN|HGNC=17078|UniProtKB=O75122	CLASP2	CLIP-associating protein 2;CLASP2;PTN002502390;orthologs	CLIP-ASSOCIATING PROTEIN 2 (PTHR21567:SF30)	non-motor microtubule binding protein(PC00166)	Homo sapiens
cytoskeletal protein	HUMAN|HGNC=15480|UniProtKB=Q9NSV4	DIAPH3	Protein diaphanous homolog 3;DIAPH3;PTN002509309;orthologs	PROTEIN DIAPHANOUS HOMOLOG 3 (PTHR45691:SF9)	cytoskeletal protein(PC00085)	Homo sapiens
cytoskeletal protein	HUMAN|HGNC=16511|UniProtKB=Q92599	SEPT8	Septin-8;SEPTIN8;PTN002498008;orthologs	SEPTIN-8 (PTHR18884:SF54)	cytoskeletal protein(PC00085)	Homo sapiens
cytoskeletal protein	HUMAN|HGNC=2509|UniProtKB=P35221	CTNNA1	Catenin alpha-1;CTNNA1;PTN002498079;orthologs	CATENIN ALPHA-1 (PTHR18914:SF24)	non-motor actin binding protein(PC00165)	Homo sapiens
cytoskeletal protein	HUMAN|HGNC=6392|UniProtKB=Q02241	KIF23	Kinesin-like protein KIF23;KIF23;PTN002516246;orthologs	KINESIN-LIKE PROTEIN KIF23 (PTHR24115:SF600)	microtubule binding motor protein(PC00156)	Homo sapiens
cytoskeletal protein	HUMAN|HGNC=2515|UniProtKB=O60716	CTNND1	Catenin delta-1;CTNND1;PTN002470439;orthologs	CATENIN DELTA-1 (PTHR10372:SF6)	intermediate filament binding protein(PC00130)	Homo sapiens
cytoskeletal protein	HUMAN|HGNC=6393|UniProtKB=Q99661	KIF2C	Kinesin-like protein KIF2C;KIF2C;PTN002516274;orthologs	KINESIN-LIKE PROTEIN KIF2C (PTHR24115:SF454)	microtubule binding motor protein(PC00156)	Homo sapiens
cytoskeletal protein	HUMAN|HGNC=7323|UniProtKB=Q9UHD8	SEPT9	Septin-9;SEPTIN9;PTN002498017;orthologs	SEPTIN-9 (PTHR18884:SF47)	cytoskeletal protein(PC00085)	Homo sapiens
cytoskeletal protein	HUMAN|HGNC=8571|UniProtKB=Q9UNF0	PACSIN2	Protein kinase C and casein kinase substrate in neurons protein 2;PACSIN2;PTN002507525;orthologs	PROTEIN KINASE C AND CASEIN KINASE SUBSTRATE IN NEURONS PROTEIN 2 (PTHR23065:SF14)	actin or actin-binding cytoskeletal protein(PC00041)	Homo sapiens
cytoskeletal protein	HUMAN|HGNC=14347|UniProtKB=Q9H6U6	BCAS3	BCAS3 microtubule associated cell migration factor;BCAS3;PTN002491238;orthologs	BCAS3 MICROTUBULE ASSOCIATED CELL MIGRATION FACTOR (PTHR13268:SF0)	non-motor microtubule binding protein(PC00166)	Homo sapiens
cytoskeletal protein	HUMAN|HGNC=1717|UniProtKB=Q16181	SEPT7	Septin-7;SEPTIN7;PTN002498000;orthologs	SEPTIN-7 (PTHR18884:SF129)	cytoskeletal protein(PC00085)	Homo sapiens
cytoskeletal protein	HUMAN|HGNC=2876|UniProtKB=O60610	DIAPH1	Protein diaphanous homolog 1;DIAPH1;PTN002509308;orthologs	PROTEIN DIAPHANOUS HOMOLOG 1 (PTHR45691:SF4)	cytoskeletal protein(PC00085)	Homo sapiens
cytoskeletal protein	HUMAN|HGNC=1441|UniProtKB=Q05682	CALD1	Caldesmon;CALD1;PTN002498526;orthologs	CALDESMON (PTHR18949:SF0)	non-motor actin binding protein(PC00165)	Homo sapiens
cytoskeletal protein	HUMAN|HGNC=6318|UniProtKB=O00139	KIF2A	Kinesin-like protein KIF2A;KIF2A;PTN002516277;orthologs	KINESIN-LIKE PROTEIN KIF2A (PTHR24115:SF486)	microtubule binding motor protein(PC00156)	Homo sapiens
cytoskeletal protein	HUMAN|HGNC=3379|UniProtKB=O43491	EPB41L2	Band 4.1-like protein 2;EPB41L2;PTN002510838;orthologs	BAND 4.1-LIKE PROTEIN 2 (PTHR23280:SF17)	non-motor actin binding protein(PC00165)	Homo sapiens
cytoskeletal protein	HUMAN|HGNC=25589|UniProtKB=Q9NVA2	SEPT11	Septin-11;SEPTIN11;PTN002498014;orthologs	SEPTIN-11 (PTHR18884:SF48)	cytoskeletal protein(PC00085)	Homo sapiens
cytoskeletal protein	HUMAN|HGNC=2469|UniProtKB=P21291	CSRP1	Cysteine and glycine-rich protein 1;CSRP1;PTN002516900;orthologs	CYSTEINE AND GLYCINE-RICH PROTEIN 1 (PTHR24215:SF23)	actin or actin-binding cytoskeletal protein(PC00041)	Homo sapiens
cytoskeletal protein	HUMAN|HGNC=2470|UniProtKB=Q16527	CSRP2	Cysteine and glycine-rich protein 2;CSRP2;PTN002516902;orthologs	CYSTEINE AND GLYCINE-RICH PROTEIN 2 (PTHR24215:SF3)	actin or actin-binding cytoskeletal protein(PC00041)	Homo sapiens
cytoskeletal protein	HUMAN|HGNC=9621|UniProtKB=Q6IBS0	TWF2	Twinfilin-2;TWF2;PTN002492612;orthologs	TWINFILIN-2 (PTHR13759:SF9)	non-motor actin binding protein(PC00165)	Homo sapiens
translation factor	HUMAN|HGNC=71|UniProtKB=Q9UG63	ABCF2	ATP-binding cassette sub-family F member 2;ABCF2;PTN002499086;orthologs	ATP-BINDING CASSETTE SUB-FAMILY F MEMBER 2 (PTHR19211:SF15)	translation elongation factor(PC00222)	Homo sapiens
translation factor	HUMAN|HGNC=3254|UniProtKB=Q9BY44	EIF2A	Eukaryotic translation initiation factor 2A;EIF2A;PTN002491145;orthologs	EUKARYOTIC TRANSLATION INITIATION FACTOR 2A (PTHR13227:SF0)	translation initiation factor(PC00224)	Homo sapiens
translation factor	HUMAN|HGNC=3266|UniProtKB=P20042	EIF2S2	Eukaryotic translation initiation factor 2 subunit 2;EIF2S2;PTN002506735;orthologs	EUKARYOTIC TRANSLATION INITIATION FACTOR 2 SUBUNIT 2 (PTHR23001:SF24)	translation initiation factor(PC00224)	Homo sapiens
translation factor	HUMAN|HGNC=3252|UniProtKB=O14602	EIF1AY	Eukaryotic translation initiation factor 1A, Y-chromosomal;EIF1AY;PTN002502659;orthologs	EUKARYOTIC TRANSLATION INITIATION FACTOR 1A, Y-CHROMOSOMAL (PTHR21668:SF17)	translation initiation factor(PC00224)	Homo sapiens
translation factor	HUMAN|HGNC=3265|UniProtKB=P05198	EIF2A	Eukaryotic translation initiation factor 2 subunit 1;EIF2S1;PTN002471934;orthologs	EUKARYOTIC TRANSLATION INITIATION FACTOR 2 SUBUNIT 1 (PTHR10602:SF0)	translation initiation factor(PC00224)	Homo sapiens
translation factor	HUMAN|HGNC=3250|UniProtKB=P47813	EIF1AX	Eukaryotic translation initiation factor 1A, X-chromosomal;EIF1AX;PTN002502660;orthologs	EUKARYOTIC TRANSLATION INITIATION FACTOR 1A, X-CHROMOSOMAL (PTHR21668:SF4)	translation initiation factor(PC00224)	Homo sapiens
translation factor	HUMAN|HGNC=70|UniProtKB=Q8NE71	ABCF1	ATP-binding cassette sub-family F member 1;ABCF1;PTN002499092;orthologs	ATP-BINDING CASSETTE SUB-FAMILY F MEMBER 1 (PTHR19211:SF126)	translation elongation factor(PC00222)	Homo sapiens
non-receptor serine/threonine protein kinase	HUMAN|HGNC=3332|UniProtKB=Q7KZI7	MARK2	Serine_threonine-protein kinase MARK2;MARK2;PTN002519164;orthologs	SERINE_THREONINE-PROTEIN KINASE MARK2 (PTHR24346:SF56)	non-receptor serine/threonine protein kinase(PC00167)	Homo sapiens
non-receptor serine/threonine protein kinase	HUMAN|HGNC=16059|UniProtKB=O96013	PAK4	Serine_threonine-protein kinase PAK 4;PAK4;PTN002519588;orthologs	SERINE_THREONINE-PROTEIN KINASE PAK 4 (PTHR48015:SF17)	non-receptor serine/threonine protein kinase(PC00167)	Homo sapiens
non-receptor serine/threonine protein kinase	HUMAN|HGNC=6866|UniProtKB=O95819	MAP4K4	Mitogen-activated protein kinase kinase kinase kinase 4;MAP4K4;PTN002519560;orthologs	MITOGEN-ACTIVATED PROTEIN KINASE KINASE KINASE KINASE 4 (PTHR48015:SF40)	non-receptor serine/threonine protein kinase(PC00167)	Homo sapiens
non-receptor serine/threonine protein kinase	HUMAN|HGNC=8750|UniProtKB=Q00537	CDK17	Cyclin-dependent kinase 17;CDK17;PTN002514173;orthologs	CYCLIN-DEPENDENT KINASE 17 (PTHR24056:SF128)	non-receptor serine/threonine protein kinase(PC00167)	Homo sapiens
non-receptor serine/threonine protein kinase	HUMAN|HGNC=9406|UniProtKB=Q16513	PKN2	Serine_threonine-protein kinase N2;PKN2;PTN002519417;orthologs	SERINE_THREONINE-PROTEIN KINASE N2 (PTHR24356:SF322)	non-receptor serine/threonine protein kinase(PC00167)	Homo sapiens
non-receptor serine/threonine protein kinase	HUMAN|HGNC=6843|UniProtKB=P46734	MAP2K3	Dual specificity mitogen-activated protein kinase kinase 3;MAP2K3;PTN002519607;orthologs	DUAL SPECIFICITY MITOGEN-ACTIVATED PROTEIN KINASE KINASE 3 (PTHR48013:SF21)	non-receptor serine/threonine protein kinase(PC00167)	Homo sapiens
non-receptor serine/threonine protein kinase	HUMAN|HGNC=6897|UniProtKB=P27448	MARK3	MAP_microtubule affinity-regulating kinase 3;MARK3;PTN002519173;orthologs	MAP_MICROTUBULE AFFINITY-REGULATING KINASE 3 (PTHR24346:SF1)	non-receptor serine/threonine protein kinase(PC00167)	Homo sapiens
non-receptor serine/threonine protein kinase	HUMAN|HGNC=18041|UniProtKB=Q9NSY1	BMP2K	BMP-2-inducible protein kinase;BMP2K;PTN002506443;orthologs	BMP-2-INDUCIBLE PROTEIN KINASE (PTHR22967:SF10)	non-receptor serine/threonine protein kinase(PC00167)	Homo sapiens
non-receptor serine/threonine protein kinase	HUMAN|HGNC=2456|UniProtKB=Q9Y6M4	CSNK1G3	Casein kinase I isoform gamma-3;CSNK1G3;PTN002484384;orthologs	CASEIN KINASE I ISOFORM GAMMA-3 (PTHR11909:SF151)	non-receptor serine/threonine protein kinase(PC00167)	Homo sapiens
non-receptor serine/threonine protein kinase	HUMAN|HGNC=12718|UniProtKB=Q99986	VRK1	Serine_threonine-protein kinase VRK1;VRK1;PTN002484391;orthologs	SERINE_THREONINE-PROTEIN KINASE VRK1 (PTHR11909:SF78)	non-receptor serine/threonine protein kinase(PC00167)	Homo sapiens
non-receptor serine/threonine protein kinase	HUMAN|HGNC=6846|UniProtKB=P52564	MAP2K6	Dual specificity mitogen-activated protein kinase kinase 6;MAP2K6;PTN002519608;orthologs	DUAL SPECIFICITY MITOGEN-ACTIVATED PROTEIN KINASE KINASE 6 (PTHR48013:SF12)	non-receptor serine/threonine protein kinase(PC00167)	Homo sapiens
transmembrane signal receptor	HUMAN|HGNC=905|UniProtKB=P30530	AXL	Tyrosine-protein kinase receptor UFO;AXL;PTN002521408;orthologs	TYROSINE-PROTEIN KINASE RECEPTOR UFO (PTHR24416:SF323)	transmembrane signal receptor(PC00197)	Homo sapiens
transmembrane signal receptor	HUMAN|HGNC=3386|UniProtKB=P29317	EPHA2	Ephrin type-A receptor 2;EPHA2;PTN002521347;orthologs	EPHRIN TYPE-A RECEPTOR 2 (PTHR24416:SF306)	transmembrane signal receptor(PC00197)	Homo sapiens
transmembrane signal receptor	HUMAN|HGNC=11330|UniProtKB=P30872	SSR1	Somatostatin receptor type 1;SSTR1;PTN002517293;orthologs	SOMATOSTATIN RECEPTOR TYPE 1 (PTHR24229:SF38)	G-protein coupled receptor(PC00021)	Homo sapiens
transmembrane signal receptor	HUMAN|HGNC=7945|UniProtKB=P17342	NPR3	Atrial natriuretic peptide receptor 3;NPR3;PTN002551701;orthologs	ATRIAL NATRIURETIC PEPTIDE RECEPTOR 3 (PTHR44755:SF1)	transmembrane signal receptor(PC00197)	Homo sapiens
gene-specific transcriptional regulator	HUMAN|HGNC=1125|UniProtKB=P20290	BTF3	Transcription factor BTF3;BTF3;PTN002470206;orthologs	TRANSCRIPTION FACTOR BTF3 (PTHR10351:SF28)	DNA-binding transcription factor(PC00218)	Homo sapiens
gene-specific transcriptional regulator	HUMAN|HGNC=29528|UniProtKB=Q8WU90	ZC3H15	Zinc finger CCCH domain-containing protein 15;ZC3H15;PTN002489388;orthologs	ZINC FINGER CCCH DOMAIN-CONTAINING PROTEIN 15 (PTHR12681:SF0)	zinc finger transcription factor(PC00244)	Homo sapiens
gene-specific transcriptional regulator	HUMAN|HGNC=18380|UniProtKB=Q7L1Q6	BZW1	eIF5-mimic protein 2;BZW1;PTN002494281;orthologs	EIF5-MIMIC PROTEIN 2 (PTHR14208:SF0)	basic leucine zipper transcription factor(PC00056)	Homo sapiens
gene-specific transcriptional regulator	HUMAN|HGNC=18808|UniProtKB=Q9Y6E2	BZW2	eIF5-mimic protein 1;BZW2;PTN002494279;orthologs	EIF5-MIMIC PROTEIN 1 (PTHR14208:SF7)	basic leucine zipper transcription factor(PC00056)	Homo sapiens
gene-specific transcriptional regulator	HUMAN|HGNC=5010|UniProtKB=P17096	HMGA1	High mobility group protein HMG-I_HMG-Y;HMGA1;PTN002511482;orthologs	HIGH MOBILITY GROUP PROTEIN HMG-I_HMG-Y (PTHR23341:SF1)	HMG box transcription factor(PC00024)	Homo sapiens
gene-specific transcriptional regulator	HUMAN|HGNC=16909|UniProtKB=O14777	NDC80	Kinetochore protein NDC80 homolog;NDC80;PTN002472484;orthologs	KINETOCHORE PROTEIN NDC80 HOMOLOG (PTHR10643:SF2)	transcription cofactor(PC00217)	Homo sapiens
metabolite interconversion enzyme	HUMAN|HGNC=8998|UniProtKB=P78356	PIP4K2B	Phosphatidylinositol 5-phosphate 4-kinase type-2 beta;PIP4K2B;PTN002507927;orthologs	PHOSPHATIDYLINOSITOL 5-PHOSPHATE 4-KINASE TYPE-2 BETA (PTHR23086:SF22)	kinase(PC00137)	Homo sapiens
metabolite interconversion enzyme	HUMAN|HGNC=9064|UniProtKB=Q9UPR0	PLCL2	Inactive phospholipase C-like protein 2;PLCL2;PTN002470088;orthologs	INACTIVE PHOSPHOLIPASE C-LIKE PROTEIN 2 (PTHR10336:SF84)	phospholipase(PC00186)	Homo sapiens
metabolite interconversion enzyme	HUMAN|HGNC=8994|UniProtKB=Q99755	PIP5K1A	Phosphatidylinositol 4-phosphate 5-kinase type-1 alpha;PIP5K1A;PTN002507931;orthologs	PHOSPHATIDYLINOSITOL 4-PHOSPHATE 5-KINASE TYPE-1 ALPHA (PTHR23086:SF54)	kinase(PC00137)	Homo sapiens
metabolite interconversion enzyme	HUMAN|HGNC=20493|UniProtKB=Q86TU7	SETD3	Actin-histidine N-methyltransferase;SETD3;PTN002491248;orthologs	ACTIN-HISTIDINE N-METHYLTRANSFERASE (PTHR13271:SF47)	methyltransferase(PC00155)	Homo sapiens
metabolite interconversion enzyme	HUMAN|HGNC=16219|UniProtKB=Q8TEA8	DTD1	D-aminoacyl-tRNA deacylase 1;DTD1;PTN002470925;orthologs	D-AMINOACYL-TRNA DEACYLASE 1 (PTHR10472:SF5)	esterase(PC00097)	Homo sapiens
metabolite interconversion enzyme	HUMAN|HGNC=23786|UniProtKB=Q8TBX8	PIP4K2C	Phosphatidylinositol 5-phosphate 4-kinase type-2 gamma;PIP4K2C;PTN002507925;orthologs	PHOSPHATIDYLINOSITOL 5-PHOSPHATE 4-KINASE TYPE-2 GAMMA (PTHR23086:SF35)	kinase(PC00137)	Homo sapiens
scaffold/adaptor protein	HUMAN|HGNC=10830|UniProtKB=Q99961	SH3GL1	Endophilin-A2;SH3GL1;PTN002540310;orthologs	ENDOPHILIN-A2 (PTHR14167:SF63)	scaffold/adaptor protein(PC00226)	Homo sapiens
scaffold/adaptor protein	HUMAN|HGNC=14524|UniProtKB=O60271	SPAG9	C-Jun-amino-terminal kinase-interacting protein 4;SPAG9;PTN002493284;orthologs	C-JUN-AMINO-TERMINAL KINASE-INTERACTING PROTEIN 4 (PTHR13886:SF2)	scaffold/adaptor protein(PC00226)	Homo sapiens
scaffold/adaptor protein	HUMAN|HGNC=3420|UniProtKB=Q12929	EPS8	Epidermal growth factor receptor kinase substrate 8;EPS8;PTN002487227;orthologs	EPIDERMAL GROWTH FACTOR RECEPTOR KINASE SUBSTRATE 8 (PTHR12287:SF21)	scaffold/adaptor protein(PC00226)	Homo sapiens
scaffold/adaptor protein	HUMAN|HGNC=11075|UniProtKB=O14745	SLC9A3R1	Na(+)_H(+) exchange regulatory cofactor NHE-RF1;SLC9A3R1;PTN002494222;orthologs	NA(+)_H(+) EXCHANGE REGULATORY COFACTOR NHE-RF1 (PTHR14191:SF7)	scaffold/adaptor protein(PC00226)	Homo sapiens
scaffold/adaptor protein	HUMAN|HGNC=21649|UniProtKB=Q9UHR4	BAIAP2L1	Brain-specific angiogenesis inhibitor 1-associated protein 2-like protein 1;BAIAP2L1;PTN002494272;orthologs	BRAIN-SPECIFIC ANGIOGENESIS INHIBITOR 1-ASSOCIATED PROTEIN 2-LIKE PROTEIN 1 (PTHR14206:SF4)	scaffold/adaptor protein(PC00226)	Homo sapiens
scaffold/adaptor protein	HUMAN|HGNC=18167|UniProtKB=Q9NZW5	MPP6	Protein PALS2;PALS2;PTN002508466;orthologs	PROTEIN PALS2 (PTHR23122:SF45)	scaffold/adaptor protein(PC00226)	Homo sapiens
scaffold/adaptor protein	HUMAN|HGNC=370|UniProtKB=Q02952	AKAP12	A-kinase anchor protein 12;AKAP12;PTN002509294;orthologs	A-KINASE ANCHOR PROTEIN 12 (PTHR23209:SF4)	scaffold/adaptor protein(PC00226)	Homo sapiens
scaffold/adaptor protein	HUMAN|HGNC=10464|UniProtKB=Q15404	RSU1	Ras suppressor protein 1;RSU1;PTN002545436;orthologs	RAS SUPPRESSOR PROTEIN 1 (PTHR45752:SF156)	scaffold/adaptor protein(PC00226)	Homo sapiens
scaffold/adaptor protein	HUMAN|HGNC=17867|UniProtKB=Q9Y639	NPTN	Neuroplastin;NPTN;PTN002467812;orthologs	NEUROPLASTIN (PTHR10075:SF105)	scaffold/adaptor protein(PC00226)	Homo sapiens
scaffold/adaptor protein	HUMAN|HGNC=28817|UniProtKB=Q96AG4	LRRC59	Leucine-rich repeat-containing protein 59;LRRC59;PTN002548691;orthologs	LEUCINE-RICH REPEAT-CONTAINING PROTEIN 59 (PTHR45752:SF4)	scaffold/adaptor protein(PC00226)	Homo sapiens
scaffold/adaptor protein	HUMAN|HGNC=9249|UniProtKB=Q86W92	PPFIBP1	Liprin-beta-1;PPFIBP1;PTN002488951;orthologs	LIPRIN-BETA-1 (PTHR12587:SF16)	scaffold/adaptor protein(PC00226)	Homo sapiens
scaffold/adaptor protein	HUMAN|HGNC=17147|UniProtKB=Q9H3Q1	CDC42EP4	Cdc42 effector protein 4;CDC42EP4;PTN002495851;orthologs	CDC42 EFFECTOR PROTEIN 4 (PTHR15344:SF14)	scaffold/adaptor protein(PC00226)	Homo sapiens
scaffold/adaptor protein	HUMAN|HGNC=16869|UniProtKB=Q7L311	ARMCX2	Armadillo repeat-containing X-linked protein 2;ARMCX2;PTN002496476;orthologs	ARMADILLO REPEAT-CONTAINING X-LINKED PROTEIN 2 (PTHR15712:SF9)	scaffold/adaptor protein(PC00226)	Homo sapiens
scaffold/adaptor protein	HUMAN|HGNC=15454|UniProtKB=Q9UQ13	SHOC2	Leucine-rich repeat protein SHOC-2;SHOC2;PTN002544573;orthologs	LEUCINE-RICH REPEAT PROTEIN SHOC-2 (PTHR45752:SF26)	scaffold/adaptor protein(PC00226)	Homo sapiens
scaffold/adaptor protein	HUMAN|HGNC=18752|UniProtKB=Q9BPZ7	MAPKAP1	Target of rapamycin complex 2 subunit MAPKAP1;MAPKAP1;PTN002491409;orthologs	TARGET OF RAPAMYCIN COMPLEX 2 SUBUNIT MAPKAP1 (PTHR13335:SF1)	scaffold/adaptor protein(PC00226)	Homo sapiens
scaffold/adaptor protein	HUMAN|HGNC=26004|UniProtKB=Q9H9A6	LRRC40	Leucine-rich repeat-containing protein 40;LRRC40;PTN002543773;orthologs	LEUCINE-RICH REPEAT-CONTAINING PROTEIN 40 (PTHR45752:SF160)	scaffold/adaptor protein(PC00226)	Homo sapiens
scaffold/adaptor protein	HUMAN|HGNC=9245|UniProtKB=Q13136	PPFIA1	Liprin-alpha-1;PPFIA1;PTN002488953;orthologs	LIPRIN-ALPHA-1 (PTHR12587:SF15)	scaffold/adaptor protein(PC00226)	Homo sapiens
scaffold/adaptor protein	HUMAN|HGNC=16353|UniProtKB=Q9UNF1	MAGED2	Melanoma-associated antigen D2;MAGED2;PTN002482626;orthologs	MELANOMA-ASSOCIATED ANTIGEN D2 (PTHR11736:SF11)	scaffold/adaptor protein(PC00226)	Homo sapiens
scaffold/adaptor protein	HUMAN|HGNC=17068|UniProtKB=Q8WX93	PALLD	Palladin;PALLD;PTN002555788;orthologs	PALLADIN (PTHR10075:SF30)	scaffold/adaptor protein(PC00226)	Homo sapiens
scaffold/adaptor protein	HUMAN|HGNC=30615|UniProtKB=Q5M775	SPECC1	Cytospin-B;SPECC1;PTN002508911;orthologs	CYTOSPIN-B (PTHR23167:SF3)	scaffold/adaptor protein(PC00226)	Homo sapiens
scaffold/adaptor protein	HUMAN|HGNC=29242|UniProtKB=A1X283	SH3PXD2B	SH3 and PX domain-containing protein 2B;SH3PXD2B;PTN002496441;orthologs	SH3 AND PX DOMAIN-CONTAINING PROTEIN 2B (PTHR15706:SF25)	scaffold/adaptor protein(PC00226)	Homo sapiens
scaffold/adaptor protein	HUMAN|HGNC=1116|UniProtKB=P35613	BSG	Basigin;BSG;PTN002467805;orthologs	BASIGIN (PTHR10075:SF112)	scaffold/adaptor protein(PC00226)	Homo sapiens

## Sheet: Table S2C Metascape analysis
GO network analysis of RID-fatty-acylated proteins by Metascape.
_MEMBER_MyList	_LogP_MyList	GO	_PATTERN_	_RANK_	GiniIndex	Category	CategoryID	Description	PARENT_GO	LogP	Enrichment	Z-score	#TotalGeneInLibrary	#GeneInGO	#GeneInHitList	#GeneInGOAndHitList	%InGO	STDV %InGO	GeneID	Hits	Log(q-value)	EvidenceCutoff	GROUP_ID	FirstInGroupByEnrichment	FirstInGroupByLogP	BestLogPInGroup	BestEnrichmentInGroup	URL
1	-26.6413	R-HSA-9012999	M1	1	0	Reactome Gene Sets	6	RHO GTPase cycle		-26.6413	10.4644	18.2442	30293	449	245	38	15.5102	2.31275	390|392|752|1123|1729|1829|1894|1969|2909|3688|3895|4810|5099|5586|5783|7456|8301|8773|8826|8976|9138|9497|9590|10298|10409|10928|23380|23526|23580|26286|29127|54443|55114|55971|65992|81624|81839|284119	RND3|ARHGAP1|FMNL1|CHN1|DIAPH1|DSG2|ECT2|EPHA2|ARHGAP35|ITGB1|KTN1|NHS|PCDH7|PKN2|PTPN13|WIPF1|PICALM|SNAP23|IQGAP1|WASL|ARHGEF1|SLC4A7|AKAP12|PAK4|BASP1|RALBP1|SRGAP2|ARHGAP45|CDC42EP4|ARFGAP3|RACGAP1|ANLN|ARHGAP17|BAIAP2L1|DDRGK1|DIAPH3|VANGL1|CAVIN1	-22.3481	0	1	1	1	-26.6413	29.4393
1	-26.3905	R-HSA-194315	M1	1	0	Reactome Gene Sets	6	Signaling by Rho GTPases		-26.3905	7.88105	16.705	30293	706	245	45	18.3673	2.47384	390|392|752|1123|1495|1729|1829|1894|1969|2909|3688|3796|3895|4810|5099|5528|5586|5783|6249|7456|8301|8773|8826|8976|9138|9497|9590|10298|10403|10409|10928|11004|23122|23380|23526|23580|26286|29127|54443|55114|55971|65992|81624|81839|284119	RND3|ARHGAP1|FMNL1|CHN1|CTNNA1|DIAPH1|DSG2|ECT2|EPHA2|ARHGAP35|ITGB1|KIF2A|KTN1|NHS|PCDH7|PPP2R5D|PKN2|PTPN13|CLIP1|WIPF1|PICALM|SNAP23|IQGAP1|WASL|ARHGEF1|SLC4A7|AKAP12|PAK4|NDC80|BASP1|RALBP1|KIF2C|CLASP2|SRGAP2|ARHGAP45|CDC42EP4|ARFGAP3|RACGAP1|ANLN|ARHGAP17|BAIAP2L1|DDRGK1|DIAPH3|VANGL1|CAVIN1	-22.3481	0	1	0	0	-26.6413	29.4393
1	-25.9845	R-HSA-9716542	M1	1	0	Reactome Gene Sets	6	Signaling by Rho GTPases, Miro GTPases and RHOBTB3		-25.9845	7.7064	16.4689	30293	722	245	45	18.3673	2.47384	390|392|752|1123|1495|1729|1829|1894|1969|2909|3688|3796|3895|4810|5099|5528|5586|5783|6249|7456|8301|8773|8826|8976|9138|9497|9590|10298|10403|10409|10928|11004|23122|23380|23526|23580|26286|29127|54443|55114|55971|65992|81624|81839|284119	RND3|ARHGAP1|FMNL1|CHN1|CTNNA1|DIAPH1|DSG2|ECT2|EPHA2|ARHGAP35|ITGB1|KIF2A|KTN1|NHS|PCDH7|PPP2R5D|PKN2|PTPN13|CLIP1|WIPF1|PICALM|SNAP23|IQGAP1|WASL|ARHGEF1|SLC4A7|AKAP12|PAK4|NDC80|BASP1|RALBP1|KIF2C|CLASP2|SRGAP2|ARHGAP45|CDC42EP4|ARFGAP3|RACGAP1|ANLN|ARHGAP17|BAIAP2L1|DDRGK1|DIAPH3|VANGL1|CAVIN1	-22.1181	0	1	0	0	-26.6413	29.4393
1	-21.2644	R-HSA-9013149	M1	1	0	Reactome Gene Sets	6	RAC1 GTPase cycle		-21.2644	16.0404	18.5287	30293	185	245	24	9.79592	1.89912	392|752|1123|1894|1969|2909|3688|3895|4810|5586|7456|8773|8826|8976|10298|10928|23380|23526|23580|29127|55114|55971|81624|81839	ARHGAP1|FMNL1|CHN1|ECT2|EPHA2|ARHGAP35|ITGB1|KTN1|NHS|PKN2|WIPF1|SNAP23|IQGAP1|WASL|PAK4|RALBP1|SRGAP2|ARHGAP45|CDC42EP4|RACGAP1|ARHGAP17|BAIAP2L1|DIAPH3|VANGL1	-17.523	0	1	0	0	-26.6413	29.4393
1	-17.7395	R-HSA-9013148	M1	1	0	Reactome Gene Sets	6	CDC42 GTPase cycle		-17.7395	15.9542	16.8543	30293	155	245	20	8.16327	1.74927	392|752|1123|1894|2909|3895|7456|8773|8826|8976|10298|10928|23380|23526|23580|26286|29127|55114|81624|81839	ARHGAP1|FMNL1|CHN1|ECT2|ARHGAP35|KTN1|WIPF1|SNAP23|IQGAP1|WASL|PAK4|RALBP1|SRGAP2|ARHGAP45|CDC42EP4|ARFGAP3|RACGAP1|ARHGAP17|DIAPH3|VANGL1	-14.2991	0	1	0	0	-26.6413	29.4393
1	-14.3393	R-HSA-8980692	M1	1	0	Reactome Gene Sets	6	RHOA GTPase cycle		-14.3393	14.2991	14.595	30293	147	245	17	6.93878	1.62346	392|1729|1894|2909|3895|5099|5586|8773|8826|9138|23526|29127|54443|65992|81624|81839|284119	ARHGAP1|DIAPH1|ECT2|ARHGAP35|KTN1|PCDH7|PKN2|SNAP23|IQGAP1|ARHGEF1|ARHGAP45|RACGAP1|ANLN|DDRGK1|DIAPH3|VANGL1|CAVIN1	-10.9501	0	1	0	0	-26.6413	29.4393
1	-13.8748	R-HSA-9013404	M1	1	0	Reactome Gene Sets	6	RAC2 GTPase cycle		-13.8748	19.6708	15.8381	30293	88	245	14	5.71429	1.48293	392|1829|1969|2909|3688|4810|8826|10298|23580|29127|55114|55971|81624|81839	ARHGAP1|DSG2|EPHA2|ARHGAP35|ITGB1|NHS|IQGAP1|PAK4|CDC42EP4|RACGAP1|ARHGAP17|BAIAP2L1|DIAPH3|VANGL1	-10.5361	0	1	0	0	-26.6413	29.4393
1	-13.8382	R-HSA-9013026	M1	1	0	Reactome Gene Sets	6	RHOB GTPase cycle		-13.8382	22.9626	16.6113	30293	70	245	13	5.30612	1.43208	392|1729|1894|2909|5099|5586|8773|9138|29127|54443|81624|81839|284119	ARHGAP1|DIAPH1|ECT2|ARHGAP35|PCDH7|PKN2|SNAP23|ARHGEF1|RACGAP1|ANLN|DIAPH3|VANGL1|CAVIN1	-10.5361	0	1	0	0	-26.6413	29.4393
1	-13.4605	R-HSA-9013423	M1	1	0	Reactome Gene Sets	6	RAC3 GTPase cycle		-13.4605	18.4152	15.2699	30293	94	245	14	5.71429	1.48293	392|1829|1969|2909|3688|4810|8773|10298|23380|29127|55114|55971|81624|81839	ARHGAP1|DSG2|EPHA2|ARHGAP35|ITGB1|NHS|SNAP23|PAK4|SRGAP2|RACGAP1|ARHGAP17|BAIAP2L1|DIAPH3|VANGL1	-10.1962	0	1	0	0	-26.6413	29.4393
1	-13.3205	R-HSA-9013406	M1	1	0	Reactome Gene Sets	6	RHOQ GTPase cycle		-13.3205	25.1481	16.7649	30293	59	245	12	4.89796	1.37886	392|2909|8773|8826|8976|9497|10298|23380|23580|55114|81624|81839	ARHGAP1|ARHGAP35|SNAP23|IQGAP1|WASL|SLC4A7|PAK4|SRGAP2|CDC42EP4|ARHGAP17|DIAPH3|VANGL1	-10.0909	0	1	0	0	-26.6413	29.4393
1	-11.9325	R-HSA-9035034	M1	1	0	Reactome Gene Sets	6	RHOF GTPase cycle		-11.9325	29.4393	16.6538	30293	42	245	10	4.08163	1.26411	392|1729|8773|9497|9590|10409|23380|55971|81624|81839	ARHGAP1|DIAPH1|SNAP23|SLC4A7|AKAP12|BASP1|SRGAP2|BAIAP2L1|DIAPH3|VANGL1	-8.79319	0	1	0	0	-26.6413	29.4393
1	-10.6853	R-HSA-9013106	M1	1	0	Reactome Gene Sets	6	RHOC GTPase cycle		-10.6853	18.3796	13.5162	30293	74	245	11	4.4898	1.32299	392|1729|2909|5586|8826|9138|29127|54443|81624|81839|284119	ARHGAP1|DIAPH1|ARHGAP35|PKN2|IQGAP1|ARHGEF1|RACGAP1|ANLN|DIAPH3|VANGL1|CAVIN1	-7.64284	0	1	0	0	-26.6413	29.4393
1	-9.34216	R-HSA-9013408	M1	1	0	Reactome Gene Sets	6	RHOG GTPase cycle		-9.34216	16.7088	12.2168	30293	74	245	10	4.08163	1.26411	392|1829|1969|2909|3688|3895|10298|26286|81624|81839	ARHGAP1|DSG2|EPHA2|ARHGAP35|ITGB1|KTN1|PAK4|ARFGAP3|DIAPH3|VANGL1	-6.41366	0	1	0	0	-26.6413	29.4393
1	-9.30531	R-HSA-9013405	M1	1	0	Reactome Gene Sets	6	RHOD GTPase cycle		-9.30531	20.6075	13.0219	30293	54	245	9	3.67347	1.20179	392|1729|2909|9497|9590|29127|55114|81624|81839	ARHGAP1|DIAPH1|ARHGAP35|SLC4A7|AKAP12|RACGAP1|ARHGAP17|DIAPH3|VANGL1	-6.39321	0	1	0	0	-26.6413	29.4393
1	-7.84395	R-HSA-9013409	M1	1	0	Reactome Gene Sets	6	RHOJ GTPase cycle		-7.84395	17.9847	11.3842	30293	55	245	8	3.26531	1.13546	392|2909|8773|8976|9497|10298|81624|81839	ARHGAP1|ARHGAP35|SNAP23|WASL|SLC4A7|PAK4|DIAPH3|VANGL1	-5.09155	0	1	0	0	-26.6413	29.4393
1	-20.3238	GO:0051301	M1	1	0	GO Biological Processes	19	cell division	19_GO:0009987 cellular process	-20.3238	8.14714	14.7862	30293	516	245	34	13.8776	2.20867	989|996|1894|2029|2037|2801|3796|4134|5586|5898|7443|8826|8976|9493|10403|10776|10801|10890|11004|11104|23111|23122|23157|23176|23265|25978|27338|29127|51510|54443|55752|93323|115098|151011	SEPTIN7|CDC27|ECT2|ENSA|EPB41L2|GOLGA2|KIF2A|MAP4|PKN2|RALA|VRK1|IQGAP1|WASL|KIF23|NDC80|ARPP19|SEPTIN9|RAB10|KIF2C|KATNA1|SPART|CLASP2|SEPTIN6|SEPTIN8|EXOC7|CHMP2B|UBE2S|RACGAP1|CHMP5|ANLN|SEPTIN11|HAUS8|CCDC124|SEPTIN10	-16.6793	0	2	1	1	-20.3238	15.5949
1	-12.4318	GO:0061640	M1	1	0	GO Biological Processes	19	cytoskeleton-dependent cytokinesis	19_GO:0009987 cellular process	-12.4318	15.5949	13.91	30293	111	245	14	5.71429	1.48293	989|1894|8826|9493|10801|23157|23176|23265|25978|29127|51510|54443|55752|151011	SEPTIN7|ECT2|IQGAP1|KIF23|SEPTIN9|SEPTIN6|SEPTIN8|EXOC7|CHMP2B|RACGAP1|CHMP5|ANLN|SEPTIN11|SEPTIN10	-9.23449	0	2	0	0	-20.3238	15.5949
1	-12.3226	GO:0000910	M1	1	0	GO Biological Processes	19	cytokinesis	19_GO:0009987 cellular process	-12.3226	15.3188	13.7698	30293	113	245	14	5.71429	1.48293	989|1894|8826|9493|10801|23157|23176|23265|25978|29127|51510|54443|55752|151011	SEPTIN7|ECT2|IQGAP1|KIF23|SEPTIN9|SEPTIN6|SEPTIN8|EXOC7|CHMP2B|RACGAP1|CHMP5|ANLN|SEPTIN11|SEPTIN10	-9.15523	0	2	0	0	-20.3238	15.5949
1	-11.3993	GO:1903047	M1	1	0	GO Biological Processes	19	mitotic cell cycle process	19_GO:0009987 cellular process	-11.3993	5.91131	10.0195	30293	502	245	24	9.79592	1.89912	996|1894|2029|2059|2801|3688|3796|4134|5243|7443|8451|8826|9493|10403|10776|11004|23122|23157|23265|25978|27338|29127|51510|54443	CDC27|ECT2|ENSA|EPS8|GOLGA2|ITGB1|KIF2A|MAP4|ABCB1|VRK1|CUL4A|IQGAP1|KIF23|NDC80|ARPP19|KIF2C|CLASP2|SEPTIN6|EXOC7|CHMP2B|UBE2S|RACGAP1|CHMP5|ANLN	-8.31112	0	2	0	0	-20.3238	15.5949
1	-10.8036	GO:0000278	M1	1	0	GO Biological Processes	19	mitotic cell cycle	19_GO:0009987 cellular process	-10.8036	5.28397	9.44772	30293	585	245	25	10.2041	1.93389	996|1894|2029|2059|2801|3688|3796|4134|5243|6249|7443|8451|8826|9493|10403|10776|11004|23122|23157|23265|25978|27338|29127|51510|54443	CDC27|ECT2|ENSA|EPS8|GOLGA2|ITGB1|KIF2A|MAP4|ABCB1|CLIP1|VRK1|CUL4A|IQGAP1|KIF23|NDC80|ARPP19|KIF2C|CLASP2|SEPTIN6|EXOC7|CHMP2B|UBE2S|RACGAP1|CHMP5|ANLN	-7.73889	0	2	0	0	-20.3238	15.5949
1	-7.64948	GO:0000281	M1	1	0	GO Biological Processes	19	mitotic cytokinesis	19_GO:0009987 cellular process	-7.64948	13.5708	10.2926	30293	82	245	9	3.67347	1.20179	1894|8826|9493|23157|23265|25978|29127|51510|54443	ECT2|IQGAP1|KIF23|SEPTIN6|EXOC7|CHMP2B|RACGAP1|CHMP5|ANLN	-4.92926	0	2	0	0	-20.3238	15.5949
1	-19.652	GO:0030036	M1	1	0	GO Biological Processes	19	actin cytoskeleton organization	19_GO:0009987 cellular process	-19.652	7.75632	14.3317	30293	542	245	34	13.8776	2.20867	390|752|800|1465|1466|1729|2036|2037|2059|2909|3688|3996|4082|4643|5074|7456|8394|8826|8976|9368|11252|11344|23022|23242|29127|54443|55114|55971|65108|65979|81624|84168|84193|92521	RND3|FMNL1|CALD1|CSRP1|CSRP2|DIAPH1|EPB41L1|EPB41L2|EPS8|ARHGAP35|ITGB1|LLGL1|MARCKS|MYO1E|PAWR|WIPF1|PIP5K1A|IQGAP1|WASL|NHERF1|PACSIN2|TWF2|PALLD|COBL|RACGAP1|ANLN|ARHGAP17|BAIAP2L1|MARCKSL1|PHACTR4|DIAPH3|ANTXR1|SETD3|SPECC1	-16.0866	0	3	1	1	-19.652	35.3271
1	-18.9437	GO:0030029	M1	1	0	GO Biological Processes	19	actin filament-based process	19_GO:0009987 cellular process	-18.9437	7.0712	13.7009	30293	612	245	35	14.2857	2.2356	390|752|800|1465|1466|1729|2036|2037|2059|2909|3688|3996|4082|4643|5074|7456|8394|8826|8976|9368|11252|11344|23022|23242|23380|29127|54443|55114|55971|65108|65979|81624|84168|84193|92521	RND3|FMNL1|CALD1|CSRP1|CSRP2|DIAPH1|EPB41L1|EPB41L2|EPS8|ARHGAP35|ITGB1|LLGL1|MARCKS|MYO1E|PAWR|WIPF1|PIP5K1A|IQGAP1|WASL|NHERF1|PACSIN2|TWF2|PALLD|COBL|SRGAP2|RACGAP1|ANLN|ARHGAP17|BAIAP2L1|MARCKSL1|PHACTR4|DIAPH3|ANTXR1|SETD3|SPECC1	-15.4453	0	3	0	0	-19.652	35.3271
1	-11.5348	GO:0097435	M1	1	0	GO Biological Processes	19	supramolecular fiber organization	19_GO:0009987 cellular process	-11.5348	5.45801	9.86576	30293	589	245	26	10.6122	1.9677	390|800|1465|1466|1729|2059|2801|3688|3796|4082|4134|4643|5074|6249|7456|8826|8976|11004|11104|11344|23122|23242|55114|55971|65108|81624	RND3|CALD1|CSRP1|CSRP2|DIAPH1|EPS8|GOLGA2|ITGB1|KIF2A|MARCKS|MAP4|MYO1E|PAWR|CLIP1|WIPF1|IQGAP1|WASL|KIF2C|KATNA1|TWF2|CLASP2|COBL|ARHGAP17|BAIAP2L1|MARCKSL1|DIAPH3	-8.42176	0	3	0	0	-19.652	35.3271
1	-8.93339	GO:0007015	M1	1	0	GO Biological Processes	19	actin filament organization	19_GO:0009987 cellular process	-8.93339	7.14194	9.27275	30293	277	245	16	6.53061	1.57844	390|800|1729|2059|4082|4643|5074|7456|8826|8976|11344|23242|55114|55971|65108|81624	RND3|CALD1|DIAPH1|EPS8|MARCKS|MYO1E|PAWR|WIPF1|IQGAP1|WASL|TWF2|COBL|ARHGAP17|BAIAP2L1|MARCKSL1|DIAPH3	-6.05232	0	3	0	0	-19.652	35.3271
1	-5.40657	GO:0051764	M1	1	0	GO Biological Processes	19	actin crosslink formation	19_GO:0009987 cellular process	-5.40657	35.3271	11.6003	30293	14	245	4	1.63265	0.809635	2059|4082|55971|81624	EPS8|MARCKS|BAIAP2L1|DIAPH3	-3.06099	0	3	0	0	-19.652	35.3271
1	-5.08161	GO:0051017	M1	1	0	GO Biological Processes	19	actin filament bundle assembly	19_GO:0009987 cellular process	-5.08161	12.5741	8.03532	30293	59	245	6	2.44898	0.987473	800|2059|4082|5074|55971|81624	CALD1|EPS8|MARCKS|PAWR|BAIAP2L1|DIAPH3	-2.77156	0	3	0	0	-19.652	35.3271
1	-4.91493	GO:0061572	M1	1	0	GO Biological Processes	19	actin filament bundle organization	19_GO:0009987 cellular process	-4.91493	11.7757	7.73101	30293	63	245	6	2.44898	0.987473	800|2059|4082|5074|55971|81624	CALD1|EPS8|MARCKS|PAWR|BAIAP2L1|DIAPH3	-2.63592	0	3	0	0	-19.652	35.3271
1	-10.1825	GO:0051056	M1	1	0	GO Biological Processes	19	regulation of small GTPase mediated signal transduction	19_GO:0050896 response to stimulus	-10.1825	7.34524	10.0235	30293	303	245	18	7.34694	1.66686	392|1123|1894|2059|2909|3688|4853|6091|8036|9138|9448|10928|23380|23526|27342|29127|55114|79109	ARHGAP1|CHN1|ECT2|EPS8|ARHGAP35|ITGB1|NOTCH2|ROBO1|SHOC2|ARHGEF1|MAP4K4|RALBP1|SRGAP2|ARHGAP45|RABGEF1|RACGAP1|ARHGAP17|MAPKAP1	-7.16126	0	4	1	1	-10.1825	7.34524
1	-6.30384	GO:0046578	M1	1	0	GO Biological Processes	19	regulation of Ras protein signal transduction	19_GO:0050896 response to stimulus	-6.30384	7.12091	7.66257	30293	191	245	11	4.4898	1.32299	2059|2909|3688|4853|6091|8036|9448|10928|27342|55114|79109	EPS8|ARHGAP35|ITGB1|NOTCH2|ROBO1|SHOC2|MAP4K4|RALBP1|RABGEF1|ARHGAP17|MAPKAP1	-3.76655	0	4	0	0	-10.1825	7.34524
1	-3.12271	GO:0035023	M1	1	0	GO Biological Processes	19	regulation of Rho protein signal transduction	19_GO:0050896 response to stimulus	-3.12271	7.02528	5.11115	30293	88	245	5	2.04082	0.90332	2059|2909|3688|6091|10928	EPS8|ARHGAP35|ITGB1|ROBO1|RALBP1	-1.17369	0	4	0	0	-10.1825	7.34524
1	-2.64457	GO:0046579	M1	1	0	GO Biological Processes	19	positive regulation of Ras protein signal transduction	19_GO:0048518 positive regulation of biological process	-2.64457	7.27323	4.67629	30293	68	245	4	1.63265	0.809635	4853|6091|8036|9448	NOTCH2|ROBO1|SHOC2|MAP4K4	-0.806257	0	4	0	0	-10.1825	7.34524
1	-2.46899	GO:0051057	M1	1	0	GO Biological Processes	19	positive regulation of small GTPase mediated signal transduction	19_GO:0048518 positive regulation of biological process	-2.46899	6.50763	4.34095	30293	76	245	4	1.63265	0.809635	4853|6091|8036|9448	NOTCH2|ROBO1|SHOC2|MAP4K4	-0.674528	0	4	0	0	-10.1825	7.34524
1	-10.0635	R-HSA-199991	M1	1	0	Reactome Gene Sets	6	Membrane Trafficking		-10.0635	4.87559	8.90519	30293	634	245	25	10.2041	1.93389	1601|2801|3796|5898|6455|8301|8773|8976|9493|10618|10890|11004|11252|11267|23265|25978|26000|26286|27342|29127|29763|50813|51510|115548|201475	DAB2|GOLGA2|KIF2A|RALA|SH3GL1|PICALM|SNAP23|WASL|KIF23|TGOLN2|RAB10|KIF2C|PACSIN2|SNF8|EXOC7|CHMP2B|TBC1D10B|ARFGAP3|RABGEF1|RACGAP1|PACSIN3|COPS7A|CHMP5|FCHO2|RAB12	-7.0625	0	5	1	1	-10.0635	6.42953
1	-9.52343	R-HSA-5653656	M1	1	0	Reactome Gene Sets	6	Vesicle-mediated transport		-9.52343	4.59305	8.51172	30293	673	245	25	10.2041	1.93389	1601|2801|3796|5898|6455|8301|8773|8976|9493|10618|10890|11004|11252|11267|23265|25978|26000|26286|27342|29127|29763|50813|51510|115548|201475	DAB2|GOLGA2|KIF2A|RALA|SH3GL1|PICALM|SNAP23|WASL|KIF23|TGOLN2|RAB10|KIF2C|PACSIN2|SNF8|EXOC7|CHMP2B|TBC1D10B|ARFGAP3|RABGEF1|RACGAP1|PACSIN3|COPS7A|CHMP5|FCHO2|RAB12	-6.5779	0	5	0	0	-10.0635	6.42953
1	-9.16361	GO:0061024	M1	1	0	GO Biological Processes	19	membrane organization	19_GO:0009987 cellular process	-9.16361	4.24672	8.16876	30293	757	245	26	10.6122	1.9677	5243|5366|7443|8301|8396|8773|8976|9368|10989|11252|11267|23180|23265|25978|26286|29763|51510|55971|57003|63932|81624|85377|115548|201475|283820|408050	ABCB1|PMAIP1|VRK1|PICALM|PIP4K2B|SNAP23|WASL|NHERF1|IMMT|PACSIN2|SNF8|RFTN1|EXOC7|CHMP2B|ARFGAP3|PACSIN3|CHMP5|BAIAP2L1|CCDC47|STEEP1|DIAPH3|MICALL1|FCHO2|RAB12|NOMO2|NOMO3	-6.2673	0	5	0	0	-10.0635	6.42953
1	-6.83086	hsa04144	M1	1	0	KEGG Pathway	24	Endocytosis		-6.83086	6.42953	7.78395	30293	250	245	13	5.30612	1.43208	1601|6455|7456|8394|8976|10890|11267|23111|25978|26286|51510|80223|116987	DAB2|SH3GL1|WIPF1|PIP5K1A|WASL|RAB10|SNF8|SPART|CHMP2B|ARFGAP3|CHMP5|RAB11FIP1|AGAP1	-4.25082	0	5	0	0	-10.0635	6.42953
1	-6.13128	GO:0010256	M1	1	0	GO Biological Processes	19	endomembrane system organization	19_GO:0009987 cellular process	-6.13128	4.0101	6.46266	30293	555	245	18	7.34694	1.66686	2801|7443|8773|9368|10890|11252|11267|23122|25978|29763|51510|55971|57003|63932|85377|252839|283820|408050	GOLGA2|VRK1|SNAP23|NHERF1|RAB10|PACSIN2|SNF8|CLASP2|CHMP2B|PACSIN3|CHMP5|BAIAP2L1|CCDC47|STEEP1|MICALL1|TMEM9|NOMO2|NOMO3	-3.65113	0	5	0	0	-10.0635	6.42953
1	-9.68072	GO:0051668	M1	1	0	GO Biological Processes	19	localization within membrane	19_GO:0051179 localization	-9.68072	5.10562	8.8309	30293	557	245	23	9.38776	1.86334	682|1969|3996|5898|6727|6734|6745|8394|9368|10890|11267|23122|23180|25921|27342|51735|57003|85377|115548|201475|283820|285590|408050	BSG|EPHA2|LLGL1|RALA|SRP14|SRPRA|SSR1|PIP5K1A|NHERF1|RAB10|SNF8|CLASP2|RFTN1|ZDHHC5|RABGEF1|RAPGEF6|CCDC47|MICALL1|FCHO2|RAB12|NOMO2|SH3PXD2B|NOMO3	-6.69898	0	6	1	1	-9.68072	6.03146
1	-8.65453	GO:0072657	M1	1	0	GO Biological Processes	19	protein localization to membrane	19_GO:0051179 localization	-8.65453	5.22811	8.36879	30293	473	245	20	8.16327	1.74927	682|1969|6727|6734|6745|8394|9368|10890|23122|23180|25921|27342|51735|57003|85377|115548|201475|283820|285590|408050	BSG|EPHA2|SRP14|SRPRA|SSR1|PIP5K1A|NHERF1|RAB10|CLASP2|RFTN1|ZDHHC5|RABGEF1|RAPGEF6|CCDC47|MICALL1|FCHO2|RAB12|NOMO2|SH3PXD2B|NOMO3	-5.80243	0	6	0	0	-9.68072	6.03146
1	-5.1386	GO:0072659	M1	1	0	GO Biological Processes	19	protein localization to plasma membrane	19_GO:0051179 localization	-5.1386	6.03146	6.527	30293	205	245	10	4.08163	1.26411	682|1969|8394|9368|10890|23122|25921|51735|115548|201475	BSG|EPHA2|PIP5K1A|NHERF1|RAB10|CLASP2|ZDHHC5|RAPGEF6|FCHO2|RAB12	-2.82044	0	6	0	0	-9.68072	6.03146
1	-4.6883	GO:0090150	M1	1	0	GO Biological Processes	19	establishment of protein localization to membrane	19_GO:0051179 localization	-4.6883	5.35259	5.99631	30293	231	245	10	4.08163	1.26411	6727|6734|6745|10890|23180|27342|57003|85377|283820|408050	SRP14|SRPRA|SSR1|RAB10|RFTN1|RABGEF1|CCDC47|MICALL1|NOMO2|NOMO3	-2.45205	0	6	0	0	-9.68072	6.03146
1	-4.4555	GO:1990778	M1	1	0	GO Biological Processes	19	protein localization to cell periphery	19_GO:0051179 localization	-4.4555	5.02622	5.72537	30293	246	245	10	4.08163	1.26411	682|1969|8394|9368|10890|23122|25921|51735|115548|201475	BSG|EPHA2|PIP5K1A|NHERF1|RAB10|CLASP2|ZDHHC5|RAPGEF6|FCHO2|RAB12	-2.26432	0	6	0	0	-9.68072	6.03146
1	-9.58778	M81	M1	1	0	Canonical Pathways	11	PID CDC42 PATHWAY		-9.58778	17.6636	12.6034	30293	70	245	10	4.08163	1.26411	1495|2059|5606|5608|7525|8826|8976|10298|23265|81624	CTNNA1|EPS8|MAP2K3|MAP2K6|YES1|IQGAP1|WASL|PAK4|EXOC7|DIAPH3	-6.62453	0	7	1	1	-9.58778	28.5334
1	-5.78344	M12	M1	1	0	Canonical Pathways	11	PID RHOA PATHWAY		-5.78344	16.486	9.3872	30293	45	245	6	2.44898	0.987473	1729|3688|5586|5606|5608|8394	DIAPH1|ITGB1|PKN2|MAP2K3|MAP2K6|PIP5K1A	-3.34306	0	7	0	0	-9.58778	28.5334
1	-5.30865	M278	M1	1	0	Canonical Pathways	11	PID RAC1 PATHWAY		-5.30865	13.7383	8.45989	30293	54	245	6	2.44898	0.987473	1495|5606|5608|8394|8826|29127	CTNNA1|MAP2K3|MAP2K6|PIP5K1A|IQGAP1|RACGAP1	-2.97378	0	7	0	0	-9.58778	28.5334
1	-4.77884	hsa05135	M1	1	0	KEGG Pathway	24	Yersinia infection		-4.77884	7.22014	6.5889	30293	137	245	8	3.26531	1.13546	3688|5586|5606|5608|7456|8394|8976|9138	ITGB1|PKN2|MAP2K3|MAP2K6|WIPF1|PIP5K1A|WASL|ARHGEF1	-2.52527	0	7	0	0	-9.58778	28.5334
1	-4.01336	M76	M1	1	0	Canonical Pathways	11	PID P38 ALPHA BETA PATHWAY		-4.01336	16.486	7.66272	30293	30	245	4	1.63265	0.809635	5606|5608|5898|7525	MAP2K3|MAP2K6|RALA|YES1	-1.89261	0	7	0	0	-9.58778	28.5334
1	-3.85151	R-HSA-5210891	M1	1	0	Reactome Gene Sets	6	Uptake and function of anthrax toxins		-3.85151	28.5334	8.96589	30293	13	245	3	1.22449	0.702618	5606|5608|84168	MAP2K3|MAP2K6|ANTXR1	-1.76332	0	7	0	0	-9.58778	28.5334
1	-3.56749	GO:0051770	M1	1	0	GO Biological Processes	19	positive regulation of nitric-oxide synthase biosynthetic process	19_GO:0048518 positive regulation of biological process	-3.56749	23.1834	8.0144	30293	16	245	3	1.22449	0.702618	5606|5608|9590	MAP2K3|MAP2K6|AKAP12	-1.53365	0	7	0	0	-9.58778	28.5334
1	-3.49644	R-HSA-9824439	M1	1	0	Reactome Gene Sets	6	Bacterial Infection Pathways		-3.49644	8.46883	5.76907	30293	73	245	5	2.04082	0.90332	1500|5606|5608|6455|84168	CTNND1|MAP2K3|MAP2K6|SH3GL1|ANTXR1	-1.47104	0	7	0	0	-9.58778	28.5334
1	-3.40918	M267	M1	1	0	Canonical Pathways	11	PID ANTHRAX PATHWAY		-3.40918	20.6075	7.51372	30293	18	245	3	1.22449	0.702618	5606|5608|84168	MAP2K3|MAP2K6|ANTXR1	-1.4101	0	7	0	0	-9.58778	28.5334
1	-3.26915	GO:0051769	M1	1	0	GO Biological Processes	19	regulation of nitric-oxide synthase biosynthetic process	19_GO:0008152 metabolic process	-3.26915	18.5467	7.08799	30293	20	245	3	1.22449	0.702618	5606|5608|9590	MAP2K3|MAP2K6|AKAP12	-1.28741	0	7	0	0	-9.58778	28.5334
1	-2.74342	R-HSA-525793	M1	1	0	Reactome Gene Sets	6	Myogenesis		-2.74342	12.3645	5.62333	30293	30	245	3	1.22449	0.702618	1495|5608|9043	CTNNA1|MAP2K6|SPAG9	-0.872202	0	7	0	0	-9.58778	28.5334
1	-2.7018	R-HSA-5339562	M1	1	0	Reactome Gene Sets	6	Uptake and actions of bacterial toxins		-2.7018	11.9656	5.51576	30293	31	245	3	1.22449	0.702618	5606|5608|84168	MAP2K3|MAP2K6|ANTXR1	-0.841206	0	7	0	0	-9.58778	28.5334
1	-2.62137	M237	M1	1	0	Canonical Pathways	11	PID VEGFR1 2 PATHWAY		-2.62137	7.16782	4.63148	30293	69	245	4	1.63265	0.809635	1495|5606|5608|8826	CTNNA1|MAP2K3|MAP2K6|IQGAP1	-0.792448	0	7	0	0	-9.58778	28.5334
1	-2.36547	hsa05132	M1	1	0	KEGG Pathway	24	Salmonella infection		-2.36547	3.47596	3.54245	30293	249	245	7	2.85714	1.06436	5606|5608|5898|8976|23265|79026|113146	MAP2K3|MAP2K6|RALA|WASL|EXOC7|AHNAK|AHNAK2	-0.592544	0	7	0	0	-9.58778	28.5334
1	-2.34957	WP3915	M1	1	0	WikiPathways	27	Angiopoietin like protein 8 regulatory pathway		-2.34957	4.68352	3.82971	30293	132	245	5	2.04082	0.90332	5606|5608|9448|23265|79109	MAP2K3|MAP2K6|MAP4K4|EXOC7|MAPKAP1	-0.583592	0	7	0	0	-9.58778	28.5334
1	-2.2941	M222	M1	1	0	Canonical Pathways	11	PID CXCR3 PATHWAY		-2.2941	8.62639	4.51887	30293	43	245	3	1.22449	0.702618	5606|5608|79109	MAP2K3|MAP2K6|MAPKAP1	-0.536088	0	7	0	0	-9.58778	28.5334
1	-2.28093	R-HSA-2559583	M1	1	0	Reactome Gene Sets	6	Cellular Senescence		-2.28093	3.80446	3.54762	30293	195	245	6	2.44898	0.987473	996|3159|5606|5608|9448|27338	CDC27|HMGA1|MAP2K3|MAP2K6|MAP4K4|UBE2S	-0.526291	0	7	0	0	-9.58778	28.5334
1	-2.21188	GO:0032892	M1	1	0	GO Biological Processes	19	positive regulation of organic acid transport	19_GO:0051179 localization	-2.21188	8.0638	4.32928	30293	46	245	3	1.22449	0.702618	3688|5608|8140	ITGB1|MAP2K6|SLC7A5	-0.485541	0	7	0	0	-9.58778	28.5334
1	-2.09454	R-HSA-168142	M1	1	0	Reactome Gene Sets	6	Toll Like Receptor 10 (TLR10) Cascade		-2.09454	5.09876	3.65092	30293	97	245	4	1.63265	0.809635	5528|5606|5608|121457	PPP2R5D|MAP2K3|MAP2K6|IKBIP	-0.409082	0	7	0	0	-9.58778	28.5334
1	-2.09454	R-HSA-168176	M1	1	0	Reactome Gene Sets	6	Toll Like Receptor 5 (TLR5) Cascade		-2.09454	5.09876	3.65092	30293	97	245	4	1.63265	0.809635	5528|5606|5608|121457	PPP2R5D|MAP2K3|MAP2K6|IKBIP	-0.409082	0	7	0	0	-9.58778	28.5334
1	-2.09454	R-HSA-975871	M1	1	0	Reactome Gene Sets	6	MyD88 cascade initiated on plasma membrane		-2.09454	5.09876	3.65092	30293	97	245	4	1.63265	0.809635	5528|5606|5608|121457	PPP2R5D|MAP2K3|MAP2K6|IKBIP	-0.409082	0	7	0	0	-9.58778	28.5334
1	-2.01913	WP585	M1	1	0	WikiPathways	27	Interferon type I signaling pathways		-2.01913	6.86916	3.89788	30293	54	245	3	1.22449	0.702618	5606|5608|79109	MAP2K3|MAP2K6|MAPKAP1	-0.354183	0	7	0	0	-9.58778	28.5334
1	-2.0049	R-HSA-975138	M1	1	0	Reactome Gene Sets	6	TRAF6 mediated induction of NFkB and MAP kinases upon TLR7/8 or 9 activation		-2.0049	4.80174	3.48987	30293	103	245	4	1.63265	0.809635	5528|5606|5608|121457	PPP2R5D|MAP2K3|MAP2K6|IKBIP	-0.347119	0	7	0	0	-9.58778	28.5334
1	-8.78134	R-HSA-195258	M1	1	0	Reactome Gene Sets	6	RHO GTPase Effectors		-8.78134	6.44774	8.92982	30293	326	245	17	6.93878	1.62346	752|1495|1729|3688|3796|3895|5528|5586|6249|7456|8826|8976|10403|11004|23122|23380|81624	FMNL1|CTNNA1|DIAPH1|ITGB1|KIF2A|KTN1|PPP2R5D|PKN2|CLIP1|WIPF1|IQGAP1|WASL|NDC80|KIF2C|CLASP2|SRGAP2|DIAPH3	-5.91499	0	8	1	1	-8.78134	15.8519
1	-8.50666	GO:0140694	M1	1	0	GO Biological Processes	19	non-membrane-bounded organelle assembly	19_GO:0009987 cellular process	-8.50666	6.18224	8.67714	30293	340	245	17	6.93878	1.62346	1465|1466|1964|2801|3688|3796|9493|10403|23122|29127|54443|54505|80817|81624|83939|93323|285590	CSRP1|CSRP2|EIF1AX|GOLGA2|ITGB1|KIF2A|KIF23|NDC80|CLASP2|RACGAP1|ANLN|DHX29|CEP44|DIAPH3|EIF2A|HAUS8|SH3PXD2B	-5.69468	0	8	0	0	-8.78134	15.8519
1	-7.67856	R-HSA-5663220	M1	1	0	Reactome Gene Sets	6	RHO GTPases Activate Formins		-7.67856	9.71496	9.33261	30293	140	245	11	4.4898	1.32299	752|1729|3688|3796|5528|6249|10403|11004|23122|23380|81624	FMNL1|DIAPH1|ITGB1|KIF2A|PPP2R5D|CLIP1|NDC80|KIF2C|CLASP2|SRGAP2|DIAPH3	-4.94788	0	8	0	0	-8.78134	15.8519
1	-6.97035	GO:0140014	M1	1	0	GO Biological Processes	19	mitotic nuclear division	19_GO:0009987 cellular process	-6.97035	8.29326	8.45649	30293	164	245	11	4.4898	1.32299	2059|2801|3796|9493|10403|11004|23122|25978|27338|29127|51510	EPS8|GOLGA2|KIF2A|KIF23|NDC80|KIF2C|CLASP2|CHMP2B|UBE2S|RACGAP1|CHMP5	-4.35115	0	8	0	0	-8.78134	15.8519
1	-6.88517	GO:0000226	M1	1	0	GO Biological Processes	19	microtubule cytoskeleton organization	19_GO:0009987 cellular process	-6.88517	4.28696	7.01159	30293	548	245	19	7.7551	1.70876	2011|2801|3688|3796|3996|4134|6249|6566|6674|9493|10403|11004|11104|23122|23380|29127|80817|81624|93323	MARK2|GOLGA2|ITGB1|KIF2A|LLGL1|MAP4|CLIP1|SLC16A1|SPAG1|KIF23|NDC80|KIF2C|KATNA1|CLASP2|SRGAP2|RACGAP1|CEP44|DIAPH3|HAUS8	-4.28989	0	8	0	0	-8.78134	15.8519
1	-5.75656	R-HSA-68886	M1	1	0	Reactome Gene Sets	6	M Phase		-5.75656	4.45835	6.41337	30293	416	245	15	6.12245	1.53165	996|2029|2801|3796|5528|6249|7443|9493|10403|10776|11004|23122|25978|27338|93323	CDC27|ENSA|GOLGA2|KIF2A|PPP2R5D|CLIP1|VRK1|KIF23|NDC80|ARPP19|KIF2C|CLASP2|CHMP2B|UBE2S|HAUS8	-3.33217	0	8	0	0	-8.78134	15.8519
1	-5.70335	GO:0000070	M1	1	0	GO Biological Processes	19	mitotic sister chromatid segregation	19_GO:0009987 cellular process	-5.70335	8.0638	7.50996	30293	138	245	9	3.67347	1.20179	2801|3796|9493|10403|11004|23122|25978|29127|51510	GOLGA2|KIF2A|KIF23|NDC80|KIF2C|CLASP2|CHMP2B|RACGAP1|CHMP5	-3.2893	0	8	0	0	-8.78134	15.8519
1	-5.60049	GO:0000819	M1	1	0	GO Biological Processes	19	sister chromatid segregation	19_GO:0009987 cellular process	-5.60049	7.83665	7.37354	30293	142	245	9	3.67347	1.20179	2801|3796|9493|10403|11004|23122|25978|29127|51510	GOLGA2|KIF2A|KIF23|NDC80|KIF2C|CLASP2|CHMP2B|RACGAP1|CHMP5	-3.21127	0	8	0	0	-8.78134	15.8519
1	-5.43588	R-HSA-69278	M1	1	0	Reactome Gene Sets	6	Cell Cycle, Mitotic		-5.43588	3.75351	5.93882	30293	560	245	17	6.93878	1.62346	996|2029|2237|2801|3796|5528|5981|6249|7443|9493|10403|10776|11004|23122|25978|27338|93323	CDC27|ENSA|FEN1|GOLGA2|KIF2A|PPP2R5D|RFC1|CLIP1|VRK1|KIF23|NDC80|ARPP19|KIF2C|CLASP2|CHMP2B|UBE2S|HAUS8	-3.07919	0	8	0	0	-8.78134	15.8519
1	-5.42429	R-HSA-69618	M1	1	0	Reactome Gene Sets	6	Mitotic Spindle Checkpoint		-5.42429	8.83178	7.49794	30293	112	245	8	3.26531	1.13546	996|3796|5528|6249|10403|11004|23122|27338	CDC27|KIF2A|PPP2R5D|CLIP1|NDC80|KIF2C|CLASP2|UBE2S	-3.07205	0	8	0	0	-8.78134	15.8519
1	-4.96955	GO:1902850	M1	1	0	GO Biological Processes	19	microtubule cytoskeleton organization involved in mitosis	19_GO:0009987 cellular process	-4.96955	7.6679	6.85297	30293	129	245	8	3.26531	1.13546	2801|3688|3796|4134|9493|10403|23122|29127	GOLGA2|ITGB1|KIF2A|MAP4|KIF23|NDC80|CLASP2|RACGAP1	-2.6753	0	8	0	0	-8.78134	15.8519
1	-4.93211	GO:0007052	M1	1	0	GO Biological Processes	19	mitotic spindle organization	19_GO:0009987 cellular process	-4.93211	9.2076	7.19653	30293	94	245	7	2.85714	1.06436	2801|3796|4134|9493|10403|23122|29127	GOLGA2|KIF2A|MAP4|KIF23|NDC80|CLASP2|RACGAP1	-2.64555	0	8	0	0	-8.78134	15.8519
1	-4.87194	GO:0051225	M1	1	0	GO Biological Processes	19	spindle assembly	19_GO:0009987 cellular process	-4.87194	9.01577	7.10294	30293	96	245	7	2.85714	1.06436	2801|3796|9493|10403|23122|29127|93323	GOLGA2|KIF2A|KIF23|NDC80|CLASP2|RACGAP1|HAUS8	-2.60402	0	8	0	0	-8.78134	15.8519
1	-4.81589	M14	M1	1	0	Canonical Pathways	11	PID AURORA B PATHWAY		-4.81589	15.8519	8.38036	30293	39	245	5	2.04082	0.90332	5528|9493|10403|11004|29127	PPP2R5D|KIF23|NDC80|KIF2C|RACGAP1	-2.55521	0	8	0	0	-8.78134	15.8519
1	-4.62446	R-HSA-68882	M1	1	0	Reactome Gene Sets	6	Mitotic Anaphase		-4.62446	5.26149	5.9218	30293	235	245	10	4.08163	1.26411	996|3796|5528|6249|7443|10403|11004|23122|25978|27338	CDC27|KIF2A|PPP2R5D|CLIP1|VRK1|NDC80|KIF2C|CLASP2|CHMP2B|UBE2S	-2.39826	0	8	0	0	-8.78134	15.8519
1	-4.60871	R-HSA-2555396	M1	1	0	Reactome Gene Sets	6	Mitotic Metaphase and Anaphase		-4.60871	5.23919	5.90344	30293	236	245	10	4.08163	1.26411	996|3796|5528|6249|7443|10403|11004|23122|25978|27338	CDC27|KIF2A|PPP2R5D|CLIP1|VRK1|NDC80|KIF2C|CLASP2|CHMP2B|UBE2S	-2.38909	0	8	0	0	-8.78134	15.8519
1	-4.3244	GO:0090307	M1	1	0	GO Biological Processes	19	mitotic spindle assembly	19_GO:0009987 cellular process	-4.3244	12.6168	7.34861	30293	49	245	5	2.04082	0.90332	2801|3796|9493|23122|29127	GOLGA2|KIF2A|KIF23|CLASP2|RACGAP1	-2.15119	0	8	0	0	-8.78134	15.8519
1	-4.31479	GO:0007051	M1	1	0	GO Biological Processes	19	spindle organization	19_GO:0009987 cellular process	-4.31479	6.22113	5.96038	30293	159	245	8	3.26531	1.13546	2801|3796|4134|9493|10403|23122|29127|93323	GOLGA2|KIF2A|MAP4|KIF23|NDC80|CLASP2|RACGAP1|HAUS8	-2.1445	0	8	0	0	-8.78134	15.8519
1	-4.2703	R-HSA-1640170	M1	1	0	Reactome Gene Sets	6	Cell Cycle		-4.2703	3.04192	4.90293	30293	691	245	17	6.93878	1.62346	996|2029|2237|2801|3796|5528|5981|6249|7443|9493|10403|10776|11004|23122|25978|27338|93323	CDC27|ENSA|FEN1|GOLGA2|KIF2A|PPP2R5D|RFC1|CLIP1|VRK1|KIF23|NDC80|ARPP19|KIF2C|CLASP2|CHMP2B|UBE2S|HAUS8	-2.10868	0	8	0	0	-8.78134	15.8519
1	-4.20657	GO:0000280	M1	1	0	GO Biological Processes	19	nuclear division	19_GO:0009987 cellular process	-4.20657	4.27702	5.3046	30293	318	245	11	4.4898	1.32299	2059|2801|3796|9493|10403|11004|23122|25978|27338|29127|51510	EPS8|GOLGA2|KIF2A|KIF23|NDC80|KIF2C|CLASP2|CHMP2B|UBE2S|RACGAP1|CHMP5	-2.05343	0	8	0	0	-8.78134	15.8519
1	-4.0752	GO:0007059	M1	1	0	GO Biological Processes	19	chromosome segregation	19_GO:0009987 cellular process	-4.0752	4.13402	5.16107	30293	329	245	11	4.4898	1.32299	2801|3796|9493|10403|11004|23122|25978|29127|51510|81624|93323	GOLGA2|KIF2A|KIF23|NDC80|KIF2C|CLASP2|CHMP2B|RACGAP1|CHMP5|DIAPH3|HAUS8	-1.93856	0	8	0	0	-8.78134	15.8519
1	-3.92439	GO:0098813	M1	1	0	GO Biological Processes	19	nuclear chromosome segregation	19_GO:0009987 cellular process	-3.92439	4.81733	5.25892	30293	231	245	9	3.67347	1.20179	2801|3796|9493|10403|11004|23122|25978|29127|51510	GOLGA2|KIF2A|KIF23|NDC80|KIF2C|CLASP2|CHMP2B|RACGAP1|CHMP5	-1.82356	0	8	0	0	-8.78134	15.8519
1	-3.90484	GO:0048285	M1	1	0	GO Biological Processes	19	organelle fission	19_GO:0009987 cellular process	-3.90484	3.95376	4.97511	30293	344	245	11	4.4898	1.32299	2059|2801|3796|9493|10403|11004|23122|25978|27338|29127|51510	EPS8|GOLGA2|KIF2A|KIF23|NDC80|KIF2C|CLASP2|CHMP2B|UBE2S|RACGAP1|CHMP5	-1.80935	0	8	0	0	-8.78134	15.8519
1	-3.87639	R-HSA-141424	M1	1	0	Reactome Gene Sets	6	Amplification of signal from the kinetochores		-3.87639	7.72781	5.96165	30293	96	245	6	2.44898	0.987473	3796|5528|6249|10403|11004|23122	KIF2A|PPP2R5D|CLIP1|NDC80|KIF2C|CLASP2	-1.78578	0	8	0	0	-8.78134	15.8519
1	-3.87639	R-HSA-141444	M1	1	0	Reactome Gene Sets	6	Amplification of signal from unattached kinetochores via a MAD2 inhibitory signal		-3.87639	7.72781	5.96165	30293	96	245	6	2.44898	0.987473	3796|5528|6249|10403|11004|23122	KIF2A|PPP2R5D|CLIP1|NDC80|KIF2C|CLASP2	-1.78578	0	8	0	0	-8.78134	15.8519
1	-3.776	R-HSA-2467813	M1	1	0	Reactome Gene Sets	6	Separation of Sister Chromatids		-3.776	5.2061	5.25159	30293	190	245	8	3.26531	1.13546	996|3796|5528|6249|10403|11004|23122|27338	CDC27|KIF2A|PPP2R5D|CLIP1|NDC80|KIF2C|CLASP2|UBE2S	-1.69735	0	8	0	0	-8.78134	15.8519
1	-3.74729	GO:0051276	M1	1	0	GO Biological Processes	19	chromosome organization	19_GO:0009987 cellular process	-3.74729	3.31419	4.6392	30293	485	245	13	5.30612	1.43208	2237|2801|3159|3796|5981|9493|10403|11004|23122|25978|29127|51510|92675	FEN1|GOLGA2|HMGA1|KIF2A|RFC1|KIF23|NDC80|KIF2C|CLASP2|CHMP2B|RACGAP1|CHMP5|DTD1	-1.67567	0	8	0	0	-8.78134	15.8519
1	-3.40942	R-HSA-9648025	M1	1	0	Reactome Gene Sets	6	EML4 and NUDC in mitotic spindle formation		-3.40942	6.34076	5.22642	30293	117	245	6	2.44898	0.987473	3796|5528|6249|10403|11004|23122	KIF2A|PPP2R5D|CLIP1|NDC80|KIF2C|CLASP2	-1.4101	0	8	0	0	-8.78134	15.8519
1	-3.23835	R-HSA-2500257	M1	1	0	Reactome Gene Sets	6	Resolution of Sister Chromatid Cohesion		-3.23835	5.88785	4.96451	30293	126	245	6	2.44898	0.987473	3796|5528|6249|10403|11004|23122	KIF2A|PPP2R5D|CLIP1|NDC80|KIF2C|CLASP2	-1.2641	0	8	0	0	-8.78134	15.8519
1	-2.89244	R-HSA-6811434	M1	1	0	Reactome Gene Sets	6	COPI-dependent Golgi-to-ER retrograde traffic		-2.89244	6.24469	4.71972	30293	99	245	5	2.04082	0.90332	3796|9493|11004|26286|29127	KIF2A|KIF23|KIF2C|ARFGAP3|RACGAP1	-0.981942	0	8	0	0	-8.78134	15.8519
1	-2.87268	R-HSA-983189	M1	1	0	Reactome Gene Sets	6	Kinesins		-2.87268	8.3827	5.12546	30293	59	245	4	1.63265	0.809635	3796|9493|11004|29127	KIF2A|KIF23|KIF2C|RACGAP1	-0.96538	0	8	0	0	-8.78134	15.8519
1	-2.84776	R-HSA-68877	M1	1	0	Reactome Gene Sets	6	Mitotic Prometaphase		-2.84776	4.24272	4.19623	30293	204	245	7	2.85714	1.06436	3796|5528|6249|10403|11004|23122|93323	KIF2A|PPP2R5D|CLIP1|NDC80|KIF2C|CLASP2|HAUS8	-0.942898	0	8	0	0	-8.78134	15.8519
1	-2.56412	R-HSA-69620	M1	1	0	Reactome Gene Sets	6	Cell Cycle Checkpoints		-2.56412	3.38753	3.70179	30293	292	245	8	3.26531	1.13546	996|3796|5528|6249|10403|11004|23122|27338	CDC27|KIF2A|PPP2R5D|CLIP1|NDC80|KIF2C|CLASP2|UBE2S	-0.744395	0	8	0	0	-8.78134	15.8519
1	-2.33574	R-HSA-8856688	M1	1	0	Reactome Gene Sets	6	Golgi-to-ER retrograde transport		-2.33574	4.6483	3.8075	30293	133	245	5	2.04082	0.90332	3796|9493|11004|26286|29127	KIF2A|KIF23|KIF2C|ARFGAP3|RACGAP1	-0.570909	0	8	0	0	-8.78134	15.8519
1	-2.20795	R-HSA-6811442	M1	1	0	Reactome Gene Sets	6	Intra-Golgi and retrograde Golgi-to-ER traffic		-2.20795	3.67262	3.44139	30293	202	245	6	2.44898	0.987473	3796|9493|10618|11004|26286|29127	KIF2A|KIF23|TGOLN2|KIF2C|ARFGAP3|RACGAP1	-0.485541	0	8	0	0	-8.78134	15.8519
1	-8.58506	GO:0031175	M1	1	0	GO Biological Processes	19	neuron projection development	19_GO:0032502 developmental process	-8.58506	4.29447	7.91048	30293	691	245	24	9.79592	1.89912	214|1123|1495|2011|2909|3688|3996|4134|4853|6091|8301|8826|8976|9368|9448|9637|10298|10890|23022|23111|23242|23380|65109|85377	ALCAM|CHN1|CTNNA1|MARK2|ARHGAP35|ITGB1|LLGL1|MAP4|NOTCH2|ROBO1|PICALM|IQGAP1|WASL|NHERF1|MAP4K4|FEZ2|PAK4|RAB10|PALLD|SPART|COBL|SRGAP2|UPF3B|MICALL1	-5.74674	0	9	1	1	-8.58506	8.24299
1	-6.8874	GO:0032989	M1	1	0	GO Biological Processes	19	cellular anatomical entity morphogenesis	19_GO:0032502 developmental process	-6.8874	4.08743	6.92667	30293	605	245	20	8.16327	1.74927	214|1123|1465|1466|2909|3688|3996|4853|6091|8301|8826|8976|9448|9637|10890|11252|23022|23111|23242|23380	ALCAM|CHN1|CSRP1|CSRP2|ARHGAP35|ITGB1|LLGL1|NOTCH2|ROBO1|PICALM|IQGAP1|WASL|MAP4K4|FEZ2|RAB10|PACSIN2|PALLD|SPART|COBL|SRGAP2	-4.28989	0	9	0	0	-8.58506	8.24299
1	-6.86706	GO:0048858	M1	1	0	GO Biological Processes	19	cell projection morphogenesis	19_GO:0032502 developmental process	-6.86706	4.50528	7.09291	30293	494	245	18	7.34694	1.66686	214|1123|2909|3688|3996|4853|6091|8301|8826|8976|9448|9637|10890|11252|23022|23111|23242|23380	ALCAM|CHN1|ARHGAP35|ITGB1|LLGL1|NOTCH2|ROBO1|PICALM|IQGAP1|WASL|MAP4K4|FEZ2|RAB10|PACSIN2|PALLD|SPART|COBL|SRGAP2	-4.27946	0	9	0	0	-8.58506	8.24299
1	-6.7153	GO:0000902	M1	1	0	GO Biological Processes	19	cell morphogenesis	19_GO:0032502 developmental process	-6.7153	3.81845	6.71216	30293	680	245	21	8.57143	1.78848	214|1123|1894|1969|2909|3688|3996|4853|6091|8301|8826|8976|9368|9448|9637|10890|11252|23022|23111|23242|23380	ALCAM|CHN1|ECT2|EPHA2|ARHGAP35|ITGB1|LLGL1|NOTCH2|ROBO1|PICALM|IQGAP1|WASL|NHERF1|MAP4K4|FEZ2|RAB10|PACSIN2|PALLD|SPART|COBL|SRGAP2	-4.14999	0	9	0	0	-8.58506	8.24299
1	-6.29358	GO:0048812	M1	1	0	GO Biological Processes	19	neuron projection morphogenesis	19_GO:0032502 developmental process	-6.29358	4.3429	6.6944	30293	484	245	17	6.93878	1.62346	214|1123|2909|3688|3996|4853|6091|8301|8826|8976|9448|9637|10890|23022|23111|23242|23380	ALCAM|CHN1|ARHGAP35|ITGB1|LLGL1|NOTCH2|ROBO1|PICALM|IQGAP1|WASL|MAP4K4|FEZ2|RAB10|PALLD|SPART|COBL|SRGAP2	-3.76302	0	9	0	0	-8.58506	8.24299
1	-6.23195	GO:0120039	M1	1	0	GO Biological Processes	19	plasma membrane bounded cell projection morphogenesis	19_GO:0032502 developmental process	-6.23195	4.29849	6.64006	30293	489	245	17	6.93878	1.62346	214|1123|2909|3688|3996|4853|6091|8301|8826|8976|9448|9637|10890|23022|23111|23242|23380	ALCAM|CHN1|ARHGAP35|ITGB1|LLGL1|NOTCH2|ROBO1|PICALM|IQGAP1|WASL|MAP4K4|FEZ2|RAB10|PALLD|SPART|COBL|SRGAP2	-3.7397	0	9	0	0	-8.58506	8.24299
1	-5.6929	GO:0061564	M1	1	0	GO Biological Processes	19	axon development	19_GO:0032502 developmental process	-5.6929	4.4054	6.35355	30293	421	245	15	6.12245	1.53165	214|1123|1495|2011|2909|3688|3996|4853|6091|8301|9637|10890|23022|23111|23242	ALCAM|CHN1|CTNNA1|MARK2|ARHGAP35|ITGB1|LLGL1|NOTCH2|ROBO1|PICALM|FEZ2|RAB10|PALLD|SPART|COBL	-3.28393	0	9	0	0	-8.58506	8.24299
1	-5.45946	GO:0048667	M1	1	0	GO Biological Processes	19	cell morphogenesis involved in neuron differentiation	19_GO:0032502 developmental process	-5.45946	4.21517	6.13444	30293	440	245	15	6.12245	1.53165	214|1123|2909|3688|3996|4853|6091|8301|8976|9368|9637|10890|23022|23111|23242	ALCAM|CHN1|ARHGAP35|ITGB1|LLGL1|NOTCH2|ROBO1|PICALM|WASL|NHERF1|FEZ2|RAB10|PALLD|SPART|COBL	-3.09371	0	9	0	0	-8.58506	8.24299
1	-4.99308	GO:0007409	M1	1	0	GO Biological Processes	19	axonogenesis	19_GO:0032502 developmental process	-4.99308	4.39176	5.89485	30293	366	245	13	5.30612	1.43208	214|1123|2909|3688|3996|4853|6091|8301|9637|10890|23022|23111|23242	ALCAM|CHN1|ARHGAP35|ITGB1|LLGL1|NOTCH2|ROBO1|PICALM|FEZ2|RAB10|PALLD|SPART|COBL	-2.69493	0	9	0	0	-8.58506	8.24299
1	-2.6392	GO:0048588	M1	1	0	GO Biological Processes	19	developmental cell growth	19_GO:0040007 growth	-2.6392	5.47101	4.29957	30293	113	245	5	2.04082	0.90332	214|3688|8826|23111|23242	ALCAM|ITGB1|IQGAP1|SPART|COBL	-0.802233	0	9	0	0	-8.58506	8.24299
1	-2.60729	GO:0007411	M1	1	0	GO Biological Processes	19	axon guidance	19_GO:0032502 developmental process	-2.60729	3.84673	3.87012	30293	225	245	7	2.85714	1.06436	214|1123|2909|4853|6091|9637|23022	ALCAM|CHN1|ARHGAP35|NOTCH2|ROBO1|FEZ2|PALLD	-0.782416	0	9	0	0	-8.58506	8.24299
1	-2.60729	GO:0097485	M1	1	0	GO Biological Processes	19	neuron projection guidance	19_GO:0032502 developmental process	-2.60729	3.84673	3.87012	30293	225	245	7	2.85714	1.06436	214|1123|2909|4853|6091|9637|23022	ALCAM|CHN1|ARHGAP35|NOTCH2|ROBO1|FEZ2|PALLD	-0.782416	0	9	0	0	-8.58506	8.24299
1	-2.60606	GO:0016049	M1	1	0	GO Biological Processes	19	cell growth	19_GO:0040007 growth	-2.60606	5.37587	4.24529	30293	115	245	5	2.04082	0.90332	214|3688|8826|23111|23242	ALCAM|ITGB1|IQGAP1|SPART|COBL	-0.782416	0	9	0	0	-8.58506	8.24299
1	-2.28166	GO:0060560	M1	1	0	GO Biological Processes	19	developmental growth involved in morphogenesis	19_GO:0040007 growth	-2.28166	4.51259	3.72083	30293	137	245	5	2.04082	0.90332	214|3688|8826|23111|23242	ALCAM|ITGB1|IQGAP1|SPART|COBL	-0.526291	0	9	0	0	-8.58506	8.24299
1	-2.2386	GO:0008038	M1	1	0	GO Biological Processes	19	neuron recognition	19_GO:0032502 developmental process	-2.2386	8.24299	4.39051	30293	45	245	3	1.22449	0.702618	2909|6091|23022	ARHGAP35|ROBO1|PALLD	-0.502589	0	9	0	0	-8.58506	8.24299
1	-8.5249	WP3888	M1	1	0	WikiPathways	27	VEGFA VEGFR2 signaling		-8.5249	5.43809	8.38928	30293	432	245	19	7.7551	1.70876	682|1465|1466|1495|1500|1969|3688|5606|5608|6924|8754|8826|10061|54505|55379|55854|79109|83939|115098	BSG|CSRP1|CSRP2|CTNNA1|CTNND1|EPHA2|ITGB1|MAP2K3|MAP2K6|ELOA|ADAM9|IQGAP1|ABCF2|DHX29|LRRC59|ZC3H15|MAPKAP1|EIF2A|CCDC124	-5.69995	0	10	1	1	-8.5249	5.43809
1	-8.17514	GO:0043547	M1	1	0	GO Biological Processes	19	positive regulation of GTPase activity	19_GO:0065007 biological regulation	-8.17514	7.52621	8.97115	30293	230	245	14	5.71429	1.48293	1894|1969|3688|6251|8301|8394|9448|10928|23380|23526|26000|51735|55854|116987	ECT2|EPHA2|ITGB1|RSU1|PICALM|PIP5K1A|MAP4K4|RALBP1|SRGAP2|ARHGAP45|TBC1D10B|RAPGEF6|ZC3H15|AGAP1	-5.37574	0	11	1	1	-8.17514	7.52621
1	-7.58909	GO:0043087	M1	1	0	GO Biological Processes	19	regulation of GTPase activity	19_GO:0065007 biological regulation	-7.58909	6.20292	8.16404	30293	299	245	15	6.12245	1.53165	1123|1894|1969|3688|6251|8301|8394|9448|10928|23380|23526|26000|51735|55854|116987	CHN1|ECT2|EPHA2|ITGB1|RSU1|PICALM|PIP5K1A|MAP4K4|RALBP1|SRGAP2|ARHGAP45|TBC1D10B|RAPGEF6|ZC3H15|AGAP1	-4.88907	0	11	0	0	-8.17514	7.52621
1	-6.2565	GO:0051345	M1	1	0	GO Biological Processes	19	positive regulation of hydrolase activity	19_GO:0065007 biological regulation	-6.2565	4.31615	6.66171	30293	487	245	17	6.93878	1.62346	1894|1969|3688|5366|6091|6251|8301|8394|9448|10928|23380|23526|26000|51735|55854|65992|116987	ECT2|EPHA2|ITGB1|PMAIP1|ROBO1|RSU1|PICALM|PIP5K1A|MAP4K4|RALBP1|SRGAP2|ARHGAP45|TBC1D10B|RAPGEF6|ZC3H15|DDRGK1|AGAP1	-3.7397	0	11	0	0	-8.17514	7.52621
1	-4.86235	GO:0051336	M1	1	0	GO Biological Processes	19	regulation of hydrolase activity	19_GO:0065007 biological regulation	-4.86235	3.11986	5.3191	30293	753	245	19	7.7551	1.70876	831|1123|1894|1969|3688|5366|6091|6251|8301|8394|9448|10928|23380|23526|26000|51735|55854|65992|116987	CAST|CHN1|ECT2|EPHA2|ITGB1|PMAIP1|ROBO1|RSU1|PICALM|PIP5K1A|MAP4K4|RALBP1|SRGAP2|ARHGAP45|TBC1D10B|RAPGEF6|ZC3H15|DDRGK1|AGAP1	-2.59806	0	11	0	0	-8.17514	7.52621
1	-3.77886	GO:0090630	M1	1	0	GO Biological Processes	19	activation of GTPase activity	19_GO:0065007 biological regulation	-3.77886	7.41869	5.80541	30293	100	245	6	2.44898	0.987473	1894|1969|8394|23526|26000|116987	ECT2|EPHA2|PIP5K1A|ARHGAP45|TBC1D10B|AGAP1	-1.69784	0	11	0	0	-8.17514	7.52621
1	-7.93359	GO:0051493	M1	1	0	GO Biological Processes	19	regulation of cytoskeleton organization	19_GO:0050789 regulation of biological process	-7.93359	4.73735	7.77753	30293	522	245	20	8.16327	1.74927	390|1729|1894|2011|2059|2909|4070|5898|6249|8500|11344|23122|23580|25978|51510|54828|55114|55971|81624|93323	RND3|DIAPH1|ECT2|MARK2|EPS8|ARHGAP35|TACSTD2|RALA|CLIP1|PPFIA1|TWF2|CLASP2|CDC42EP4|CHMP2B|CHMP5|BCAS3|ARHGAP17|BAIAP2L1|DIAPH3|HAUS8	-5.14642	0	12	1	1	-7.93359	24.729
1	-5.65653	GO:0051129	M1	1	0	GO Biological Processes	19	negative regulation of cellular component organization	19_GO:0048519 negative regulation of biological process	-5.65653	3.4062	5.92563	30293	726	245	20	8.16327	1.74927	1601|2059|4070|4134|5783|8301|8500|8976|9637|10403|10923|11252|11344|23111|23122|27342|29763|54552|81624|84168	DAB2|EPS8|TACSTD2|MAP4|PTPN13|PICALM|PPFIA1|WASL|FEZ2|NDC80|SUB1|PACSIN2|TWF2|SPART|CLASP2|RABGEF1|PACSIN3|GNL3L|DIAPH3|ANTXR1	-3.25754	0	12	0	0	-7.93359	24.729
1	-5.45165	GO:0032970	M1	1	0	GO Biological Processes	19	regulation of actin filament-based process	19_GO:0050789 regulation of biological process	-5.45165	4.49618	6.23404	30293	385	245	14	5.71429	1.48293	390|1829|1894|2059|2909|4070|5898|8500|11344|23122|23580|54828|55114|55971	RND3|DSG2|ECT2|EPS8|ARHGAP35|TACSTD2|RALA|PPFIA1|TWF2|CLASP2|CDC42EP4|BCAS3|ARHGAP17|BAIAP2L1	-3.09045	0	12	0	0	-7.93359	24.729
1	-5.28121	GO:0032956	M1	1	0	GO Biological Processes	19	regulation of actin cytoskeleton organization	19_GO:0050789 regulation of biological process	-5.28121	4.67263	6.18592	30293	344	245	13	5.30612	1.43208	390|1894|2059|2909|4070|5898|8500|11344|23122|23580|54828|55114|55971	RND3|ECT2|EPS8|ARHGAP35|TACSTD2|RALA|PPFIA1|TWF2|CLASP2|CDC42EP4|BCAS3|ARHGAP17|BAIAP2L1	-2.95058	0	12	0	0	-7.93359	24.729
1	-3.927	GO:0010639	M1	1	0	GO Biological Processes	19	negative regulation of organelle organization	19_GO:0048519 negative regulation of biological process	-3.927	3.97688	4.99929	30293	342	245	11	4.4898	1.32299	2059|4070|4134|8500|9637|10403|10923|11344|23122|54552|81624	EPS8|TACSTD2|MAP4|PPFIA1|FEZ2|NDC80|SUB1|TWF2|CLASP2|GNL3L|DIAPH3	-1.82356	0	12	0	0	-7.93359	24.729
1	-3.65507	GO:0010458	M1	1	0	GO Biological Processes	19	exit from mitosis	19_GO:0009987 cellular process	-3.65507	24.729	8.30043	30293	15	245	3	1.22449	0.702618	2059|23122|27338	EPS8|CLASP2|UBE2S	-1.60056	0	12	0	0	-7.93359	24.729
1	-3.4374	GO:1902903	M1	1	0	GO Biological Processes	19	regulation of supramolecular fiber organization	19_GO:0050789 regulation of biological process	-3.4374	3.48742	4.4644	30293	390	245	11	4.4898	1.32299	2059|2909|4070|6249|8500|11344|23122|23580|55971|81624|93323	EPS8|ARHGAP35|TACSTD2|CLIP1|PPFIA1|TWF2|CLASP2|CDC42EP4|BAIAP2L1|DIAPH3|HAUS8	-1.42424	0	12	0	0	-7.93359	24.729
1	-2.74442	GO:0110053	M1	1	0	GO Biological Processes	19	regulation of actin filament organization	19_GO:0050789 regulation of biological process	-2.74442	3.62329	3.93153	30293	273	245	8	3.26531	1.13546	2059|2909|4070|8500|11344|23122|23580|55971	EPS8|ARHGAP35|TACSTD2|PPFIA1|TWF2|CLASP2|CDC42EP4|BAIAP2L1	-0.872202	0	12	0	0	-7.93359	24.729
1	-2.71675	GO:0051494	M1	1	0	GO Biological Processes	19	negative regulation of cytoskeleton organization	19_GO:0048519 negative regulation of biological process	-2.71675	4.66585	4.18488	30293	159	245	6	2.44898	0.987473	2059|4070|8500|11344|23122|81624	EPS8|TACSTD2|PPFIA1|TWF2|CLASP2|DIAPH3	-0.848955	0	12	0	0	-7.93359	24.729
1	-2.69218	GO:1901880	M1	1	0	GO Biological Processes	19	negative regulation of protein depolymerization	19_GO:0048519 negative regulation of biological process	-2.69218	7.49363	4.76871	30293	66	245	4	1.63265	0.809635	2059|11344|23122|81624	EPS8|TWF2|CLASP2|DIAPH3	-0.833106	0	12	0	0	-7.93359	24.729
1	-2.66253	GO:1902904	M1	1	0	GO Biological Processes	19	negative regulation of supramolecular fiber organization	19_GO:0048519 negative regulation of biological process	-2.66253	4.55135	4.10513	30293	163	245	6	2.44898	0.987473	2059|4070|8500|11344|23122|81624	EPS8|TACSTD2|PPFIA1|TWF2|CLASP2|DIAPH3	-0.819221	0	12	0	0	-7.93359	24.729
1	-2.62137	R-HSA-9662360	M1	1	0	Reactome Gene Sets	6	Sensory processing of sound by inner hair cells of the cochlea		-2.62137	7.16782	4.63148	30293	69	245	4	1.63265	0.809635	490|2036|2059|11344	ATP2B1|EPB41L1|EPS8|TWF2	-0.792448	0	12	0	0	-7.93359	24.729
1	-2.46899	GO:0043242	M1	1	0	GO Biological Processes	19	negative regulation of protein-containing complex disassembly	19_GO:0048519 negative regulation of biological process	-2.46899	6.50763	4.34095	30293	76	245	4	1.63265	0.809635	2059|11344|23122|81624	EPS8|TWF2|CLASP2|DIAPH3	-0.674528	0	12	0	0	-7.93359	24.729
1	-2.46899	R-HSA-9659379	M1	1	0	Reactome Gene Sets	6	Sensory processing of sound		-2.46899	6.50763	4.34095	30293	76	245	4	1.63265	0.809635	490|2036|2059|11344	ATP2B1|EPB41L1|EPS8|TWF2	-0.674528	0	12	0	0	-7.93359	24.729
1	-2.25961	GO:1901879	M1	1	0	GO Biological Processes	19	regulation of protein depolymerization	19_GO:0050789 regulation of biological process	-2.25961	5.68482	3.95135	30293	87	245	4	1.63265	0.809635	2059|11344|23122|81624	EPS8|TWF2|CLASP2|DIAPH3	-0.513838	0	12	0	0	-7.93359	24.729
1	-2.18769	GO:0032271	M1	1	0	GO Biological Processes	19	regulation of protein polymerization	19_GO:0050789 regulation of biological process	-2.18769	3.63661	3.41191	30293	204	245	6	2.44898	0.987473	2059|6249|11344|23580|55971|93323	EPS8|CLIP1|TWF2|CDC42EP4|BAIAP2L1|HAUS8	-0.469699	0	12	0	0	-7.93359	24.729
1	-2.14317	GO:0043254	M1	1	0	GO Biological Processes	19	regulation of protein-containing complex assembly	19_GO:0050789 regulation of biological process	-2.14317	2.66859	3.09811	30293	417	245	9	3.67347	1.20179	2059|6249|11344|23176|23580|54552|55971|93323|134957	EPS8|CLIP1|TWF2|SEPTIN8|CDC42EP4|GNL3L|BAIAP2L1|HAUS8|STXBP5	-0.437888	0	12	0	0	-7.93359	24.729
1	-2.07175	GO:0008064	M1	1	0	GO Biological Processes	19	regulation of actin polymerization or depolymerization	19_GO:0050789 regulation of biological process	-2.07175	4.01444	3.38643	30293	154	245	5	2.04082	0.90332	2059|2909|11344|23580|55971	EPS8|ARHGAP35|TWF2|CDC42EP4|BAIAP2L1	-0.391035	0	12	0	0	-7.93359	24.729
1	-2.03769	GO:0030832	M1	1	0	GO Biological Processes	19	regulation of actin filament length	19_GO:0050789 regulation of biological process	-2.03769	3.93774	3.33241	30293	157	245	5	2.04082	0.90332	2059|2909|11344|23580|55971	EPS8|ARHGAP35|TWF2|CDC42EP4|BAIAP2L1	-0.364472	0	12	0	0	-7.93359	24.729
1	-2.01913	R-HSA-9662361	M1	1	0	Reactome Gene Sets	6	Sensory processing of sound by outer hair cells of the cochlea		-2.01913	6.86916	3.89788	30293	54	245	3	1.22449	0.702618	2036|2059|11344	EPB41L1|EPS8|TWF2	-0.354183	0	12	0	0	-7.93359	24.729
1	-2.01244	GO:0090066	M1	1	0	GO Biological Processes	19	regulation of anatomical structure size	19_GO:0065007 biological regulation	-2.01244	2.39622	2.88853	30293	516	245	10	4.08163	1.26411	490|2059|2909|3688|8301|9368|11344|23111|23580|55971	ATP2B1|EPS8|ARHGAP35|ITGB1|PICALM|NHERF1|TWF2|SPART|CDC42EP4|BAIAP2L1	-0.351122	0	12	0	0	-7.93359	24.729
1	-7.91944	GO:0120032	M1	1	0	GO Biological Processes	19	regulation of plasma membrane bounded cell projection assembly	19_GO:0050789 regulation of biological process	-7.91944	7.95734	8.9586	30293	202	245	13	5.30612	1.43208	989|1969|2059|2909|4070|4134|5898|8976|10801|11344|23242|23580|54443	SEPTIN7|EPHA2|EPS8|ARHGAP35|TACSTD2|MAP4|RALA|WASL|SEPTIN9|TWF2|COBL|CDC42EP4|ANLN	-5.14417	0	13	1	1	-7.91944	11.1392
1	-7.86829	GO:0060491	M1	1	0	GO Biological Processes	19	regulation of cell projection assembly	19_GO:0050789 regulation of biological process	-7.86829	7.87933	8.90219	30293	204	245	13	5.30612	1.43208	989|1969|2059|2909|4070|4134|5898|8976|10801|11344|23242|23580|54443	SEPTIN7|EPHA2|EPS8|ARHGAP35|TACSTD2|MAP4|RALA|WASL|SEPTIN9|TWF2|COBL|CDC42EP4|ANLN	-5.1046	0	13	0	0	-7.91944	11.1392
1	-7.59984	GO:0120034	M1	1	0	GO Biological Processes	19	positive regulation of plasma membrane bounded cell projection assembly	19_GO:0048518 positive regulation of biological process	-7.59984	11.1392	9.66339	30293	111	245	10	4.08163	1.26411	989|2059|2909|5898|8976|10801|11344|23242|23580|54443	SEPTIN7|EPS8|ARHGAP35|RALA|WASL|SEPTIN9|TWF2|COBL|CDC42EP4|ANLN	-4.88984	0	13	0	0	-7.91944	11.1392
1	-7.39727	GO:0044089	M1	1	0	GO Biological Processes	19	positive regulation of cellular component biogenesis	19_GO:0048518 positive regulation of biological process	-7.39727	4.62451	7.43913	30293	508	245	19	7.7551	1.70876	989|1969|2059|2909|5898|6249|8396|8976|9448|10801|11267|11344|23122|23242|23580|54443|54552|55971|79837	SEPTIN7|EPHA2|EPS8|ARHGAP35|RALA|CLIP1|PIP4K2B|WASL|MAP4K4|SEPTIN9|SNF8|TWF2|CLASP2|COBL|CDC42EP4|ANLN|GNL3L|BAIAP2L1|PIP4K2C	-4.73504	0	13	0	0	-7.91944	11.1392
1	-6.33202	GO:0120035	M1	1	0	GO Biological Processes	19	regulation of plasma membrane bounded cell projection organization	19_GO:0050789 regulation of biological process	-6.33202	3.76966	6.47591	30293	656	245	20	8.16327	1.74927	989|1123|1601|1969|2011|2059|2909|4070|4134|5898|6091|8036|8976|10801|11344|23111|23242|23580|27020|54443	SEPTIN7|CHN1|DAB2|EPHA2|MARK2|EPS8|ARHGAP35|TACSTD2|MAP4|RALA|ROBO1|SHOC2|WASL|SEPTIN9|TWF2|SPART|COBL|CDC42EP4|NPTN|ANLN	-3.7879	0	13	0	0	-7.91944	11.1392
1	-6.16937	GO:0031344	M1	1	0	GO Biological Processes	19	regulation of cell projection organization	19_GO:0050789 regulation of biological process	-6.16937	3.67991	6.34372	30293	672	245	20	8.16327	1.74927	989|1123|1601|1969|2011|2059|2909|4070|4134|5898|6091|8036|8976|10801|11344|23111|23242|23580|27020|54443	SEPTIN7|CHN1|DAB2|EPHA2|MARK2|EPS8|ARHGAP35|TACSTD2|MAP4|RALA|ROBO1|SHOC2|WASL|SEPTIN9|TWF2|SPART|COBL|CDC42EP4|NPTN|ANLN	-3.68324	0	13	0	0	-7.91944	11.1392
1	-5.78978	GO:0031346	M1	1	0	GO Biological Processes	19	positive regulation of cell projection organization	19_GO:0048518 positive regulation of biological process	-5.78978	4.80841	6.56386	30293	360	245	14	5.71429	1.48293	989|2011|2059|2909|5898|6091|8036|8976|10801|11344|23242|23580|27020|54443	SEPTIN7|MARK2|EPS8|ARHGAP35|RALA|ROBO1|SHOC2|WASL|SEPTIN9|TWF2|COBL|CDC42EP4|NPTN|ANLN	-3.34394	0	13	0	0	-7.91944	11.1392
1	-4.73317	GO:0008360	M1	1	0	GO Biological Processes	19	regulation of cell shape	19_GO:0032502 developmental process	-4.73317	7.11625	6.52619	30293	139	245	8	3.26531	1.13546	752|989|1729|2011|2059|2909|9368|23580	FMNL1|SEPTIN7|DIAPH1|MARK2|EPS8|ARHGAP35|NHERF1|CDC42EP4	-2.49007	0	13	0	0	-7.91944	11.1392
1	-3.73273	GO:0022604	M1	1	0	GO Biological Processes	19	regulation of cell morphogenesis	19_GO:0032502 developmental process	-3.73273	4.54206	5.02655	30293	245	245	9	3.67347	1.20179	752|989|1729|2011|2059|2909|9043|9368|23580	FMNL1|SEPTIN7|DIAPH1|MARK2|EPS8|ARHGAP35|SPAG9|NHERF1|CDC42EP4	-1.66704	0	13	0	0	-7.91944	11.1392
1	-2.75852	GO:0050770	M1	1	0	GO Biological Processes	19	regulation of axonogenesis	19_GO:0032502 developmental process	-2.75852	4.75557	4.24647	30293	156	245	6	2.44898	0.987473	1123|2011|2909|6091|11344|23111	CHN1|MARK2|ARHGAP35|ROBO1|TWF2|SPART	-0.880439	0	13	0	0	-7.91944	11.1392
1	-2.68944	GO:0010976	M1	1	0	GO Biological Processes	19	positive regulation of neuron projection development	19_GO:0032502 developmental process	-2.68944	4.60788	4.14468	30293	161	245	6	2.44898	0.987473	2011|2909|8036|11344|23242|27020	MARK2|ARHGAP35|SHOC2|TWF2|COBL|NPTN	-0.833106	0	13	0	0	-7.91944	11.1392
1	-2.35441	GO:0010975	M1	1	0	GO Biological Processes	19	regulation of neuron projection development	19_GO:0032502 developmental process	-2.35441	2.69379	3.30179	30293	459	245	10	4.08163	1.26411	1123|1601|2011|2909|6091|8036|11344|23111|23242|27020	CHN1|DAB2|MARK2|ARHGAP35|ROBO1|SHOC2|TWF2|SPART|COBL|NPTN	-0.584266	0	13	0	0	-7.91944	11.1392
1	-7.68311	CORUM:1345	M1	1	0	CORUM	33	Septin complex		-7.68311	98.9159	19.7716	30293	5	245	4	1.63265	0.809635	989|10801|23176|55752	SEPTIN7|SEPTIN9|SEPTIN8|SEPTIN11	-4.94788	0	14	1	1	-7.68311	98.9159
1	-5.51056	hsa05100	M1	1	0	KEGG Pathway	24	Bacterial invasion of epithelial cells		-5.51056	11.2404	8.12428	30293	77	245	7	2.85714	1.06436	1495|3688|8976|10801|23157|23176|55752	CTNNA1|ITGB1|WASL|SEPTIN9|SEPTIN6|SEPTIN8|SEPTIN11	-3.13558	0	14	0	0	-7.68311	98.9159
1	-3.70646	hsa05131	M1	1	0	KEGG Pathway	24	Shigellosis		-3.70646	4.50528	4.99479	30293	247	245	9	3.67347	1.20179	831|989|1729|3688|8976|10801|23157|23176|55752	CAST|SEPTIN7|DIAPH1|ITGB1|WASL|SEPTIN9|SEPTIN6|SEPTIN8|SEPTIN11	-1.64402	0	14	0	0	-7.68311	98.9159
1	-7.47691	GO:0022411	M1	1	0	GO Biological Processes	19	cellular component disassembly	19_GO:0009987 cellular process	-7.47691	5.63623	7.88892	30293	351	245	16	6.53061	1.57844	2011|2801|3159|3796|4134|6455|7443|11004|11344|25978|51510|65992|81624|84305|90850|285590	MARK2|GOLGA2|HMGA1|KIF2A|MAP4|SH3GL1|VRK1|KIF2C|TWF2|CHMP2B|CHMP5|DDRGK1|DIAPH3|PYM1|ZNF598|SH3PXD2B	-4.78665	0	15	1	1	-7.47691	12.3645
1	-5.03878	GO:0031109	M1	1	0	GO Biological Processes	19	microtubule polymerization or depolymerization	19_GO:0009987 cellular process	-5.03878	12.3645	7.95654	30293	60	245	6	2.44898	0.987473	2801|3796|4134|11004|23122|81624	GOLGA2|KIF2A|MAP4|KIF2C|CLASP2|DIAPH3	-2.73274	0	15	0	0	-7.47691	12.3645
1	-3.43527	GO:0046785	M1	1	0	GO Biological Processes	19	microtubule polymerization	19_GO:0009987 cellular process	-3.43527	11.7757	6.31015	30293	42	245	4	1.63265	0.809635	2801|4134|23122|81624	GOLGA2|MAP4|CLASP2|DIAPH3	-1.42424	0	15	0	0	-7.47691	12.3645
1	-3.08114	GO:1903008	M1	1	0	GO Biological Processes	19	organelle disassembly	19_GO:0009987 cellular process	-3.08114	5.49533	4.72679	30293	135	245	6	2.44898	0.987473	2011|2801|4134|7443|65992|90850	MARK2|GOLGA2|MAP4|VRK1|DDRGK1|ZNF598	-1.13734	0	15	0	0	-7.47691	12.3645
1	-7.46052	GO:0007264	M1	1	0	GO Biological Processes	19	small GTPase mediated signal transduction	19_GO:0050896 response to stimulus	-7.46052	6.60698	8.23065	30293	262	245	14	5.71429	1.48293	390|392|2059|2909|5898|8036|9138|10928|23580|27342|29127|51735|65979|201475	RND3|ARHGAP1|EPS8|ARHGAP35|RALA|SHOC2|ARHGEF1|RALBP1|CDC42EP4|RABGEF1|RACGAP1|RAPGEF6|PHACTR4|RAB12	-4.77981	0	16	1	1	-7.46052	19.5229
1	-7.23855	GO:0007265	M1	1	0	GO Biological Processes	19	Ras protein signal transduction	19_GO:0050896 response to stimulus	-7.23855	7.76827	8.47297	30293	191	245	12	4.89796	1.37886	392|2059|2909|5898|8036|9138|23580|27342|29127|51735|65979|201475	ARHGAP1|EPS8|ARHGAP35|RALA|SHOC2|ARHGEF1|CDC42EP4|RABGEF1|RACGAP1|RAPGEF6|PHACTR4|RAB12	-4.59405	0	16	0	0	-7.46052	19.5229
1	-6.23277	M241	M1	1	0	Canonical Pathways	11	PID RAC1 REG PATHWAY		-6.23277	19.5229	10.3167	30293	38	245	6	2.44898	0.987473	392|1123|2059|10928|29127|55114	ARHGAP1|CHN1|EPS8|RALBP1|RACGAP1|ARHGAP17	-3.7397	0	16	0	0	-7.46052	19.5229
1	-5.8783	GO:0007266	M1	1	0	GO Biological Processes	19	Rho protein signal transduction	19_GO:0050896 response to stimulus	-5.8783	12.7282	8.74259	30293	68	245	7	2.85714	1.06436	392|2059|2909|9138|23580|29127|65979	ARHGAP1|EPS8|ARHGAP35|ARHGEF1|CDC42EP4|RACGAP1|PHACTR4	-3.40989	0	16	0	0	-7.46052	19.5229
1	-4.01336	M83	M1	1	0	Canonical Pathways	11	PID CDC42 REG PATHWAY		-4.01336	16.486	7.66272	30293	30	245	4	1.63265	0.809635	392|10928|29127|55114	ARHGAP1|RALBP1|RACGAP1|ARHGAP17	-1.89261	0	16	0	0	-7.46052	19.5229
1	-7.4324	GO:0030866	M1	1	0	GO Biological Processes	19	cortical actin cytoskeleton organization	19_GO:0009987 cellular process	-7.4324	21.1101	11.6351	30293	41	245	7	2.85714	1.06436	752|2036|2037|3996|8826|29127|54443	FMNL1|EPB41L1|EPB41L2|LLGL1|IQGAP1|RACGAP1|ANLN	-4.76103	0	17	1	1	-7.4324	46.3668
1	-6.81162	GO:0030865	M1	1	0	GO Biological Processes	19	cortical cytoskeleton organization	19_GO:0009987 cellular process	-6.81162	17.3103	10.4225	30293	50	245	7	2.85714	1.06436	752|2036|2037|3996|8826|29127|54443	FMNL1|EPB41L1|EPB41L2|LLGL1|IQGAP1|RACGAP1|ANLN	-4.23901	0	17	0	0	-7.4324	46.3668
1	-5.70687	WP5199	M1	1	0	WikiPathways	27	PtdIns 4 5 P2 in cytokinesis pathway		-5.70687	41.215	12.5815	30293	12	245	4	1.63265	0.809635	9493|29127|54443|60312	KIF23|RACGAP1|ANLN|AFAP1	-3.2893	0	17	0	0	-7.4324	46.3668
1	-5.12176	GO:0031032	M1	1	0	GO Biological Processes	19	actomyosin structure organization	19_GO:0009987 cellular process	-5.12176	8.04194	7.06638	30293	123	245	8	3.26531	1.13546	1465|1466|2036|2037|3688|8826|29127|54443	CSRP1|CSRP2|EPB41L1|EPB41L2|ITGB1|IQGAP1|RACGAP1|ANLN	-2.80768	0	17	0	0	-7.4324	46.3668
1	-4.76076	GO:0032506	M1	1	0	GO Biological Processes	19	cytokinetic process	19_GO:0009987 cellular process	-4.76076	15.4556	8.26079	30293	40	245	5	2.04082	0.90332	8826|25978|29127|51510|54443	IQGAP1|CHMP2B|RACGAP1|CHMP5|ANLN	-2.51421	0	17	0	0	-7.4324	46.3668
1	-4.54667	GO:0000912	M1	1	0	GO Biological Processes	19	assembly of actomyosin apparatus involved in cytokinesis	19_GO:0009987 cellular process	-4.54667	46.3668	11.588	30293	8	245	3	1.22449	0.702618	8826|29127|54443	IQGAP1|RACGAP1|ANLN	-2.33993	0	17	0	0	-7.4324	46.3668
1	-4.54667	GO:0000915	M1	1	0	GO Biological Processes	19	actomyosin contractile ring assembly	19_GO:0009987 cellular process	-4.54667	46.3668	11.588	30293	8	245	3	1.22449	0.702618	8826|29127|54443	IQGAP1|RACGAP1|ANLN	-2.33993	0	17	0	0	-7.4324	46.3668
1	-4.37319	GO:0044837	M1	1	0	GO Biological Processes	19	actomyosin contractile ring organization	19_GO:0009987 cellular process	-4.37319	41.215	10.8954	30293	9	245	3	1.22449	0.702618	8826|29127|54443	IQGAP1|RACGAP1|ANLN	-2.19407	0	17	0	0	-7.4324	46.3668
1	-7.35621	R-HSA-9696264	M1	1	0	Reactome Gene Sets	6	RND3 GTPase cycle		-7.35621	20.6075	11.482	30293	42	245	7	2.85714	1.06436	390|1969|2909|3895|5783|8301|81839	RND3|EPHA2|ARHGAP35|KTN1|PTPN13|PICALM|VANGL1	-4.70294	0	18	1	1	-7.35621	20.6075
1	-5.90339	R-HSA-9696270	M1	1	0	Reactome Gene Sets	6	RND2 GTPase cycle		-5.90339	17.2528	9.63027	30293	43	245	6	2.44898	0.987473	392|1969|2909|3895|5783|81839	ARHGAP1|EPHA2|ARHGAP35|KTN1|PTPN13|VANGL1	-3.42915	0	18	0	0	-7.35621	20.6075
1	-3.43527	R-HSA-9696273	M1	1	0	Reactome Gene Sets	6	RND1 GTPase cycle		-3.43527	11.7757	6.31015	30293	42	245	4	1.63265	0.809635	1969|2909|5783|81839	EPHA2|ARHGAP35|PTPN13|VANGL1	-1.42424	0	18	0	0	-7.35621	20.6075
1	-7.13381	GO:0140352	M1	1	0	GO Biological Processes	19	export from cell	19_GO:0051179 localization	-7.13381	4.69538	7.32218	30293	474	245	18	7.34694	1.66686	490|558|3996|5243|5898|6284|8773|10890|10928|23265|26286|27342|55114|80223|134957|201294|201475|284119	ATP2B1|AXL|LLGL1|ABCB1|RALA|S100A13|SNAP23|RAB10|RALBP1|EXOC7|ARFGAP3|RABGEF1|ARHGAP17|RAB11FIP1|STXBP5|UNC13D|RAB12|CAVIN1	-4.49792	0	19	1	1	-7.13381	12.7909
1	-6.24515	GO:0006887	M1	1	0	GO Biological Processes	19	exocytosis	19_GO:0051179 localization	-6.24515	6.28703	7.36265	30293	236	245	12	4.89796	1.37886	3996|5898|6284|8773|10890|23265|27342|55114|80223|134957|201294|201475	LLGL1|RALA|S100A13|SNAP23|RAB10|EXOC7|RABGEF1|ARHGAP17|RAB11FIP1|STXBP5|UNC13D|RAB12	-3.7397	0	19	0	0	-7.13381	12.7909
1	-5.80819	GO:0032940	M1	1	0	GO Biological Processes	19	secretion by cell	19_GO:0051179 localization	-5.80819	4.50163	6.46191	30293	412	245	15	6.12245	1.53165	558|3996|5898|6284|8773|10890|23265|26286|27342|55114|80223|134957|201294|201475|284119	AXL|LLGL1|RALA|S100A13|SNAP23|RAB10|EXOC7|ARFGAP3|RABGEF1|ARHGAP17|RAB11FIP1|STXBP5|UNC13D|RAB12|CAVIN1	-3.35682	0	19	0	0	-7.13381	12.7909
1	-5.76636	GO:0046903	M1	1	0	GO Biological Processes	19	secretion	19_GO:0051179 localization	-5.76636	3.97347	6.22995	30293	529	245	17	6.93878	1.62346	558|3996|5898|6284|8773|9368|10890|23265|26286|27342|55114|65010|80223|134957|201294|201475|284119	AXL|LLGL1|RALA|S100A13|SNAP23|NHERF1|RAB10|EXOC7|ARFGAP3|RABGEF1|ARHGAP17|SLC26A6|RAB11FIP1|STXBP5|UNC13D|RAB12|CAVIN1	-3.33308	0	19	0	0	-7.13381	12.7909
1	-3.74877	GO:0045055	M1	1	0	GO Biological Processes	19	regulated exocytosis	19_GO:0051179 localization	-3.74877	6.01052	5.4421	30293	144	245	7	2.85714	1.06436	6284|8773|10890|27342|55114|80223|201294	S100A13|SNAP23|RAB10|RABGEF1|ARHGAP17|RAB11FIP1|UNC13D	-1.67567	0	19	0	0	-7.13381	12.7909
1	-3.39561	GO:0043299	M1	1	0	GO Biological Processes	19	leukocyte degranulation	19_GO:0002376 immune system process	-3.39561	11.5019	6.22267	30293	43	245	4	1.63265	0.809635	6284|8773|27342|201294	S100A13|SNAP23|RABGEF1|UNC13D	-1.40045	0	19	0	0	-7.13381	12.7909
1	-2.81874	GO:0032418	M1	1	0	GO Biological Processes	19	lysosome localization	19_GO:0051179 localization	-2.81874	8.10786	5.01776	30293	61	245	4	1.63265	0.809635	6284|8773|9043|27342	S100A13|SNAP23|SPAG9|RABGEF1	-0.922426	0	19	0	0	-7.13381	12.7909
1	-2.81874	GO:1990849	M1	1	0	GO Biological Processes	19	vacuolar localization	19_GO:0051179 localization	-2.81874	8.10786	5.01776	30293	61	245	4	1.63265	0.809635	6284|8773|9043|27342	S100A13|SNAP23|SPAG9|RABGEF1	-0.922426	0	19	0	0	-7.13381	12.7909
1	-2.78659	GO:0002279	M1	1	0	GO Biological Processes	19	mast cell activation involved in immune response	19_GO:0002376 immune system process	-2.78659	12.7909	5.73615	30293	29	245	3	1.22449	0.702618	6284|8773|27342	S100A13|SNAP23|RABGEF1	-0.905524	0	19	0	0	-7.13381	12.7909
1	-2.78659	GO:0043303	M1	1	0	GO Biological Processes	19	mast cell degranulation	19_GO:0002376 immune system process	-2.78659	12.7909	5.73615	30293	29	245	3	1.22449	0.702618	6284|8773|27342	S100A13|SNAP23|RABGEF1	-0.905524	0	19	0	0	-7.13381	12.7909
1	-2.66163	GO:0002448	M1	1	0	GO Biological Processes	19	mast cell mediated immunity	19_GO:0002376 immune system process	-2.66163	11.5917	5.41301	30293	32	245	3	1.22449	0.702618	6284|8773|27342	S100A13|SNAP23|RABGEF1	-0.819221	0	19	0	0	-7.13381	12.7909
1	-2.62282	GO:0045576	M1	1	0	GO Biological Processes	19	mast cell activation	19_GO:0002376 immune system process	-2.62282	11.2404	5.31472	30293	33	245	3	1.22449	0.702618	6284|8773|27342	S100A13|SNAP23|RABGEF1	-0.792448	0	19	0	0	-7.13381	12.7909
1	-2.24925	GO:0002366	M1	1	0	GO Biological Processes	19	leukocyte activation involved in immune response	19_GO:0002376 immune system process	-2.24925	3.74682	3.5015	30293	198	245	6	2.44898	0.987473	4853|6284|8773|23228|27342|201294	NOTCH2|S100A13|SNAP23|PLCL2|RABGEF1|UNC13D	-0.506751	0	19	0	0	-7.13381	12.7909
1	-2.20795	GO:0002263	M1	1	0	GO Biological Processes	19	cell activation involved in immune response	19_GO:0002376 immune system process	-2.20795	3.67262	3.44139	30293	202	245	6	2.44898	0.987473	4853|6284|8773|23228|27342|201294	NOTCH2|S100A13|SNAP23|PLCL2|RABGEF1|UNC13D	-0.485541	0	19	0	0	-7.13381	12.7909
1	-2.09491	GO:0002274	M1	1	0	GO Biological Processes	19	myeloid leukocyte activation	19_GO:0002376 immune system process	-2.09491	4.06727	3.42321	30293	152	245	5	2.04082	0.90332	4853|6284|8754|8773|27342	NOTCH2|S100A13|ADAM9|SNAP23|RABGEF1	-0.409082	0	19	0	0	-7.13381	12.7909
1	-6.99617	GO:0051640	M1	1	0	GO Biological Processes	19	organelle localization	19_GO:0051179 localization	-6.99617	4.35854	7.10414	30293	539	245	19	7.7551	1.70876	2011|3688|3996|4134|6284|8301|8773|8976|9043|9368|10403|11004|23122|23265|25978|26286|27342|51510|201475	MARK2|ITGB1|LLGL1|MAP4|S100A13|PICALM|SNAP23|WASL|SPAG9|NHERF1|NDC80|KIF2C|CLASP2|EXOC7|CHMP2B|ARFGAP3|RABGEF1|CHMP5|RAB12	-4.36871	0	20	1	1	-6.99617	7.72781
1	-6.60118	GO:0051656	M1	1	0	GO Biological Processes	19	establishment of organelle localization	19_GO:0051179 localization	-6.60118	4.86073	7.08064	30293	407	245	16	6.53061	1.57844	3688|3996|4134|6284|8301|8773|8976|9368|10403|11004|23122|23265|25978|26286|27342|51510	ITGB1|LLGL1|MAP4|S100A13|PICALM|SNAP23|WASL|NHERF1|NDC80|KIF2C|CLASP2|EXOC7|CHMP2B|ARFGAP3|RABGEF1|CHMP5	-4.04305	0	20	0	0	-6.99617	7.72781
1	-2.74145	GO:0006903	M1	1	0	GO Biological Processes	19	vesicle targeting	19_GO:0051179 localization	-2.74145	7.72781	4.86509	30293	64	245	4	1.63265	0.809635	8773|23122|23265|26286	SNAP23|CLASP2|EXOC7|ARFGAP3	-0.872202	0	20	0	0	-6.99617	7.72781
1	-2.5842	GO:0051650	M1	1	0	GO Biological Processes	19	establishment of vesicle localization	19_GO:0051179 localization	-2.5842	4.38976	3.9902	30293	169	245	6	2.44898	0.987473	8301|8773|8976|23122|23265|26286	PICALM|SNAP23|WASL|CLASP2|EXOC7|ARFGAP3	-0.761875	0	20	0	0	-6.99617	7.72781
1	-2.41415	GO:0051648	M1	1	0	GO Biological Processes	19	vesicle localization	19_GO:0051179 localization	-2.41415	4.05393	3.7417	30293	183	245	6	2.44898	0.987473	8301|8773|8976|23122|23265|26286	PICALM|SNAP23|WASL|CLASP2|EXOC7|ARFGAP3	-0.629392	0	20	0	0	-6.99617	7.72781
1	-2.389	GO:0006900	M1	1	0	GO Biological Processes	19	vesicle budding from membrane	19_GO:0051179 localization	-2.389	6.18224	4.19088	30293	80	245	4	1.63265	0.809635	8301|8976|26286|51510	PICALM|WASL|ARFGAP3|CHMP5	-0.607817	0	20	0	0	-6.99617	7.72781
1	-6.9488	GO:0007163	M1	1	0	GO Biological Processes	19	establishment or maintenance of cell polarity	19_GO:0009987 cellular process	-6.9488	7.30906	8.14405	30293	203	245	12	4.89796	1.37886	1495|2011|2909|3688|3996|4134|9368|10403|10890|11004|23122|81624	CTNNA1|MARK2|ARHGAP35|ITGB1|LLGL1|MAP4|NHERF1|NDC80|RAB10|KIF2C|CLASP2|DIAPH3	-4.33773	0	21	1	1	-6.9488	11.9656
1	-4.95547	GO:0051653	M1	1	0	GO Biological Processes	19	spindle localization	19_GO:0051179 localization	-4.95547	11.9656	7.80446	30293	62	245	6	2.44898	0.987473	3688|3996|4134|8976|10403|23122	ITGB1|LLGL1|MAP4|WASL|NDC80|CLASP2	-2.66508	0	21	0	0	-6.9488	11.9656
1	-4.89647	GO:0030010	M1	1	0	GO Biological Processes	19	establishment of cell polarity	19_GO:0009987 cellular process	-4.89647	7.49363	6.75135	30293	132	245	8	3.26531	1.13546	2011|3688|3996|4134|9368|10403|10890|81624	MARK2|ITGB1|LLGL1|MAP4|NHERF1|NDC80|RAB10|DIAPH3	-2.62119	0	21	0	0	-6.9488	11.9656
1	-4.00564	GO:0051293	M1	1	0	GO Biological Processes	19	establishment of spindle localization	19_GO:0051179 localization	-4.00564	10.846	6.71856	30293	57	245	5	2.04082	0.90332	3688|3996|4134|10403|23122	ITGB1|LLGL1|MAP4|NDC80|CLASP2	-1.88748	0	21	0	0	-6.9488	11.9656
1	-3.43527	GO:0051294	M1	1	0	GO Biological Processes	19	establishment of spindle orientation	19_GO:0051179 localization	-3.43527	11.7757	6.31015	30293	42	245	4	1.63265	0.809635	3688|3996|4134|10403	ITGB1|LLGL1|MAP4|NDC80	-1.42424	0	21	0	0	-6.9488	11.9656
1	-2.38297	GO:0040001	M1	1	0	GO Biological Processes	19	establishment of mitotic spindle localization	19_GO:0051179 localization	-2.38297	9.27337	4.72789	30293	40	245	3	1.22449	0.702618	3688|10403|23122	ITGB1|NDC80|CLASP2	-0.606532	0	21	0	0	-6.9488	11.9656
1	-6.42883	GO:0098657	M1	1	0	GO Biological Processes	19	import into cell	19_GO:0051179 localization	-6.42883	3.66743	6.48505	30293	708	245	21	8.57143	1.78848	493|558|1456|1601|3688|4643|5898|6455|6520|7525|8036|8140|8301|8394|10928|11252|27342|29763|85377|115548|201294	ATP2B4|AXL|CSNK1G3|DAB2|ITGB1|MYO1E|RALA|SH3GL1|SLC3A2|YES1|SHOC2|SLC7A5|PICALM|PIP5K1A|RALBP1|PACSIN2|RABGEF1|PACSIN3|MICALL1|FCHO2|UNC13D	-3.87775	0	22	1	1	-6.42883	20.6075
1	-5.8445	GO:0006897	M1	1	0	GO Biological Processes	19	endocytosis	19_GO:0051179 localization	-5.8445	4.02675	6.29875	30293	522	245	17	6.93878	1.62346	558|1456|1601|3688|4643|5898|6455|7525|8301|8394|10928|11252|27342|29763|85377|115548|201294	AXL|CSNK1G3|DAB2|ITGB1|MYO1E|RALA|SH3GL1|YES1|PICALM|PIP5K1A|RALBP1|PACSIN2|RABGEF1|PACSIN3|MICALL1|FCHO2|UNC13D	-3.38184	0	22	0	0	-6.42883	20.6075
1	-4.51736	GO:0060627	M1	1	0	GO Biological Processes	19	regulation of vesicle-mediated transport	19_GO:0051179 localization	-4.51736	3.506	5.25052	30293	529	245	15	6.12245	1.53165	392|558|1601|5898|8301|8976|11252|11267|23122|27342|29763|55589|134957|201294|201475	ARHGAP1|AXL|DAB2|RALA|PICALM|WASL|PACSIN2|SNF8|CLASP2|RABGEF1|PACSIN3|BMP2K|STXBP5|UNC13D|RAB12	-2.31691	0	22	0	0	-6.42883	20.6075
1	-3.42937	GO:0048259	M1	1	0	GO Biological Processes	19	regulation of receptor-mediated endocytosis	19_GO:0051179 localization	-3.42937	6.39543	5.25722	30293	116	245	6	2.44898	0.987473	1601|5898|8301|8976|27342|55589	DAB2|RALA|PICALM|WASL|RABGEF1|BMP2K	-1.42036	0	22	0	0	-6.42883	20.6075
1	-3.42057	GO:0006898	M1	1	0	GO Biological Processes	19	receptor-mediated endocytosis	19_GO:0051179 localization	-3.42057	5.3099	4.98197	30293	163	245	7	2.85714	1.06436	1601|3688|5898|8301|27342|85377|115548	DAB2|ITGB1|RALA|PICALM|RABGEF1|MICALL1|FCHO2	-1.41356	0	22	0	0	-6.42883	20.6075
1	-3.40918	GO:2000369	M1	1	0	GO Biological Processes	19	regulation of clathrin-dependent endocytosis	19_GO:0051179 localization	-3.40918	20.6075	7.51372	30293	18	245	3	1.22449	0.702618	1601|8976|55589	DAB2|WASL|BMP2K	-1.4101	0	22	0	0	-6.42883	20.6075
1	-3.17794	GO:0030100	M1	1	0	GO Biological Processes	19	regulation of endocytosis	19_GO:0051179 localization	-3.17794	3.81097	4.35832	30293	292	245	9	3.67347	1.20179	558|1601|5898|8301|8976|11252|27342|29763|55589	AXL|DAB2|RALA|PICALM|WASL|PACSIN2|RABGEF1|PACSIN3|BMP2K	-1.22127	0	22	0	0	-6.42883	20.6075
1	-6.28182	CORUM:7439	M1	1	0	CORUM	33	ECT2-KIF23-RACGAP1 complex		-6.28182	123.645	19.1823	30293	3	245	3	1.22449	0.702618	1894|9493|29127	ECT2|KIF23|RACGAP1	-3.7579	0	23	1	1	-6.28182	123.645
1	-3.24663	GO:0032467	M1	1	0	GO Biological Processes	19	positive regulation of cytokinesis	19_GO:0048518 positive regulation of biological process	-3.24663	10.523	5.89965	30293	47	245	4	1.63265	0.809635	1894|5586|9493|29127	ECT2|PKN2|KIF23|RACGAP1	-1.27052	0	23	0	0	-6.28182	123.645
1	-2.81505	GO:0090068	M1	1	0	GO Biological Processes	19	positive regulation of cell cycle process	19_GO:0048518 positive regulation of biological process	-2.81505	3.71864	4.02139	30293	266	245	8	3.26531	1.13546	1894|2237|5586|8451|9493|10403|29127|65992	ECT2|FEN1|PKN2|CUL4A|KIF23|NDC80|RACGAP1|DDRGK1	-0.920287	0	23	0	0	-6.28182	123.645
1	-2.48718	GO:0010564	M1	1	0	GO Biological Processes	19	regulation of cell cycle process	19_GO:0050789 regulation of biological process	-2.48718	2.31731	3.29183	30293	747	245	14	5.71429	1.48293	493|996|1894|2237|5586|8451|9493|10403|11004|25978|29127|51510|54443|65992	ATP2B4|CDC27|ECT2|FEN1|PKN2|CUL4A|KIF23|NDC80|KIF2C|CHMP2B|RACGAP1|CHMP5|ANLN|DDRGK1	-0.681531	0	23	0	0	-6.28182	123.645
1	-2.47959	CORUM:929	M1	1	0	CORUM	33	CEN complex		-2.47959	10.0253	4.96014	30293	37	245	3	1.22449	0.702618	8451|9493|29127	CUL4A|KIF23|RACGAP1	-0.677697	0	23	0	0	-6.28182	123.645
1	-2.20867	GO:0045787	M1	1	0	GO Biological Processes	19	positive regulation of cell cycle	19_GO:0048518 positive regulation of biological process	-2.20867	2.95271	3.24522	30293	335	245	8	3.26531	1.13546	1894|2237|5586|8451|9493|10403|29127|65992	ECT2|FEN1|PKN2|CUL4A|KIF23|NDC80|RACGAP1|DDRGK1	-0.485541	0	23	0	0	-6.28182	123.645
1	-2.15804	GO:0032465	M1	1	0	GO Biological Processes	19	regulation of cytokinesis	19_GO:0050789 regulation of biological process	-2.15804	5.31806	3.76588	30293	93	245	4	1.63265	0.809635	1894|5586|9493|29127	ECT2|PKN2|KIF23|RACGAP1	-0.447035	0	23	0	0	-6.28182	123.645
1	-2.14187	GO:0051781	M1	1	0	GO Biological Processes	19	positive regulation of cell division	19_GO:0048518 positive regulation of biological process	-2.14187	5.26149	3.73652	30293	94	245	4	1.63265	0.809635	1894|5586|9493|29127	ECT2|PKN2|KIF23|RACGAP1	-0.437888	0	23	0	0	-6.28182	123.645
1	-6.23191	GO:0044770	M1	1	0	GO Biological Processes	19	cell cycle phase transition	19_GO:0009987 cellular process	-6.23191	7.97709	7.86361	30293	155	245	10	4.08163	1.26411	996|2029|2059|3688|5243|8451|10403|10776|23122|27338	CDC27|ENSA|EPS8|ITGB1|ABCB1|CUL4A|NDC80|ARPP19|CLASP2|UBE2S	-3.7397	0	24	1	1	-6.23191	11.2404
1	-5.60049	GO:0044772	M1	1	0	GO Biological Processes	19	mitotic cell cycle phase transition	19_GO:0009987 cellular process	-5.60049	7.83665	7.37354	30293	142	245	9	3.67347	1.20179	996|2029|2059|3688|5243|8451|10776|23122|27338	CDC27|ENSA|EPS8|ITGB1|ABCB1|CUL4A|ARPP19|CLASP2|UBE2S	-3.21127	0	24	0	0	-6.23191	11.2404
1	-3.04778	GO:0044839	M1	1	0	GO Biological Processes	19	cell cycle G2/M phase transition	19_GO:0009987 cellular process	-3.04778	9.33169	5.48175	30293	53	245	4	1.63265	0.809635	2029|5243|10403|10776	ENSA|ABCB1|NDC80|ARPP19	-1.11086	0	24	0	0	-6.23191	11.2404
1	-2.62282	GO:0035305	M1	1	0	GO Biological Processes	19	negative regulation of dephosphorylation	19_GO:0048519 negative regulation of biological process	-2.62282	11.2404	5.31472	30293	33	245	3	1.22449	0.702618	2029|8826|10776	ENSA|IQGAP1|ARPP19	-0.792448	0	24	0	0	-6.23191	11.2404
1	-2.16034	GO:0000086	M1	1	0	GO Biological Processes	19	G2/M transition of mitotic cell cycle	19_GO:0009987 cellular process	-2.16034	7.72781	4.21218	30293	48	245	3	1.22449	0.702618	2029|5243|10776	ENSA|ABCB1|ARPP19	-0.448314	0	24	0	0	-6.23191	11.2404
1	-5.81069	R-HSA-210991	M1	1	0	Reactome Gene Sets	6	Basigin interactions		-5.81069	24.729	10.7176	30293	25	245	5	2.04082	0.90332	682|3688|6520|6566|8140	BSG|ITGB1|SLC3A2|SLC16A1|SLC7A5	-3.35682	0	25	1	1	-5.81069	24.729
1	-3.82444	GO:0044000	M1	1	0	GO Biological Processes	19	movement in host	19_GO:0044419 biological process involved in interspecies interaction between organisms	-3.82444	6.18224	5.54953	30293	140	245	7	2.85714	1.06436	558|682|1969|3688|6520|25978|51510	AXL|BSG|EPHA2|ITGB1|SLC3A2|CHMP2B|CHMP5	-1.73865	0	25	0	0	-5.81069	24.729
1	-3.7445	R-HSA-109582	M1	1	0	Reactome Gene Sets	6	Hemostasis		-3.7445	2.98659	4.51669	30293	621	245	15	6.12245	1.53165	490|493|682|3688|3796|5099|5528|6520|6566|7525|8140|9493|10916|11004|29127	ATP2B1|ATP2B4|BSG|ITGB1|KIF2A|PCDH7|PPP2R5D|SLC3A2|SLC16A1|YES1|SLC7A5|KIF23|MAGED2|KIF2C|RACGAP1	-1.67519	0	25	0	0	-5.81069	24.729
1	-3.51906	GO:0051701	M1	1	0	GO Biological Processes	19	biological process involved in interaction with host	19_GO:0044419 biological process involved in interspecies interaction between organisms	-3.51906	5.51283	5.11912	30293	157	245	7	2.85714	1.06436	558|682|1969|3688|6520|25978|51510	AXL|BSG|EPHA2|ITGB1|SLC3A2|CHMP2B|CHMP5	-1.49156	0	25	0	0	-5.81069	24.729
1	-3.19236	GO:0019058	M1	1	0	GO Biological Processes	19	viral life cycle	19_GO:0016032 viral process	-3.19236	4.86244	4.6668	30293	178	245	7	2.85714	1.06436	558|682|1969|3688|6520|25978|51510	AXL|BSG|EPHA2|ITGB1|SLC3A2|CHMP2B|CHMP5	-1.23091	0	25	0	0	-5.81069	24.729
1	-3.04789	R-HSA-202733	M1	1	0	Reactome Gene Sets	6	Cell surface interactions at the vascular wall		-3.04789	5.41511	4.67685	30293	137	245	6	2.44898	0.987473	682|3688|6520|6566|7525|8140	BSG|ITGB1|SLC3A2|SLC16A1|YES1|SLC7A5	-1.11086	0	25	0	0	-5.81069	24.729
1	-2.80481	GO:0044403	M1	1	0	GO Biological Processes	19	biological process involved in symbiotic interaction	19_GO:0044419 biological process involved in interspecies interaction between organisms	-2.80481	3.70472	4.00837	30293	267	245	8	3.26531	1.13546	558|682|1969|3688|6520|25978|51510|64710	AXL|BSG|EPHA2|ITGB1|SLC3A2|CHMP2B|CHMP5|NUCKS1	-0.911592	0	25	0	0	-5.81069	24.729
1	-2.69023	GO:0046718	M1	1	0	GO Biological Processes	19	viral entry into host cell	19_GO:0016032 viral process	-2.69023	5.62022	4.38346	30293	110	245	5	2.04082	0.90332	558|682|1969|3688|6520	AXL|BSG|EPHA2|ITGB1|SLC3A2	-0.833106	0	25	0	0	-5.81069	24.729
1	-2.65603	GO:0044409	M1	1	0	GO Biological Processes	19	entry into host	19_GO:0044419 biological process involved in interspecies interaction between organisms	-2.65603	5.51986	4.3272	30293	112	245	5	2.04082	0.90332	558|682|1969|3688|6520	AXL|BSG|EPHA2|ITGB1|SLC3A2	-0.814987	0	25	0	0	-5.81069	24.729
1	-2.38444	GO:0016032	M1	1	0	GO Biological Processes	19	viral process	19_GO:0016032 viral process	-2.38444	3.50411	3.56818	30293	247	245	7	2.85714	1.06436	558|682|1969|3688|6520|25978|51510	AXL|BSG|EPHA2|ITGB1|SLC3A2|CHMP2B|CHMP5	-0.606819	0	25	0	0	-5.81069	24.729
1	-5.76274	GO:0051258	M1	1	0	GO Biological Processes	19	protein polymerization	19_GO:0009987 cellular process	-5.76274	9.79366	7.99325	30293	101	245	8	3.26531	1.13546	1729|2801|4134|8976|23122|23242|27338|81624	DIAPH1|GOLGA2|MAP4|WASL|CLASP2|COBL|UBE2S|DIAPH3	-3.33308	0	26	1	1	-5.76274	37.0935
1	-5.53227	hsa04810	M1	1	0	KEGG Pathway	24	Regulation of actin cytoskeleton		-5.53227	5.93927	6.7748	30293	229	245	11	4.4898	1.32299	1729|2909|3688|8394|8396|8826|8976|9138|10298|79837|81624	DIAPH1|ARHGAP35|ITGB1|PIP5K1A|PIP4K2B|IQGAP1|WASL|ARHGEF1|PAK4|PIP4K2C|DIAPH3	-3.15259	0	26	0	0	-5.76274	37.0935
1	-5.40445	WP51	M1	1	0	WikiPathways	27	Regulation of actin cytoskeleton		-5.40445	7.41869	7.11604	30293	150	245	9	3.67347	1.20179	1729|2909|8394|8396|8826|9138|10298|79837|81624	DIAPH1|ARHGAP35|PIP5K1A|PIP4K2B|IQGAP1|ARHGEF1|PAK4|PIP4K2C|DIAPH3	-3.06099	0	26	0	0	-5.76274	37.0935
1	-4.91493	GO:0008154	M1	1	0	GO Biological Processes	19	actin polymerization or depolymerization	19_GO:0009987 cellular process	-4.91493	11.7757	7.73101	30293	63	245	6	2.44898	0.987473	1729|7456|8976|11344|23242|81624	DIAPH1|WIPF1|WASL|TWF2|COBL|DIAPH3	-2.63592	0	26	0	0	-5.76274	37.0935
1	-4.22089	CORUM:7557	M1	1	0	CORUM	33	LGR4-RSPO supercomplex		-4.22089	37.0935	10.3079	30293	10	245	3	1.22449	0.702618	1729|8826|8976	DIAPH1|IQGAP1|WASL	-2.06494	0	26	0	0	-5.76274	37.0935
1	-3.65063	GO:0030041	M1	1	0	GO Biological Processes	19	actin filament polymerization	19_GO:0009987 cellular process	-3.65063	13.367	6.79672	30293	37	245	4	1.63265	0.809635	1729|8976|23242|81624	DIAPH1|WASL|COBL|DIAPH3	-1.59941	0	26	0	0	-5.76274	37.0935
1	-3.60507	WP524	M1	1	0	WikiPathways	27	G13 signaling pathway		-3.60507	13.0153	6.69215	30293	38	245	4	1.63265	0.809635	1729|8826|8976|9138	DIAPH1|IQGAP1|WASL|ARHGEF1	-1.5648	0	26	0	0	-5.76274	37.0935
1	-5.68768	GO:0031401	M1	1	0	GO Biological Processes	19	positive regulation of protein modification process	19_GO:0048518 positive regulation of biological process	-5.68768	3.29511	5.89464	30293	788	245	21	8.57143	1.78848	493|1601|1894|2011|2801|5528|5606|5608|6091|7525|8754|8826|10928|23142|27020|27338|55233|65992|79109|84259|92597	ATP2B4|DAB2|ECT2|MARK2|GOLGA2|PPP2R5D|MAP2K3|MAP2K6|ROBO1|YES1|ADAM9|IQGAP1|RALBP1|DCUN1D4|NPTN|UBE2S|MOB1A|DDRGK1|MAPKAP1|DCUN1D5|MOB1B	-3.28373	0	27	1	1	-5.68768	3.64854
1	-5.38743	GO:0042327	M1	1	0	GO Biological Processes	19	positive regulation of phosphorylation	19_GO:0048518 positive regulation of biological process	-5.38743	3.54961	5.8253	30293	627	245	18	7.34694	1.66686	493|558|1601|1894|1969|2011|5606|5608|6091|7525|8754|8826|10928|27020|55233|65992|79109|92597	ATP2B4|AXL|DAB2|ECT2|EPHA2|MARK2|MAP2K3|MAP2K6|ROBO1|YES1|ADAM9|IQGAP1|RALBP1|NPTN|MOB1A|DDRGK1|MAPKAP1|MOB1B	-3.04828	0	27	0	0	-5.68768	3.64854
1	-5.27226	GO:0010562	M1	1	0	GO Biological Processes	19	positive regulation of phosphorus metabolic process	19_GO:0048518 positive regulation of biological process	-5.27226	3.33701	5.66527	30293	704	245	19	7.7551	1.70876	493|558|1601|1894|1969|2011|5528|5606|5608|6091|7525|8754|8826|10928|27020|55233|65992|79109|92597	ATP2B4|AXL|DAB2|ECT2|EPHA2|MARK2|PPP2R5D|MAP2K3|MAP2K6|ROBO1|YES1|ADAM9|IQGAP1|RALBP1|NPTN|MOB1A|DDRGK1|MAPKAP1|MOB1B	-2.94998	0	27	0	0	-5.68768	3.64854
1	-5.27226	GO:0045937	M1	1	0	GO Biological Processes	19	positive regulation of phosphate metabolic process	19_GO:0048518 positive regulation of biological process	-5.27226	3.33701	5.66527	30293	704	245	19	7.7551	1.70876	493|558|1601|1894|1969|2011|5528|5606|5608|6091|7525|8754|8826|10928|27020|55233|65992|79109|92597	ATP2B4|AXL|DAB2|ECT2|EPHA2|MARK2|PPP2R5D|MAP2K3|MAP2K6|ROBO1|YES1|ADAM9|IQGAP1|RALBP1|NPTN|MOB1A|DDRGK1|MAPKAP1|MOB1B	-2.94998	0	27	0	0	-5.68768	3.64854
1	-4.61963	GO:0001934	M1	1	0	GO Biological Processes	19	positive regulation of protein phosphorylation	19_GO:0048518 positive regulation of biological process	-4.61963	3.39917	5.2772	30293	582	245	16	6.53061	1.57844	493|1601|1894|2011|5606|5608|6091|7525|8754|8826|10928|27020|55233|65992|79109|92597	ATP2B4|DAB2|ECT2|MARK2|MAP2K3|MAP2K6|ROBO1|YES1|ADAM9|IQGAP1|RALBP1|NPTN|MOB1A|DDRGK1|MAPKAP1|MOB1B	-2.39674	0	27	0	0	-5.68768	3.64854
1	-3.04446	GO:0033674	M1	1	0	GO Biological Processes	19	positive regulation of kinase activity	19_GO:0048518 positive regulation of biological process	-3.04446	3.64854	4.1978	30293	305	245	9	3.67347	1.20179	493|558|1894|1969|2011|5606|6091|8754|8826	ATP2B4|AXL|ECT2|EPHA2|MARK2|MAP2K3|ROBO1|ADAM9|IQGAP1	-1.10923	0	27	0	0	-5.68768	3.64854
1	-2.96245	GO:0051347	M1	1	0	GO Biological Processes	19	positive regulation of transferase activity	19_GO:0065007 biological regulation	-2.96245	3.27103	4.01202	30293	378	245	10	4.08163	1.26411	493|558|1894|1969|2011|5606|6091|8754|8826|27338	ATP2B4|AXL|ECT2|EPHA2|MARK2|MAP2K3|ROBO1|ADAM9|IQGAP1|UBE2S	-1.04223	0	27	0	0	-5.68768	3.64854
1	-2.27355	GO:0045860	M1	1	0	GO Biological Processes	19	positive regulation of protein kinase activity	19_GO:0048518 positive regulation of biological process	-2.27355	3.34175	3.41762	30293	259	245	7	2.85714	1.06436	493|1894|2011|5606|6091|8754|8826	ATP2B4|ECT2|MARK2|MAP2K3|ROBO1|ADAM9|IQGAP1	-0.522255	0	27	0	0	-5.68768	3.64854
1	-5.56044	M67	M1	1	0	Canonical Pathways	11	PID ARF6 TRAFFICKING PATHWAY		-5.56044	15.1402	8.94485	30293	49	245	6	2.44898	0.987473	1495|1500|3688|5898|9043|23265	CTNNA1|CTNND1|ITGB1|RALA|SPAG9|EXOC7	-3.17601	0	28	1	1	-5.56044	17.6636
1	-4.70714	M232	M1	1	0	Canonical Pathways	11	PID ECADHERIN STABILIZATION PATHWAY		-4.70714	15.0786	8.14545	30293	41	245	5	2.04082	0.90332	1495|1500|1729|1969|4026	CTNNA1|CTNND1|DIAPH1|EPHA2|LPP	-2.46748	0	28	0	0	-5.56044	17.6636
1	-3.95265	hsa04520	M1	1	0	KEGG Pathway	24	Adherens junction		-3.95265	7.97709	6.08487	30293	93	245	6	2.44898	0.987473	1495|1500|4008|7525|8826|8976	CTNNA1|CTNND1|LMO7|YES1|IQGAP1|WASL	-1.83964	0	28	0	0	-5.56044	17.6636
1	-3.21159	M142	M1	1	0	Canonical Pathways	11	PID AJDISS 2PATHWAY		-3.21159	10.3037	5.82493	30293	48	245	4	1.63265	0.809635	1495|1500|6091|8826	CTNNA1|CTNND1|ROBO1|IQGAP1	-1.2447	0	28	0	0	-5.56044	17.6636
1	-3.2048	M184	M1	1	0	Canonical Pathways	11	PID ECADHERIN KERATINOCYTE PATHWAY		-3.2048	17.6636	6.89757	30293	21	245	3	1.22449	0.702618	1495|1500|8394	CTNNA1|CTNND1|PIP5K1A	-1.23973	0	28	0	0	-5.56044	17.6636
1	-2.80129	R-HSA-1500931	M1	1	0	Reactome Gene Sets	6	Cell-Cell communication		-2.80129	4.84882	4.30964	30293	153	245	6	2.44898	0.987473	1495|1500|3688|6251|8826|8976	CTNNA1|CTNND1|ITGB1|RSU1|IQGAP1|WASL	-0.909607	0	28	0	0	-5.56044	17.6636
1	-2.78659	R-HSA-5218920	M1	1	0	Reactome Gene Sets	6	VEGFR2 mediated vascular permeability		-2.78659	12.7909	5.73615	30293	29	245	3	1.22449	0.702618	1495|1500|79109	CTNNA1|CTNND1|MAPKAP1	-0.905524	0	28	0	0	-5.56044	17.6636
1	-2.77596	hsa04015	M1	1	0	KEGG Pathway	24	Rap1 signaling pathway		-2.77596	4.1215	4.09875	30293	210	245	7	2.85714	1.06436	1500|1969|3688|5606|5608|5898|51735	CTNND1|EPHA2|ITGB1|MAP2K3|MAP2K6|RALA|RAPGEF6	-0.896386	0	28	0	0	-5.56044	17.6636
1	-2.41426	M156	M1	1	0	Canonical Pathways	11	PID ECADHERIN NASCENT AJ PATHWAY		-2.41426	9.51115	4.80251	30293	39	245	3	1.22449	0.702618	1495|1500|8826	CTNNA1|CTNND1|IQGAP1	-0.629392	0	28	0	0	-5.56044	17.6636
1	-2.06394	R-HSA-4420097	M1	1	0	Reactome Gene Sets	6	VEGFA-VEGFR2 Pathway		-2.06394	4.99575	3.5958	30293	99	245	4	1.63265	0.809635	558|1495|1500|79109	AXL|CTNNA1|CTNND1|MAPKAP1	-0.386054	0	28	0	0	-5.56044	17.6636
1	-5.50092	R-HSA-8856828	M1	1	0	Reactome Gene Sets	6	Clathrin-mediated endocytosis		-5.50092	7.62195	7.24235	30293	146	245	9	3.67347	1.20179	1601|6455|8301|8976|10618|11252|29763|50813|115548	DAB2|SH3GL1|PICALM|WASL|TGOLN2|PACSIN2|PACSIN3|COPS7A|FCHO2	-3.13058	0	29	1	1	-5.50092	20.6075
1	-3.64067	R-HSA-8856825	M1	1	0	Reactome Gene Sets	6	Cargo recognition for clathrin-mediated endocytosis		-3.64067	6.99877	5.58656	30293	106	245	6	2.44898	0.987473	1601|6455|8301|10618|50813|115548	DAB2|SH3GL1|PICALM|TGOLN2|COPS7A|FCHO2	-1.59737	0	29	0	0	-5.50092	20.6075
1	-3.40918	GO:0048268	M1	1	0	GO Biological Processes	19	clathrin coat assembly	19_GO:0009987 cellular process	-3.40918	20.6075	7.51372	30293	18	245	3	1.22449	0.702618	1601|8301|115548	DAB2|PICALM|FCHO2	-1.4101	0	29	0	0	-5.50092	20.6075
1	-2.87807	GO:1903077	M1	1	0	GO Biological Processes	19	negative regulation of protein localization to plasma membrane	19_GO:0051179 localization	-2.87807	13.7383	5.97938	30293	27	245	3	1.22449	0.702618	1601|8301|8500	DAB2|PICALM|PPFIA1	-0.969166	0	29	0	0	-5.50092	20.6075
1	-2.78659	GO:1904376	M1	1	0	GO Biological Processes	19	negative regulation of protein localization to cell periphery	19_GO:0051179 localization	-2.78659	12.7909	5.73615	30293	29	245	3	1.22449	0.702618	1601|8301|8500	DAB2|PICALM|PPFIA1	-0.905524	0	29	0	0	-5.50092	20.6075
1	-2.51373	GO:1905476	M1	1	0	GO Biological Processes	19	negative regulation of protein localization to membrane	19_GO:0051179 localization	-2.51373	10.3037	5.04354	30293	36	245	3	1.22449	0.702618	1601|8301|8500	DAB2|PICALM|PPFIA1	-0.703018	0	29	0	0	-5.50092	20.6075
1	-2.01913	GO:0048488	M1	1	0	GO Biological Processes	19	synaptic vesicle endocytosis	19_GO:0051179 localization	-2.01913	6.86916	3.89788	30293	54	245	3	1.22449	0.702618	6455|8301|115548	SH3GL1|PICALM|FCHO2	-0.354183	0	29	0	0	-5.50092	20.6075
1	-5.00806	GO:0016197	M1	1	0	GO Biological Processes	19	endosomal transport	19_GO:0051179 localization	-5.00806	5.23113	6.18704	30293	260	245	11	4.4898	1.32299	392|8301|9043|10890|11267|25978|26000|51510|81624|85377|201475	ARHGAP1|PICALM|SPAG9|RAB10|SNF8|CHMP2B|TBC1D10B|CHMP5|DIAPH3|MICALL1|RAB12	-2.70599	0	30	1	1	-5.00806	5.23113
1	-2.39184	GO:0098876	M1	1	0	GO Biological Processes	19	vesicle-mediated transport to the plasma membrane	19_GO:0051179 localization	-2.39184	4.79244	3.8977	30293	129	245	5	2.04082	0.90332	3996|10890|11267|85377|201475	LLGL1|RAB10|SNF8|MICALL1|RAB12	-0.608274	0	30	0	0	-5.00806	5.23113
1	-4.87262	R-HSA-9013424	M1	1	0	Reactome Gene Sets	6	RHOV GTPase cycle		-4.87262	16.2691	8.50442	30293	38	245	5	2.04082	0.90332	1969|8826|8976|10298|81839	EPHA2|IQGAP1|WASL|PAK4|VANGL1	-2.60402	0	31	1	1	-4.87262	16.2691
1	-4.76076	R-HSA-9013420	M1	1	0	Reactome Gene Sets	6	RHOU GTPase cycle		-4.76076	15.4556	8.26079	30293	40	245	5	2.04082	0.90332	1969|8826|10298|23380|81839	EPHA2|IQGAP1|PAK4|SRGAP2|VANGL1	-2.51421	0	31	0	0	-4.87262	16.2691
1	-3.31928	M5193	M1	1	0	Canonical Pathways	11	SIG CHEMOTAXIS		-3.31928	10.9907	6.05607	30293	45	245	4	1.63265	0.809635	392|8976|10298|29127	ARHGAP1|WASL|PAK4|RACGAP1	-1.33184	0	31	0	0	-4.87262	16.2691
1	-2.83143	GO:0060996	M1	1	0	GO Biological Processes	19	dendritic spine development	19_GO:0032502 developmental process	-2.83143	13.2477	5.85465	30293	28	245	3	1.22449	0.702618	8976|10298|23380	WASL|PAK4|SRGAP2	-0.93201	0	31	0	0	-4.87262	16.2691
1	-2.67304	GO:0016358	M1	1	0	GO Biological Processes	19	dendrite development	19_GO:0032502 developmental process	-2.67304	5.56959	4.35516	30293	111	245	5	2.04082	0.90332	3688|8301|8976|10298|23380	ITGB1|PICALM|WASL|PAK4|SRGAP2	-0.820933	0	31	0	0	-4.87262	16.2691
1	-2.44645	R-HSA-9013407	M1	1	0	Reactome Gene Sets	6	RHOH GTPase cycle		-2.44645	9.76144	4.87987	30293	38	245	3	1.22449	0.702618	9497|10298|81839	SLC4A7|PAK4|VANGL1	-0.656861	0	31	0	0	-4.87262	16.2691
1	-2.24599	R-HSA-422475	M1	1	0	Reactome Gene Sets	6	Axon guidance		-2.24599	2.45948	3.12774	30293	553	245	11	4.4898	1.32299	214|1969|2909|3688|6091|7525|8976|10298|23122|23380|65109	ALCAM|EPHA2|ARHGAP35|ITGB1|ROBO1|YES1|WASL|PAK4|CLASP2|SRGAP2|UPF3B	-0.504578	0	31	0	0	-4.87262	16.2691
1	-2.10841	R-HSA-9675108	M1	1	0	Reactome Gene Sets	6	Nervous system development		-2.10841	2.3531	2.96583	30293	578	245	11	4.4898	1.32299	214|1969|2909|3688|6091|7525|8976|10298|23122|23380|65109	ALCAM|EPHA2|ARHGAP35|ITGB1|ROBO1|YES1|WASL|PAK4|CLASP2|SRGAP2|UPF3B	-0.416216	0	31	0	0	-4.87262	16.2691
1	-4.77884	GO:1904375	M1	1	0	GO Biological Processes	19	regulation of protein localization to cell periphery	19_GO:0051179 localization	-4.77884	7.22014	6.5889	30293	137	245	8	3.26531	1.13546	493|1601|1969|2037|3688|8301|8500|25921	ATP2B4|DAB2|EPHA2|EPB41L2|ITGB1|PICALM|PPFIA1|ZDHHC5	-2.52527	0	32	1	1	-4.77884	8.35438
1	-4.5385	GO:1903076	M1	1	0	GO Biological Processes	19	regulation of protein localization to plasma membrane	19_GO:0051179 localization	-4.5385	8.01402	6.5936	30293	108	245	7	2.85714	1.06436	493|1601|1969|3688|8301|8500|25921	ATP2B4|DAB2|EPHA2|ITGB1|PICALM|PPFIA1|ZDHHC5	-2.33491	0	32	0	0	-4.77884	8.35438
1	-3.46891	GO:1904377	M1	1	0	GO Biological Processes	19	positive regulation of protein localization to cell periphery	19_GO:0051179 localization	-3.46891	8.35438	5.71954	30293	74	245	5	2.04082	0.90332	493|1969|2037|3688|25921	ATP2B4|EPHA2|EPB41L2|ITGB1|ZDHHC5	-1.44766	0	32	0	0	-4.77884	8.35438
1	-3.16371	GO:1905475	M1	1	0	GO Biological Processes	19	regulation of protein localization to membrane	19_GO:0051179 localization	-3.16371	4.80841	4.62746	30293	180	245	7	2.85714	1.06436	493|1601|1969|3688|8301|8500|25921	ATP2B4|DAB2|EPHA2|ITGB1|PICALM|PPFIA1|ZDHHC5	-1.21294	0	32	0	0	-4.77884	8.35438
1	-2.79251	GO:1903078	M1	1	0	GO Biological Processes	19	positive regulation of protein localization to plasma membrane	19_GO:0051179 localization	-2.79251	7.97709	4.96573	30293	62	245	4	1.63265	0.809635	493|1969|3688|25921	ATP2B4|EPHA2|ITGB1|ZDHHC5	-0.905524	0	32	0	0	-4.77884	8.35438
1	-2.21526	GO:1903829	M1	1	0	GO Biological Processes	19	positive regulation of protein localization	19_GO:0051179 localization	-2.21526	2.57058	3.13528	30293	481	245	10	4.08163	1.26411	493|1894|1969|2037|3688|7443|8754|25921|54552|65992	ATP2B4|ECT2|EPHA2|EPB41L2|ITGB1|VRK1|ADAM9|ZDHHC5|GNL3L|DDRGK1	-0.485541	0	32	0	0	-4.77884	8.35438
1	-4.6493	GO:0061318	M1	1	0	GO Biological Processes	19	renal filtration cell differentiation	19_GO:0032502 developmental process	-4.6493	23.5514	9.33474	30293	21	245	4	1.63265	0.809635	4643|4853|8826|10409	MYO1E|NOTCH2|IQGAP1|BASP1	-2.41977	0	33	1	1	-4.6493	37.0935
1	-4.6493	GO:0072112	M1	1	0	GO Biological Processes	19	podocyte differentiation	19_GO:0032502 developmental process	-4.6493	23.5514	9.33474	30293	21	245	4	1.63265	0.809635	4643|4853|8826|10409	MYO1E|NOTCH2|IQGAP1|BASP1	-2.41977	0	33	0	0	-4.6493	37.0935
1	-4.56491	GO:0072311	M1	1	0	GO Biological Processes	19	glomerular epithelial cell differentiation	19_GO:0032502 developmental process	-4.56491	22.4809	9.10101	30293	22	245	4	1.63265	0.809635	4643|4853|8826|10409	MYO1E|NOTCH2|IQGAP1|BASP1	-2.35177	0	33	0	0	-4.6493	37.0935
1	-4.33531	GO:0072010	M1	1	0	GO Biological Processes	19	glomerular epithelium development	19_GO:0032502 developmental process	-4.33531	19.7832	8.48372	30293	25	245	4	1.63265	0.809635	4643|4853|8826|10409	MYO1E|NOTCH2|IQGAP1|BASP1	-2.15916	0	33	0	0	-4.6493	37.0935
1	-4.22089	GO:0072015	M1	1	0	GO Biological Processes	19	podocyte development	19_GO:0032502 developmental process	-4.22089	37.0935	10.3079	30293	10	245	3	1.22449	0.702618	4643|4853|8826	MYO1E|NOTCH2|IQGAP1	-2.06494	0	33	0	0	-4.6493	37.0935
1	-4.08519	GO:0072310	M1	1	0	GO Biological Processes	19	glomerular epithelial cell development	19_GO:0032502 developmental process	-4.08519	33.7213	9.80109	30293	11	245	3	1.22449	0.702618	4643|4853|8826	MYO1E|NOTCH2|IQGAP1	-1.94584	0	33	0	0	-4.6493	37.0935
1	-3.69756	GO:0035850	M1	1	0	GO Biological Processes	19	epithelial cell differentiation involved in kidney development	19_GO:0032502 developmental process	-3.69756	13.7383	6.90541	30293	36	245	4	1.63265	0.809635	4643|4853|8826|10409	MYO1E|NOTCH2|IQGAP1|BASP1	-1.6374	0	33	0	0	-4.6493	37.0935
1	-3.24663	GO:0061005	M1	1	0	GO Biological Processes	19	cell differentiation involved in kidney development	19_GO:0032502 developmental process	-3.24663	10.523	5.89965	30293	47	245	4	1.63265	0.809635	4643|4853|8826|10409	MYO1E|NOTCH2|IQGAP1|BASP1	-1.27052	0	33	0	0	-4.6493	37.0935
1	-2.92874	GO:0032835	M1	1	0	GO Biological Processes	19	glomerulus development	19_GO:0032502 developmental process	-2.92874	8.67683	5.23838	30293	57	245	4	1.63265	0.809635	4643|4853|8826|10409	MYO1E|NOTCH2|IQGAP1|BASP1	-1.0134	0	33	0	0	-4.6493	37.0935
1	-2.70761	GO:0072009	M1	1	0	GO Biological Processes	19	nephron epithelium development	19_GO:0032502 developmental process	-2.70761	5.67178	4.41212	30293	109	245	5	2.04082	0.90332	4070|4643|4853|8826|10409	TACSTD2|MYO1E|NOTCH2|IQGAP1|BASP1	-0.841265	0	33	0	0	-4.6493	37.0935
1	-2.26844	GO:0072006	M1	1	0	GO Biological Processes	19	nephron development	19_GO:0032502 developmental process	-2.26844	4.47989	3.69968	30293	138	245	5	2.04082	0.90332	4070|4643|4853|8826|10409	TACSTD2|MYO1E|NOTCH2|IQGAP1|BASP1	-0.519126	0	33	0	0	-4.6493	37.0935
1	-2.24235	GO:0072073	M1	1	0	GO Biological Processes	19	kidney epithelium development	19_GO:0032502 developmental process	-2.24235	4.41589	3.65798	30293	140	245	5	2.04082	0.90332	4070|4643|4853|8826|10409	TACSTD2|MYO1E|NOTCH2|IQGAP1|BASP1	-0.502589	0	33	0	0	-4.6493	37.0935
1	-4.57915	GO:0032984	M1	1	0	GO Biological Processes	19	protein-containing complex disassembly	19_GO:0009987 cellular process	-4.57915	6.77506	6.31612	30293	146	245	8	3.26531	1.13546	3159|3796|6455|11004|11344|25978|51510|84305	HMGA1|KIF2A|SH3GL1|KIF2C|TWF2|CHMP2B|CHMP5|PYM1	-2.36279	0	34	1	1	-4.57915	12.6815
1	-3.56083	GO:0051261	M1	1	0	GO Biological Processes	19	protein depolymerization	19_GO:0009987 cellular process	-3.56083	12.6815	6.59143	30293	39	245	4	1.63265	0.809635	3796|6455|11004|11344	KIF2A|SH3GL1|KIF2C|TWF2	-1.53122	0	34	0	0	-4.57915	12.6815
1	-4.48469	GO:0045116	M1	1	0	GO Biological Processes	19	protein neddylation	19_GO:0008152 metabolic process	-4.48469	21.5035	8.88227	30293	23	245	4	1.63265	0.809635	9040|23142|50813|84259	UBE2M|DCUN1D4|COPS7A|DCUN1D5	-2.28735	0	35	1	1	-4.48469	21.5035
1	-3.33714	GO:2000434	M1	1	0	GO Biological Processes	19	regulation of protein neddylation	19_GO:0008152 metabolic process	-3.33714	19.5229	7.29272	30293	19	245	3	1.22449	0.702618	23142|50813|84259	DCUN1D4|COPS7A|DCUN1D5	-1.34778	0	35	0	0	-4.48469	21.5035
1	-4.47314	GO:0001667	M1	1	0	GO Biological Processes	19	ameboidal-type cell migration	19_GO:0009987 cellular process	-4.47314	5.67757	5.93234	30293	196	245	9	3.67347	1.20179	3688|5586|6091|8394|8826|9368|23380|54443|65979	ITGB1|PKN2|ROBO1|PIP5K1A|IQGAP1|NHERF1|SRGAP2|ANLN|PHACTR4	-2.27889	0	36	1	1	-4.47314	11.5917
1	-2.66163	GO:1902547	M1	1	0	GO Biological Processes	19	regulation of cellular response to vascular endothelial growth factor stimulus	19_GO:0050896 response to stimulus	-2.66163	11.5917	5.41301	30293	32	245	3	1.22449	0.702618	493|3688|6091	ATP2B4|ITGB1|ROBO1	-0.819221	0	36	0	0	-4.47314	11.5917
1	-2.03407	GO:0010631	M1	1	0	GO Biological Processes	19	epithelial cell migration	19_GO:0032501 multicellular organismal process	-2.03407	4.89683	3.54214	30293	101	245	4	1.63265	0.809635	3688|5586|6091|54443	ITGB1|PKN2|ROBO1|ANLN	-0.361776	0	36	0	0	-4.47314	11.5917
1	-4.40644	GO:0098609	M1	1	0	GO Biological Processes	19	cell-cell adhesion	19_GO:0009987 cellular process	-4.40644	3.42823	5.146	30293	541	245	15	6.12245	1.53165	214|1465|1495|1500|1829|3688|4026|5099|6091|8754|10298|10890|23022|27020|55971	ALCAM|CSRP1|CTNNA1|CTNND1|DSG2|ITGB1|LPP|PCDH7|ROBO1|ADAM9|PAK4|RAB10|PALLD|NPTN|BAIAP2L1	-2.21831	0	37	1	1	-4.40644	4.44233
1	-2.60993	GO:0007156	M1	1	0	GO Biological Processes	19	homophilic cell adhesion via plasma membrane adhesion molecules	19_GO:0009987 cellular process	-2.60993	4.44233	4.02791	30293	167	245	6	2.44898	0.987473	1829|3688|5099|6091|23022|27020	DSG2|ITGB1|PCDH7|ROBO1|PALLD|NPTN	-0.782416	0	37	0	0	-4.40644	4.44233
1	-2.25573	GO:0098742	M1	1	0	GO Biological Processes	19	cell-cell adhesion via plasma-membrane adhesion molecules	19_GO:0009987 cellular process	-2.25573	3.31615	3.39339	30293	261	245	7	2.85714	1.06436	214|1829|3688|5099|6091|23022|27020	ALCAM|DSG2|ITGB1|PCDH7|ROBO1|PALLD|NPTN	-0.512142	0	37	0	0	-4.40644	4.44233
1	-4.37319	R-HSA-6811555	M1	1	0	Reactome Gene Sets	6	PI5P Regulates TP53 Acetylation		-4.37319	41.215	10.8954	30293	9	245	3	1.22449	0.702618	5608|8396|79837	MAP2K6|PIP4K2B|PIP4K2C	-2.19407	0	38	1	1	-4.37319	41.215
1	-4.15831	R-HSA-1660499	M1	1	0	Reactome Gene Sets	6	Synthesis of PIPs at the plasma membrane		-4.15831	11.6646	7.01668	30293	53	245	5	2.04082	0.90332	5783|8394|8396|54477|79837	PTPN13|PIP5K1A|PIP4K2B|PLEKHA5|PIP4K2C	-2.0135	0	38	0	0	-4.37319	41.215
1	-3.21481	R-HSA-1483255	M1	1	0	Reactome Gene Sets	6	PI Metabolism		-3.21481	7.35982	5.27054	30293	84	245	5	2.04082	0.90332	5783|8394|8396|54477|79837	PTPN13|PIP5K1A|PIP4K2B|PLEKHA5|PIP4K2C	-1.24609	0	38	0	0	-4.37319	41.215
1	-2.74342	R-HSA-6804758	M1	1	0	Reactome Gene Sets	6	Regulation of TP53 Activity through Acetylation		-2.74342	12.3645	5.62333	30293	30	245	3	1.22449	0.702618	5608|8396|79837	MAP2K6|PIP4K2B|PIP4K2C	-0.872202	0	38	0	0	-4.37319	41.215
1	-2.55399	GO:1900076	M1	1	0	GO Biological Processes	19	regulation of cellular response to insulin stimulus	19_GO:0050896 response to stimulus	-2.55399	6.86916	4.50222	30293	72	245	4	1.63265	0.809635	490|8396|64710|79837	ATP2B1|PIP4K2B|NUCKS1|PIP4K2C	-0.738149	0	38	0	0	-4.37319	41.215
1	-2.21188	GO:2000785	M1	1	0	GO Biological Processes	19	regulation of autophagosome assembly	19_GO:0008152 metabolic process	-2.21188	8.0638	4.32928	30293	46	245	3	1.22449	0.702618	8396|9637|79837	PIP4K2B|FEZ2|PIP4K2C	-0.485541	0	38	0	0	-4.37319	41.215
1	-2.21188	WP5411	M1	1	0	WikiPathways	27	Phosphatidyl inositol phosphate pathway		-2.21188	8.0638	4.32928	30293	46	245	3	1.22449	0.702618	8394|8396|79837	PIP5K1A|PIP4K2B|PIP4K2C	-0.485541	0	38	0	0	-4.37319	41.215
1	-2.13546	WP4971	M1	1	0	WikiPathways	27	Phosphoinositides metabolism		-2.13546	7.5701	4.15613	30293	49	245	3	1.22449	0.702618	8394|8396|79837	PIP5K1A|PIP4K2B|PIP4K2C	-0.435449	0	38	0	0	-4.37319	41.215
1	-4.37319	GO:0160063	M1	1	0	GO Biological Processes	19	multi-pass transmembrane protein insertion into ER membrane	19_GO:0051179 localization	-4.37319	41.215	10.8954	30293	9	245	3	1.22449	0.702618	57003|283820|408050	CCDC47|NOMO2|NOMO3	-2.19407	0	39	1	1	-4.37319	41.215
1	-2.91212	GO:0007029	M1	1	0	GO Biological Processes	19	endoplasmic reticulum organization	19_GO:0009987 cellular process	-2.91212	6.30841	4.7528	30293	98	245	5	2.04082	0.90332	10890|57003|63932|283820|408050	RAB10|CCDC47|STEEP1|NOMO2|NOMO3	-0.998402	0	39	0	0	-4.37319	41.215
1	-2.7018	GO:0045048	M1	1	0	GO Biological Processes	19	protein insertion into ER membrane	19_GO:0051179 localization	-2.7018	11.9656	5.51576	30293	31	245	3	1.22449	0.702618	57003|283820|408050	CCDC47|NOMO2|NOMO3	-0.841206	0	39	0	0	-4.37319	41.215
1	-2.266	GO:0051205	M1	1	0	GO Biological Processes	19	protein insertion into membrane	19_GO:0051179 localization	-2.266	8.43033	4.45367	30293	44	245	3	1.22449	0.702618	57003|283820|408050	CCDC47|NOMO2|NOMO3	-0.519126	0	39	0	0	-4.37319	41.215
1	-4.28865	R-HSA-72163	M1	1	0	Reactome Gene Sets	6	mRNA Splicing - Major Pathway		-4.28865	5.37587	5.70435	30293	207	245	9	3.67347	1.20179	6626|10285|22826|51729|63932|65109|79171|84081|153527	SNRPA|SMNDC1|DNAJC8|WBP11|STEEP1|UPF3B|RBM42|NSRP1|ZMAT2	-2.12127	0	40	1	1	-4.28865	5.37587
1	-4.16175	R-HSA-72172	M1	1	0	Reactome Gene Sets	6	mRNA Splicing		-4.16175	5.17583	5.54852	30293	215	245	9	3.67347	1.20179	6626|10285|22826|51729|63932|65109|79171|84081|153527	SNRPA|SMNDC1|DNAJC8|WBP11|STEEP1|UPF3B|RBM42|NSRP1|ZMAT2	-2.01418	0	40	0	0	-4.28865	5.37587
1	-3.92399	R-HSA-72203	M1	1	0	Reactome Gene Sets	6	Processing of Capped Intron-Containing Pre-mRNA		-3.92399	4.33842	5.11309	30293	285	245	10	4.08163	1.26411	6626|10285|22826|51729|63932|65109|79171|84081|84324|153527	SNRPA|SMNDC1|DNAJC8|WBP11|STEEP1|UPF3B|RBM42|NSRP1|SARNP|ZMAT2	-1.82356	0	40	0	0	-4.28865	5.37587
1	-2.22948	CORUM:351	M1	1	0	CORUM	33	Spliceosome		-2.22948	4.38457	3.63743	30293	141	245	5	2.04082	0.90332	6626|10285|22826|51729|79002	SNRPA|SMNDC1|DNAJC8|WBP11|TRIR	-0.494534	0	40	0	0	-4.28865	5.37587
1	-4.28413	GO:0051046	M1	1	0	GO Biological Processes	19	regulation of secretion	19_GO:0051179 localization	-4.28413	3.1857	4.96937	30293	621	245	16	6.53061	1.57844	1601|2029|3996|5608|5898|6566|8754|9368|11267|23122|27342|64215|80223|134957|201294|201475	DAB2|ENSA|LLGL1|MAP2K6|RALA|SLC16A1|ADAM9|NHERF1|SNF8|CLASP2|RABGEF1|DNAJC1|RAB11FIP1|STXBP5|UNC13D|RAB12	-2.11964	0	41	1	1	-4.28413	6.42311
1	-4.1772	GO:1903530	M1	1	0	GO Biological Processes	19	regulation of secretion by cell	19_GO:0051179 localization	-4.1772	3.27103	4.9293	30293	567	245	15	6.12245	1.53165	1601|2029|3996|5608|5898|6566|8754|11267|23122|27342|64215|80223|134957|201294|201475	DAB2|ENSA|LLGL1|MAP2K6|RALA|SLC16A1|ADAM9|SNF8|CLASP2|RABGEF1|DNAJC1|RAB11FIP1|STXBP5|UNC13D|RAB12	-2.02686	0	41	0	0	-4.28413	6.42311
1	-3.05288	GO:0017157	M1	1	0	GO Biological Processes	19	regulation of exocytosis	19_GO:0051179 localization	-3.05288	4.6038	4.47568	30293	188	245	7	2.85714	1.06436	5898|11267|23122|27342|134957|201294|201475	RALA|SNF8|CLASP2|RABGEF1|STXBP5|UNC13D|RAB12	-1.11253	0	41	0	0	-4.28413	6.42311
1	-2.44855	GO:0045921	M1	1	0	GO Biological Processes	19	positive regulation of exocytosis	19_GO:0051179 localization	-2.44855	6.42311	4.30244	30293	77	245	4	1.63265	0.809635	11267|23122|134957|201294	SNF8|CLASP2|STXBP5|UNC13D	-0.656861	0	41	0	0	-4.28413	6.42311
1	-2.18623	GO:0050708	M1	1	0	GO Biological Processes	19	regulation of protein secretion	19_GO:0051179 localization	-2.18623	3.21753	3.29875	30293	269	245	7	2.85714	1.06436	2029|3996|6566|8754|64215|80223|134957	ENSA|LLGL1|SLC16A1|ADAM9|DNAJC1|RAB11FIP1|STXBP5	-0.469699	0	41	0	0	-4.28413	6.42311
1	-2.01638	GO:1903532	M1	1	0	GO Biological Processes	19	positive regulation of secretion by cell	19_GO:0051179 localization	-2.01638	2.98453	3.0663	30293	290	245	7	2.85714	1.06436	1601|5608|8754|11267|23122|134957|201294	DAB2|MAP2K6|ADAM9|SNF8|CLASP2|STXBP5|UNC13D	-0.353218	0	41	0	0	-4.28413	6.42311
1	-4.13445	M163	M1	1	0	Canonical Pathways	11	PID LIS1 PATHWAY		-4.13445	17.6636	7.96555	30293	28	245	4	1.63265	0.809635	5528|6249|8826|11104	PPP2R5D|CLIP1|IQGAP1|KATNA1	-1.99238	0	42	1	1	-4.13445	17.6636
1	-2.66163	R-HSA-5626467	M1	1	0	Reactome Gene Sets	6	RHO GTPases activate IQGAPs		-2.66163	11.5917	5.41301	30293	32	245	3	1.22449	0.702618	1495|6249|8826	CTNNA1|CLIP1|IQGAP1	-0.819221	0	42	0	0	-4.13445	17.6636
1	-4.07028	GO:1902115	M1	1	0	GO Biological Processes	19	regulation of organelle assembly	19_GO:0050789 regulation of biological process	-4.07028	5.03531	5.43665	30293	221	245	9	3.67347	1.20179	989|2909|4134|8396|9637|10801|25978|51510|79837	SEPTIN7|ARHGAP35|MAP4|PIP4K2B|FEZ2|SEPTIN9|CHMP2B|CHMP5|PIP4K2C	-1.93725	0	43	1	1	-4.07028	30.9112
1	-3.96285	GO:1902855	M1	1	0	GO Biological Processes	19	regulation of non-motile cilium assembly	19_GO:0050789 regulation of biological process	-3.96285	30.9112	9.35791	30293	12	245	3	1.22449	0.702618	989|4134|10801	SEPTIN7|MAP4|SEPTIN9	-1.84727	0	43	0	0	-4.07028	30.9112
1	-3.21481	GO:1902117	M1	1	0	GO Biological Processes	19	positive regulation of organelle assembly	19_GO:0048518 positive regulation of biological process	-3.21481	7.35982	5.27054	30293	84	245	5	2.04082	0.90332	989|2909|8396|10801|79837	SEPTIN7|ARHGAP35|PIP4K2B|SEPTIN9|PIP4K2C	-1.24609	0	43	0	0	-4.07028	30.9112
1	-3.06287	GO:0010638	M1	1	0	GO Biological Processes	19	positive regulation of organelle organization	19_GO:0048518 positive regulation of biological process	-3.06287	2.95565	3.9897	30293	502	245	12	4.89796	1.37886	989|2237|2909|5366|5898|6249|8396|10801|10928|23580|55971|79837	SEPTIN7|FEN1|ARHGAP35|PMAIP1|RALA|CLIP1|PIP4K2B|SEPTIN9|RALBP1|CDC42EP4|BAIAP2L1|PIP4K2C	-1.1208	0	43	0	0	-4.07028	30.9112
1	-2.78659	GO:0045724	M1	1	0	GO Biological Processes	19	positive regulation of cilium assembly	19_GO:0048518 positive regulation of biological process	-2.78659	12.7909	5.73615	30293	29	245	3	1.22449	0.702618	989|2909|10801	SEPTIN7|ARHGAP35|SEPTIN9	-0.905524	0	43	0	0	-4.07028	30.9112
1	-2.55399	GO:1902017	M1	1	0	GO Biological Processes	19	regulation of cilium assembly	19_GO:0050789 regulation of biological process	-2.55399	6.86916	4.50222	30293	72	245	4	1.63265	0.809635	989|2909|4134|10801	SEPTIN7|ARHGAP35|MAP4|SEPTIN9	-0.738149	0	43	0	0	-4.07028	30.9112
1	-4.06853	GO:0043009	M1	1	0	GO Biological Processes	19	chordate embryonic development	19_GO:0032502 developmental process	-4.06853	3.05296	4.77015	30293	648	245	16	6.53061	1.57844	689|1969|2909|3688|4082|4643|4853|5898|8451|8894|23242|56957|65979|81624|84081|92521	BTF3|EPHA2|ARHGAP35|ITGB1|MARCKS|MYO1E|NOTCH2|RALA|CUL4A|EIF2S2|COBL|OTUD7B|PHACTR4|DIAPH3|NSRP1|SPECC1	-1.93725	0	44	1	1	-4.06853	3.14618
1	-3.90941	GO:0009792	M1	1	0	GO Biological Processes	19	embryo development ending in birth or egg hatching	19_GO:0032502 developmental process	-3.90941	2.95713	4.62221	30293	669	245	16	6.53061	1.57844	689|1969|2909|3688|4082|4643|4853|5898|8451|8894|23242|56957|65979|81624|84081|92521	BTF3|EPHA2|ARHGAP35|ITGB1|MARCKS|MYO1E|NOTCH2|RALA|CUL4A|EIF2S2|COBL|OTUD7B|PHACTR4|DIAPH3|NSRP1|SPECC1	-1.81146	0	44	0	0	-4.06853	3.14618
1	-2.8368	GO:0001701	M1	1	0	GO Biological Processes	19	in utero embryonic development	19_GO:0032502 developmental process	-2.8368	3.14618	3.86693	30293	393	245	10	4.08163	1.26411	689|3688|4643|4853|8451|8894|56957|81624|84081|92521	BTF3|ITGB1|MYO1E|NOTCH2|CUL4A|EIF2S2|OTUD7B|DIAPH3|NSRP1|SPECC1	-0.935812	0	44	0	0	-4.06853	3.14618
1	-2.33358	GO:0008283	M1	1	0	GO Biological Processes	19	cell population proliferation	19_GO:0009987 cellular process	-2.33358	2.30946	3.15582	30293	696	245	13	5.30612	1.43208	1495|1969|3688|4853|4883|5243|8451|8894|10403|10890|23228|29127|65108	CTNNA1|EPHA2|ITGB1|NOTCH2|NPR3|ABCB1|CUL4A|EIF2S2|NDC80|RAB10|PLCL2|RACGAP1|MARCKSL1	-0.5699	0	44	0	0	-4.06853	3.14618
1	-2.00811	GO:0030097	M1	1	0	GO Biological Processes	19	hemopoiesis	19_GO:0032502 developmental process	-2.00811	2.18197	2.81487	30293	680	245	12	4.89796	1.37886	558|1969|3688|4643|4853|8301|8451|23228|29127|51510|54443|81624	AXL|EPHA2|ITGB1|MYO1E|NOTCH2|PICALM|CUL4A|PLCL2|RACGAP1|CHMP5|ANLN|DIAPH3	-0.347691	0	44	0	0	-4.06853	3.14618
1	-4.05326	GO:0016310	M1	1	0	GO Biological Processes	19	phosphorylation	19_GO:0008152 metabolic process	-4.05326	2.91939	4.70676	30293	720	245	17	6.93878	1.62346	558|1456|1969|2011|4140|5128|5586|5606|5608|7443|7525|8394|8396|9448|10298|55589|79837	AXL|CSNK1G3|EPHA2|MARK2|MARK3|CDK17|PKN2|MAP2K3|MAP2K6|VRK1|YES1|PIP5K1A|PIP4K2B|MAP4K4|PAK4|BMP2K|PIP4K2C	-1.92526	0	45	1	1	-4.05326	2.91939
1	-4.05124	GO:0003018	M1	1	0	GO Biological Processes	19	vascular process in circulatory system	19_GO:0032501 multicellular organismal process	-4.05124	4.49618	5.25906	30293	275	245	10	4.08163	1.26411	490|493|2909|3688|5243|6566|7525|8140|9368|9590	ATP2B1|ATP2B4|ARHGAP35|ITGB1|ABCB1|SLC16A1|YES1|SLC7A5|NHERF1|AKAP12	-1.92526	0	46	1	1	-4.05124	7.72781
1	-3.56143	GO:0003013	M1	1	0	GO Biological Processes	19	circulatory system process	19_GO:0032501 multicellular organismal process	-3.56143	3.17038	4.45014	30293	507	245	13	5.30612	1.43208	490|493|2909|3688|4883|5243|5606|5608|6566|7525|8140|9368|9590	ATP2B1|ATP2B4|ARHGAP35|ITGB1|NPR3|ABCB1|MAP2K3|MAP2K6|SLC16A1|YES1|SLC7A5|NHERF1|AKAP12	-1.53122	0	46	0	0	-4.05124	7.72781
1	-3.16814	GO:0010232	M1	1	0	GO Biological Processes	19	vascular transport	19_GO:0051179 localization	-3.16814	7.18866	5.18957	30293	86	245	5	2.04082	0.90332	493|5243|6566|8140|9368	ATP2B4|ABCB1|SLC16A1|SLC7A5|NHERF1	-1.21561	0	46	0	0	-4.05124	7.72781
1	-3.16814	GO:0150104	M1	1	0	GO Biological Processes	19	transport across blood-brain barrier	19_GO:0051179 localization	-3.16814	7.18866	5.18957	30293	86	245	5	2.04082	0.90332	493|5243|6566|8140|9368	ATP2B4|ABCB1|SLC16A1|SLC7A5|NHERF1	-1.21561	0	46	0	0	-4.05124	7.72781
1	-2.64539	GO:0034762	M1	1	0	GO Biological Processes	19	regulation of transmembrane transport	19_GO:0051179 localization	-2.64539	2.78138	3.58602	30293	489	245	11	4.4898	1.32299	493|1729|3688|5243|7525|8140|9368|10776|56704|65010|79026	ATP2B4|DIAPH1|ITGB1|ABCB1|YES1|SLC7A5|NHERF1|ARPP19|JPH1|SLC26A6|AHNAK	-0.806257	0	46	0	0	-4.05124	7.72781
1	-2.16034	GO:0042908	M1	1	0	GO Biological Processes	19	xenobiotic transport	19_GO:0051179 localization	-2.16034	7.72781	4.21218	30293	48	245	3	1.22449	0.702618	5243|8140|10928	ABCB1|SLC7A5|RALBP1	-0.448314	0	46	0	0	-4.05124	7.72781
1	-2.09962	GO:0034764	M1	1	0	GO Biological Processes	19	positive regulation of transmembrane transport	19_GO:0051179 localization	-2.09962	3.48295	3.28367	30293	213	245	6	2.44898	0.987473	3688|5243|8140|9368|10776|65010	ITGB1|ABCB1|SLC7A5|NHERF1|ARPP19|SLC26A6	-0.410333	0	46	0	0	-4.05124	7.72781
1	-3.93373	M281	M1	1	0	Canonical Pathways	11	PID FAK PATHWAY		-3.93373	10.4784	6.58039	30293	59	245	5	2.04082	0.90332	2909|3688|6455|7525|8976	ARHGAP35|ITGB1|SH3GL1|YES1|WASL	-1.82356	0	47	1	1	-3.93373	10.4784
1	-3.18451	M186	M1	1	0	Canonical Pathways	11	PID PDGFRB PATHWAY		-3.18451	5.75093	4.88279	30293	129	245	6	2.44898	0.987473	2059|2909|7525|8826|8976|9368	EPS8|ARHGAP35|YES1|IQGAP1|WASL|NHERF1	-1.22486	0	47	0	0	-3.93373	10.4784
1	-2.11116	GO:0043114	M1	1	0	GO Biological Processes	19	regulation of vascular permeability	19_GO:0032501 multicellular organismal process	-2.11116	7.41869	4.10165	30293	50	245	3	1.22449	0.702618	2909|7525|9590	ARHGAP35|YES1|AKAP12	-0.41696	0	47	0	0	-3.93373	10.4784
1	-3.927	GO:0016050	M1	1	0	GO Biological Processes	19	vesicle organization	19_GO:0009987 cellular process	-3.927	3.97688	4.99929	30293	342	245	11	4.4898	1.32299	8301|8396|8773|8976|11267|25978|26286|51510|81624|201475|252839	PICALM|PIP4K2B|SNAP23|WASL|SNF8|CHMP2B|ARFGAP3|CHMP5|DIAPH3|RAB12|TMEM9	-1.82356	0	48	1	1	-3.927	14.8374
1	-3.77886	GO:0006906	M1	1	0	GO Biological Processes	19	vesicle fusion	19_GO:0051179 localization	-3.77886	7.41869	5.80541	30293	100	245	6	2.44898	0.987473	8396|8773|25978|51510|81624|201475	PIP4K2B|SNAP23|CHMP2B|CHMP5|DIAPH3|RAB12	-1.69784	0	48	0	0	-3.927	14.8374
1	-3.73176	GO:0090174	M1	1	0	GO Biological Processes	19	organelle membrane fusion	19_GO:0009987 cellular process	-3.73176	7.27323	5.73049	30293	102	245	6	2.44898	0.987473	8396|8773|25978|51510|81624|201475	PIP4K2B|SNAP23|CHMP2B|CHMP5|DIAPH3|RAB12	-1.66704	0	48	0	0	-3.927	14.8374
1	-3.39561	GO:0090148	M1	1	0	GO Biological Processes	19	membrane fission	19_GO:0009987 cellular process	-3.39561	11.5019	6.22267	30293	43	245	4	1.63265	0.809635	11267|23265|25978|51510	SNF8|EXOC7|CHMP2B|CHMP5	-1.40045	0	48	0	0	-3.927	14.8374
1	-3.20229	GO:0048284	M1	1	0	GO Biological Processes	19	organelle fusion	19_GO:0009987 cellular process	-3.20229	5.79585	4.90974	30293	128	245	6	2.44898	0.987473	8396|8773|25978|51510|81624|201475	PIP4K2B|SNAP23|CHMP2B|CHMP5|DIAPH3|RAB12	-1.23903	0	48	0	0	-3.927	14.8374
1	-3.0171	GO:0007080	M1	1	0	GO Biological Processes	19	mitotic metaphase chromosome alignment	19_GO:0051179 localization	-3.0171	9.15888	5.41855	30293	54	245	4	1.63265	0.809635	10403|11004|25978|51510	NDC80|KIF2C|CHMP2B|CHMP5	-1.08693	0	48	0	0	-3.927	14.8374
1	-2.98534	GO:0006914	M1	1	0	GO Biological Processes	19	autophagy	19_GO:0008152 metabolic process	-2.98534	3.57815	4.12664	30293	311	245	9	3.67347	1.20179	2011|8396|11267|25978|51510|54828|65992|81624|201475	MARK2|PIP4K2B|SNF8|CHMP2B|CHMP5|BCAS3|DDRGK1|DIAPH3|RAB12	-1.05851	0	48	0	0	-3.927	14.8374
1	-2.98534	GO:0061919	M1	1	0	GO Biological Processes	19	process utilizing autophagic mechanism	19_GO:0009987 cellular process	-2.98534	3.57815	4.12664	30293	311	245	9	3.67347	1.20179	2011|8396|11267|25978|51510|54828|65992|81624|201475	MARK2|PIP4K2B|SNF8|CHMP2B|CHMP5|BCAS3|DDRGK1|DIAPH3|RAB12	-1.05851	0	48	0	0	-3.927	14.8374
1	-2.97729	GO:1902410	M1	1	0	GO Biological Processes	19	mitotic cytokinetic process	19_GO:0009987 cellular process	-2.97729	14.8374	6.24988	30293	25	245	3	1.22449	0.702618	8826|25978|51510	IQGAP1|CHMP2B|CHMP5	-1.05212	0	48	0	0	-3.927	14.8374
1	-2.84546	GO:0071709	M1	1	0	GO Biological Processes	19	membrane assembly	19_GO:0009987 cellular process	-2.84546	8.24299	5.07098	30293	60	245	4	1.63265	0.809635	11252|23180|25978|51510	PACSIN2|RFTN1|CHMP2B|CHMP5	-0.942898	0	48	0	0	-3.927	14.8374
1	-2.74145	GO:0044091	M1	1	0	GO Biological Processes	19	membrane biogenesis	19_GO:0009987 cellular process	-2.74145	7.72781	4.86509	30293	64	245	4	1.63265	0.809635	11252|23180|25978|51510	PACSIN2|RFTN1|CHMP2B|CHMP5	-0.872202	0	48	0	0	-3.927	14.8374
1	-2.7018	GO:0036258	M1	1	0	GO Biological Processes	19	multivesicular body assembly	19_GO:0009987 cellular process	-2.7018	11.9656	5.51576	30293	31	245	3	1.22449	0.702618	11267|25978|51510	SNF8|CHMP2B|CHMP5	-0.841206	0	48	0	0	-3.927	14.8374
1	-2.67593	GO:0061025	M1	1	0	GO Biological Processes	19	membrane fusion	19_GO:0009987 cellular process	-2.67593	4.57944	4.12482	30293	162	245	6	2.44898	0.987473	8396|8773|25978|51510|81624|201475	PIP4K2B|SNAP23|CHMP2B|CHMP5|DIAPH3|RAB12	-0.822424	0	48	0	0	-3.927	14.8374
1	-2.66163	GO:0036257	M1	1	0	GO Biological Processes	19	multivesicular body organization	19_GO:0009987 cellular process	-2.66163	11.5917	5.41301	30293	32	245	3	1.22449	0.702618	11267|25978|51510	SNF8|CHMP2B|CHMP5	-0.819221	0	48	0	0	-3.927	14.8374
1	-2.66163	R-HSA-917729	M1	1	0	Reactome Gene Sets	6	Endosomal Sorting Complex Required For Transport (ESCRT)		-2.66163	11.5917	5.41301	30293	32	245	3	1.22449	0.702618	11267|25978|51510	SNF8|CHMP2B|CHMP5	-0.819221	0	48	0	0	-3.927	14.8374
1	-2.47959	GO:0043162	M1	1	0	GO Biological Processes	19	ubiquitin-dependent protein catabolic process via the multivesicular body sorting pathway	19_GO:0008152 metabolic process	-2.47959	10.0253	4.96014	30293	37	245	3	1.22449	0.702618	11267|25978|51510	SNF8|CHMP2B|CHMP5	-0.677697	0	48	0	0	-3.927	14.8374
1	-2.47959	GO:0045324	M1	1	0	GO Biological Processes	19	late endosome to vacuole transport	19_GO:0051179 localization	-2.47959	10.0253	4.96014	30293	37	245	3	1.22449	0.702618	11267|25978|51510	SNF8|CHMP2B|CHMP5	-0.677697	0	48	0	0	-3.927	14.8374
1	-2.35255	GO:0032509	M1	1	0	GO Biological Processes	19	endosome transport via multivesicular body sorting pathway	19_GO:0051179 localization	-2.35255	9.04719	4.65584	30293	41	245	3	1.22449	0.702618	11267|25978|51510	SNF8|CHMP2B|CHMP5	-0.584266	0	48	0	0	-3.927	14.8374
1	-2.35073	GO:0051310	M1	1	0	GO Biological Processes	19	metaphase chromosome alignment	19_GO:0051179 localization	-2.35073	6.03146	4.11962	30293	82	245	4	1.63265	0.809635	10403|11004|25978|51510	NDC80|KIF2C|CHMP2B|CHMP5	-0.583603	0	48	0	0	-3.927	14.8374
1	-2.28093	GO:0016236	M1	1	0	GO Biological Processes	19	macroautophagy	19_GO:0008152 metabolic process	-2.28093	3.80446	3.54762	30293	195	245	6	2.44898	0.987473	8396|11267|25978|51510|65992|81624	PIP4K2B|SNF8|CHMP2B|CHMP5|DDRGK1|DIAPH3	-0.526291	0	48	0	0	-3.927	14.8374
1	-2.2386	GO:0071763	M1	1	0	GO Biological Processes	19	nuclear membrane organization	19_GO:0009987 cellular process	-2.2386	8.24299	4.39051	30293	45	245	3	1.22449	0.702618	7443|25978|51510	VRK1|CHMP2B|CHMP5	-0.502589	0	48	0	0	-3.927	14.8374
1	-2.19102	GO:0007032	M1	1	0	GO Biological Processes	19	endosome organization	19_GO:0009987 cellular process	-2.19102	5.43494	3.82587	30293	91	245	4	1.63265	0.809635	11267|25978|51510|252839	SNF8|CHMP2B|CHMP5|TMEM9	-0.470803	0	48	0	0	-3.927	14.8374
1	-2.1858	GO:0071985	M1	1	0	GO Biological Processes	19	multivesicular body sorting pathway	19_GO:0051179 localization	-2.1858	7.89223	4.26986	30293	47	245	3	1.22449	0.702618	11267|25978|51510	SNF8|CHMP2B|CHMP5	-0.469699	0	48	0	0	-3.927	14.8374
1	-2.14187	GO:0051303	M1	1	0	GO Biological Processes	19	establishment of chromosome localization	19_GO:0051179 localization	-2.14187	5.26149	3.73652	30293	94	245	4	1.63265	0.809635	10403|11004|25978|51510	NDC80|KIF2C|CHMP2B|CHMP5	-0.437888	0	48	0	0	-3.927	14.8374
1	-2.13038	R-HSA-162587	M1	1	0	Reactome Gene Sets	6	HIV Life Cycle		-2.13038	4.14916	3.47958	30293	149	245	5	2.04082	0.90332	2237|3159|6924|25978|51510	FEN1|HMGA1|ELOA|CHMP2B|CHMP5	-0.431353	0	48	0	0	-3.927	14.8374
1	-2.0194	GO:0050000	M1	1	0	GO Biological Processes	19	chromosome localization	19_GO:0051179 localization	-2.0194	4.84882	3.51583	30293	102	245	4	1.63265	0.809635	10403|11004|25978|51510	NDC80|KIF2C|CHMP2B|CHMP5	-0.354183	0	48	0	0	-3.927	14.8374
1	-2.01913	GO:0006998	M1	1	0	GO Biological Processes	19	nuclear envelope organization	19_GO:0009987 cellular process	-2.01913	6.86916	3.89788	30293	54	245	3	1.22449	0.702618	7443|25978|51510	VRK1|CHMP2B|CHMP5	-0.354183	0	48	0	0	-3.927	14.8374
1	-2.00484	GO:0051603	M1	1	0	GO Biological Processes	19	proteolysis involved in protein catabolic process	19_GO:0008152 metabolic process	-2.00484	2.2744	2.84221	30293	598	245	11	4.4898	1.32299	996|5366|8451|11267|23190|25978|27338|51510|56957|57003|90850	CDC27|PMAIP1|CUL4A|SNF8|UBXN4|CHMP2B|UBE2S|CHMP5|OTUD7B|CCDC47|ZNF598	-0.347119	0	48	0	0	-3.927	14.8374
1	-3.74938	GO:0097320	M1	1	0	GO Biological Processes	19	plasma membrane tubulation	19_GO:0009987 cellular process	-3.74938	26.4953	8.61575	30293	14	245	3	1.22449	0.702618	11252|29763|85377	PACSIN2|PACSIN3|MICALL1	-1.67567	0	49	1	1	-3.74938	26.4953
1	-3.63981	GO:0007009	M1	1	0	GO Biological Processes	19	plasma membrane organization	19_GO:0009987 cellular process	-3.63981	5.7701	5.28833	30293	150	245	7	2.85714	1.06436	9368|11252|25978|29763|51510|55971|85377	NHERF1|PACSIN2|CHMP2B|PACSIN3|CHMP5|BAIAP2L1|MICALL1	-1.59737	0	49	0	0	-3.74938	26.4953
1	-2.48975	GO:0045806	M1	1	0	GO Biological Processes	19	negative regulation of endocytosis	19_GO:0051179 localization	-2.48975	6.59439	4.38016	30293	75	245	4	1.63265	0.809635	8301|11252|27342|29763	PICALM|PACSIN2|RABGEF1|PACSIN3	-0.682841	0	49	0	0	-3.74938	26.4953
1	-3.66307	M164	M1	1	0	Canonical Pathways	11	PID ERBB1 DOWNSTREAM PATHWAY		-3.66307	7.06542	5.62183	30293	105	245	6	2.44898	0.987473	2059|5898|8826|8976|79109|81624	EPS8|RALA|IQGAP1|WASL|MAPKAP1|DIAPH3	-1.60516	0	50	1	1	-3.66307	7.06542
1	-2.01544	WP437	M1	1	0	WikiPathways	27	EGF EGFR signaling pathway		-2.01544	3.8882	3.29714	30293	159	245	5	2.04082	0.90332	2059|5898|8826|9138|10928	EPS8|RALA|IQGAP1|ARHGEF1|RALBP1	-0.353218	0	50	0	0	-3.66307	7.06542
1	-3.654	hsa05130	M1	1	0	KEGG Pathway	24	Pathogenic Escherichia coli infection		-3.654	4.99575	5.09358	30293	198	245	8	3.26531	1.13546	3688|4643|7456|8976|9138|9368|10061|55971	ITGB1|MYO1E|WIPF1|WASL|ARHGEF1|NHERF1|ABCF2|BAIAP2L1	-1.60056	0	51	1	1	-3.654	9.04719
1	-2.35255	GO:0010762	M1	1	0	GO Biological Processes	19	regulation of fibroblast migration	19_GO:0040011 locomotion	-2.35255	9.04719	4.65584	30293	41	245	3	1.22449	0.702618	3688|9368|9590	ITGB1|NHERF1|AKAP12	-0.584266	0	51	0	0	-3.654	9.04719
1	-3.64086	GO:0006413	M1	1	0	GO Biological Processes	19	translational initiation	19_GO:0008152 metabolic process	-3.64086	9.09154	6.03173	30293	68	245	5	2.04082	0.90332	1964|8894|9086|54505|83939	EIF1AX|EIF2S2|EIF1AY|DHX29|EIF2A	-1.59737	0	52	1	1	-3.64086	9.09154
1	-2.30561	GO:0006412	M1	1	0	GO Biological Processes	19	translation	19_GO:0008152 metabolic process	-2.30561	2.83156	3.30006	30293	393	245	9	3.67347	1.20179	23|1964|8894|9086|54505|55854|57470|83939|90850	ABCF1|EIF1AX|EIF2S2|EIF1AY|DHX29|ZC3H15|LRRC47|EIF2A|ZNF598	-0.544204	0	52	0	0	-3.64086	9.09154
1	-2.11116	WP107	M1	1	0	WikiPathways	27	Translation factors		-2.11116	7.41869	4.10165	30293	50	245	3	1.22449	0.702618	1964|8894|9086	EIF1AX|EIF2S2|EIF1AY	-0.41696	0	52	0	0	-3.64086	9.09154
1	-2.11102	GO:0043043	M1	1	0	GO Biological Processes	19	peptide biosynthetic process	19_GO:0008152 metabolic process	-2.11102	2.63698	3.05783	30293	422	245	9	3.67347	1.20179	23|1964|8894|9086|54505|55854|57470|83939|90850	ABCF1|EIF1AX|EIF2S2|EIF1AY|DHX29|ZC3H15|LRRC47|EIF2A|ZNF598	-0.41696	0	52	0	0	-3.64086	9.09154
1	-3.64067	GO:0031023	M1	1	0	GO Biological Processes	19	microtubule organizing center organization	19_GO:0009987 cellular process	-3.64067	6.99877	5.58656	30293	106	245	6	2.44898	0.987473	2801|6566|10403|23122|80817|93323	GOLGA2|SLC16A1|NDC80|CLASP2|CEP44|HAUS8	-1.59737	0	53	1	1	-3.64067	10.7517
1	-3.28252	M129	M1	1	0	Canonical Pathways	11	PID PLK1 PATHWAY		-3.28252	10.7517	5.97666	30293	46	245	4	1.63265	0.809635	1894|2801|3796|10403	ECT2|GOLGA2|KIF2A|NDC80	-1.29888	0	53	0	0	-3.64067	10.7517
1	-3.0353	GO:0007098	M1	1	0	GO Biological Processes	19	centrosome cycle	19_GO:0009987 cellular process	-3.0353	6.71983	4.96142	30293	92	245	5	2.04082	0.90332	2801|6566|10403|80817|93323	GOLGA2|SLC16A1|NDC80|CEP44|HAUS8	-1.10177	0	53	0	0	-3.64067	10.7517
1	-3.58481	GO:0042254	M1	1	0	GO Biological Processes	19	ribosome biogenesis	19_GO:0009987 cellular process	-3.58481	3.93774	4.72507	30293	314	245	10	4.08163	1.26411	1964|2483|5303|8451|8886|10200|51729|54505|54552|83939	EIF1AX|FRG1|PIN4|CUL4A|DDX18|MPHOSPH6|WBP11|DHX29|GNL3L|EIF2A	-1.54669	0	54	1	1	-3.58481	3.93774
1	-2.96383	GO:0016072	M1	1	0	GO Biological Processes	19	rRNA metabolic process	19_GO:0008152 metabolic process	-2.96383	3.92523	4.21059	30293	252	245	8	3.26531	1.13546	2483|5303|8886|10200|10927|51729|79002|284119	FRG1|PIN4|DDX18|MPHOSPH6|SPIN1|WBP11|TRIR|CAVIN1	-1.04223	0	54	0	0	-3.58481	3.93774
1	-2.62497	GO:0022613	M1	1	0	GO Biological Processes	19	ribonucleoprotein complex biogenesis	19_GO:0009987 cellular process	-2.62497	2.76442	3.56294	30293	492	245	11	4.4898	1.32299	1964|2483|5303|8451|8886|8894|10200|51729|54505|54552|83939	EIF1AX|FRG1|PIN4|CUL4A|DDX18|EIF2S2|MPHOSPH6|WBP11|DHX29|GNL3L|EIF2A	-0.792448	0	54	0	0	-3.58481	3.93774
1	-2.36912	GO:0034660	M1	1	0	GO Biological Processes	19	ncRNA metabolic process	19_GO:0008152 metabolic process	-2.36912	2.55657	3.27069	30293	532	245	11	4.4898	1.32299	2483|5303|8886|10200|10927|25821|51729|57470|79002|92675|284119	FRG1|PIN4|DDX18|MPHOSPH6|SPIN1|MTO1|WBP11|LRRC47|TRIR|DTD1|CAVIN1	-0.595022	0	54	0	0	-3.58481	3.93774
1	-3.57719	WP5087	M1	1	0	WikiPathways	27	Pleural mesothelioma		-3.57719	3.37981	4.53538	30293	439	245	12	4.89796	1.37886	1495|1969|3688|5606|5608|6520|8140|9448|9493|10298|55233|92597	CTNNA1|EPHA2|ITGB1|MAP2K3|MAP2K6|SLC3A2|SLC7A5|MAP4K4|KIF23|PAK4|MOB1A|MOB1B	-1.54121	0	55	1	1	-3.57719	10.523
1	-3.24663	WP4534	M1	1	0	WikiPathways	27	Mechanoregulation and pathology of YAP TAZ via Hippo and non Hippo mechanisms		-3.24663	10.523	5.89965	30293	47	245	4	1.63265	0.809635	1495|3688|9448|10298	CTNNA1|ITGB1|MAP4K4|PAK4	-1.27052	0	55	0	0	-3.57719	10.523
1	-2.9576	GO:0007405	M1	1	0	GO Biological Processes	19	neuroblast proliferation	19_GO:0032502 developmental process	-2.9576	8.83178	5.29693	30293	56	245	4	1.63265	0.809635	1495|3688|10890|29127	CTNNA1|ITGB1|RAB10|RACGAP1	-1.04064	0	55	0	0	-3.57719	10.523
1	-2.51061	WP4541	M1	1	0	WikiPathways	27	Hippo Merlin signaling dysregulation		-2.51061	5.10929	4.08975	30293	121	245	5	2.04082	0.90332	1495|1969|3688|8451|10298	CTNNA1|EPHA2|ITGB1|CUL4A|PAK4	-0.702216	0	55	0	0	-3.57719	10.523
1	-2.2386	WP5300	M1	1	0	WikiPathways	27	TROP2 regulatory signaling		-2.2386	8.24299	4.39051	30293	45	245	3	1.22449	0.702618	3688|4070|10298	ITGB1|TACSTD2|PAK4	-0.502589	0	55	0	0	-3.57719	10.523
1	-2.14187	GO:0007229	M1	1	0	GO Biological Processes	19	integrin-mediated signaling pathway	19_GO:0050896 response to stimulus	-2.14187	5.26149	3.73652	30293	94	245	4	1.63265	0.809635	1495|3688|8754|81624	CTNNA1|ITGB1|ADAM9|DIAPH3	-0.437888	0	55	0	0	-3.57719	10.523
1	-2.0194	WP185	M1	1	0	WikiPathways	27	Integrin mediated cell adhesion		-2.0194	4.84882	3.51583	30293	102	245	4	1.63265	0.809635	3688|5606|5608|10298	ITGB1|MAP2K3|MAP2K6|PAK4	-0.354183	0	55	0	0	-3.57719	10.523
1	-2.0049	GO:0061351	M1	1	0	GO Biological Processes	19	neural precursor cell proliferation	19_GO:0009987 cellular process	-2.0049	4.80174	3.48987	30293	103	245	4	1.63265	0.809635	1495|3688|10890|29127	CTNNA1|ITGB1|RAB10|RACGAP1	-0.347119	0	55	0	0	-3.57719	10.523
1	-3.46926	GO:0070507	M1	1	0	GO Biological Processes	19	regulation of microtubule cytoskeleton organization	19_GO:0050789 regulation of biological process	-3.46926	5.40946	5.04968	30293	160	245	7	2.85714	1.06436	2011|6249|23122|25978|51510|81624|93323	MARK2|CLIP1|CLASP2|CHMP2B|CHMP5|DIAPH3|HAUS8	-1.44766	0	56	1	1	-3.46926	10.7517
1	-3.28252	WP2038	M1	1	0	WikiPathways	27	Microtubule cytoskeleton regulation		-3.28252	10.7517	5.97666	30293	46	245	4	1.63265	0.809635	1729|2011|6249|11004	DIAPH1|MARK2|CLIP1|KIF2C	-1.29888	0	56	0	0	-3.46926	10.7517
1	-2.89879	GO:0032886	M1	1	0	GO Biological Processes	19	regulation of microtubule-based process	19_GO:0050789 regulation of biological process	-2.89879	3.83395	4.12788	30293	258	245	8	3.26531	1.13546	1729|2011|6249|23122|25978|51510|81624|93323	DIAPH1|MARK2|CLIP1|CLASP2|CHMP2B|CHMP5|DIAPH3|HAUS8	-0.986686	0	56	0	0	-3.46926	10.7517
1	-2.11012	GO:0031110	M1	1	0	GO Biological Processes	19	regulation of microtubule polymerization or depolymerization	19_GO:0050789 regulation of biological process	-2.11012	5.15187	3.67906	30293	96	245	4	1.63265	0.809635	6249|23122|81624|93323	CLIP1|CLASP2|DIAPH3|HAUS8	-0.41696	0	56	0	0	-3.46926	10.7517
1	-3.43527	WP4148	M1	1	0	WikiPathways	27	Splicing factor NOVA regulated synaptic proteins		-3.43527	11.7757	6.31015	30293	42	245	4	1.63265	0.809635	490|2036|2037|4134	ATP2B1|EPB41L1|EPB41L2|MAP4	-1.42424	0	57	1	1	-3.43527	11.7757
1	-2.27734	R-HSA-6794362	M1	1	0	Reactome Gene Sets	6	Protein-protein interactions at synapses		-2.27734	5.75093	3.98394	30293	86	245	4	1.63265	0.809635	2036|2037|8496|8500	EPB41L1|EPB41L2|PPFIBP1|PPFIA1	-0.524934	0	57	0	0	-3.43527	11.7757
1	-3.38693	GO:1903828	M1	1	0	GO Biological Processes	19	negative regulation of protein localization	19_GO:0051179 localization	-3.38693	4.55834	4.75014	30293	217	245	8	3.26531	1.13546	689|1495|1601|4140|8301|8500|56957|80223	BTF3|CTNNA1|DAB2|MARK3|PICALM|PPFIA1|OTUD7B|RAB11FIP1	-1.39371	0	58	1	1	-3.38693	9.76144
1	-2.44645	GO:1900181	M1	1	0	GO Biological Processes	19	negative regulation of protein localization to nucleus	19_GO:0051179 localization	-2.44645	9.76144	4.87987	30293	38	245	3	1.22449	0.702618	1495|4140|56957	CTNNA1|MARK3|OTUD7B	-0.656861	0	58	0	0	-3.38693	9.76144
1	-3.33714	GO:0010761	M1	1	0	GO Biological Processes	19	fibroblast migration	19_GO:0009987 cellular process	-3.33714	19.5229	7.29272	30293	19	245	3	1.22449	0.702618	8394|8826|9368	PIP5K1A|IQGAP1|NHERF1	-1.34778	0	59	1	1	-3.33714	19.5229
1	-2.25775	GO:0030855	M1	1	0	GO Biological Processes	19	epithelial cell differentiation	19_GO:0032502 developmental process	-2.25775	2.35514	3.10375	30293	630	245	12	4.89796	1.37886	1601|1969|4643|4853|8394|8754|8826|9368|9497|10409|10890|23022	DAB2|EPHA2|MYO1E|NOTCH2|PIP5K1A|ADAM9|IQGAP1|NHERF1|SLC4A7|BASP1|RAB10|PALLD	-0.513069	0	59	0	0	-3.33714	19.5229
1	-2.19779	GO:0009913	M1	1	0	GO Biological Processes	19	epidermal cell differentiation	19_GO:0032502 developmental process	-2.19779	3.65453	3.4266	30293	203	245	6	2.44898	0.987473	1969|8394|8754|9368|9497|23022	EPHA2|PIP5K1A|ADAM9|NHERF1|SLC4A7|PALLD	-0.476535	0	59	0	0	-3.33714	19.5229
1	-3.22709	GO:0007167	M1	1	0	GO Biological Processes	19	enzyme-linked receptor protein signaling pathway	19_GO:0050896 response to stimulus	-3.22709	2.783	4.05715	30293	622	245	14	5.71429	1.48293	558|1123|1601|1969|4643|4853|7525|8036|8754|8826|9019|10923|23111|27342	AXL|CHN1|DAB2|EPHA2|MYO1E|NOTCH2|YES1|SHOC2|ADAM9|IQGAP1|MPZL1|SUB1|SPART|RABGEF1	-1.25469	0	60	1	1	-3.22709	7.5701
1	-2.44907	GO:0070848	M1	1	0	GO Biological Processes	19	response to growth factor	19_GO:0050896 response to stimulus	-2.44907	2.6206	3.36265	30293	519	245	11	4.4898	1.32299	1601|1969|4853|5606|7525|8036|8754|8826|9497|11344|23111	DAB2|EPHA2|NOTCH2|MAP2K3|YES1|SHOC2|ADAM9|IQGAP1|SLC4A7|TWF2|SPART	-0.656861	0	60	0	0	-3.22709	7.5701
1	-2.17295	GO:0071363	M1	1	0	GO Biological Processes	19	cellular response to growth factor stimulus	19_GO:0050896 response to stimulus	-2.17295	2.53371	3.08423	30293	488	245	10	4.08163	1.26411	1601|4853|5606|7525|8036|8754|8826|9497|11344|23111	DAB2|NOTCH2|MAP2K3|YES1|SHOC2|ADAM9|IQGAP1|SLC4A7|TWF2|SPART	-0.457871	0	60	0	0	-3.22709	7.5701
1	-2.13669	GO:0007169	M1	1	0	GO Biological Processes	19	transmembrane receptor protein tyrosine kinase signaling pathway	19_GO:0050896 response to stimulus	-2.13669	2.66221	3.09001	30293	418	245	9	3.67347	1.20179	558|1123|1969|4643|7525|8036|8826|9019|27342	AXL|CHN1|EPHA2|MYO1E|YES1|SHOC2|IQGAP1|MPZL1|RABGEF1	-0.435449	0	60	0	0	-3.22709	7.5701
1	-2.13546	GO:0048013	M1	1	0	GO Biological Processes	19	ephrin receptor signaling pathway	19_GO:0050896 response to stimulus	-2.13546	7.5701	4.15613	30293	49	245	3	1.22449	0.702618	1123|1969|7525	CHN1|EPHA2|YES1	-0.435449	0	60	0	0	-3.22709	7.5701
1	-3.17735	GO:0046580	M1	1	0	GO Biological Processes	19	negative regulation of Ras protein signal transduction	19_GO:0048519 negative regulation of biological process	-3.17735	10.0935	5.75237	30293	49	245	4	1.63265	0.809635	2909|3688|27342|79109	ARHGAP35|ITGB1|RABGEF1|MAPKAP1	-1.22127	0	61	1	1	-3.17735	10.3037
1	-2.9576	GO:0051058	M1	1	0	GO Biological Processes	19	negative regulation of small GTPase mediated signal transduction	19_GO:0048519 negative regulation of biological process	-2.9576	8.83178	5.29693	30293	56	245	4	1.63265	0.809635	2909|3688|27342|79109	ARHGAP35|ITGB1|RABGEF1|MAPKAP1	-1.04064	0	61	0	0	-3.17735	10.3037
1	-2.51373	WP3850	M1	1	0	WikiPathways	27	Factors and pathways affecting insulin like growth factor IGF1 Akt signaling		-2.51373	10.3037	5.04354	30293	36	245	3	1.22449	0.702618	3688|8976|79109	ITGB1|WASL|MAPKAP1	-0.703018	0	61	0	0	-3.17735	10.3037
1	-2.06631	GO:1902532	M1	1	0	GO Biological Processes	19	negative regulation of intracellular signal transduction	19_GO:0048519 negative regulation of biological process	-2.06631	2.32098	2.91578	30293	586	245	11	4.4898	1.32299	493|1601|1969|2909|3688|4140|5606|9368|27342|56957|79109	ATP2B4|DAB2|EPHA2|ARHGAP35|ITGB1|MARK3|MAP2K3|NHERF1|RABGEF1|OTUD7B|MAPKAP1	-0.387489	0	61	0	0	-3.17735	10.3037
1	-3.11114	GO:0002011	M1	1	0	GO Biological Processes	19	morphogenesis of an epithelial sheet	19_GO:0032502 developmental process	-3.11114	9.69764	5.61333	30293	51	245	4	1.63265	0.809635	2909|3688|4853|65979	ARHGAP35|ITGB1|NOTCH2|PHACTR4	-1.16388	0	62	1	1	-3.11114	9.69764
1	-2.74449	GO:0021915	M1	1	0	GO Biological Processes	19	neural tube development	19_GO:0032502 developmental process	-2.74449	4.72528	4.22577	30293	157	245	6	2.44898	0.987473	1969|2909|4082|5898|23242|65979	EPHA2|ARHGAP35|MARCKS|RALA|COBL|PHACTR4	-0.872202	0	62	0	0	-3.11114	9.69764
1	-2.38076	GO:0002009	M1	1	0	GO Biological Processes	19	morphogenesis of an epithelium	19_GO:0032502 developmental process	-2.38076	2.71747	3.33311	30293	455	245	10	4.08163	1.26411	1969|2909|3688|4070|4853|5898|9368|10890|23242|65979	EPHA2|ARHGAP35|ITGB1|TACSTD2|NOTCH2|RALA|NHERF1|RAB10|COBL|PHACTR4	-0.605493	0	62	0	0	-3.11114	9.69764
1	-2.22486	GO:0001843	M1	1	0	GO Biological Processes	19	neural tube closure	19_GO:0032502 developmental process	-2.22486	5.55707	3.88766	30293	89	245	4	1.63265	0.809635	2909|5898|23242|65979	ARHGAP35|RALA|COBL|PHACTR4	-0.49099	0	62	0	0	-3.11114	9.69764
1	-2.20783	GO:0060606	M1	1	0	GO Biological Processes	19	tube closure	19_GO:0032502 developmental process	-2.20783	5.49533	3.85653	30293	90	245	4	1.63265	0.809635	2909|5898|23242|65979	ARHGAP35|RALA|COBL|PHACTR4	-0.485541	0	62	0	0	-3.11114	9.69764
1	-2.15142	GO:0048729	M1	1	0	GO Biological Processes	19	tissue morphogenesis	19_GO:0032502 developmental process	-2.15142	2.38613	3.01671	30293	570	245	11	4.4898	1.32299	1969|2909|3688|4070|4853|5898|6091|9368|10890|23242|65979	EPHA2|ARHGAP35|ITGB1|TACSTD2|NOTCH2|RALA|ROBO1|NHERF1|RAB10|COBL|PHACTR4	-0.441416	0	62	0	0	-3.11114	9.69764
1	-2.1259	GO:0014020	M1	1	0	GO Biological Processes	19	primary neural tube formation	19_GO:0032502 developmental process	-2.1259	5.2061	3.70759	30293	95	245	4	1.63265	0.809635	2909|5898|23242|65979	ARHGAP35|RALA|COBL|PHACTR4	-0.42785	0	62	0	0	-3.11114	9.69764
1	-2.0194	GO:0001841	M1	1	0	GO Biological Processes	19	neural tube formation	19_GO:0032502 developmental process	-2.0194	4.84882	3.51583	30293	102	245	4	1.63265	0.809635	2909|5898|23242|65979	ARHGAP35|RALA|COBL|PHACTR4	-0.354183	0	62	0	0	-3.11114	9.69764
1	-3.10755	GO:0031589	M1	1	0	GO Biological Processes	19	cell-substrate adhesion	19_GO:0009987 cellular process	-3.10755	4.70388	4.55048	30293	184	245	7	2.85714	1.06436	558|3688|8394|8500|8754|23380|84168	AXL|ITGB1|PIP5K1A|PPFIA1|ADAM9|SRGAP2|ANTXR1	-1.16203	0	63	1	1	-3.10755	8.0638
1	-2.21188	GO:0034446	M1	1	0	GO Biological Processes	19	substrate adhesion-dependent cell spreading	19_GO:0009987 cellular process	-2.21188	8.0638	4.32928	30293	46	245	3	1.22449	0.702618	558|23380|84168	AXL|SRGAP2|ANTXR1	-0.485541	0	63	0	0	-3.10755	8.0638
1	-2.01544	GO:0006909	M1	1	0	GO Biological Processes	19	phagocytosis	19_GO:0051179 localization	-2.01544	3.8882	3.29714	30293	159	245	5	2.04082	0.90332	558|3688|7525|8394|201294	AXL|ITGB1|YES1|PIP5K1A|UNC13D	-0.353218	0	63	0	0	-3.10755	8.0638
1	-3.0171	GO:0072348	M1	1	0	GO Biological Processes	19	sulfur compound transport	19_GO:0051179 localization	-3.0171	9.15888	5.41855	30293	54	245	4	1.63265	0.809635	6520|8140|29127|65010	SLC3A2|SLC7A5|RACGAP1|SLC26A6	-1.08693	0	64	1	1	-3.0171	9.15888
1	-2.97258	GO:0006612	M1	1	0	GO Biological Processes	19	protein targeting to membrane	19_GO:0051179 localization	-2.97258	6.50763	4.85486	30293	95	245	5	2.04082	0.90332	6727|6734|6745|27342|85377	SRP14|SRPRA|SSR1|RABGEF1|MICALL1	-1.04907	0	65	1	1	-2.97258	11.5917
1	-2.66163	GO:0006613	M1	1	0	GO Biological Processes	19	cotranslational protein targeting to membrane	19_GO:0051179 localization	-2.66163	11.5917	5.41301	30293	32	245	3	1.22449	0.702618	6727|6734|6745	SRP14|SRPRA|SSR1	-0.819221	0	65	0	0	-2.97258	11.5917
1	-2.46899	GO:0070972	M1	1	0	GO Biological Processes	19	protein localization to endoplasmic reticulum	19_GO:0051179 localization	-2.46899	6.50763	4.34095	30293	76	245	4	1.63265	0.809635	6727|6734|10890|65992	SRP14|SRPRA|RAB10|DDRGK1	-0.674528	0	65	0	0	-2.97258	11.5917
1	-2.11116	GO:0072599	M1	1	0	GO Biological Processes	19	establishment of protein localization to endoplasmic reticulum	19_GO:0051179 localization	-2.11116	7.41869	4.10165	30293	50	245	3	1.22449	0.702618	6727|6734|10890	SRP14|SRPRA|RAB10	-0.41696	0	65	0	0	-2.97258	11.5917
1	-2.84615	GO:0035239	M1	1	0	GO Biological Processes	19	tube morphogenesis	19_GO:0032502 developmental process	-2.84615	2.53817	3.66866	30293	682	245	14	5.71429	1.48293	682|800|1969|2909|3688|4070|4643|4853|4883|5898|6091|23242|54828|65979	BSG|CALD1|EPHA2|ARHGAP35|ITGB1|TACSTD2|MYO1E|NOTCH2|NPR3|RALA|ROBO1|COBL|BCAS3|PHACTR4	-0.942898	0	66	1	1	-2.84615	2.92651
1	-2.18622	GO:0001525	M1	1	0	GO Biological Processes	19	angiogenesis	19_GO:0032502 developmental process	-2.18622	2.92651	3.21613	30293	338	245	8	3.26531	1.13546	682|800|1969|3688|4853|4883|6091|54828	BSG|CALD1|EPHA2|ITGB1|NOTCH2|NPR3|ROBO1|BCAS3	-0.469699	0	66	0	0	-2.84615	2.92651
1	-2.05454	GO:0048514	M1	1	0	GO Biological Processes	19	blood vessel morphogenesis	19_GO:0032502 developmental process	-2.05454	2.58191	2.98676	30293	431	245	9	3.67347	1.20179	682|800|1969|3688|4643|4853|4883|6091|54828	BSG|CALD1|EPHA2|ITGB1|MYO1E|NOTCH2|NPR3|ROBO1|BCAS3	-0.378528	0	66	0	0	-2.84615	2.92651
1	-2.79251	GO:0099072	M1	1	0	GO Biological Processes	19	regulation of postsynaptic membrane neurotransmitter receptor levels	19_GO:0065007 biological regulation	-2.79251	7.97709	4.96573	30293	62	245	4	1.63265	0.809635	1500|2059|8500|25921	CTNND1|EPS8|PPFIA1|ZDHHC5	-0.905524	0	67	1	1	-2.79251	7.97709
1	-2.7018	GO:1900027	M1	1	0	GO Biological Processes	19	regulation of ruffle assembly	19_GO:0050789 regulation of biological process	-2.7018	11.9656	5.51576	30293	31	245	3	1.22449	0.702618	2059|4070|23242	EPS8|TACSTD2|COBL	-0.841206	0	68	1	1	-2.7018	11.9656
1	-2.67611	GO:0048193	M1	1	0	GO Biological Processes	19	Golgi vesicle transport	19_GO:0051179 localization	-2.67611	3.53271	3.84458	30293	280	245	8	3.26531	1.13546	2801|3996|6102|8773|10890|26286|63932|201475	GOLGA2|LLGL1|RP2|SNAP23|RAB10|ARFGAP3|STEEP1|RAB12	-0.822424	0	69	1	1	-2.67611	6.86916
1	-2.55399	R-HSA-1445148	M1	1	0	Reactome Gene Sets	6	Translocation of SLC2A4 (GLUT4) to the plasma membrane		-2.55399	6.86916	4.50222	30293	72	245	4	1.63265	0.809635	5898|8773|10890|23265	RALA|SNAP23|RAB10|EXOC7	-0.738149	0	69	0	0	-2.67611	6.86916
1	-2.14187	GO:0006892	M1	1	0	GO Biological Processes	19	post-Golgi vesicle-mediated transport	19_GO:0051179 localization	-2.14187	5.26149	3.73652	30293	94	245	4	1.63265	0.809635	3996|6102|8773|10890	LLGL1|RP2|SNAP23|RAB10	-0.437888	0	69	0	0	-2.67611	6.86916
1	-2.62282	GO:0051497	M1	1	0	GO Biological Processes	19	negative regulation of stress fiber assembly	19_GO:0048519 negative regulation of biological process	-2.62282	11.2404	5.31472	30293	33	245	3	1.22449	0.702618	4070|8500|23122	TACSTD2|PPFIA1|CLASP2	-0.792448	0	70	1	1	-2.62282	11.2404
1	-2.51373	GO:0032232	M1	1	0	GO Biological Processes	19	negative regulation of actin filament bundle assembly	19_GO:0048519 negative regulation of biological process	-2.51373	10.3037	5.04354	30293	36	245	3	1.22449	0.702618	4070|8500|23122	TACSTD2|PPFIA1|CLASP2	-0.703018	0	70	0	0	-2.62282	11.2404
1	-2.02533	GO:0010810	M1	1	0	GO Biological Processes	19	regulation of cell-substrate adhesion	19_GO:0050789 regulation of biological process	-2.02533	3.35688	3.17534	30293	221	245	6	2.44898	0.987473	1601|4070|6251|9448|23122|201294	DAB2|TACSTD2|RSU1|MAP4K4|CLASP2|UNC13D	-0.354183	0	70	0	0	-2.62282	11.2404
1	-2.56783	GO:0120031	M1	1	0	GO Biological Processes	19	plasma membrane bounded cell projection assembly	19_GO:0009987 cellular process	-2.56783	2.8889	3.55376	30293	428	245	10	4.08163	1.26411	989|3688|6102|6674|8394|9368|23157|23380|51735|65062	SEPTIN7|ITGB1|RP2|SPAG1|PIP5K1A|NHERF1|SEPTIN6|SRGAP2|RAPGEF6|TMEM237	-0.746809	0	71	1	1	-2.56783	2.8889
1	-2.47571	GO:0030031	M1	1	0	GO Biological Processes	19	cell projection assembly	19_GO:0009987 cellular process	-2.47571	2.80374	3.44545	30293	441	245	10	4.08163	1.26411	989|3688|6102|6674|8394|9368|23157|23380|51735|65062	SEPTIN7|ITGB1|RP2|SPAG1|PIP5K1A|NHERF1|SEPTIN6|SRGAP2|RAPGEF6|TMEM237	-0.676307	0	71	0	0	-2.56783	2.8889
1	-2.51373	R-HSA-5673000	M1	1	0	Reactome Gene Sets	6	RAF activation		-2.51373	10.3037	5.04354	30293	36	245	3	1.22449	0.702618	4140|5528|8036	MARK3|PPP2R5D|SHOC2	-0.703018	0	72	1	1	-2.51373	10.3037
1	-2.51039	GO:0010632	M1	1	0	GO Biological Processes	19	regulation of epithelial cell migration	19_GO:0040011 locomotion	-2.51039	3.31933	3.63316	30293	298	245	8	3.26531	1.13546	493|1969|4070|5606|8754|9448|23122|54828	ATP2B4|EPHA2|TACSTD2|MAP2K3|ADAM9|MAP4K4|CLASP2|BCAS3	-0.702216	0	73	1	1	-2.51039	3.31933
1	-2.47644	GO:0043408	M1	1	0	GO Biological Processes	19	regulation of MAPK cascade	19_GO:0050896 response to stimulus	-2.47644	2.40267	3.31272	30293	669	245	13	5.30612	1.43208	1601|1969|4853|5606|5608|6091|8754|8826|9043|9368|9448|9590|10298	DAB2|EPHA2|NOTCH2|MAP2K3|MAP2K6|ROBO1|ADAM9|IQGAP1|SPAG9|NHERF1|MAP4K4|AKAP12|PAK4	-0.676307	0	73	0	0	-2.51039	3.31933
1	-2.38899	GO:2000147	M1	1	0	GO Biological Processes	19	positive regulation of cell motility	19_GO:0040011 locomotion	-2.38899	2.44841	3.25226	30293	606	245	12	4.89796	1.37886	1601|1969|3688|5606|8754|9043|9448|9590|23122|54828|65992|284119	DAB2|EPHA2|ITGB1|MAP2K3|ADAM9|SPAG9|MAP4K4|AKAP12|CLASP2|BCAS3|DDRGK1|CAVIN1	-0.607817	0	73	0	0	-2.51039	3.31933
1	-2.31147	GO:0040017	M1	1	0	GO Biological Processes	19	positive regulation of locomotion	19_GO:0040011 locomotion	-2.31147	2.39313	3.16479	30293	620	245	12	4.89796	1.37886	1601|1969|3688|5606|8754|9043|9448|9590|23122|54828|65992|284119	DAB2|EPHA2|ITGB1|MAP2K3|ADAM9|SPAG9|MAP4K4|AKAP12|CLASP2|BCAS3|DDRGK1|CAVIN1	-0.548929	0	73	0	0	-2.51039	3.31933
1	-2.10309	GO:0030335	M1	1	0	GO Biological Processes	19	positive regulation of cell migration	19_GO:0040011 locomotion	-2.10309	2.34904	2.95953	30293	579	245	11	4.4898	1.32299	1601|1969|3688|5606|8754|9043|9448|9590|23122|54828|65992	DAB2|EPHA2|ITGB1|MAP2K3|ADAM9|SPAG9|MAP4K4|AKAP12|CLASP2|BCAS3|DDRGK1	-0.412839	0	73	0	0	-2.51039	3.31933
1	-2.41716	GO:0019725	M1	1	0	GO Biological Processes	19	cellular homeostasis	19_GO:0042592 homeostatic process	-2.41716	2.3638	3.2479	30293	680	245	13	5.30612	1.43208	490|493|8301|9368|9497|10989|25978|27020|27338|57003|64710|65010|252839	ATP2B1|ATP2B4|PICALM|NHERF1|SLC4A7|IMMT|CHMP2B|NPTN|UBE2S|CCDC47|NUCKS1|SLC26A6|TMEM9	-0.629392	0	74	1	1	-2.41716	2.63074
1	-2.14058	GO:0055082	M1	1	0	GO Biological Processes	19	intracellular chemical homeostasis	19_GO:0042592 homeostatic process	-2.14058	2.37779	3.00391	30293	572	245	11	4.4898	1.32299	490|493|8301|9368|9497|10989|27020|57003|64710|65010|252839	ATP2B1|ATP2B4|PICALM|NHERF1|SLC4A7|IMMT|NPTN|CCDC47|NUCKS1|SLC26A6|TMEM9	-0.437589	0	74	0	0	-2.41716	2.63074
1	-2.10466	GO:0030003	M1	1	0	GO Biological Processes	19	intracellular monoatomic cation homeostasis	19_GO:0042592 homeostatic process	-2.10466	2.63074	3.04984	30293	423	245	9	3.67347	1.20179	490|493|8301|9497|10989|27020|57003|65010|252839	ATP2B1|ATP2B4|PICALM|SLC4A7|IMMT|NPTN|CCDC47|SLC26A6|TMEM9	-0.413438	0	74	0	0	-2.41716	2.63074
1	-2.04837	GO:0006873	M1	1	0	GO Biological Processes	19	intracellular monoatomic ion homeostasis	19_GO:0042592 homeostatic process	-2.04837	2.57594	2.97898	30293	432	245	9	3.67347	1.20179	490|493|8301|9497|10989|27020|57003|65010|252839	ATP2B1|ATP2B4|PICALM|SLC4A7|IMMT|NPTN|CCDC47|SLC26A6|TMEM9	-0.373293	0	74	0	0	-2.41716	2.63074
1	-2.41426	R-HSA-73933	M1	1	0	Reactome Gene Sets	6	Resolution of Abasic Sites (AP sites)		-2.41426	9.51115	4.80251	30293	39	245	3	1.22449	0.702618	2237|4350|5981	FEN1|MPG|RFC1	-0.629392	0	75	1	1	-2.41426	9.51115
1	-2.266	hsa03410	M1	1	0	KEGG Pathway	24	Base excision repair		-2.266	8.43033	4.45367	30293	44	245	3	1.22449	0.702618	2237|4350|5981	FEN1|MPG|RFC1	-0.519126	0	75	0	0	-2.41426	9.51115
1	-2.38444	GO:0071216	M1	1	0	GO Biological Processes	19	cellular response to biotic stimulus	19_GO:0050896 response to stimulus	-2.38444	3.50411	3.56818	30293	247	245	7	2.85714	1.06436	558|4853|5606|8140|8754|51510|57003	AXL|NOTCH2|MAP2K3|SLC7A5|ADAM9|CHMP5|CCDC47	-0.606819	0	76	1	1	-2.38444	3.50411
1	-2.38444	GO:0051098	M1	1	0	GO Biological Processes	19	regulation of binding	19_GO:0065007 biological regulation	-2.38444	3.50411	3.56818	30293	247	245	7	2.85714	1.06436	1601|2011|2801|4140|54552|64710|65992	DAB2|MARK2|GOLGA2|MARK3|GNL3L|NUCKS1|DDRGK1	-0.606819	0	77	1	1	-2.38444	4.54577
1	-2.29499	GO:0043393	M1	1	0	GO Biological Processes	19	regulation of protein binding	19_GO:0065007 biological regulation	-2.29499	4.54577	3.74218	30293	136	245	5	2.04082	0.90332	1601|2011|2801|4140|54552	DAB2|MARK2|GOLGA2|MARK3|GNL3L	-0.536088	0	77	0	0	-2.38444	4.54577
1	-2.36309	GO:0034330	M1	1	0	GO Biological Processes	19	cell junction organization	19_GO:0009987 cellular process	-2.36309	2.55177	3.26373	30293	533	245	11	4.4898	1.32299	831|1495|1829|1894|5586|8394|8496|8500|8976|23380|27020	CAST|CTNNA1|DSG2|ECT2|PKN2|PIP5K1A|PPFIBP1|PPFIA1|WASL|SRGAP2|NPTN	-0.591328	0	78	1	1	-2.36309	2.55177
1	-2.29856	GO:2000146	M1	1	0	GO Biological Processes	19	negative regulation of cell motility	19_GO:0040011 locomotion	-2.29856	2.82438	3.29134	30293	394	245	9	3.67347	1.20179	493|1495|4070|6091|8976|9368|23122|23380|27342	ATP2B4|CTNNA1|TACSTD2|ROBO1|WASL|NHERF1|CLASP2|SRGAP2|RABGEF1	-0.538289	0	79	1	1	-2.29856	2.82438
1	-2.06694	GO:0040013	M1	1	0	GO Biological Processes	19	negative regulation of locomotion	19_GO:0040011 locomotion	-2.06694	2.59395	3.0024	30293	429	245	9	3.67347	1.20179	493|1495|4070|6091|8976|9368|23122|23380|27342	ATP2B4|CTNNA1|TACSTD2|ROBO1|WASL|NHERF1|CLASP2|SRGAP2|RABGEF1	-0.387489	0	79	0	0	-2.29856	2.82438
1	-2.27734	GO:0006446	M1	1	0	GO Biological Processes	19	regulation of translational initiation	19_GO:0008152 metabolic process	-2.27734	5.75093	3.98394	30293	86	245	4	1.63265	0.809635	9689|28969|54505|90850	BZW1|BZW2|DHX29|ZNF598	-0.524934	0	80	1	1	-2.27734	5.75093
1	-2.05693	GO:0034248	M1	1	0	GO Biological Processes	19	regulation of amide metabolic process	19_GO:0008152 metabolic process	-2.05693	2.43395	2.94312	30293	508	245	10	4.08163	1.26411	8301|9689|28969|54505|64215|65109|83939|84305|84324|90850	PICALM|BZW1|BZW2|DHX29|DNAJC1|UPF3B|EIF2A|PYM1|SARNP|ZNF598	-0.379979	0	80	0	0	-2.27734	5.75093
1	-2.266	GO:0045214	M1	1	0	GO Biological Processes	19	sarcomere organization	19_GO:0032502 developmental process	-2.266	8.43033	4.45367	30293	44	245	3	1.22449	0.702618	1465|1466|3688	CSRP1|CSRP2|ITGB1	-0.519126	0	81	1	1	-2.266	8.43033
1	-2.2386	GO:0042149	M1	1	0	GO Biological Processes	19	cellular response to glucose starvation	19_GO:0050896 response to stimulus	-2.2386	8.24299	4.39051	30293	45	245	3	1.22449	0.702618	5366|8140|26608	PMAIP1|SLC7A5|TBL2	-0.502589	0	82	1	1	-2.2386	8.24299
1	-2.07389	GO:0009991	M1	1	0	GO Biological Processes	19	response to extracellular stimulus	19_GO:0050896 response to stimulus	-2.07389	2.44841	2.96385	30293	505	245	10	4.08163	1.26411	558|2029|2909|5366|6566|8140|26608|54828|79109|83939	AXL|ENSA|ARHGAP35|PMAIP1|SLC16A1|SLC7A5|TBL2|BCAS3|MAPKAP1|EIF2A	-0.39152	0	82	0	0	-2.2386	8.24299
1	-2.21188	M68	M1	1	0	Canonical Pathways	11	PID RHOA REG PATHWAY		-2.21188	8.0638	4.32928	30293	46	245	3	1.22449	0.702618	1894|2909|9138	ECT2|ARHGAP35|ARHGEF1	-0.485541	0	83	1	1	-2.21188	8.0638
1	-2.20795	GO:0045732	M1	1	0	GO Biological Processes	19	positive regulation of protein catabolic process	19_GO:0048518 positive regulation of biological process	-2.20795	3.67262	3.44139	30293	202	245	6	2.44898	0.987473	1601|8451|8754|11267|29763|65992	DAB2|CUL4A|ADAM9|SNF8|PACSIN3|DDRGK1	-0.485541	0	84	1	1	-2.20795	3.67262
1	-2.16034	GO:0120163	M1	1	0	GO Biological Processes	19	negative regulation of cold-induced thermogenesis	19_GO:0042592 homeostatic process	-2.16034	7.72781	4.21218	30293	48	245	3	1.22449	0.702618	4883|5608|23228	NPR3|MAP2K6|PLCL2	-0.448314	0	85	1	1	-2.16034	7.72781
1	-2.14187	GO:0045666	M1	1	0	GO Biological Processes	19	positive regulation of neuron differentiation	19_GO:0032502 developmental process	-2.14187	5.26149	3.73652	30293	94	245	4	1.63265	0.809635	1894|8036|9043|65109	ECT2|SHOC2|SPAG9|UPF3B	-0.437888	0	86	1	1	-2.14187	5.26149
1	-2.08705	GO:0016055	M1	1	0	GO Biological Processes	19	Wnt signaling pathway	19_GO:0050896 response to stimulus	-2.08705	3.08012	3.16325	30293	281	245	7	2.85714	1.06436	1456|1500|1601|2011|9368|10927|81839	CSNK1G3|CTNND1|DAB2|MARK2|NHERF1|SPIN1|VANGL1	-0.403498	0	87	1	1	-2.08705	6.99877
1	-2.08705	GO:0198738	M1	1	0	GO Biological Processes	19	cell-cell signaling by wnt	19_GO:0050789 regulation of biological process	-2.08705	3.08012	3.16325	30293	281	245	7	2.85714	1.06436	1456|1500|1601|2011|9368|10927|81839	CSNK1G3|CTNND1|DAB2|MARK2|NHERF1|SPIN1|VANGL1	-0.403498	0	87	0	0	-2.08705	6.99877
1	-2.0414	GO:0045197	M1	1	0	GO Biological Processes	19	establishment or maintenance of epithelial cell apical/basal polarity	19_GO:0009987 cellular process	-2.0414	6.99877	3.94683	30293	53	245	3	1.22449	0.702618	2011|3996|9368	MARK2|LLGL1|NHERF1	-0.367246	0	87	0	0	-2.08705	6.99877
1	-2.07317	GO:0031400	M1	1	0	GO Biological Processes	19	negative regulation of protein modification process	19_GO:0048519 negative regulation of biological process	-2.07317	2.60001	3.01025	30293	428	245	9	3.67347	1.20179	493|2029|5528|5783|9043|10776|27342|54552|135112	ATP2B4|ENSA|PPP2R5D|PTPN13|SPAG9|ARPP19|RABGEF1|GNL3L|NCOA7	-0.39152	0	88	1	1	-2.07317	2.60001

## Sheet: PPI network analysis
PPI network analysis of RID-fatty-acylated proteins by Metascape.
Name	Category	CategoryID	GO	Description	PARENT_GO	LogP	Enrichment	Z-score	#TotalGeneInLibrary	#GeneInGO	#GeneInHitList	#GeneInGOAndHitList	%InGO	STDV %InGO	GeneID	Hits	Log(q-value)
MyList	Reactome Gene Sets	6	R-HSA-9012999	RHO GTPase cycle		-27	11	19	30293	449	235	38	16	2.4	390|392|752|1123|1729|1829|1894|1969|2909|3688|3895|4810|5099|5586|5783|7456|8301|8773|8826|8976|9138|9497|9590|10298|10409|10928|23380|23526|23580|26286|29127|54443|55114|55971|65992|81624|81839|284119	RND3|ARHGAP1|FMNL1|CHN1|DIAPH1|DSG2|ECT2|EPHA2|ARHGAP35|ITGB1|KTN1|NHS|PCDH7|PKN2|PTPN13|WIPF1|PICALM|SNAP23|IQGAP1|WASL|ARHGEF1|SLC4A7|AKAP12|PAK4|BASP1|RALBP1|SRGAP2|ARHGAP45|CDC42EP4|ARFGAP3|RACGAP1|ANLN|ARHGAP17|BAIAP2L1|DDRGK1|DIAPH3|VANGL1|CAVIN1	-23
MyList	Reactome Gene Sets	6	R-HSA-194315	Signaling by Rho GTPases		-27	8.2	17	30293	706	235	45	19	2.6	390|392|752|1123|1495|1729|1829|1894|1969|2909|3688|3796|3895|4810|5099|5528|5586|5783|6249|7456|8301|8773|8826|8976|9138|9497|9590|10298|10403|10409|10928|11004|23122|23380|23526|23580|26286|29127|54443|55114|55971|65992|81624|81839|284119	RND3|ARHGAP1|FMNL1|CHN1|CTNNA1|DIAPH1|DSG2|ECT2|EPHA2|ARHGAP35|ITGB1|KIF2A|KTN1|NHS|PCDH7|PPP2R5D|PKN2|PTPN13|CLIP1|WIPF1|PICALM|SNAP23|IQGAP1|WASL|ARHGEF1|SLC4A7|AKAP12|PAK4|NDC80|BASP1|RALBP1|KIF2C|CLASP2|SRGAP2|ARHGAP45|CDC42EP4|ARFGAP3|RACGAP1|ANLN|ARHGAP17|BAIAP2L1|DDRGK1|DIAPH3|VANGL1|CAVIN1	-23
MyList	Reactome Gene Sets	6	R-HSA-9716542	Signaling by Rho GTPases, Miro GTPases and RHOBTB3		-27	8	17	30293	722	235	45	19	2.6	390|392|752|1123|1495|1729|1829|1894|1969|2909|3688|3796|3895|4810|5099|5528|5586|5783|6249|7456|8301|8773|8826|8976|9138|9497|9590|10298|10403|10409|10928|11004|23122|23380|23526|23580|26286|29127|54443|55114|55971|65992|81624|81839|284119	RND3|ARHGAP1|FMNL1|CHN1|CTNNA1|DIAPH1|DSG2|ECT2|EPHA2|ARHGAP35|ITGB1|KIF2A|KTN1|NHS|PCDH7|PPP2R5D|PKN2|PTPN13|CLIP1|WIPF1|PICALM|SNAP23|IQGAP1|WASL|ARHGEF1|SLC4A7|AKAP12|PAK4|NDC80|BASP1|RALBP1|KIF2C|CLASP2|SRGAP2|ARHGAP45|CDC42EP4|ARFGAP3|RACGAP1|ANLN|ARHGAP17|BAIAP2L1|DDRGK1|DIAPH3|VANGL1|CAVIN1	-23
MyList	Reactome Gene Sets	6	R-HSA-9013149	RAC1 GTPase cycle		-22	17	19	30293	185	235	24	10	2	392|752|1123|1894|1969|2909|3688|3895|4810|5586|7456|8773|8826|8976|10298|10928|23380|23526|23580|29127|55114|55971|81624|81839	ARHGAP1|FMNL1|CHN1|ECT2|EPHA2|ARHGAP35|ITGB1|KTN1|NHS|PKN2|WIPF1|SNAP23|IQGAP1|WASL|PAK4|RALBP1|SRGAP2|ARHGAP45|CDC42EP4|RACGAP1|ARHGAP17|BAIAP2L1|DIAPH3|VANGL1	-18
MyList	GO Biological Processes	19	GO:0051301	cell division	19_GO:0009987 cellular process	-21	8.5	15	30293	516	235	34	14	2.3	989|996|1894|2029|2037|2801|3796|4134|5586|5898|7443|8826|8976|9493|10403|10776|10801|10890|11004|11104|23111|23122|23157|23176|23265|25978|27338|29127|51510|54443|55752|93323|115098|151011	SEPTIN7|CDC27|ECT2|ENSA|EPB41L2|GOLGA2|KIF2A|MAP4|PKN2|RALA|VRK1|IQGAP1|WASL|KIF23|NDC80|ARPP19|SEPTIN9|RAB10|KIF2C|KATNA1|SPART|CLASP2|SEPTIN6|SEPTIN8|EXOC7|CHMP2B|UBE2S|RACGAP1|CHMP5|ANLN|SEPTIN11|HAUS8|CCDC124|SEPTIN10	-17
MyList	GO Biological Processes	19	GO:0030036	actin cytoskeleton organization	19_GO:0009987 cellular process	-18	7.6	14	30293	542	235	32	14	2.2	390|752|800|1465|1466|1729|2036|2037|2059|2909|3688|3996|4082|4643|5074|7456|8394|8826|8976|9368|11252|11344|23242|29127|54443|55114|55971|65108|65979|81624|84168|92521	RND3|FMNL1|CALD1|CSRP1|CSRP2|DIAPH1|EPB41L1|EPB41L2|EPS8|ARHGAP35|ITGB1|LLGL1|MARCKS|MYO1E|PAWR|WIPF1|PIP5K1A|IQGAP1|WASL|NHERF1|PACSIN2|TWF2|COBL|RACGAP1|ANLN|ARHGAP17|BAIAP2L1|MARCKSL1|PHACTR4|DIAPH3|ANTXR1|SPECC1	-15
MyList	Reactome Gene Sets	6	R-HSA-9013148	CDC42 GTPase cycle		-18	17	17	30293	155	235	20	8.5	1.8	392|752|1123|1894|2909|3895|7456|8773|8826|8976|10298|10928|23380|23526|23580|26286|29127|55114|81624|81839	ARHGAP1|FMNL1|CHN1|ECT2|ARHGAP35|KTN1|WIPF1|SNAP23|IQGAP1|WASL|PAK4|RALBP1|SRGAP2|ARHGAP45|CDC42EP4|ARFGAP3|RACGAP1|ARHGAP17|DIAPH3|VANGL1	-15
MyList	GO Biological Processes	19	GO:0030029	actin filament-based process	19_GO:0009987 cellular process	-18	7	13	30293	612	235	33	14	2.3	390|752|800|1465|1466|1729|2036|2037|2059|2909|3688|3996|4082|4643|5074|7456|8394|8826|8976|9368|11252|11344|23242|23380|29127|54443|55114|55971|65108|65979|81624|84168|92521	RND3|FMNL1|CALD1|CSRP1|CSRP2|DIAPH1|EPB41L1|EPB41L2|EPS8|ARHGAP35|ITGB1|LLGL1|MARCKS|MYO1E|PAWR|WIPF1|PIP5K1A|IQGAP1|WASL|NHERF1|PACSIN2|TWF2|COBL|SRGAP2|RACGAP1|ANLN|ARHGAP17|BAIAP2L1|MARCKSL1|PHACTR4|DIAPH3|ANTXR1|SPECC1	-14
MyList	Reactome Gene Sets	6	R-HSA-8980692	RHOA GTPase cycle		-15	15	15	30293	147	235	17	7.2	1.7	392|1729|1894|2909|3895|5099|5586|8773|8826|9138|23526|29127|54443|65992|81624|81839|284119	ARHGAP1|DIAPH1|ECT2|ARHGAP35|KTN1|PCDH7|PKN2|SNAP23|IQGAP1|ARHGEF1|ARHGAP45|RACGAP1|ANLN|DDRGK1|DIAPH3|VANGL1|CAVIN1	-11
MyList	Reactome Gene Sets	6	R-HSA-9013404	RAC2 GTPase cycle		-14	21	16	30293	88	235	14	6	1.5	392|1829|1969|2909|3688|4810|8826|10298|23580|29127|55114|55971|81624|81839	ARHGAP1|DSG2|EPHA2|ARHGAP35|ITGB1|NHS|IQGAP1|PAK4|CDC42EP4|RACGAP1|ARHGAP17|BAIAP2L1|DIAPH3|VANGL1	-11
MyList	Reactome Gene Sets	6	R-HSA-9013026	RHOB GTPase cycle		-14	24	17	30293	70	235	13	5.5	1.5	392|1729|1894|2909|5099|5586|8773|9138|29127|54443|81624|81839|284119	ARHGAP1|DIAPH1|ECT2|ARHGAP35|PCDH7|PKN2|SNAP23|ARHGEF1|RACGAP1|ANLN|DIAPH3|VANGL1|CAVIN1	-11
MyList	Reactome Gene Sets	6	R-HSA-9013423	RAC3 GTPase cycle		-14	19	16	30293	94	235	14	6	1.5	392|1829|1969|2909|3688|4810|8773|10298|23380|29127|55114|55971|81624|81839	ARHGAP1|DSG2|EPHA2|ARHGAP35|ITGB1|NHS|SNAP23|PAK4|SRGAP2|RACGAP1|ARHGAP17|BAIAP2L1|DIAPH3|VANGL1	-11
MyList	Reactome Gene Sets	6	R-HSA-9013406	RHOQ GTPase cycle		-14	26	17	30293	59	235	12	5.1	1.4	392|2909|8773|8826|8976|9497|10298|23380|23580|55114|81624|81839	ARHGAP1|ARHGAP35|SNAP23|IQGAP1|WASL|SLC4A7|PAK4|SRGAP2|CDC42EP4|ARHGAP17|DIAPH3|VANGL1	-10
MyList	GO Biological Processes	19	GO:0061640	cytoskeleton-dependent cytokinesis	19_GO:0009987 cellular process	-13	16	14	30293	111	235	14	6	1.5	989|1894|8826|9493|10801|23157|23176|23265|25978|29127|51510|54443|55752|151011	SEPTIN7|ECT2|IQGAP1|KIF23|SEPTIN9|SEPTIN6|SEPTIN8|EXOC7|CHMP2B|RACGAP1|CHMP5|ANLN|SEPTIN11|SEPTIN10	-9.6
MyList	GO Biological Processes	19	GO:0000910	cytokinesis	19_GO:0009987 cellular process	-13	16	14	30293	113	235	14	6	1.5	989|1894|8826|9493|10801|23157|23176|23265|25978|29127|51510|54443|55752|151011	SEPTIN7|ECT2|IQGAP1|KIF23|SEPTIN9|SEPTIN6|SEPTIN8|EXOC7|CHMP2B|RACGAP1|CHMP5|ANLN|SEPTIN11|SEPTIN10	-9.5
MyList	Reactome Gene Sets	6	R-HSA-9035034	RHOF GTPase cycle		-12	31	17	30293	42	235	10	4.3	1.3	392|1729|8773|9497|9590|10409|23380|55971|81624|81839	ARHGAP1|DIAPH1|SNAP23|SLC4A7|AKAP12|BASP1|SRGAP2|BAIAP2L1|DIAPH3|VANGL1	-9.1
MyList	GO Biological Processes	19	GO:0097435	supramolecular fiber organization	19_GO:0009987 cellular process	-12	5.7	10	30293	589	235	26	11	2	390|800|1465|1466|1729|2059|2801|3688|3796|4082|4134|4643|5074|6249|7456|8826|8976|11004|11104|11344|23122|23242|55114|55971|65108|81624	RND3|CALD1|CSRP1|CSRP2|DIAPH1|EPS8|GOLGA2|ITGB1|KIF2A|MARCKS|MAP4|MYO1E|PAWR|CLIP1|WIPF1|IQGAP1|WASL|KIF2C|KATNA1|TWF2|CLASP2|COBL|ARHGAP17|BAIAP2L1|MARCKSL1|DIAPH3	-9
MyList	GO Biological Processes	19	GO:1903047	mitotic cell cycle process	19_GO:0009987 cellular process	-12	6.2	10	30293	502	235	24	10	2	996|1894|2029|2059|2801|3688|3796|4134|5243|7443|8451|8826|9493|10403|10776|11004|23122|23157|23265|25978|27338|29127|51510|54443	CDC27|ECT2|ENSA|EPS8|GOLGA2|ITGB1|KIF2A|MAP4|ABCB1|VRK1|CUL4A|IQGAP1|KIF23|NDC80|ARPP19|KIF2C|CLASP2|SEPTIN6|EXOC7|CHMP2B|UBE2S|RACGAP1|CHMP5|ANLN	-8.9
MyList	GO Biological Processes	19	GO:0000278	mitotic cell cycle	19_GO:0009987 cellular process	-11	5.5	9.7	30293	585	235	25	11	2	996|1894|2029|2059|2801|3688|3796|4134|5243|6249|7443|8451|8826|9493|10403|10776|11004|23122|23157|23265|25978|27338|29127|51510|54443	CDC27|ECT2|ENSA|EPS8|GOLGA2|ITGB1|KIF2A|MAP4|ABCB1|CLIP1|VRK1|CUL4A|IQGAP1|KIF23|NDC80|ARPP19|KIF2C|CLASP2|SEPTIN6|EXOC7|CHMP2B|UBE2S|RACGAP1|CHMP5|ANLN	-8.3
MyList	Reactome Gene Sets	6	R-HSA-9013106	RHOC GTPase cycle		-11	19	14	30293	74	235	11	4.7	1.4	392|1729|2909|5586|8826|9138|29127|54443|81624|81839|284119	ARHGAP1|DIAPH1|ARHGAP35|PKN2|IQGAP1|ARHGEF1|RACGAP1|ANLN|DIAPH3|VANGL1|CAVIN1	-8
MyList	GO Biological Processes	19	GO:0051056	regulation of small GTPase mediated signal transduction	19_GO:0050896 response to stimulus	-10	7.7	10	30293	303	235	18	7.7	1.7	392|1123|1894|2059|2909|3688|4853|6091|8036|9138|9448|10928|23380|23526|27342|29127|55114|79109	ARHGAP1|CHN1|ECT2|EPS8|ARHGAP35|ITGB1|NOTCH2|ROBO1|SHOC2|ARHGEF1|MAP4K4|RALBP1|SRGAP2|ARHGAP45|RABGEF1|RACGAP1|ARHGAP17|MAPKAP1	-7.6
MyList	Reactome Gene Sets	6	R-HSA-199991	Membrane Trafficking		-10	5.1	9.2	30293	634	235	25	11	2	1601|2801|3796|5898|6455|8301|8773|8976|9493|10618|10890|11004|11252|11267|23265|25978|26000|26286|27342|29127|29763|50813|51510|115548|201475	DAB2|GOLGA2|KIF2A|RALA|SH3GL1|PICALM|SNAP23|WASL|KIF23|TGOLN2|RAB10|KIF2C|PACSIN2|SNF8|EXOC7|CHMP2B|TBC1D10B|ARFGAP3|RABGEF1|RACGAP1|PACSIN3|COPS7A|CHMP5|FCHO2|RAB12	-7.6
MyList	Reactome Gene Sets	6	R-HSA-5653656	Vesicle-mediated transport		-9.9	4.8	8.8	30293	673	235	25	11	2	1601|2801|3796|5898|6455|8301|8773|8976|9493|10618|10890|11004|11252|11267|23265|25978|26000|26286|27342|29127|29763|50813|51510|115548|201475	DAB2|GOLGA2|KIF2A|RALA|SH3GL1|PICALM|SNAP23|WASL|KIF23|TGOLN2|RAB10|KIF2C|PACSIN2|SNF8|EXOC7|CHMP2B|TBC1D10B|ARFGAP3|RABGEF1|RACGAP1|PACSIN3|COPS7A|CHMP5|FCHO2|RAB12	-7.1
MyList	Canonical Pathways	11	M81	PID CDC42 PATHWAY		-9.8	18	13	30293	70	235	10	4.3	1.3	1495|2059|5606|5608|7525|8826|8976|10298|23265|81624	CTNNA1|EPS8|MAP2K3|MAP2K6|YES1|IQGAP1|WASL|PAK4|EXOC7|DIAPH3	-7
MyList	Reactome Gene Sets	6	R-HSA-9013408	RHOG GTPase cycle		-9.5	17	13	30293	74	235	10	4.3	1.3	392|1829|1969|2909|3688|3895|10298|26286|81624|81839	ARHGAP1|DSG2|EPHA2|ARHGAP35|ITGB1|KTN1|PAK4|ARFGAP3|DIAPH3|VANGL1	-6.8
MyList	Reactome Gene Sets	6	R-HSA-9013405	RHOD GTPase cycle		-9.5	21	13	30293	54	235	9	3.8	1.3	392|1729|2909|9497|9590|29127|55114|81624|81839	ARHGAP1|DIAPH1|ARHGAP35|SLC4A7|AKAP12|RACGAP1|ARHGAP17|DIAPH3|VANGL1	-6.7
MyList	GO Biological Processes	19	GO:0051668	localization within membrane	19_GO:0051179 localization	-9.3	5.1	8.6	30293	557	235	22	9.4	1.9	682|1969|3996|5898|6727|6734|6745|8394|9368|10890|11267|23122|25921|27342|51735|57003|85377|115548|201475|283820|285590|408050	BSG|EPHA2|LLGL1|RALA|SRP14|SRPRA|SSR1|PIP5K1A|NHERF1|RAB10|SNF8|CLASP2|ZDHHC5|RABGEF1|RAPGEF6|CCDC47|MICALL1|FCHO2|RAB12|NOMO2|SH3PXD2B|NOMO3	-6.5
MyList	GO Biological Processes	19	GO:0007015	actin filament organization	19_GO:0009987 cellular process	-9.2	7.4	9.5	30293	277	235	16	6.8	1.6	390|800|1729|2059|4082|4643|5074|7456|8826|8976|11344|23242|55114|55971|65108|81624	RND3|CALD1|DIAPH1|EPS8|MARCKS|MYO1E|PAWR|WIPF1|IQGAP1|WASL|TWF2|COBL|ARHGAP17|BAIAP2L1|MARCKSL1|DIAPH3	-6.5
MyList	Reactome Gene Sets	6	R-HSA-195258	RHO GTPase Effectors		-9.1	6.7	9.2	30293	326	235	17	7.2	1.7	752|1495|1729|3688|3796|3895|5528|5586|6249|7456|8826|8976|10403|11004|23122|23380|81624	FMNL1|CTNNA1|DIAPH1|ITGB1|KIF2A|KTN1|PPP2R5D|PKN2|CLIP1|WIPF1|IQGAP1|WASL|NDC80|KIF2C|CLASP2|SRGAP2|DIAPH3	-6.4
MyList	WikiPathways	27	WP3888	VEGFA VEGFR2 signaling		-8.8	5.7	8.6	30293	432	235	19	8.1	1.8	682|1465|1466|1495|1500|1969|3688|5606|5608|6924|8754|8826|10061|54505|55379|55854|79109|83939|115098	BSG|CSRP1|CSRP2|CTNNA1|CTNND1|EPHA2|ITGB1|MAP2K3|MAP2K6|ELOA|ADAM9|IQGAP1|ABCF2|DHX29|LRRC59|ZC3H15|MAPKAP1|EIF2A|CCDC124	-6.1
MyList	GO Biological Processes	19	GO:0140694	non-membrane-bounded organelle assembly	19_GO:0009987 cellular process	-8.8	6.4	8.9	30293	340	235	17	7.2	1.7	1465|1466|1964|2801|3688|3796|9493|10403|23122|29127|54443|54505|80817|81624|83939|93323|285590	CSRP1|CSRP2|EIF1AX|GOLGA2|ITGB1|KIF2A|KIF23|NDC80|CLASP2|RACGAP1|ANLN|DHX29|CEP44|DIAPH3|EIF2A|HAUS8|SH3PXD2B	-6.1
MyList	GO Biological Processes	19	GO:0043547	positive regulation of GTPase activity	19_GO:0065007 biological regulation	-8.4	7.8	9.2	30293	230	235	14	6	1.5	1894|1969|3688|6251|8301|8394|9448|10928|23380|23526|26000|51735|55854|116987	ECT2|EPHA2|ITGB1|RSU1|PICALM|PIP5K1A|MAP4K4|RALBP1|SRGAP2|ARHGAP45|TBC1D10B|RAPGEF6|ZC3H15|AGAP1	-5.8
MyList	GO Biological Processes	19	GO:0031175	neuron projection development	19_GO:0032502 developmental process	-8.2	4.3	7.7	30293	691	235	23	9.8	1.9	214|1123|1495|2011|2909|3688|3996|4134|4853|6091|8301|8826|8976|9368|9448|9637|10298|10890|23111|23242|23380|65109|85377	ALCAM|CHN1|CTNNA1|MARK2|ARHGAP35|ITGB1|LLGL1|MAP4|NOTCH2|ROBO1|PICALM|IQGAP1|WASL|NHERF1|MAP4K4|FEZ2|PAK4|RAB10|SPART|COBL|SRGAP2|UPF3B|MICALL1	-5.6
MyList	GO Biological Processes	19	GO:0051493	regulation of cytoskeleton organization	19_GO:0050789 regulation of biological process	-8.2	4.9	8	30293	522	235	20	8.5	1.8	390|1729|1894|2011|2059|2909|4070|5898|6249|8500|11344|23122|23580|25978|51510|54828|55114|55971|81624|93323	RND3|DIAPH1|ECT2|MARK2|EPS8|ARHGAP35|TACSTD2|RALA|CLIP1|PPFIA1|TWF2|CLASP2|CDC42EP4|CHMP2B|CHMP5|BCAS3|ARHGAP17|BAIAP2L1|DIAPH3|HAUS8	-5.6
MyList	GO Biological Processes	19	GO:0072657	protein localization to membrane	19_GO:0051179 localization	-8.2	5.2	8.1	30293	473	235	19	8.1	1.8	682|1969|6727|6734|6745|8394|9368|10890|23122|25921|27342|51735|57003|85377|115548|201475|283820|285590|408050	BSG|EPHA2|SRP14|SRPRA|SSR1|PIP5K1A|NHERF1|RAB10|CLASP2|ZDHHC5|RABGEF1|RAPGEF6|CCDC47|MICALL1|FCHO2|RAB12|NOMO2|SH3PXD2B|NOMO3	-5.6
MyList	GO Biological Processes	19	GO:0061024	membrane organization	19_GO:0009987 cellular process	-8.2	4.1	7.6	30293	757	235	24	10	2	5243|5366|7443|8301|8396|8773|8976|9368|10989|11252|11267|23265|25978|26286|29763|51510|55971|57003|81624|85377|115548|201475|283820|408050	ABCB1|PMAIP1|VRK1|PICALM|PIP4K2B|SNAP23|WASL|NHERF1|IMMT|PACSIN2|SNF8|EXOC7|CHMP2B|ARFGAP3|PACSIN3|CHMP5|BAIAP2L1|CCDC47|DIAPH3|MICALL1|FCHO2|RAB12|NOMO2|NOMO3	-5.6
MyList	GO Biological Processes	19	GO:0120032	regulation of plasma membrane bounded cell projection assembly	19_GO:0050789 regulation of biological process	-8.1	8.3	9.2	30293	202	235	13	5.5	1.5	989|1969|2059|2909|4070|4134|5898|8976|10801|11344|23242|23580|54443	SEPTIN7|EPHA2|EPS8|ARHGAP35|TACSTD2|MAP4|RALA|WASL|SEPTIN9|TWF2|COBL|CDC42EP4|ANLN	-5.5
MyList	GO Biological Processes	19	GO:0060491	regulation of cell projection assembly	19_GO:0050789 regulation of biological process	-8.1	8.2	9.1	30293	204	235	13	5.5	1.5	989|1969|2059|2909|4070|4134|5898|8976|10801|11344|23242|23580|54443	SEPTIN7|EPHA2|EPS8|ARHGAP35|TACSTD2|MAP4|RALA|WASL|SEPTIN9|TWF2|COBL|CDC42EP4|ANLN	-5.5
MyList	Reactome Gene Sets	6	R-HSA-9013409	RHOJ GTPase cycle		-8	19	12	30293	55	235	8	3.4	1.2	392|2909|8773|8976|9497|10298|81624|81839	ARHGAP1|ARHGAP35|SNAP23|WASL|SLC4A7|PAK4|DIAPH3|VANGL1	-5.4
MyList	Reactome Gene Sets	6	R-HSA-5663220	RHO GTPases Activate Formins		-7.9	10	9.6	30293	140	235	11	4.7	1.4	752|1729|3688|3796|5528|6249|10403|11004|23122|23380|81624	FMNL1|DIAPH1|ITGB1|KIF2A|PPP2R5D|CLIP1|NDC80|KIF2C|CLASP2|SRGAP2|DIAPH3	-5.3
MyList	GO Biological Processes	19	GO:0043087	regulation of GTPase activity	19_GO:0065007 biological regulation	-7.8	6.5	8.4	30293	299	235	15	6.4	1.6	1123|1894|1969|3688|6251|8301|8394|9448|10928|23380|23526|26000|51735|55854|116987	CHN1|ECT2|EPHA2|ITGB1|RSU1|PICALM|PIP5K1A|MAP4K4|RALBP1|SRGAP2|ARHGAP45|TBC1D10B|RAPGEF6|ZC3H15|AGAP1	-5.3
MyList	GO Biological Processes	19	GO:0000281	mitotic cytokinesis	19_GO:0009987 cellular process	-7.8	14	11	30293	82	235	9	3.8	1.3	1894|8826|9493|23157|23265|25978|29127|51510|54443	ECT2|IQGAP1|KIF23|SEPTIN6|EXOC7|CHMP2B|RACGAP1|CHMP5|ANLN	-5.3
MyList	GO Biological Processes	19	GO:0120034	positive regulation of plasma membrane bounded cell projection assembly	19_GO:0048518 positive regulation of biological process	-7.8	12	9.9	30293	111	235	10	4.3	1.3	989|2059|2909|5898|8976|10801|11344|23242|23580|54443	SEPTIN7|EPS8|ARHGAP35|RALA|WASL|SEPTIN9|TWF2|COBL|CDC42EP4|ANLN	-5.2
MyList	CORUM	33	CORUM:1345	Septin complex		-7.8	100	20	30293	5	235	4	1.7	0.84	989|10801|23176|55752	SEPTIN7|SEPTIN9|SEPTIN8|SEPTIN11	-5.2
MyList	GO Biological Processes	19	GO:0022411	cellular component disassembly	19_GO:0009987 cellular process	-7.7	5.9	8.1	30293	351	235	16	6.8	1.6	2011|2801|3159|3796|4134|6455|7443|11004|11344|25978|51510|65992|81624|84305|90850|285590	MARK2|GOLGA2|HMGA1|KIF2A|MAP4|SH3GL1|VRK1|KIF2C|TWF2|CHMP2B|CHMP5|DDRGK1|DIAPH3|PYM1|ZNF598|SH3PXD2B	-5.2
MyList	GO Biological Processes	19	GO:0044089	positive regulation of cellular component biogenesis	19_GO:0048518 positive regulation of biological process	-7.7	4.8	7.7	30293	508	235	19	8.1	1.8	989|1969|2059|2909|5898|6249|8396|8976|9448|10801|11267|11344|23122|23242|23580|54443|54552|55971|79837	SEPTIN7|EPHA2|EPS8|ARHGAP35|RALA|CLIP1|PIP4K2B|WASL|MAP4K4|SEPTIN9|SNF8|TWF2|CLASP2|COBL|CDC42EP4|ANLN|GNL3L|BAIAP2L1|PIP4K2C	-5.2
MyList	GO Biological Processes	19	GO:0007264	small GTPase mediated signal transduction	19_GO:0050896 response to stimulus	-7.7	6.9	8.5	30293	262	235	14	6	1.5	390|392|2059|2909|5898|8036|9138|10928|23580|27342|29127|51735|65979|201475	RND3|ARHGAP1|EPS8|ARHGAP35|RALA|SHOC2|ARHGEF1|RALBP1|CDC42EP4|RABGEF1|RACGAP1|RAPGEF6|PHACTR4|RAB12	-5.2
MyList	GO Biological Processes	19	GO:0030866	cortical actin cytoskeleton organization	19_GO:0009987 cellular process	-7.6	22	12	30293	41	235	7	3	1.1	752|2036|2037|3996|8826|29127|54443	FMNL1|EPB41L1|EPB41L2|LLGL1|IQGAP1|RACGAP1|ANLN	-5.1
MyList	Reactome Gene Sets	6	R-HSA-9696264	RND3 GTPase cycle		-7.5	21	12	30293	42	235	7	3	1.1	390|1969|2909|3895|5783|8301|81839	RND3|EPHA2|ARHGAP35|KTN1|PTPN13|PICALM|VANGL1	-5
MyList	GO Biological Processes	19	GO:0007265	Ras protein signal transduction	19_GO:0050896 response to stimulus	-7.4	8.1	8.7	30293	191	235	12	5.1	1.4	392|2059|2909|5898|8036|9138|23580|27342|29127|51735|65979|201475	ARHGAP1|EPS8|ARHGAP35|RALA|SHOC2|ARHGEF1|CDC42EP4|RABGEF1|RACGAP1|RAPGEF6|PHACTR4|RAB12	-5
MyList	GO Biological Processes	19	GO:0000226	microtubule cytoskeleton organization	19_GO:0009987 cellular process	-7.2	4.5	7.2	30293	548	235	19	8.1	1.8	2011|2801|3688|3796|3996|4134|6249|6566|6674|9493|10403|11004|11104|23122|23380|29127|80817|81624|93323	MARK2|GOLGA2|ITGB1|KIF2A|LLGL1|MAP4|CLIP1|SLC16A1|SPAG1|KIF23|NDC80|KIF2C|KATNA1|CLASP2|SRGAP2|RACGAP1|CEP44|DIAPH3|HAUS8	-4.7
MyList	GO Biological Processes	19	GO:0140014	mitotic nuclear division	19_GO:0009987 cellular process	-7.2	8.6	8.7	30293	164	235	11	4.7	1.4	2059|2801|3796|9493|10403|11004|23122|25978|27338|29127|51510	EPS8|GOLGA2|KIF2A|KIF23|NDC80|KIF2C|CLASP2|CHMP2B|UBE2S|RACGAP1|CHMP5	-4.7
MyList	GO Biological Processes	19	GO:0007163	establishment or maintenance of cell polarity	19_GO:0009987 cellular process	-7.1	7.6	8.4	30293	203	235	12	5.1	1.4	1495|2011|2909|3688|3996|4134|9368|10403|10890|11004|23122|81624	CTNNA1|MARK2|ARHGAP35|ITGB1|LLGL1|MAP4|NHERF1|NDC80|RAB10|KIF2C|CLASP2|DIAPH3	-4.7
MyList	KEGG Pathway	24	hsa04144	Endocytosis		-7	6.7	8	30293	250	235	13	5.5	1.5	1601|6455|7456|8394|8976|10890|11267|23111|25978|26286|51510|80223|116987	DAB2|SH3GL1|WIPF1|PIP5K1A|WASL|RAB10|SNF8|SPART|CHMP2B|ARFGAP3|CHMP5|RAB11FIP1|AGAP1	-4.6
MyList	GO Biological Processes	19	GO:0030865	cortical cytoskeleton organization	19_GO:0009987 cellular process	-6.9	18	11	30293	50	235	7	3	1.1	752|2036|2037|3996|8826|29127|54443	FMNL1|EPB41L1|EPB41L2|LLGL1|IQGAP1|RACGAP1|ANLN	-4.5
MyList	GO Biological Processes	19	GO:0098657	import into cell	19_GO:0051179 localization	-6.7	3.8	6.7	30293	708	235	21	8.9	1.9	493|558|1456|1601|3688|4643|5898|6455|6520|7525|8036|8140|8301|8394|10928|11252|27342|29763|85377|115548|201294	ATP2B4|AXL|CSNK1G3|DAB2|ITGB1|MYO1E|RALA|SH3GL1|SLC3A2|YES1|SHOC2|SLC7A5|PICALM|PIP5K1A|RALBP1|PACSIN2|RABGEF1|PACSIN3|MICALL1|FCHO2|UNC13D	-4.4
MyList	GO Biological Processes	19	GO:0140352	export from cell	19_GO:0051179 localization	-6.7	4.6	7	30293	474	235	17	7.2	1.7	490|558|3996|5243|5898|8773|10890|10928|23265|26286|27342|55114|80223|134957|201294|201475|284119	ATP2B1|AXL|LLGL1|ABCB1|RALA|SNAP23|RAB10|RALBP1|EXOC7|ARFGAP3|RABGEF1|ARHGAP17|RAB11FIP1|STXBP5|UNC13D|RAB12|CAVIN1	-4.3
MyList	GO Biological Processes	19	GO:0120035	regulation of plasma membrane bounded cell projection organization	19_GO:0050789 regulation of biological process	-6.6	3.9	6.7	30293	656	235	20	8.5	1.8	989|1123|1601|1969|2011|2059|2909|4070|4134|5898|6091|8036|8976|10801|11344|23111|23242|23580|27020|54443	SEPTIN7|CHN1|DAB2|EPHA2|MARK2|EPS8|ARHGAP35|TACSTD2|MAP4|RALA|ROBO1|SHOC2|WASL|SEPTIN9|TWF2|SPART|COBL|CDC42EP4|NPTN|ANLN	-4.3
MyList	GO Biological Processes	19	GO:0051640	organelle localization	19_GO:0051179 localization	-6.6	4.3	6.8	30293	539	235	18	7.7	1.7	2011|3688|3996|4134|8301|8773|8976|9043|9368|10403|11004|23122|23265|25978|26286|27342|51510|201475	MARK2|ITGB1|LLGL1|MAP4|PICALM|SNAP23|WASL|SPAG9|NHERF1|NDC80|KIF2C|CLASP2|EXOC7|CHMP2B|ARFGAP3|RABGEF1|CHMP5|RAB12	-4.2
MyList	GO Biological Processes	19	GO:0051345	positive regulation of hydrolase activity	19_GO:0065007 biological regulation	-6.5	4.5	6.9	30293	487	235	17	7.2	1.7	1894|1969|3688|5366|6091|6251|8301|8394|9448|10928|23380|23526|26000|51735|55854|65992|116987	ECT2|EPHA2|ITGB1|PMAIP1|ROBO1|RSU1|PICALM|PIP5K1A|MAP4K4|RALBP1|SRGAP2|ARHGAP45|TBC1D10B|RAPGEF6|ZC3H15|DDRGK1|AGAP1	-4.2
MyList	GO Biological Processes	19	GO:0032989	cellular anatomical entity morphogenesis	19_GO:0032502 developmental process	-6.5	4	6.7	30293	605	235	19	8.1	1.8	214|1123|1465|1466|2909|3688|3996|4853|6091|8301|8826|8976|9448|9637|10890|11252|23111|23242|23380	ALCAM|CHN1|CSRP1|CSRP2|ARHGAP35|ITGB1|LLGL1|NOTCH2|ROBO1|PICALM|IQGAP1|WASL|MAP4K4|FEZ2|RAB10|PACSIN2|SPART|COBL|SRGAP2	-4.2
MyList	GO Biological Processes	19	GO:0046578	regulation of Ras protein signal transduction	19_GO:0050896 response to stimulus	-6.5	7.4	7.9	30293	191	235	11	4.7	1.4	2059|2909|3688|4853|6091|8036|9448|10928|27342|55114|79109	EPS8|ARHGAP35|ITGB1|NOTCH2|ROBO1|SHOC2|MAP4K4|RALBP1|RABGEF1|ARHGAP17|MAPKAP1	-4.2
MyList	GO Biological Processes	19	GO:0031344	regulation of cell projection organization	19_GO:0050789 regulation of biological process	-6.5	3.8	6.6	30293	672	235	20	8.5	1.8	989|1123|1601|1969|2011|2059|2909|4070|4134|5898|6091|8036|8976|10801|11344|23111|23242|23580|27020|54443	SEPTIN7|CHN1|DAB2|EPHA2|MARK2|EPS8|ARHGAP35|TACSTD2|MAP4|RALA|ROBO1|SHOC2|WASL|SEPTIN9|TWF2|SPART|COBL|CDC42EP4|NPTN|ANLN	-4.1
MyList	GO Biological Processes	19	GO:0048858	cell projection morphogenesis	19_GO:0032502 developmental process	-6.4	4.4	6.8	30293	494	235	17	7.2	1.7	214|1123|2909|3688|3996|4853|6091|8301|8826|8976|9448|9637|10890|11252|23111|23242|23380	ALCAM|CHN1|ARHGAP35|ITGB1|LLGL1|NOTCH2|ROBO1|PICALM|IQGAP1|WASL|MAP4K4|FEZ2|RAB10|PACSIN2|SPART|COBL|SRGAP2	-4.1
MyList	GO Biological Processes	19	GO:0044770	cell cycle phase transition	19_GO:0009987 cellular process	-6.4	8.3	8.1	30293	155	235	10	4.3	1.3	996|2029|2059|3688|5243|8451|10403|10776|23122|27338	CDC27|ENSA|EPS8|ITGB1|ABCB1|CUL4A|NDC80|ARPP19|CLASP2|UBE2S	-4.1
MyList	GO Biological Processes	19	GO:0000902	cell morphogenesis	19_GO:0032502 developmental process	-6.4	3.8	6.5	30293	680	235	20	8.5	1.8	214|1123|1894|1969|2909|3688|3996|4853|6091|8301|8826|8976|9368|9448|9637|10890|11252|23111|23242|23380	ALCAM|CHN1|ECT2|EPHA2|ARHGAP35|ITGB1|LLGL1|NOTCH2|ROBO1|PICALM|IQGAP1|WASL|NHERF1|MAP4K4|FEZ2|RAB10|PACSIN2|SPART|COBL|SRGAP2	-4.1
MyList	Canonical Pathways	11	M241	PID RAC1 REG PATHWAY		-6.3	20	11	30293	38	235	6	2.6	1	392|1123|2059|10928|29127|55114	ARHGAP1|CHN1|EPS8|RALBP1|RACGAP1|ARHGAP17	-4
MyList	CORUM	33	CORUM:7439	ECT2-KIF23-RACGAP1 complex		-6.3	130	20	30293	3	235	3	1.3	0.73	1894|9493|29127	ECT2|KIF23|RACGAP1	-4
MyList	GO Biological Processes	19	GO:0051656	establishment of organelle localization	19_GO:0051179 localization	-6.1	4.8	6.7	30293	407	235	15	6.4	1.6	3688|3996|4134|8301|8773|8976|9368|10403|11004|23122|23265|25978|26286|27342|51510	ITGB1|LLGL1|MAP4|PICALM|SNAP23|WASL|NHERF1|NDC80|KIF2C|CLASP2|EXOC7|CHMP2B|ARFGAP3|RABGEF1|CHMP5	-3.8
MyList	GO Biological Processes	19	GO:0006897	endocytosis	19_GO:0051179 localization	-6.1	4.2	6.5	30293	522	235	17	7.2	1.7	558|1456|1601|3688|4643|5898|6455|7525|8301|8394|10928|11252|27342|29763|85377|115548|201294	AXL|CSNK1G3|DAB2|ITGB1|MYO1E|RALA|SH3GL1|YES1|PICALM|PIP5K1A|RALBP1|PACSIN2|RABGEF1|PACSIN3|MICALL1|FCHO2|UNC13D	-3.8
MyList	Reactome Gene Sets	6	R-HSA-9696270	RND2 GTPase cycle		-6	18	9.9	30293	43	235	6	2.6	1	392|1969|2909|3895|5783|81839	ARHGAP1|EPHA2|ARHGAP35|KTN1|PTPN13|VANGL1	-3.8
MyList	GO Biological Processes	19	GO:0031346	positive regulation of cell projection organization	19_GO:0048518 positive regulation of biological process	-6	5	6.8	30293	360	235	14	6	1.5	989|2011|2059|2909|5898|6091|8036|8976|10801|11344|23242|23580|27020|54443	SEPTIN7|MARK2|EPS8|ARHGAP35|RALA|ROBO1|SHOC2|WASL|SEPTIN9|TWF2|COBL|CDC42EP4|NPTN|ANLN	-3.8
MyList	GO Biological Processes	19	GO:0007266	Rho protein signal transduction	19_GO:0050896 response to stimulus	-6	13	9	30293	68	235	7	3	1.1	392|2059|2909|9138|23580|29127|65979	ARHGAP1|EPS8|ARHGAP35|ARHGEF1|CDC42EP4|RACGAP1|PHACTR4	-3.8
MyList	Reactome Gene Sets	6	R-HSA-68886	M Phase		-6	4.6	6.6	30293	416	235	15	6.4	1.6	996|2029|2801|3796|5528|6249|7443|9493|10403|10776|11004|23122|25978|27338|93323	CDC27|ENSA|GOLGA2|KIF2A|PPP2R5D|CLIP1|VRK1|KIF23|NDC80|ARPP19|KIF2C|CLASP2|CHMP2B|UBE2S|HAUS8	-3.7
MyList	GO Biological Processes	19	GO:0031401	positive regulation of protein modification process	19_GO:0048518 positive regulation of biological process	-6	3.4	6.1	30293	788	235	21	8.9	1.9	493|1601|1894|2011|2801|5528|5606|5608|6091|7525|8754|8826|10928|23142|27020|27338|55233|65992|79109|84259|92597	ATP2B4|DAB2|ECT2|MARK2|GOLGA2|PPP2R5D|MAP2K3|MAP2K6|ROBO1|YES1|ADAM9|IQGAP1|RALBP1|DCUN1D4|NPTN|UBE2S|MOB1A|DDRGK1|MAPKAP1|DCUN1D5|MOB1B	-3.7
MyList	GO Biological Processes	19	GO:0051129	negative regulation of cellular component organization	19_GO:0048519 negative regulation of biological process	-5.9	3.6	6.2	30293	726	235	20	8.5	1.8	1601|2059|4070|4134|5783|8301|8500|8976|9637|10403|10923|11252|11344|23111|23122|27342|29763|54552|81624|84168	DAB2|EPS8|TACSTD2|MAP4|PTPN13|PICALM|PPFIA1|WASL|FEZ2|NDC80|SUB1|PACSIN2|TWF2|SPART|CLASP2|RABGEF1|PACSIN3|GNL3L|DIAPH3|ANTXR1	-3.7
MyList	Reactome Gene Sets	6	R-HSA-210991	Basigin interactions		-5.9	26	11	30293	25	235	5	2.1	0.94	682|3688|6520|6566|8140	BSG|ITGB1|SLC3A2|SLC16A1|SLC7A5	-3.7
MyList	GO Biological Processes	19	GO:0051258	protein polymerization	19_GO:0009987 cellular process	-5.9	10	8.2	30293	101	235	8	3.4	1.2	1729|2801|4134|8976|23122|23242|27338|81624	DIAPH1|GOLGA2|MAP4|WASL|CLASP2|COBL|UBE2S|DIAPH3	-3.7
MyList	Canonical Pathways	11	M12	PID RHOA PATHWAY		-5.9	17	9.6	30293	45	235	6	2.6	1	1729|3688|5586|5606|5608|8394	DIAPH1|ITGB1|PKN2|MAP2K3|MAP2K6|PIP5K1A	-3.7
MyList	GO Biological Processes	19	GO:0000070	mitotic sister chromatid segregation	19_GO:0009987 cellular process	-5.9	8.4	7.7	30293	138	235	9	3.8	1.3	2801|3796|9493|10403|11004|23122|25978|29127|51510	GOLGA2|KIF2A|KIF23|NDC80|KIF2C|CLASP2|CHMP2B|RACGAP1|CHMP5	-3.6
MyList	GO Biological Processes	19	GO:0048812	neuron projection morphogenesis	19_GO:0032502 developmental process	-5.9	4.3	6.4	30293	484	235	16	6.8	1.6	214|1123|2909|3688|3996|4853|6091|8301|8826|8976|9448|9637|10890|23111|23242|23380	ALCAM|CHN1|ARHGAP35|ITGB1|LLGL1|NOTCH2|ROBO1|PICALM|IQGAP1|WASL|MAP4K4|FEZ2|RAB10|SPART|COBL|SRGAP2	-3.6
MyList	GO Biological Processes	19	GO:0120039	plasma membrane bounded cell projection morphogenesis	19_GO:0032502 developmental process	-5.8	4.2	6.3	30293	489	235	16	6.8	1.6	214|1123|2909|3688|3996|4853|6091|8301|8826|8976|9448|9637|10890|23111|23242|23380	ALCAM|CHN1|ARHGAP35|ITGB1|LLGL1|NOTCH2|ROBO1|PICALM|IQGAP1|WASL|MAP4K4|FEZ2|RAB10|SPART|COBL|SRGAP2	-3.6
MyList	WikiPathways	27	WP5199	PtdIns 4 5 P2 in cytokinesis pathway		-5.8	43	13	30293	12	235	4	1.7	0.84	9493|29127|54443|60312	KIF23|RACGAP1|ANLN|AFAP1	-3.6
MyList	GO Biological Processes	19	GO:0044772	mitotic cell cycle phase transition	19_GO:0009987 cellular process	-5.7	8.2	7.6	30293	142	235	9	3.8	1.3	996|2029|2059|3688|5243|8451|10776|23122|27338	CDC27|ENSA|EPS8|ITGB1|ABCB1|CUL4A|ARPP19|CLASP2|UBE2S	-3.6
MyList	GO Biological Processes	19	GO:0000819	sister chromatid segregation	19_GO:0009987 cellular process	-5.7	8.2	7.6	30293	142	235	9	3.8	1.3	2801|3796|9493|10403|11004|23122|25978|29127|51510	GOLGA2|KIF2A|KIF23|NDC80|KIF2C|CLASP2|CHMP2B|RACGAP1|CHMP5	-3.6
MyList	GO Biological Processes	19	GO:0010256	endomembrane system organization	19_GO:0009987 cellular process	-5.7	3.9	6.2	30293	555	235	17	7.2	1.7	2801|7443|8773|9368|10890|11252|11267|23122|25978|29763|51510|55971|57003|85377|252839|283820|408050	GOLGA2|VRK1|SNAP23|NHERF1|RAB10|PACSIN2|SNF8|CLASP2|CHMP2B|PACSIN3|CHMP5|BAIAP2L1|CCDC47|MICALL1|TMEM9|NOMO2|NOMO3	-3.6
MyList	KEGG Pathway	24	hsa04810	Regulation of actin cytoskeleton		-5.7	6.2	7	30293	229	235	11	4.7	1.4	1729|2909|3688|8394|8396|8826|8976|9138|10298|79837|81624	DIAPH1|ARHGAP35|ITGB1|PIP5K1A|PIP4K2B|IQGAP1|WASL|ARHGEF1|PAK4|PIP4K2C|DIAPH3	-3.5
MyList	Reactome Gene Sets	6	R-HSA-69278	Cell Cycle, Mitotic		-5.7	3.9	6.2	30293	560	235	17	7.2	1.7	996|2029|2237|2801|3796|5528|5981|6249|7443|9493|10403|10776|11004|23122|25978|27338|93323	CDC27|ENSA|FEN1|GOLGA2|KIF2A|PPP2R5D|RFC1|CLIP1|VRK1|KIF23|NDC80|ARPP19|KIF2C|CLASP2|CHMP2B|UBE2S|HAUS8	-3.5
MyList	Canonical Pathways	11	M67	PID ARF6 TRAFFICKING PATHWAY		-5.7	16	9.2	30293	49	235	6	2.6	1	1495|1500|3688|5898|9043|23265	CTNNA1|CTNND1|ITGB1|RALA|SPAG9|EXOC7	-3.5
MyList	GO Biological Processes	19	GO:0032970	regulation of actin filament-based process	19_GO:0050789 regulation of biological process	-5.7	4.7	6.4	30293	385	235	14	6	1.5	390|1829|1894|2059|2909|4070|5898|8500|11344|23122|23580|54828|55114|55971	RND3|DSG2|ECT2|EPS8|ARHGAP35|TACSTD2|RALA|PPFIA1|TWF2|CLASP2|CDC42EP4|BCAS3|ARHGAP17|BAIAP2L1	-3.5
MyList	Reactome Gene Sets	6	R-HSA-8856828	Clathrin-mediated endocytosis		-5.6	7.9	7.4	30293	146	235	9	3.8	1.3	1601|6455|8301|8976|10618|11252|29763|50813|115548	DAB2|SH3GL1|PICALM|WASL|TGOLN2|PACSIN2|PACSIN3|COPS7A|FCHO2	-3.5
MyList	GO Biological Processes	19	GO:0042327	positive regulation of phosphorylation	19_GO:0048518 positive regulation of biological process	-5.6	3.7	6	30293	627	235	18	7.7	1.7	493|558|1601|1894|1969|2011|5606|5608|6091|7525|8754|8826|10928|27020|55233|65992|79109|92597	ATP2B4|AXL|DAB2|ECT2|EPHA2|MARK2|MAP2K3|MAP2K6|ROBO1|YES1|ADAM9|IQGAP1|RALBP1|NPTN|MOB1A|DDRGK1|MAPKAP1|MOB1B	-3.5
MyList	KEGG Pathway	24	hsa05100	Bacterial invasion of epithelial cells		-5.6	12	8.3	30293	77	235	7	3	1.1	1495|3688|8976|10801|23157|23176|55752	CTNNA1|ITGB1|WASL|SEPTIN9|SEPTIN6|SEPTIN8|SEPTIN11	-3.5
MyList	GO Biological Processes	19	GO:0006887	exocytosis	19_GO:0051179 localization	-5.6	6	6.8	30293	236	235	11	4.7	1.4	3996|5898|8773|10890|23265|27342|55114|80223|134957|201294|201475	LLGL1|RALA|SNAP23|RAB10|EXOC7|RABGEF1|ARHGAP17|RAB11FIP1|STXBP5|UNC13D|RAB12	-3.4
MyList	Reactome Gene Sets	6	R-HSA-69618	Mitotic Spindle Checkpoint		-5.6	9.2	7.7	30293	112	235	8	3.4	1.2	996|3796|5528|6249|10403|11004|23122|27338	CDC27|KIF2A|PPP2R5D|CLIP1|NDC80|KIF2C|CLASP2|UBE2S	-3.4
MyList	WikiPathways	27	WP51	Regulation of actin cytoskeleton		-5.6	7.7	7.3	30293	150	235	9	3.8	1.3	1729|2909|8394|8396|8826|9138|10298|79837|81624	DIAPH1|ARHGAP35|PIP5K1A|PIP4K2B|IQGAP1|ARHGEF1|PAK4|PIP4K2C|DIAPH3	-3.4
MyList	GO Biological Processes	19	GO:0010562	positive regulation of phosphorus metabolic process	19_GO:0048518 positive regulation of biological process	-5.5	3.5	5.9	30293	704	235	19	8.1	1.8	493|558|1601|1894|1969|2011|5528|5606|5608|6091|7525|8754|8826|10928|27020|55233|65992|79109|92597	ATP2B4|AXL|DAB2|ECT2|EPHA2|MARK2|PPP2R5D|MAP2K3|MAP2K6|ROBO1|YES1|ADAM9|IQGAP1|RALBP1|NPTN|MOB1A|DDRGK1|MAPKAP1|MOB1B	-3.4
MyList	GO Biological Processes	19	GO:0045937	positive regulation of phosphate metabolic process	19_GO:0048518 positive regulation of biological process	-5.5	3.5	5.9	30293	704	235	19	8.1	1.8	493|558|1601|1894|1969|2011|5528|5606|5608|6091|7525|8754|8826|10928|27020|55233|65992|79109|92597	ATP2B4|AXL|DAB2|ECT2|EPHA2|MARK2|PPP2R5D|MAP2K3|MAP2K6|ROBO1|YES1|ADAM9|IQGAP1|RALBP1|NPTN|MOB1A|DDRGK1|MAPKAP1|MOB1B	-3.4
MyList	GO Biological Processes	19	GO:0032956	regulation of actin cytoskeleton organization	19_GO:0050789 regulation of biological process	-5.5	4.9	6.4	30293	344	235	13	5.5	1.5	390|1894|2059|2909|4070|5898|8500|11344|23122|23580|54828|55114|55971	RND3|ECT2|EPS8|ARHGAP35|TACSTD2|RALA|PPFIA1|TWF2|CLASP2|CDC42EP4|BCAS3|ARHGAP17|BAIAP2L1	-3.4
MyList	GO Biological Processes	19	GO:0051764	actin crosslink formation	19_GO:0009987 cellular process	-5.5	37	12	30293	14	235	4	1.7	0.84	2059|4082|55971|81624	EPS8|MARCKS|BAIAP2L1|DIAPH3	-3.4
MyList	Canonical Pathways	11	M278	PID RAC1 PATHWAY		-5.4	14	8.7	30293	54	235	6	2.6	1	1495|5606|5608|8394|8826|29127	CTNNA1|MAP2K3|MAP2K6|PIP5K1A|IQGAP1|RACGAP1	-3.3
MyList	GO Biological Processes	19	GO:0046903	secretion	19_GO:0051179 localization	-5.4	3.9	5.9	30293	529	235	16	6.8	1.6	558|3996|5898|8773|9368|10890|23265|26286|27342|55114|65010|80223|134957|201294|201475|284119	AXL|LLGL1|RALA|SNAP23|NHERF1|RAB10|EXOC7|ARFGAP3|RABGEF1|ARHGAP17|SLC26A6|RAB11FIP1|STXBP5|UNC13D|RAB12|CAVIN1	-3.3
MyList	GO Biological Processes	19	GO:0032940	secretion by cell	19_GO:0051179 localization	-5.3	4.4	6.1	30293	412	235	14	6	1.5	558|3996|5898|8773|10890|23265|26286|27342|55114|80223|134957|201294|201475|284119	AXL|LLGL1|RALA|SNAP23|RAB10|EXOC7|ARFGAP3|RABGEF1|ARHGAP17|RAB11FIP1|STXBP5|UNC13D|RAB12|CAVIN1	-3.2
MyList	GO Biological Processes	19	GO:0072659	protein localization to plasma membrane	19_GO:0051179 localization	-5.3	6.3	6.7	30293	205	235	10	4.3	1.3	682|1969|8394|9368|10890|23122|25921|51735|115548|201475	BSG|EPHA2|PIP5K1A|NHERF1|RAB10|CLASP2|ZDHHC5|RAPGEF6|FCHO2|RAB12	-3.2
MyList	GO Biological Processes	19	GO:0031032	actomyosin structure organization	19_GO:0009987 cellular process	-5.3	8.4	7.3	30293	123	235	8	3.4	1.2	1465|1466|2036|2037|3688|8826|29127|54443	CSRP1|CSRP2|EPB41L1|EPB41L2|ITGB1|IQGAP1|RACGAP1|ANLN	-3.2
MyList	GO Biological Processes	19	GO:0061564	axon development	19_GO:0032502 developmental process	-5.2	4.3	6	30293	421	235	14	6	1.5	214|1123|1495|2011|2909|3688|3996|4853|6091|8301|9637|10890|23111|23242	ALCAM|CHN1|CTNNA1|MARK2|ARHGAP35|ITGB1|LLGL1|NOTCH2|ROBO1|PICALM|FEZ2|RAB10|SPART|COBL	-3.1
MyList	GO Biological Processes	19	GO:0051017	actin filament bundle assembly	19_GO:0009987 cellular process	-5.2	13	8.2	30293	59	235	6	2.6	1	800|2059|4082|5074|55971|81624	CALD1|EPS8|MARCKS|PAWR|BAIAP2L1|DIAPH3	-3.1
MyList	GO Biological Processes	19	GO:0016197	endosomal transport	19_GO:0051179 localization	-5.2	5.5	6.4	30293	260	235	11	4.7	1.4	392|8301|9043|10890|11267|25978|26000|51510|81624|85377|201475	ARHGAP1|PICALM|SPAG9|RAB10|SNF8|CHMP2B|TBC1D10B|CHMP5|DIAPH3|MICALL1|RAB12	-3.1
MyList	GO Biological Processes	19	GO:0031109	microtubule polymerization or depolymerization	19_GO:0009987 cellular process	-5.1	13	8.2	30293	60	235	6	2.6	1	2801|3796|4134|11004|23122|81624	GOLGA2|KIF2A|MAP4|KIF2C|CLASP2|DIAPH3	-3.1
MyList	GO Biological Processes	19	GO:0051336	regulation of hydrolase activity	19_GO:0065007 biological regulation	-5.1	3.3	5.5	30293	753	235	19	8.1	1.8	831|1123|1894|1969|3688|5366|6091|6251|8301|8394|9448|10928|23380|23526|26000|51735|55854|65992|116987	CAST|CHN1|ECT2|EPHA2|ITGB1|PMAIP1|ROBO1|RSU1|PICALM|PIP5K1A|MAP4K4|RALBP1|SRGAP2|ARHGAP45|TBC1D10B|RAPGEF6|ZC3H15|DDRGK1|AGAP1	-3
MyList	GO Biological Processes	19	GO:1902850	microtubule cytoskeleton organization involved in mitosis	19_GO:0009987 cellular process	-5.1	8	7	30293	129	235	8	3.4	1.2	2801|3688|3796|4134|9493|10403|23122|29127	GOLGA2|ITGB1|KIF2A|MAP4|KIF23|NDC80|CLASP2|RACGAP1	-3
MyList	GO Biological Processes	19	GO:0051653	spindle localization	19_GO:0051179 localization	-5.1	12	8	30293	62	235	6	2.6	1	3688|3996|4134|8976|10403|23122	ITGB1|LLGL1|MAP4|WASL|NDC80|CLASP2	-3
MyList	GO Biological Processes	19	GO:0007052	mitotic spindle organization	19_GO:0009987 cellular process	-5	9.6	7.4	30293	94	235	7	3	1.1	2801|3796|4134|9493|10403|23122|29127	GOLGA2|KIF2A|MAP4|KIF23|NDC80|CLASP2|RACGAP1	-3
MyList	GO Biological Processes	19	GO:0030010	establishment of cell polarity	19_GO:0009987 cellular process	-5	7.8	6.9	30293	132	235	8	3.4	1.2	2011|3688|3996|4134|9368|10403|10890|81624	MARK2|ITGB1|LLGL1|MAP4|NHERF1|NDC80|RAB10|DIAPH3	-3
MyList	GO Biological Processes	19	GO:0061572	actin filament bundle organization	19_GO:0009987 cellular process	-5	12	7.9	30293	63	235	6	2.6	1	800|2059|4082|5074|55971|81624	CALD1|EPS8|MARCKS|PAWR|BAIAP2L1|DIAPH3	-3
MyList	GO Biological Processes	19	GO:0008154	actin polymerization or depolymerization	19_GO:0009987 cellular process	-5	12	7.9	30293	63	235	6	2.6	1	1729|7456|8976|11344|23242|81624	DIAPH1|WIPF1|WASL|TWF2|COBL|DIAPH3	-3
MyList	GO Biological Processes	19	GO:0048667	cell morphogenesis involved in neuron differentiation	19_GO:0032502 developmental process	-5	4.1	5.8	30293	440	235	14	6	1.5	214|1123|2909|3688|3996|4853|6091|8301|8976|9368|9637|10890|23111|23242	ALCAM|CHN1|ARHGAP35|ITGB1|LLGL1|NOTCH2|ROBO1|PICALM|WASL|NHERF1|FEZ2|RAB10|SPART|COBL	-3
MyList	GO Biological Processes	19	GO:0051225	spindle assembly	19_GO:0009987 cellular process	-5	9.4	7.3	30293	96	235	7	3	1.1	2801|3796|9493|10403|23122|29127|93323	GOLGA2|KIF2A|KIF23|NDC80|CLASP2|RACGAP1|HAUS8	-2.9
MyList	Reactome Gene Sets	6	R-HSA-9013424	RHOV GTPase cycle		-5	17	8.7	30293	38	235	5	2.1	0.94	1969|8826|8976|10298|81839	EPHA2|IQGAP1|WASL|PAK4|VANGL1	-2.9
MyList	KEGG Pathway	24	hsa05135	Yersinia infection		-4.9	7.5	6.8	30293	137	235	8	3.4	1.2	3688|5586|5606|5608|7456|8394|8976|9138	ITGB1|PKN2|MAP2K3|MAP2K6|WIPF1|PIP5K1A|WASL|ARHGEF1	-2.9
MyList	GO Biological Processes	19	GO:1904375	regulation of protein localization to cell periphery	19_GO:0051179 localization	-4.9	7.5	6.8	30293	137	235	8	3.4	1.2	493|1601|1969|2037|3688|8301|8500|25921	ATP2B4|DAB2|EPHA2|EPB41L2|ITGB1|PICALM|PPFIA1|ZDHHC5	-2.9
MyList	Canonical Pathways	11	M14	PID AURORA B PATHWAY		-4.9	17	8.6	30293	39	235	5	2.1	0.94	5528|9493|10403|11004|29127	PPP2R5D|KIF23|NDC80|KIF2C|RACGAP1	-2.9
MyList	GO Biological Processes	19	GO:0008360	regulation of cell shape	19_GO:0032502 developmental process	-4.9	7.4	6.7	30293	139	235	8	3.4	1.2	752|989|1729|2011|2059|2909|9368|23580	FMNL1|SEPTIN7|DIAPH1|MARK2|EPS8|ARHGAP35|NHERF1|CDC42EP4	-2.8
MyList	GO Biological Processes	19	GO:0032506	cytokinetic process	19_GO:0009987 cellular process	-4.8	16	8.5	30293	40	235	5	2.1	0.94	8826|25978|29127|51510|54443	IQGAP1|CHMP2B|RACGAP1|CHMP5|ANLN	-2.8
MyList	Reactome Gene Sets	6	R-HSA-9013420	RHOU GTPase cycle		-4.8	16	8.5	30293	40	235	5	2.1	0.94	1969|8826|10298|23380|81839	EPHA2|IQGAP1|PAK4|SRGAP2|VANGL1	-2.8
MyList	GO Biological Processes	19	GO:0001934	positive regulation of protein phosphorylation	19_GO:0048518 positive regulation of biological process	-4.8	3.5	5.5	30293	582	235	16	6.8	1.6	493|1601|1894|2011|5606|5608|6091|7525|8754|8826|10928|27020|55233|65992|79109|92597	ATP2B4|DAB2|ECT2|MARK2|MAP2K3|MAP2K6|ROBO1|YES1|ADAM9|IQGAP1|RALBP1|NPTN|MOB1A|DDRGK1|MAPKAP1|MOB1B	-2.8
MyList	Canonical Pathways	11	M232	PID ECADHERIN STABILIZATION PATHWAY		-4.8	16	8.3	30293	41	235	5	2.1	0.94	1495|1500|1729|1969|4026	CTNNA1|CTNND1|DIAPH1|EPHA2|LPP	-2.8
MyList	Reactome Gene Sets	6	R-HSA-68882	Mitotic Anaphase		-4.8	5.5	6.1	30293	235	235	10	4.3	1.3	996|3796|5528|6249|7443|10403|11004|23122|25978|27338	CDC27|KIF2A|PPP2R5D|CLIP1|VRK1|NDC80|KIF2C|CLASP2|CHMP2B|UBE2S	-2.8
MyList	Reactome Gene Sets	6	R-HSA-2555396	Mitotic Metaphase and Anaphase		-4.8	5.5	6.1	30293	236	235	10	4.3	1.3	996|3796|5528|6249|7443|10403|11004|23122|25978|27338	CDC27|KIF2A|PPP2R5D|CLIP1|VRK1|NDC80|KIF2C|CLASP2|CHMP2B|UBE2S	-2.8
MyList	GO Biological Processes	19	GO:0060627	regulation of vesicle-mediated transport	19_GO:0051179 localization	-4.7	3.7	5.4	30293	529	235	15	6.4	1.6	392|558|1601|5898|8301|8976|11252|11267|23122|27342|29763|55589|134957|201294|201475	ARHGAP1|AXL|DAB2|RALA|PICALM|WASL|PACSIN2|SNF8|CLASP2|RABGEF1|PACSIN3|BMP2K|STXBP5|UNC13D|RAB12	-2.7
MyList	GO Biological Processes	19	GO:0072112	podocyte differentiation	19_GO:0032502 developmental process	-4.7	25	9.5	30293	21	235	4	1.7	0.84	4643|4853|8826|10409	MYO1E|NOTCH2|IQGAP1|BASP1	-2.7
MyList	GO Biological Processes	19	GO:0061318	renal filtration cell differentiation	19_GO:0032502 developmental process	-4.7	25	9.5	30293	21	235	4	1.7	0.84	4643|4853|8826|10409	MYO1E|NOTCH2|IQGAP1|BASP1	-2.7
MyList	GO Biological Processes	19	GO:0032984	protein-containing complex disassembly	19_GO:0009987 cellular process	-4.7	7.1	6.5	30293	146	235	8	3.4	1.2	3159|3796|6455|11004|11344|25978|51510|84305	HMGA1|KIF2A|SH3GL1|KIF2C|TWF2|CHMP2B|CHMP5|PYM1	-2.7
MyList	GO Biological Processes	19	GO:1903076	regulation of protein localization to plasma membrane	19_GO:0051179 localization	-4.7	8.4	6.8	30293	108	235	7	3	1.1	493|1601|1969|3688|8301|8500|25921	ATP2B4|DAB2|EPHA2|ITGB1|PICALM|PPFIA1|ZDHHC5	-2.7
MyList	GO Biological Processes	19	GO:0072311	glomerular epithelial cell differentiation	19_GO:0032502 developmental process	-4.6	23	9.3	30293	22	235	4	1.7	0.84	4643|4853|8826|10409	MYO1E|NOTCH2|IQGAP1|BASP1	-2.7
MyList	GO Biological Processes	19	GO:0001667	ameboidal-type cell migration	19_GO:0009987 cellular process	-4.6	5.9	6.1	30293	196	235	9	3.8	1.3	3688|5586|6091|8394|8826|9368|23380|54443|65979	ITGB1|PKN2|ROBO1|PIP5K1A|IQGAP1|NHERF1|SRGAP2|ANLN|PHACTR4	-2.6
MyList	GO Biological Processes	19	GO:1990778	protein localization to cell periphery	19_GO:0051179 localization	-4.6	5.2	5.9	30293	246	235	10	4.3	1.3	682|1969|8394|9368|10890|23122|25921|51735|115548|201475	BSG|EPHA2|PIP5K1A|NHERF1|RAB10|CLASP2|ZDHHC5|RAPGEF6|FCHO2|RAB12	-2.6
MyList	GO Biological Processes	19	GO:0000915	actomyosin contractile ring assembly	19_GO:0009987 cellular process	-4.6	48	12	30293	8	235	3	1.3	0.73	8826|29127|54443	IQGAP1|RACGAP1|ANLN	-2.6
MyList	GO Biological Processes	19	GO:0000912	assembly of actomyosin apparatus involved in cytokinesis	19_GO:0009987 cellular process	-4.6	48	12	30293	8	235	3	1.3	0.73	8826|29127|54443	IQGAP1|RACGAP1|ANLN	-2.6
MyList	GO Biological Processes	19	GO:0045116	protein neddylation	19_GO:0008152 metabolic process	-4.6	22	9.1	30293	23	235	4	1.7	0.84	9040|23142|50813|84259	UBE2M|DCUN1D4|COPS7A|DCUN1D5	-2.6
MyList	GO Biological Processes	19	GO:0051046	regulation of secretion	19_GO:0051179 localization	-4.5	3.3	5.2	30293	621	235	16	6.8	1.6	1601|2029|3996|5608|5898|6566|8754|9368|11267|23122|27342|64215|80223|134957|201294|201475	DAB2|ENSA|LLGL1|MAP2K6|RALA|SLC16A1|ADAM9|NHERF1|SNF8|CLASP2|RABGEF1|DNAJC1|RAB11FIP1|STXBP5|UNC13D|RAB12	-2.5
MyList	Reactome Gene Sets	6	R-HSA-1640170	Cell Cycle		-4.5	3.2	5.1	30293	691	235	17	7.2	1.7	996|2029|2237|2801|3796|5528|5981|6249|7443|9493|10403|10776|11004|23122|25978|27338|93323	CDC27|ENSA|FEN1|GOLGA2|KIF2A|PPP2R5D|RFC1|CLIP1|VRK1|KIF23|NDC80|ARPP19|KIF2C|CLASP2|CHMP2B|UBE2S|HAUS8	-2.5
MyList	GO Biological Processes	19	GO:0007409	axonogenesis	19_GO:0032502 developmental process	-4.5	4.2	5.5	30293	366	235	12	5.1	1.4	214|1123|2909|3688|3996|4853|6091|8301|9637|10890|23111|23242	ALCAM|CHN1|ARHGAP35|ITGB1|LLGL1|NOTCH2|ROBO1|PICALM|FEZ2|RAB10|SPART|COBL	-2.5
MyList	GO Biological Processes	19	GO:0007051	spindle organization	19_GO:0009987 cellular process	-4.4	6.5	6.1	30293	159	235	8	3.4	1.2	2801|3796|4134|9493|10403|23122|29127|93323	GOLGA2|KIF2A|MAP4|KIF23|NDC80|CLASP2|RACGAP1|HAUS8	-2.5
MyList	Reactome Gene Sets	6	R-HSA-6811555	PI5P Regulates TP53 Acetylation		-4.4	43	11	30293	9	235	3	1.3	0.73	5608|8396|79837	MAP2K6|PIP4K2B|PIP4K2C	-2.5
MyList	GO Biological Processes	19	GO:0160063	multi-pass transmembrane protein insertion into ER membrane	19_GO:0051179 localization	-4.4	43	11	30293	9	235	3	1.3	0.73	57003|283820|408050	CCDC47|NOMO2|NOMO3	-2.5
MyList	GO Biological Processes	19	GO:0044837	actomyosin contractile ring organization	19_GO:0009987 cellular process	-4.4	43	11	30293	9	235	3	1.3	0.73	8826|29127|54443	IQGAP1|RACGAP1|ANLN	-2.5
MyList	GO Biological Processes	19	GO:0090307	mitotic spindle assembly	19_GO:0009987 cellular process	-4.4	13	7.5	30293	49	235	5	2.1	0.94	2801|3796|9493|23122|29127	GOLGA2|KIF2A|KIF23|CLASP2|RACGAP1	-2.5
MyList	GO Biological Processes	19	GO:0072010	glomerular epithelium development	19_GO:0032502 developmental process	-4.4	21	8.7	30293	25	235	4	1.7	0.84	4643|4853|8826|10409	MYO1E|NOTCH2|IQGAP1|BASP1	-2.5
MyList	GO Biological Processes	19	GO:1903530	regulation of secretion by cell	19_GO:0051179 localization	-4.4	3.4	5.1	30293	567	235	15	6.4	1.6	1601|2029|3996|5608|5898|6566|8754|11267|23122|27342|64215|80223|134957|201294|201475	DAB2|ENSA|LLGL1|MAP2K6|RALA|SLC16A1|ADAM9|SNF8|CLASP2|RABGEF1|DNAJC1|RAB11FIP1|STXBP5|UNC13D|RAB12	-2.4
MyList	GO Biological Processes	19	GO:0000280	nuclear division	19_GO:0009987 cellular process	-4.4	4.5	5.5	30293	318	235	11	4.7	1.4	2059|2801|3796|9493|10403|11004|23122|25978|27338|29127|51510	EPS8|GOLGA2|KIF2A|KIF23|NDC80|KIF2C|CLASP2|CHMP2B|UBE2S|RACGAP1|CHMP5	-2.4
MyList	GO Biological Processes	19	GO:0043009	chordate embryonic development	19_GO:0032502 developmental process	-4.3	3.2	5	30293	648	235	16	6.8	1.6	689|1969|2909|3688|4082|4643|4853|5898|8451|8894|23242|56957|65979|81624|84081|92521	BTF3|EPHA2|ARHGAP35|ITGB1|MARCKS|MYO1E|NOTCH2|RALA|CUL4A|EIF2S2|COBL|OTUD7B|PHACTR4|DIAPH3|NSRP1|SPECC1	-2.4
MyList	GO Biological Processes	19	GO:0016310	phosphorylation	19_GO:0008152 metabolic process	-4.3	3	4.9	30293	720	235	17	7.2	1.7	558|1456|1969|2011|4140|5128|5586|5606|5608|7443|7525|8394|8396|9448|10298|55589|79837	AXL|CSNK1G3|EPHA2|MARK2|MARK3|CDK17|PKN2|MAP2K3|MAP2K6|VRK1|YES1|PIP5K1A|PIP4K2B|MAP4K4|PAK4|BMP2K|PIP4K2C	-2.3
MyList	GO Biological Processes	19	GO:0072015	podocyte development	19_GO:0032502 developmental process	-4.3	39	11	30293	10	235	3	1.3	0.73	4643|4853|8826	MYO1E|NOTCH2|IQGAP1	-2.3
MyList	CORUM	33	CORUM:7557	LGR4-RSPO supercomplex		-4.3	39	11	30293	10	235	3	1.3	0.73	1729|8826|8976	DIAPH1|IQGAP1|WASL	-2.3
MyList	Reactome Gene Sets	6	R-HSA-1660499	Synthesis of PIPs at the plasma membrane		-4.2	12	7.2	30293	53	235	5	2.1	0.94	5783|8394|8396|54477|79837	PTPN13|PIP5K1A|PIP4K2B|PLEKHA5|PIP4K2C	-2.3
MyList	GO Biological Processes	19	GO:0007059	chromosome segregation	19_GO:0009987 cellular process	-4.2	4.3	5.3	30293	329	235	11	4.7	1.4	2801|3796|9493|10403|11004|23122|25978|29127|51510|81624|93323	GOLGA2|KIF2A|KIF23|NDC80|KIF2C|CLASP2|CHMP2B|RACGAP1|CHMP5|DIAPH3|HAUS8	-2.3
MyList	GO Biological Processes	19	GO:1902115	regulation of organelle assembly	19_GO:0050789 regulation of biological process	-4.2	5.2	5.6	30293	221	235	9	3.8	1.3	989|2909|4134|8396|9637|10801|25978|51510|79837	SEPTIN7|ARHGAP35|MAP4|PIP4K2B|FEZ2|SEPTIN9|CHMP2B|CHMP5|PIP4K2C	-2.3
MyList	Canonical Pathways	11	M163	PID LIS1 PATHWAY		-4.2	18	8.2	30293	28	235	4	1.7	0.84	5528|6249|8826|11104	PPP2R5D|CLIP1|IQGAP1|KATNA1	-2.3
MyList	GO Biological Processes	19	GO:0003018	vascular process in circulatory system	19_GO:0032501 multicellular organismal process	-4.2	4.7	5.4	30293	275	235	10	4.3	1.3	490|493|2909|3688|5243|6566|7525|8140|9368|9590	ATP2B1|ATP2B4|ARHGAP35|ITGB1|ABCB1|SLC16A1|YES1|SLC7A5|NHERF1|AKAP12	-2.3
MyList	GO Biological Processes	19	GO:0072310	glomerular epithelial cell development	19_GO:0032502 developmental process	-4.1	35	10	30293	11	235	3	1.3	0.73	4643|4853|8826	MYO1E|NOTCH2|IQGAP1	-2.2
MyList	GO Biological Processes	19	GO:0009792	embryo development ending in birth or egg hatching	19_GO:0032502 developmental process	-4.1	3.1	4.8	30293	669	235	16	6.8	1.6	689|1969|2909|3688|4082|4643|4853|5898|8451|8894|23242|56957|65979|81624|84081|92521	BTF3|EPHA2|ARHGAP35|ITGB1|MARCKS|MYO1E|NOTCH2|RALA|CUL4A|EIF2S2|COBL|OTUD7B|PHACTR4|DIAPH3|NSRP1|SPECC1	-2.2
MyList	GO Biological Processes	19	GO:0051293	establishment of spindle localization	19_GO:0051179 localization	-4.1	11	6.9	30293	57	235	5	2.1	0.94	3688|3996|4134|10403|23122	ITGB1|LLGL1|MAP4|NDC80|CLASP2	-2.2
MyList	GO Biological Processes	19	GO:0016050	vesicle organization	19_GO:0009987 cellular process	-4.1	4.1	5.2	30293	342	235	11	4.7	1.4	8301|8396|8773|8976|11267|25978|26286|51510|81624|201475|252839	PICALM|PIP4K2B|SNAP23|WASL|SNF8|CHMP2B|ARFGAP3|CHMP5|DIAPH3|RAB12|TMEM9	-2.2
MyList	GO Biological Processes	19	GO:0010639	negative regulation of organelle organization	19_GO:0048519 negative regulation of biological process	-4.1	4.1	5.2	30293	342	235	11	4.7	1.4	2059|4070|4134|8500|9637|10403|10923|11344|23122|54552|81624	EPS8|TACSTD2|MAP4|PPFIA1|FEZ2|NDC80|SUB1|TWF2|CLASP2|GNL3L|DIAPH3	-2.2
MyList	Canonical Pathways	11	M76	PID P38 ALPHA BETA PATHWAY		-4.1	17	7.8	30293	30	235	4	1.7	0.84	5606|5608|5898|7525	MAP2K3|MAP2K6|RALA|YES1	-2.2
MyList	Canonical Pathways	11	M83	PID CDC42 REG PATHWAY		-4.1	17	7.8	30293	30	235	4	1.7	0.84	392|10928|29127|55114	ARHGAP1|RALBP1|RACGAP1|ARHGAP17	-2.2
MyList	GO Biological Processes	19	GO:0048285	organelle fission	19_GO:0009987 cellular process	-4.1	4.1	5.1	30293	344	235	11	4.7	1.4	2059|2801|3796|9493|10403|11004|23122|25978|27338|29127|51510	EPS8|GOLGA2|KIF2A|KIF23|NDC80|KIF2C|CLASP2|CHMP2B|UBE2S|RACGAP1|CHMP5	-2.2
MyList	GO Biological Processes	19	GO:0090150	establishment of protein localization to membrane	19_GO:0051179 localization	-4.1	5	5.4	30293	231	235	9	3.8	1.3	6727|6734|6745|10890|27342|57003|85377|283820|408050	SRP14|SRPRA|SSR1|RAB10|RABGEF1|CCDC47|MICALL1|NOMO2|NOMO3	-2.2
MyList	GO Biological Processes	19	GO:0098813	nuclear chromosome segregation	19_GO:0009987 cellular process	-4.1	5	5.4	30293	231	235	9	3.8	1.3	2801|3796|9493|10403|11004|23122|25978|29127|51510	GOLGA2|KIF2A|KIF23|NDC80|KIF2C|CLASP2|CHMP2B|RACGAP1|CHMP5	-2.2
MyList	KEGG Pathway	24	hsa04520	Adherens junction		-4.1	8.3	6.2	30293	93	235	6	2.6	1	1495|1500|4008|7525|8826|8976	CTNNA1|CTNND1|LMO7|YES1|IQGAP1|WASL	-2.2
MyList	GO Biological Processes	19	GO:0098609	cell-cell adhesion	19_GO:0009987 cellular process	-4	3.3	4.8	30293	541	235	14	6	1.5	214|1465|1495|1500|1829|3688|4026|5099|6091|8754|10298|10890|27020|55971	ALCAM|CSRP1|CTNNA1|CTNND1|DSG2|ITGB1|LPP|PCDH7|ROBO1|ADAM9|PAK4|RAB10|NPTN|BAIAP2L1	-2.1
MyList	Canonical Pathways	11	M281	PID FAK PATHWAY		-4	11	6.7	30293	59	235	5	2.1	0.94	2909|3688|6455|7525|8976	ARHGAP35|ITGB1|SH3GL1|YES1|WASL	-2.1
MyList	GO Biological Processes	19	GO:1902855	regulation of non-motile cilium assembly	19_GO:0050789 regulation of biological process	-4	32	9.6	30293	12	235	3	1.3	0.73	989|4134|10801	SEPTIN7|MAP4|SEPTIN9	-2.1
MyList	Reactome Gene Sets	6	R-HSA-141424	Amplification of signal from the kinetochores		-4	8.1	6.1	30293	96	235	6	2.6	1	3796|5528|6249|10403|11004|23122	KIF2A|PPP2R5D|CLIP1|NDC80|KIF2C|CLASP2	-2.1
MyList	Reactome Gene Sets	6	R-HSA-141444	Amplification of signal from unattached kinetochores via a MAD2 inhibitory signal		-4	8.1	6.1	30293	96	235	6	2.6	1	3796|5528|6249|10403|11004|23122	KIF2A|PPP2R5D|CLIP1|NDC80|KIF2C|CLASP2	-2.1
MyList	Reactome Gene Sets	6	R-HSA-109582	Hemostasis		-3.9	3.1	4.7	30293	621	235	15	6.4	1.6	490|493|682|3688|3796|5099|5528|6520|6566|7525|8140|9493|10916|11004|29127	ATP2B1|ATP2B4|BSG|ITGB1|KIF2A|PCDH7|PPP2R5D|SLC3A2|SLC16A1|YES1|SLC7A5|KIF23|MAGED2|KIF2C|RACGAP1	-2.1
MyList	GO Biological Processes	19	GO:0044000	movement in host	19_GO:0044419 biological process involved in interspecies interaction between organisms	-3.9	6.4	5.7	30293	140	235	7	3	1.1	558|682|1969|3688|6520|25978|51510	AXL|BSG|EPHA2|ITGB1|SLC3A2|CHMP2B|CHMP5	-2.1
MyList	GO Biological Processes	19	GO:0051276	chromosome organization	19_GO:0009987 cellular process	-3.9	3.5	4.8	30293	485	235	13	5.5	1.5	2237|2801|3159|3796|5981|9493|10403|11004|23122|25978|29127|51510|92675	FEN1|GOLGA2|HMGA1|KIF2A|RFC1|KIF23|NDC80|KIF2C|CLASP2|CHMP2B|RACGAP1|CHMP5|DTD1	-2.1
MyList	Reactome Gene Sets	6	R-HSA-5210891	Uptake and function of anthrax toxins		-3.9	30	9.2	30293	13	235	3	1.3	0.73	5606|5608|84168	MAP2K3|MAP2K6|ANTXR1	-2
MyList	Reactome Gene Sets	6	R-HSA-2467813	Separation of Sister Chromatids		-3.9	5.4	5.4	30293	190	235	8	3.4	1.2	996|3796|5528|6249|10403|11004|23122|27338	CDC27|KIF2A|PPP2R5D|CLIP1|NDC80|KIF2C|CLASP2|UBE2S	-2
MyList	GO Biological Processes	19	GO:0006906	vesicle fusion	19_GO:0051179 localization	-3.9	7.7	6	30293	100	235	6	2.6	1	8396|8773|25978|51510|81624|201475	PIP4K2B|SNAP23|CHMP2B|CHMP5|DIAPH3|RAB12	-2
MyList	GO Biological Processes	19	GO:0090630	activation of GTPase activity	19_GO:0065007 biological regulation	-3.9	7.7	6	30293	100	235	6	2.6	1	1894|1969|8394|23526|26000|116987	ECT2|EPHA2|PIP5K1A|ARHGAP45|TBC1D10B|AGAP1	-2
MyList	GO Biological Processes	19	GO:0022604	regulation of cell morphogenesis	19_GO:0032502 developmental process	-3.9	4.7	5.2	30293	245	235	9	3.8	1.3	752|989|1729|2011|2059|2909|9043|9368|23580	FMNL1|SEPTIN7|DIAPH1|MARK2|EPS8|ARHGAP35|SPAG9|NHERF1|CDC42EP4	-2
MyList	KEGG Pathway	24	hsa05131	Shigellosis		-3.8	4.7	5.2	30293	247	235	9	3.8	1.3	831|989|1729|3688|8976|10801|23157|23176|55752	CAST|SEPTIN7|DIAPH1|ITGB1|WASL|SEPTIN9|SEPTIN6|SEPTIN8|SEPTIN11	-2
MyList	GO Biological Processes	19	GO:0090174	organelle membrane fusion	19_GO:0009987 cellular process	-3.8	7.6	5.9	30293	102	235	6	2.6	1	8396|8773|25978|51510|81624|201475	PIP4K2B|SNAP23|CHMP2B|CHMP5|DIAPH3|RAB12	-2
MyList	GO Biological Processes	19	GO:0097320	plasma membrane tubulation	19_GO:0009987 cellular process	-3.8	28	8.8	30293	14	235	3	1.3	0.73	11252|29763|85377	PACSIN2|PACSIN3|MICALL1	-2
MyList	KEGG Pathway	24	hsa05130	Pathogenic Escherichia coli infection		-3.8	5.2	5.3	30293	198	235	8	3.4	1.2	3688|4643|7456|8976|9138|9368|10061|55971	ITGB1|MYO1E|WIPF1|WASL|ARHGEF1|NHERF1|ABCF2|BAIAP2L1	-1.9
MyList	GO Biological Processes	19	GO:0035850	epithelial cell differentiation involved in kidney development	19_GO:0032502 developmental process	-3.8	14	7.1	30293	36	235	4	1.7	0.84	4643|4853|8826|10409	MYO1E|NOTCH2|IQGAP1|BASP1	-1.9
MyList	Canonical Pathways	11	M164	PID ERBB1 DOWNSTREAM PATHWAY		-3.8	7.4	5.8	30293	105	235	6	2.6	1	2059|5898|8826|8976|79109|81624	EPS8|RALA|IQGAP1|WASL|MAPKAP1|DIAPH3	-1.9
MyList	GO Biological Processes	19	GO:0007009	plasma membrane organization	19_GO:0009987 cellular process	-3.8	6	5.4	30293	150	235	7	3	1.1	9368|11252|25978|29763|51510|55971|85377	NHERF1|PACSIN2|CHMP2B|PACSIN3|CHMP5|BAIAP2L1|MICALL1	-1.9
MyList	WikiPathways	27	WP5087	Pleural mesothelioma		-3.7	3.5	4.7	30293	439	235	12	5.1	1.4	1495|1969|3688|5606|5608|6520|8140|9448|9493|10298|55233|92597	CTNNA1|EPHA2|ITGB1|MAP2K3|MAP2K6|SLC3A2|SLC7A5|MAP4K4|KIF23|PAK4|MOB1A|MOB1B	-1.9
MyList	GO Biological Processes	19	GO:0031023	microtubule organizing center organization	19_GO:0009987 cellular process	-3.7	7.3	5.7	30293	106	235	6	2.6	1	2801|6566|10403|23122|80817|93323	GOLGA2|SLC16A1|NDC80|CLASP2|CEP44|HAUS8	-1.9
MyList	Reactome Gene Sets	6	R-HSA-8856825	Cargo recognition for clathrin-mediated endocytosis		-3.7	7.3	5.7	30293	106	235	6	2.6	1	1601|6455|8301|10618|50813|115548	DAB2|SH3GL1|PICALM|TGOLN2|COPS7A|FCHO2	-1.9
MyList	GO Biological Processes	19	GO:0042254	ribosome biogenesis	19_GO:0009987 cellular process	-3.7	4.1	4.9	30293	314	235	10	4.3	1.3	1964|2483|5303|8451|8886|10200|51729|54505|54552|83939	EIF1AX|FRG1|PIN4|CUL4A|DDX18|MPHOSPH6|WBP11|DHX29|GNL3L|EIF2A	-1.9
MyList	GO Biological Processes	19	GO:0006413	translational initiation	19_GO:0008152 metabolic process	-3.7	9.5	6.2	30293	68	235	5	2.1	0.94	1964|8894|9086|54505|83939	EIF1AX|EIF2S2|EIF1AY|DHX29|EIF2A	-1.9
MyList	GO Biological Processes	19	GO:0030041	actin filament polymerization	19_GO:0009987 cellular process	-3.7	14	7	30293	37	235	4	1.7	0.84	1729|8976|23242|81624	DIAPH1|WASL|COBL|DIAPH3	-1.9
MyList	GO Biological Processes	19	GO:0010458	exit from mitosis	19_GO:0009987 cellular process	-3.7	26	8.5	30293	15	235	3	1.3	0.73	2059|23122|27338	EPS8|CLASP2|UBE2S	-1.9
MyList	WikiPathways	27	WP524	G13 signaling pathway		-3.7	14	6.9	30293	38	235	4	1.7	0.84	1729|8826|8976|9138	DIAPH1|IQGAP1|WASL|ARHGEF1	-1.9
MyList	Reactome Gene Sets	6	R-HSA-72163	mRNA Splicing - Major Pathway		-3.6	5	5.1	30293	207	235	8	3.4	1.2	6626|10285|22826|51729|65109|79171|84081|153527	SNRPA|SMNDC1|DNAJC8|WBP11|UPF3B|RBM42|NSRP1|ZMAT2	-1.8
MyList	GO Biological Processes	19	GO:0051261	protein depolymerization	19_GO:0009987 cellular process	-3.6	13	6.8	30293	39	235	4	1.7	0.84	3796|6455|11004|11344	KIF2A|SH3GL1|KIF2C|TWF2	-1.8
MyList	GO Biological Processes	19	GO:0051701	biological process involved in interaction with host	19_GO:0044419 biological process involved in interspecies interaction between organisms	-3.6	5.7	5.3	30293	157	235	7	3	1.1	558|682|1969|3688|6520|25978|51510	AXL|BSG|EPHA2|ITGB1|SLC3A2|CHMP2B|CHMP5	-1.8
MyList	GO Biological Processes	19	GO:0051770	positive regulation of nitric-oxide synthase biosynthetic process	19_GO:0048518 positive regulation of biological process	-3.6	24	8.2	30293	16	235	3	1.3	0.73	5606|5608|9590	MAP2K3|MAP2K6|AKAP12	-1.8
MyList	GO Biological Processes	19	GO:1902903	regulation of supramolecular fiber organization	19_GO:0050789 regulation of biological process	-3.6	3.6	4.6	30293	390	235	11	4.7	1.4	2059|2909|4070|6249|8500|11344|23122|23580|55971|81624|93323	EPS8|ARHGAP35|TACSTD2|CLIP1|PPFIA1|TWF2|CLASP2|CDC42EP4|BAIAP2L1|DIAPH3|HAUS8	-1.8
MyList	Reactome Gene Sets	6	R-HSA-9824439	Bacterial Infection Pathways		-3.6	8.8	5.9	30293	73	235	5	2.1	0.94	1500|5606|5608|6455|84168	CTNND1|MAP2K3|MAP2K6|SH3GL1|ANTXR1	-1.8
MyList	GO Biological Processes	19	GO:0070507	regulation of microtubule cytoskeleton organization	19_GO:0050789 regulation of biological process	-3.6	5.6	5.2	30293	160	235	7	3	1.1	2011|6249|23122|25978|51510|81624|93323	MARK2|CLIP1|CLASP2|CHMP2B|CHMP5|DIAPH3|HAUS8	-1.8
MyList	GO Biological Processes	19	GO:1904377	positive regulation of protein localization to cell periphery	19_GO:0051179 localization	-3.6	8.7	5.9	30293	74	235	5	2.1	0.94	493|1969|2037|3688|25921	ATP2B4|EPHA2|EPB41L2|ITGB1|ZDHHC5	-1.8
MyList	Reactome Gene Sets	6	R-HSA-72172	mRNA Splicing		-3.5	4.8	4.9	30293	215	235	8	3.4	1.2	6626|10285|22826|51729|65109|79171|84081|153527	SNRPA|SMNDC1|DNAJC8|WBP11|UPF3B|RBM42|NSRP1|ZMAT2	-1.7
MyList	GO Biological Processes	19	GO:0006898	receptor-mediated endocytosis	19_GO:0051179 localization	-3.5	5.5	5.1	30293	163	235	7	3	1.1	1601|3688|5898|8301|27342|85377|115548	DAB2|ITGB1|RALA|PICALM|RABGEF1|MICALL1|FCHO2	-1.7
MyList	GO Biological Processes	19	GO:0048259	regulation of receptor-mediated endocytosis	19_GO:0051179 localization	-3.5	6.7	5.4	30293	116	235	6	2.6	1	1601|5898|8301|8976|27342|55589	DAB2|RALA|PICALM|WASL|RABGEF1|BMP2K	-1.7
MyList	GO Biological Processes	19	GO:1903828	negative regulation of protein localization	19_GO:0051179 localization	-3.5	4.8	4.9	30293	217	235	8	3.4	1.2	689|1495|1601|4140|8301|8500|56957|80223	BTF3|CTNNA1|DAB2|MARK3|PICALM|PPFIA1|OTUD7B|RAB11FIP1	-1.7
MyList	Reactome Gene Sets	6	R-HSA-9648025	EML4 and NUDC in mitotic spindle formation		-3.5	6.6	5.4	30293	117	235	6	2.6	1	3796|5528|6249|10403|11004|23122	KIF2A|PPP2R5D|CLIP1|NDC80|KIF2C|CLASP2	-1.7
MyList	Reactome Gene Sets	6	R-HSA-9696273	RND1 GTPase cycle		-3.5	12	6.5	30293	42	235	4	1.7	0.84	1969|2909|5783|81839	EPHA2|ARHGAP35|PTPN13|VANGL1	-1.7
MyList	GO Biological Processes	19	GO:0051294	establishment of spindle orientation	19_GO:0051179 localization	-3.5	12	6.5	30293	42	235	4	1.7	0.84	3688|3996|4134|10403	ITGB1|LLGL1|MAP4|NDC80	-1.7
MyList	WikiPathways	27	WP4148	Splicing factor NOVA regulated synaptic proteins		-3.5	12	6.5	30293	42	235	4	1.7	0.84	490|2036|2037|4134	ATP2B1|EPB41L1|EPB41L2|MAP4	-1.7
MyList	GO Biological Processes	19	GO:0046785	microtubule polymerization	19_GO:0009987 cellular process	-3.5	12	6.5	30293	42	235	4	1.7	0.84	2801|4134|23122|81624	GOLGA2|MAP4|CLASP2|DIAPH3	-1.7
MyList	GO Biological Processes	19	GO:0090148	membrane fission	19_GO:0009987 cellular process	-3.5	12	6.4	30293	43	235	4	1.7	0.84	11267|23265|25978|51510	SNF8|EXOC7|CHMP2B|CHMP5	-1.7
MyList	GO Biological Processes	19	GO:2000369	regulation of clathrin-dependent endocytosis	19_GO:0051179 localization	-3.5	21	7.7	30293	18	235	3	1.3	0.73	1601|8976|55589	DAB2|WASL|BMP2K	-1.7
MyList	GO Biological Processes	19	GO:0048268	clathrin coat assembly	19_GO:0009987 cellular process	-3.5	21	7.7	30293	18	235	3	1.3	0.73	1601|8301|115548	DAB2|PICALM|FCHO2	-1.7
MyList	Canonical Pathways	11	M267	PID ANTHRAX PATHWAY		-3.5	21	7.7	30293	18	235	3	1.3	0.73	5606|5608|84168	MAP2K3|MAP2K6|ANTXR1	-1.7
MyList	GO Biological Processes	19	GO:0007167	enzyme-linked receptor protein signaling pathway	19_GO:0050896 response to stimulus	-3.4	2.9	4.2	30293	622	235	14	6	1.5	558|1123|1601|1969|4643|4853|7525|8036|8754|8826|9019|10923|23111|27342	AXL|CHN1|DAB2|EPHA2|MYO1E|NOTCH2|YES1|SHOC2|ADAM9|IQGAP1|MPZL1|SUB1|SPART|RABGEF1	-1.6
MyList	GO Biological Processes	19	GO:0010761	fibroblast migration	19_GO:0009987 cellular process	-3.4	20	7.5	30293	19	235	3	1.3	0.73	8394|8826|9368	PIP5K1A|IQGAP1|NHERF1	-1.6
MyList	GO Biological Processes	19	GO:2000434	regulation of protein neddylation	19_GO:0008152 metabolic process	-3.4	20	7.5	30293	19	235	3	1.3	0.73	23142|50813|84259	DCUN1D4|COPS7A|DCUN1D5	-1.6
MyList	Canonical Pathways	11	M5193	SIG CHEMOTAXIS		-3.4	11	6.2	30293	45	235	4	1.7	0.84	392|8976|10298|29127	ARHGAP1|WASL|PAK4|RACGAP1	-1.6
MyList	Reactome Gene Sets	6	R-HSA-72203	Processing of Capped Intron-Containing Pre-mRNA		-3.4	4.1	4.6	30293	285	235	9	3.8	1.3	6626|10285|22826|51729|65109|79171|84081|84324|153527	SNRPA|SMNDC1|DNAJC8|WBP11|UPF3B|RBM42|NSRP1|SARNP|ZMAT2	-1.6
MyList	Canonical Pathways	11	M129	PID PLK1 PATHWAY		-3.4	11	6.1	30293	46	235	4	1.7	0.84	1894|2801|3796|10403	ECT2|GOLGA2|KIF2A|NDC80	-1.6
MyList	WikiPathways	27	WP2038	Microtubule cytoskeleton regulation		-3.4	11	6.1	30293	46	235	4	1.7	0.84	1729|2011|6249|11004	DIAPH1|MARK2|CLIP1|KIF2C	-1.6
MyList	Reactome Gene Sets	6	R-HSA-2500257	Resolution of Sister Chromatid Cohesion		-3.3	6.1	5.1	30293	126	235	6	2.6	1	3796|5528|6249|10403|11004|23122	KIF2A|PPP2R5D|CLIP1|NDC80|KIF2C|CLASP2	-1.6
MyList	GO Biological Processes	19	GO:0051769	regulation of nitric-oxide synthase biosynthetic process	19_GO:0008152 metabolic process	-3.3	19	7.3	30293	20	235	3	1.3	0.73	5606|5608|9590	MAP2K3|MAP2K6|AKAP12	-1.6
MyList	GO Biological Processes	19	GO:0061005	cell differentiation involved in kidney development	19_GO:0032502 developmental process	-3.3	11	6	30293	47	235	4	1.7	0.84	4643|4853|8826|10409	MYO1E|NOTCH2|IQGAP1|BASP1	-1.6
MyList	WikiPathways	27	WP4534	Mechanoregulation and pathology of YAP TAZ via Hippo and non Hippo mechanisms		-3.3	11	6	30293	47	235	4	1.7	0.84	1495|3688|9448|10298	CTNNA1|ITGB1|MAP4K4|PAK4	-1.6
MyList	GO Biological Processes	19	GO:0032467	positive regulation of cytokinesis	19_GO:0048518 positive regulation of biological process	-3.3	11	6	30293	47	235	4	1.7	0.84	1894|5586|9493|29127	ECT2|PKN2|KIF23|RACGAP1	-1.6
MyList	GO Biological Processes	19	GO:0030100	regulation of endocytosis	19_GO:0051179 localization	-3.3	4	4.5	30293	292	235	9	3.8	1.3	558|1601|5898|8301|8976|11252|27342|29763|55589	AXL|DAB2|RALA|PICALM|WASL|PACSIN2|RABGEF1|PACSIN3|BMP2K	-1.6
MyList	GO Biological Processes	19	GO:0019058	viral life cycle	19_GO:0016032 viral process	-3.3	5.1	4.8	30293	178	235	7	3	1.1	558|682|1969|3688|6520|25978|51510	AXL|BSG|EPHA2|ITGB1|SLC3A2|CHMP2B|CHMP5	-1.6
MyList	GO Biological Processes	19	GO:0048284	organelle fusion	19_GO:0009987 cellular process	-3.3	6	5.1	30293	128	235	6	2.6	1	8396|8773|25978|51510|81624|201475	PIP4K2B|SNAP23|CHMP2B|CHMP5|DIAPH3|RAB12	-1.6
MyList	GO Biological Processes	19	GO:1902117	positive regulation of organelle assembly	19_GO:0048518 positive regulation of biological process	-3.3	7.7	5.4	30293	84	235	5	2.1	0.94	989|2909|8396|10801|79837	SEPTIN7|ARHGAP35|PIP4K2B|SEPTIN9|PIP4K2C	-1.6
MyList	Reactome Gene Sets	6	R-HSA-1483255	PI Metabolism		-3.3	7.7	5.4	30293	84	235	5	2.1	0.94	5783|8394|8396|54477|79837	PTPN13|PIP5K1A|PIP4K2B|PLEKHA5|PIP4K2C	-1.6
MyList	Canonical Pathways	11	M142	PID AJDISS 2PATHWAY		-3.3	11	6	30293	48	235	4	1.7	0.84	1495|1500|6091|8826	CTNNA1|CTNND1|ROBO1|IQGAP1	-1.5
MyList	Canonical Pathways	11	M186	PID PDGFRB PATHWAY		-3.3	6	5	30293	129	235	6	2.6	1	2059|2909|7525|8826|8976|9368	EPS8|ARHGAP35|YES1|IQGAP1|WASL|NHERF1	-1.5
MyList	GO Biological Processes	19	GO:1905475	regulation of protein localization to membrane	19_GO:0051179 localization	-3.3	5	4.8	30293	180	235	7	3	1.1	493|1601|1969|3688|8301|8500|25921	ATP2B4|DAB2|EPHA2|ITGB1|PICALM|PPFIA1|ZDHHC5	-1.5
MyList	Canonical Pathways	11	M184	PID ECADHERIN KERATINOCYTE PATHWAY		-3.3	18	7.1	30293	21	235	3	1.3	0.73	1495|1500|8394	CTNNA1|CTNND1|PIP5K1A	-1.5
MyList	GO Biological Processes	19	GO:0010232	vascular transport	19_GO:0051179 localization	-3.2	7.5	5.3	30293	86	235	5	2.1	0.94	493|5243|6566|8140|9368	ATP2B4|ABCB1|SLC16A1|SLC7A5|NHERF1	-1.5
MyList	GO Biological Processes	19	GO:0150104	transport across blood-brain barrier	19_GO:0051179 localization	-3.2	7.5	5.3	30293	86	235	5	2.1	0.94	493|5243|6566|8140|9368	ATP2B4|ABCB1|SLC16A1|SLC7A5|NHERF1	-1.5
MyList	GO Biological Processes	19	GO:0046580	negative regulation of Ras protein signal transduction	19_GO:0048519 negative regulation of biological process	-3.2	11	5.9	30293	49	235	4	1.7	0.84	2909|3688|27342|79109	ARHGAP35|ITGB1|RABGEF1|MAPKAP1	-1.5
MyList	GO Biological Processes	19	GO:0010638	positive regulation of organelle organization	19_GO:0048518 positive regulation of biological process	-3.2	3.1	4.2	30293	502	235	12	5.1	1.4	989|2237|2909|5366|5898|6249|8396|10801|10928|23580|55971|79837	SEPTIN7|FEN1|ARHGAP35|PMAIP1|RALA|CLIP1|PIP4K2B|SEPTIN9|RALBP1|CDC42EP4|BAIAP2L1|PIP4K2C	-1.5
MyList	GO Biological Processes	19	GO:0031589	cell-substrate adhesion	19_GO:0009987 cellular process	-3.2	4.9	4.7	30293	184	235	7	3	1.1	558|3688|8394|8500|8754|23380|84168	AXL|ITGB1|PIP5K1A|PPFIA1|ADAM9|SRGAP2|ANTXR1	-1.5
MyList	GO Biological Processes	19	GO:0035023	regulation of Rho protein signal transduction	19_GO:0050896 response to stimulus	-3.2	7.3	5.3	30293	88	235	5	2.1	0.94	2059|2909|3688|6091|10928	EPS8|ARHGAP35|ITGB1|ROBO1|RALBP1	-1.5
MyList	GO Biological Processes	19	GO:0003013	circulatory system process	19_GO:0032501 multicellular organismal process	-3.2	3.1	4.1	30293	507	235	12	5.1	1.4	490|493|2909|3688|5243|5606|5608|6566|7525|8140|9368|9590	ATP2B1|ATP2B4|ARHGAP35|ITGB1|ABCB1|MAP2K3|MAP2K6|SLC16A1|YES1|SLC7A5|NHERF1|AKAP12	-1.5
MyList	GO Biological Processes	19	GO:0002011	morphogenesis of an epithelial sheet	19_GO:0032502 developmental process	-3.2	10	5.8	30293	51	235	4	1.7	0.84	2909|3688|4853|65979	ARHGAP35|ITGB1|NOTCH2|PHACTR4	-1.5
MyList	GO Biological Processes	19	GO:1903008	organelle disassembly	19_GO:0009987 cellular process	-3.2	5.7	4.9	30293	135	235	6	2.6	1	2011|2801|4134|7443|65992|90850	MARK2|GOLGA2|MAP4|VRK1|DDRGK1|ZNF598	-1.5
MyList	GO Biological Processes	19	GO:0033674	positive regulation of kinase activity	19_GO:0048518 positive regulation of biological process	-3.2	3.8	4.4	30293	305	235	9	3.8	1.3	493|558|1894|1969|2011|5606|6091|8754|8826	ATP2B4|AXL|ECT2|EPHA2|MARK2|MAP2K3|ROBO1|ADAM9|IQGAP1	-1.5
MyList	GO Biological Processes	19	GO:0017157	regulation of exocytosis	19_GO:0051179 localization	-3.2	4.8	4.6	30293	188	235	7	3	1.1	5898|11267|23122|27342|134957|201294|201475	RALA|SNF8|CLASP2|RABGEF1|STXBP5|UNC13D|RAB12	-1.4
MyList	Reactome Gene Sets	6	R-HSA-202733	Cell surface interactions at the vascular wall		-3.1	5.6	4.8	30293	137	235	6	2.6	1	682|3688|6520|6566|7525|8140	BSG|ITGB1|SLC3A2|SLC16A1|YES1|SLC7A5	-1.4
MyList	GO Biological Processes	19	GO:0007098	centrosome cycle	19_GO:0009987 cellular process	-3.1	7	5.1	30293	92	235	5	2.1	0.94	2801|6566|10403|80817|93323	GOLGA2|SLC16A1|NDC80|CEP44|HAUS8	-1.4
MyList	GO Biological Processes	19	GO:0044839	cell cycle G2/M phase transition	19_GO:0009987 cellular process	-3.1	9.7	5.6	30293	53	235	4	1.7	0.84	2029|5243|10403|10776	ENSA|ABCB1|NDC80|ARPP19	-1.4
MyList	GO Biological Processes	19	GO:0006914	autophagy	19_GO:0008152 metabolic process	-3.1	3.7	4.3	30293	311	235	9	3.8	1.3	2011|8396|11267|25978|51510|54828|65992|81624|201475	MARK2|PIP4K2B|SNF8|CHMP2B|CHMP5|BCAS3|DDRGK1|DIAPH3|RAB12	-1.4
MyList	GO Biological Processes	19	GO:0061919	process utilizing autophagic mechanism	19_GO:0009987 cellular process	-3.1	3.7	4.3	30293	311	235	9	3.8	1.3	2011|8396|11267|25978|51510|54828|65992|81624|201475	MARK2|PIP4K2B|SNF8|CHMP2B|CHMP5|BCAS3|DDRGK1|DIAPH3|RAB12	-1.4
MyList	GO Biological Processes	19	GO:0051347	positive regulation of transferase activity	19_GO:0065007 biological regulation	-3.1	3.4	4.2	30293	378	235	10	4.3	1.3	493|558|1894|1969|2011|5606|6091|8754|8826|27338	ATP2B4|AXL|ECT2|EPHA2|MARK2|MAP2K3|ROBO1|ADAM9|IQGAP1|UBE2S	-1.4
MyList	GO Biological Processes	19	GO:0007080	mitotic metaphase chromosome alignment	19_GO:0051179 localization	-3.1	9.5	5.6	30293	54	235	4	1.7	0.84	10403|11004|25978|51510	NDC80|KIF2C|CHMP2B|CHMP5	-1.4
MyList	GO Biological Processes	19	GO:0072348	sulfur compound transport	19_GO:0051179 localization	-3.1	9.5	5.6	30293	54	235	4	1.7	0.84	6520|8140|29127|65010	SLC3A2|SLC7A5|RACGAP1|SLC26A6	-1.4
MyList	GO Biological Processes	19	GO:0016072	rRNA metabolic process	19_GO:0008152 metabolic process	-3.1	4.1	4.4	30293	252	235	8	3.4	1.2	2483|5303|8886|10200|10927|51729|79002|284119	FRG1|PIN4|DDX18|MPHOSPH6|SPIN1|WBP11|TRIR|CAVIN1	-1.4
MyList	GO Biological Processes	19	GO:0006612	protein targeting to membrane	19_GO:0051179 localization	-3.1	6.8	5	30293	95	235	5	2.1	0.94	6727|6734|6745|27342|85377	SRP14|SRPRA|SSR1|RABGEF1|MICALL1	-1.4
MyList	GO Biological Processes	19	GO:1902410	mitotic cytokinetic process	19_GO:0009987 cellular process	-3	15	6.4	30293	25	235	3	1.3	0.73	8826|25978|51510	IQGAP1|CHMP2B|CHMP5	-1.3
MyList	GO Biological Processes	19	GO:0045055	regulated exocytosis	19_GO:0051179 localization	-3	5.4	4.6	30293	144	235	6	2.6	1	8773|10890|27342|55114|80223|201294	SNAP23|RAB10|RABGEF1|ARHGAP17|RAB11FIP1|UNC13D	-1.3
MyList	GO Biological Processes	19	GO:0051058	negative regulation of small GTPase mediated signal transduction	19_GO:0048519 negative regulation of biological process	-3	9.2	5.4	30293	56	235	4	1.7	0.84	2909|3688|27342|79109	ARHGAP35|ITGB1|RABGEF1|MAPKAP1	-1.3
MyList	GO Biological Processes	19	GO:0007405	neuroblast proliferation	19_GO:0032502 developmental process	-3	9.2	5.4	30293	56	235	4	1.7	0.84	1495|3688|10890|29127	CTNNA1|ITGB1|RAB10|RACGAP1	-1.3
MyList	GO Biological Processes	19	GO:0032886	regulation of microtubule-based process	19_GO:0050789 regulation of biological process	-3	4	4.3	30293	258	235	8	3.4	1.2	1729|2011|6249|23122|25978|51510|81624|93323	DIAPH1|MARK2|CLIP1|CLASP2|CHMP2B|CHMP5|DIAPH3|HAUS8	-1.3
MyList	GO Biological Processes	19	GO:0032835	glomerulus development	19_GO:0032502 developmental process	-3	9	5.4	30293	57	235	4	1.7	0.84	4643|4853|8826|10409	MYO1E|NOTCH2|IQGAP1|BASP1	-1.3
MyList	Reactome Gene Sets	6	R-HSA-6811434	COPI-dependent Golgi-to-ER retrograde traffic		-3	6.5	4.9	30293	99	235	5	2.1	0.94	3796|9493|11004|26286|29127	KIF2A|KIF23|KIF2C|ARFGAP3|RACGAP1	-1.3
MyList	GO Biological Processes	19	GO:0001701	in utero embryonic development	19_GO:0032502 developmental process	-3	3.3	4	30293	393	235	10	4.3	1.3	689|3688|4643|4853|8451|8894|56957|81624|84081|92521	BTF3|ITGB1|MYO1E|NOTCH2|CUL4A|EIF2S2|OTUD7B|DIAPH3|NSRP1|SPECC1	-1.3
MyList	Reactome Gene Sets	6	R-HSA-68877	Mitotic Prometaphase		-3	4.4	4.3	30293	204	235	7	3	1.1	3796|5528|6249|10403|11004|23122|93323	KIF2A|PPP2R5D|CLIP1|NDC80|KIF2C|CLASP2|HAUS8	-1.3
MyList	Reactome Gene Sets	6	R-HSA-983189	Kinesins		-2.9	8.7	5.3	30293	59	235	4	1.7	0.84	3796|9493|11004|29127	KIF2A|KIF23|KIF2C|RACGAP1	-1.3
MyList	GO Biological Processes	19	GO:1903077	negative regulation of protein localization to plasma membrane	19_GO:0051179 localization	-2.9	14	6.1	30293	27	235	3	1.3	0.73	1601|8301|8500	DAB2|PICALM|PPFIA1	-1.3
MyList	GO Biological Processes	19	GO:0090068	positive regulation of cell cycle process	19_GO:0048518 positive regulation of biological process	-2.9	3.9	4.2	30293	266	235	8	3.4	1.2	1894|2237|5586|8451|9493|10403|29127|65992	ECT2|FEN1|PKN2|CUL4A|KIF23|NDC80|RACGAP1|DDRGK1	-1.3
MyList	GO Biological Processes	19	GO:0044403	biological process involved in symbiotic interaction	19_GO:0044419 biological process involved in interspecies interaction between organisms	-2.9	3.9	4.2	30293	267	235	8	3.4	1.2	558|682|1969|3688|6520|25978|51510|64710	AXL|BSG|EPHA2|ITGB1|SLC3A2|CHMP2B|CHMP5|NUCKS1	-1.2
MyList	Reactome Gene Sets	6	R-HSA-1500931	Cell-Cell communication		-2.9	5.1	4.4	30293	153	235	6	2.6	1	1495|1500|3688|6251|8826|8976	CTNNA1|CTNND1|ITGB1|RSU1|IQGAP1|WASL	-1.2
MyList	GO Biological Processes	19	GO:0060996	dendritic spine development	19_GO:0032502 developmental process	-2.9	14	6	30293	28	235	3	1.3	0.73	8976|10298|23380	WASL|PAK4|SRGAP2	-1.2
MyList	KEGG Pathway	24	hsa04015	Rap1 signaling pathway		-2.9	4.3	4.2	30293	210	235	7	3	1.1	1500|1969|3688|5606|5608|5898|51735	CTNND1|EPHA2|ITGB1|MAP2K3|MAP2K6|RALA|RAPGEF6	-1.2
MyList	GO Biological Processes	19	GO:0099072	regulation of postsynaptic membrane neurotransmitter receptor levels	19_GO:0065007 biological regulation	-2.9	8.3	5.1	30293	62	235	4	1.7	0.84	1500|2059|8500|25921	CTNND1|EPS8|PPFIA1|ZDHHC5	-1.2
MyList	GO Biological Processes	19	GO:1903078	positive regulation of protein localization to plasma membrane	19_GO:0051179 localization	-2.9	8.3	5.1	30293	62	235	4	1.7	0.84	493|1969|3688|25921	ATP2B4|EPHA2|ITGB1|ZDHHC5	-1.2
MyList	GO Biological Processes	19	GO:0110053	regulation of actin filament organization	19_GO:0050789 regulation of biological process	-2.9	3.8	4.1	30293	273	235	8	3.4	1.2	2059|2909|4070|8500|11344|23122|23580|55971	EPS8|ARHGAP35|TACSTD2|PPFIA1|TWF2|CLASP2|CDC42EP4|BAIAP2L1	-1.2
MyList	GO Biological Processes	19	GO:0050770	regulation of axonogenesis	19_GO:0032502 developmental process	-2.9	5	4.4	30293	156	235	6	2.6	1	1123|2011|2909|6091|11344|23111	CHN1|MARK2|ARHGAP35|ROBO1|TWF2|SPART	-1.2
MyList	GO Biological Processes	19	GO:1904376	negative regulation of protein localization to cell periphery	19_GO:0051179 localization	-2.8	13	5.9	30293	29	235	3	1.3	0.73	1601|8301|8500	DAB2|PICALM|PPFIA1	-1.2
MyList	GO Biological Processes	19	GO:0045724	positive regulation of cilium assembly	19_GO:0048518 positive regulation of biological process	-2.8	13	5.9	30293	29	235	3	1.3	0.73	989|2909|10801	SEPTIN7|ARHGAP35|SEPTIN9	-1.2
MyList	Reactome Gene Sets	6	R-HSA-5218920	VEGFR2 mediated vascular permeability		-2.8	13	5.9	30293	29	235	3	1.3	0.73	1495|1500|79109	CTNNA1|CTNND1|MAPKAP1	-1.2
MyList	GO Biological Processes	19	GO:0021915	neural tube development	19_GO:0032502 developmental process	-2.8	4.9	4.4	30293	157	235	6	2.6	1	1969|2909|4082|5898|23242|65979	EPHA2|ARHGAP35|MARCKS|RALA|COBL|PHACTR4	-1.2
MyList	GO Biological Processes	19	GO:0051494	negative regulation of cytoskeleton organization	19_GO:0048519 negative regulation of biological process	-2.8	4.9	4.3	30293	159	235	6	2.6	1	2059|4070|8500|11344|23122|81624	EPS8|TACSTD2|PPFIA1|TWF2|CLASP2|DIAPH3	-1.2
MyList	GO Biological Processes	19	GO:0006903	vesicle targeting	19_GO:0051179 localization	-2.8	8.1	5	30293	64	235	4	1.7	0.84	8773|23122|23265|26286	SNAP23|CLASP2|EXOC7|ARFGAP3	-1.2
MyList	Reactome Gene Sets	6	R-HSA-6804758	Regulation of TP53 Activity through Acetylation		-2.8	13	5.8	30293	30	235	3	1.3	0.73	5608|8396|79837	MAP2K6|PIP4K2B|PIP4K2C	-1.1
MyList	Reactome Gene Sets	6	R-HSA-525793	Myogenesis		-2.8	13	5.8	30293	30	235	3	1.3	0.73	1495|5608|9043	CTNNA1|MAP2K6|SPAG9	-1.1
MyList	GO Biological Processes	19	GO:0034762	regulation of transmembrane transport	19_GO:0051179 localization	-2.8	2.9	3.7	30293	489	235	11	4.7	1.4	493|1729|3688|5243|7525|8140|9368|10776|56704|65010|79026	ATP2B4|DIAPH1|ITGB1|ABCB1|YES1|SLC7A5|NHERF1|ARPP19|JPH1|SLC26A6|AHNAK	-1.1
MyList	GO Biological Processes	19	GO:0072009	nephron epithelium development	19_GO:0032502 developmental process	-2.8	5.9	4.5	30293	109	235	5	2.1	0.94	4070|4643|4853|8826|10409	TACSTD2|MYO1E|NOTCH2|IQGAP1|BASP1	-1.1
MyList	GO Biological Processes	19	GO:0010976	positive regulation of neuron projection development	19_GO:0032502 developmental process	-2.8	4.8	4.3	30293	161	235	6	2.6	1	2011|2909|8036|11344|23242|27020	MARK2|ARHGAP35|SHOC2|TWF2|COBL|NPTN	-1.1
MyList	GO Biological Processes	19	GO:0046718	viral entry into host cell	19_GO:0016032 viral process	-2.8	5.9	4.5	30293	110	235	5	2.1	0.94	558|682|1969|3688|6520	AXL|BSG|EPHA2|ITGB1|SLC3A2	-1.1
MyList	GO Biological Processes	19	GO:0061025	membrane fusion	19_GO:0009987 cellular process	-2.8	4.8	4.3	30293	162	235	6	2.6	1	8396|8773|25978|51510|81624|201475	PIP4K2B|SNAP23|CHMP2B|CHMP5|DIAPH3|RAB12	-1.1
MyList	GO Biological Processes	19	GO:0022613	ribonucleoprotein complex biogenesis	19_GO:0009987 cellular process	-2.8	2.9	3.7	30293	492	235	11	4.7	1.4	1964|2483|5303|8451|8886|8894|10200|51729|54505|54552|83939	EIF1AX|FRG1|PIN4|CUL4A|DDX18|EIF2S2|MPHOSPH6|WBP11|DHX29|GNL3L|EIF2A	-1.1
MyList	GO Biological Processes	19	GO:1901880	negative regulation of protein depolymerization	19_GO:0048519 negative regulation of biological process	-2.8	7.8	4.9	30293	66	235	4	1.7	0.84	2059|11344|23122|81624	EPS8|TWF2|CLASP2|DIAPH3	-1.1
MyList	Reactome Gene Sets	6	R-HSA-5339562	Uptake and actions of bacterial toxins		-2.8	12	5.7	30293	31	235	3	1.3	0.73	5606|5608|84168	MAP2K3|MAP2K6|ANTXR1	-1.1
MyList	GO Biological Processes	19	GO:1900027	regulation of ruffle assembly	19_GO:0050789 regulation of biological process	-2.8	12	5.7	30293	31	235	3	1.3	0.73	2059|4070|23242	EPS8|TACSTD2|COBL	-1.1
MyList	GO Biological Processes	19	GO:0036258	multivesicular body assembly	19_GO:0009987 cellular process	-2.8	12	5.7	30293	31	235	3	1.3	0.73	11267|25978|51510	SNF8|CHMP2B|CHMP5	-1.1
MyList	GO Biological Processes	19	GO:0045048	protein insertion into ER membrane	19_GO:0051179 localization	-2.8	12	5.7	30293	31	235	3	1.3	0.73	57003|283820|408050	CCDC47|NOMO2|NOMO3	-1.1
MyList	GO Biological Processes	19	GO:1902904	negative regulation of supramolecular fiber organization	19_GO:0048519 negative regulation of biological process	-2.8	4.7	4.2	30293	163	235	6	2.6	1	2059|4070|8500|11344|23122|81624	EPS8|TACSTD2|PPFIA1|TWF2|CLASP2|DIAPH3	-1.1
MyList	GO Biological Processes	19	GO:0016358	dendrite development	19_GO:0032502 developmental process	-2.8	5.8	4.5	30293	111	235	5	2.1	0.94	3688|8301|8976|10298|23380	ITGB1|PICALM|WASL|PAK4|SRGAP2	-1.1
MyList	GO Biological Processes	19	GO:0044409	entry into host	19_GO:0044419 biological process involved in interspecies interaction between organisms	-2.7	5.8	4.5	30293	112	235	5	2.1	0.94	558|682|1969|3688|6520	AXL|BSG|EPHA2|ITGB1|SLC3A2	-1.1
MyList	GO Biological Processes	19	GO:0048588	developmental cell growth	19_GO:0040007 growth	-2.7	5.7	4.4	30293	113	235	5	2.1	0.94	214|3688|8826|23111|23242	ALCAM|ITGB1|IQGAP1|SPART|COBL	-1.1
MyList	Reactome Gene Sets	6	R-HSA-917729	Endosomal Sorting Complex Required For Transport (ESCRT)		-2.7	12	5.5	30293	32	235	3	1.3	0.73	11267|25978|51510	SNF8|CHMP2B|CHMP5	-1.1
MyList	GO Biological Processes	19	GO:0006613	cotranslational protein targeting to membrane	19_GO:0051179 localization	-2.7	12	5.5	30293	32	235	3	1.3	0.73	6727|6734|6745	SRP14|SRPRA|SSR1	-1.1
MyList	Reactome Gene Sets	6	R-HSA-5626467	RHO GTPases activate IQGAPs		-2.7	12	5.5	30293	32	235	3	1.3	0.73	1495|6249|8826	CTNNA1|CLIP1|IQGAP1	-1.1
MyList	GO Biological Processes	19	GO:1902547	regulation of cellular response to vascular endothelial growth factor stimulus	19_GO:0050896 response to stimulus	-2.7	12	5.5	30293	32	235	3	1.3	0.73	493|3688|6091	ATP2B4|ITGB1|ROBO1	-1.1
MyList	GO Biological Processes	19	GO:0036257	multivesicular body organization	19_GO:0009987 cellular process	-2.7	12	5.5	30293	32	235	3	1.3	0.73	11267|25978|51510	SNF8|CHMP2B|CHMP5	-1.1
MyList	GO Biological Processes	19	GO:0046579	positive regulation of Ras protein signal transduction	19_GO:0048518 positive regulation of biological process	-2.7	7.6	4.8	30293	68	235	4	1.7	0.84	4853|6091|8036|9448	NOTCH2|ROBO1|SHOC2|MAP4K4	-1.1
MyList	GO Biological Processes	19	GO:0120031	plasma membrane bounded cell projection assembly	19_GO:0009987 cellular process	-2.7	3	3.7	30293	428	235	10	4.3	1.3	989|3688|6102|6674|8394|9368|23157|23380|51735|65062	SEPTIN7|ITGB1|RP2|SPAG1|PIP5K1A|NHERF1|SEPTIN6|SRGAP2|RAPGEF6|TMEM237	-1.1
MyList	Canonical Pathways	11	M237	PID VEGFR1 2 PATHWAY		-2.7	7.5	4.8	30293	69	235	4	1.7	0.84	1495|5606|5608|8826	CTNNA1|MAP2K3|MAP2K6|IQGAP1	-1.1
MyList	Reactome Gene Sets	6	R-HSA-9662360	Sensory processing of sound by inner hair cells of the cochlea		-2.7	7.5	4.8	30293	69	235	4	1.7	0.84	490|2036|2059|11344	ATP2B1|EPB41L1|EPS8|TWF2	-1.1
MyList	GO Biological Processes	19	GO:0016049	cell growth	19_GO:0040007 growth	-2.7	5.6	4.4	30293	115	235	5	2.1	0.94	214|3688|8826|23111|23242	ALCAM|ITGB1|IQGAP1|SPART|COBL	-1.1
MyList	Reactome Gene Sets	6	R-HSA-69620	Cell Cycle Checkpoints		-2.7	3.5	3.8	30293	292	235	8	3.4	1.2	996|3796|5528|6249|10403|11004|23122|27338	CDC27|KIF2A|PPP2R5D|CLIP1|NDC80|KIF2C|CLASP2|UBE2S	-1.1
MyList	GO Biological Processes	19	GO:0051650	establishment of vesicle localization	19_GO:0051179 localization	-2.7	4.6	4.1	30293	169	235	6	2.6	1	8301|8773|8976|23122|23265|26286	PICALM|SNAP23|WASL|CLASP2|EXOC7|ARFGAP3	-1.1
MyList	GO Biological Processes	19	GO:0035305	negative regulation of dephosphorylation	19_GO:0048519 negative regulation of biological process	-2.7	12	5.4	30293	33	235	3	1.3	0.73	2029|8826|10776	ENSA|IQGAP1|ARPP19	-1.1
MyList	GO Biological Processes	19	GO:0051497	negative regulation of stress fiber assembly	19_GO:0048519 negative regulation of biological process	-2.7	12	5.4	30293	33	235	3	1.3	0.73	4070|8500|23122	TACSTD2|PPFIA1|CLASP2	-1.1
MyList	GO Biological Processes	19	GO:0010564	regulation of cell cycle process	19_GO:0050789 regulation of biological process	-2.7	2.4	3.5	30293	747	235	14	6	1.5	493|996|1894|2237|5586|8451|9493|10403|11004|25978|29127|51510|54443|65992	ATP2B4|CDC27|ECT2|FEN1|PKN2|CUL4A|KIF23|NDC80|KIF2C|CHMP2B|RACGAP1|CHMP5|ANLN|DDRGK1	-1
MyList	GO Biological Processes	19	GO:0043408	regulation of MAPK cascade	19_GO:0050896 response to stimulus	-2.6	2.5	3.5	30293	669	235	13	5.5	1.5	1601|1969|4853|5606|5608|6091|8754|8826|9043|9368|9448|9590|10298	DAB2|EPHA2|NOTCH2|MAP2K3|MAP2K6|ROBO1|ADAM9|IQGAP1|SPAG9|NHERF1|MAP4K4|AKAP12|PAK4	-1
MyList	GO Biological Processes	19	GO:0010632	regulation of epithelial cell migration	19_GO:0040011 locomotion	-2.6	3.5	3.8	30293	298	235	8	3.4	1.2	493|1969|4070|5606|8754|9448|23122|54828	ATP2B4|EPHA2|TACSTD2|MAP2K3|ADAM9|MAP4K4|CLASP2|BCAS3	-1
MyList	GO Biological Processes	19	GO:1900076	regulation of cellular response to insulin stimulus	19_GO:0050896 response to stimulus	-2.6	7.2	4.6	30293	72	235	4	1.7	0.84	490|8396|64710|79837	ATP2B1|PIP4K2B|NUCKS1|PIP4K2C	-1
MyList	GO Biological Processes	19	GO:1902017	regulation of cilium assembly	19_GO:0050789 regulation of biological process	-2.6	7.2	4.6	30293	72	235	4	1.7	0.84	989|2909|4134|10801	SEPTIN7|ARHGAP35|MAP4|SEPTIN9	-1
MyList	Reactome Gene Sets	6	R-HSA-1445148	Translocation of SLC2A4 (GLUT4) to the plasma membrane		-2.6	7.2	4.6	30293	72	235	4	1.7	0.84	5898|8773|10890|23265	RALA|SNAP23|RAB10|EXOC7	-1
MyList	GO Biological Processes	19	GO:0030031	cell projection assembly	19_GO:0009987 cellular process	-2.6	2.9	3.6	30293	441	235	10	4.3	1.3	989|3688|6102|6674|8394|9368|23157|23380|51735|65062	SEPTIN7|ITGB1|RP2|SPAG1|PIP5K1A|NHERF1|SEPTIN6|SRGAP2|RAPGEF6|TMEM237	-1
MyList	WikiPathways	27	WP4541	Hippo Merlin signaling dysregulation		-2.6	5.3	4.2	30293	121	235	5	2.1	0.94	1495|1969|3688|8451|10298	CTNNA1|EPHA2|ITGB1|CUL4A|PAK4	-0.99
MyList	GO Biological Processes	19	GO:0070848	response to growth factor	19_GO:0050896 response to stimulus	-2.6	2.7	3.5	30293	519	235	11	4.7	1.4	1601|1969|4853|5606|7525|8036|8754|8826|9497|11344|23111	DAB2|EPHA2|NOTCH2|MAP2K3|YES1|SHOC2|ADAM9|IQGAP1|SLC4A7|TWF2|SPART	-0.99
MyList	GO Biological Processes	19	GO:0019725	cellular homeostasis	19_GO:0042592 homeostatic process	-2.6	2.5	3.4	30293	680	235	13	5.5	1.5	490|493|8301|9368|9497|10989|25978|27020|27338|57003|64710|65010|252839	ATP2B1|ATP2B4|PICALM|NHERF1|SLC4A7|IMMT|CHMP2B|NPTN|UBE2S|CCDC47|NUCKS1|SLC26A6|TMEM9	-0.98
MyList	GO Biological Processes	19	GO:1905476	negative regulation of protein localization to membrane	19_GO:0051179 localization	-2.6	11	5.2	30293	36	235	3	1.3	0.73	1601|8301|8500	DAB2|PICALM|PPFIA1	-0.97
MyList	Reactome Gene Sets	6	R-HSA-5673000	RAF activation		-2.6	11	5.2	30293	36	235	3	1.3	0.73	4140|5528|8036	MARK3|PPP2R5D|SHOC2	-0.97
MyList	WikiPathways	27	WP3850	Factors and pathways affecting insulin like growth factor IGF1 Akt signaling		-2.6	11	5.2	30293	36	235	3	1.3	0.73	3688|8976|79109	ITGB1|WASL|MAPKAP1	-0.97
MyList	GO Biological Processes	19	GO:0032232	negative regulation of actin filament bundle assembly	19_GO:0048519 negative regulation of biological process	-2.6	11	5.2	30293	36	235	3	1.3	0.73	4070|8500|23122	TACSTD2|PPFIA1|CLASP2	-0.97
MyList	GO Biological Processes	19	GO:0035239	tube morphogenesis	19_GO:0032502 developmental process	-2.6	2.5	3.4	30293	682	235	13	5.5	1.5	682|800|1969|2909|3688|4070|4643|4853|5898|6091|23242|54828|65979	BSG|CALD1|EPHA2|ARHGAP35|ITGB1|TACSTD2|MYO1E|NOTCH2|RALA|ROBO1|COBL|BCAS3|PHACTR4	-0.97
MyList	GO Biological Processes	19	GO:0045806	negative regulation of endocytosis	19_GO:0051179 localization	-2.6	6.9	4.5	30293	75	235	4	1.7	0.84	8301|11252|27342|29763	PICALM|PACSIN2|RABGEF1|PACSIN3	-0.97
MyList	GO Biological Processes	19	GO:2000147	positive regulation of cell motility	19_GO:0040011 locomotion	-2.5	2.6	3.4	30293	606	235	12	5.1	1.4	1601|1969|3688|5606|8754|9043|9448|9590|23122|54828|65992|284119	DAB2|EPHA2|ITGB1|MAP2K3|ADAM9|SPAG9|MAP4K4|AKAP12|CLASP2|BCAS3|DDRGK1|CAVIN1	-0.95
MyList	Reactome Gene Sets	6	R-HSA-9659379	Sensory processing of sound		-2.5	6.8	4.5	30293	76	235	4	1.7	0.84	490|2036|2059|11344	ATP2B1|EPB41L1|EPS8|TWF2	-0.95
MyList	GO Biological Processes	19	GO:0043242	negative regulation of protein-containing complex disassembly	19_GO:0048519 negative regulation of biological process	-2.5	6.8	4.5	30293	76	235	4	1.7	0.84	2059|11344|23122|81624	EPS8|TWF2|CLASP2|DIAPH3	-0.95
MyList	GO Biological Processes	19	GO:0070972	protein localization to endoplasmic reticulum	19_GO:0051179 localization	-2.5	6.8	4.5	30293	76	235	4	1.7	0.84	6727|6734|10890|65992	SRP14|SRPRA|RAB10|DDRGK1	-0.95
MyList	GO Biological Processes	19	GO:0051057	positive regulation of small GTPase mediated signal transduction	19_GO:0048518 positive regulation of biological process	-2.5	6.8	4.5	30293	76	235	4	1.7	0.84	4853|6091|8036|9448	NOTCH2|ROBO1|SHOC2|MAP4K4	-0.95
MyList	GO Biological Processes	19	GO:0045324	late endosome to vacuole transport	19_GO:0051179 localization	-2.5	10	5.1	30293	37	235	3	1.3	0.73	11267|25978|51510	SNF8|CHMP2B|CHMP5	-0.95
MyList	CORUM	33	CORUM:929	CEN complex		-2.5	10	5.1	30293	37	235	3	1.3	0.73	8451|9493|29127	CUL4A|KIF23|RACGAP1	-0.95
MyList	GO Biological Processes	19	GO:0043162	ubiquitin-dependent protein catabolic process via the multivesicular body sorting pathway	19_GO:0008152 metabolic process	-2.5	10	5.1	30293	37	235	3	1.3	0.73	11267|25978|51510	SNF8|CHMP2B|CHMP5	-0.95
MyList	GO Biological Processes	19	GO:0045921	positive regulation of exocytosis	19_GO:0051179 localization	-2.5	6.7	4.4	30293	77	235	4	1.7	0.84	11267|23122|134957|201294	SNF8|CLASP2|STXBP5|UNC13D	-0.94
MyList	GO Biological Processes	19	GO:0002009	morphogenesis of an epithelium	19_GO:0032502 developmental process	-2.5	2.8	3.5	30293	455	235	10	4.3	1.3	1969|2909|3688|4070|4853|5898|9368|10890|23242|65979	EPHA2|ARHGAP35|ITGB1|TACSTD2|NOTCH2|RALA|NHERF1|RAB10|COBL|PHACTR4	-0.93
MyList	GO Biological Processes	19	GO:0051648	vesicle localization	19_GO:0051179 localization	-2.5	4.2	3.9	30293	183	235	6	2.6	1	8301|8773|8976|23122|23265|26286	PICALM|SNAP23|WASL|CLASP2|EXOC7|ARFGAP3	-0.93
MyList	GO Biological Processes	19	GO:0034330	cell junction organization	19_GO:0009987 cellular process	-2.5	2.7	3.4	30293	533	235	11	4.7	1.4	831|1495|1829|1894|5586|8394|8496|8500|8976|23380|27020	CAST|CTNNA1|DSG2|ECT2|PKN2|PIP5K1A|PPFIBP1|PPFIA1|WASL|SRGAP2|NPTN	-0.93
MyList	GO Biological Processes	19	GO:1900181	negative regulation of protein localization to nucleus	19_GO:0051179 localization	-2.5	10	5	30293	38	235	3	1.3	0.73	1495|4140|56957	CTNNA1|MARK3|OTUD7B	-0.92
MyList	Reactome Gene Sets	6	R-HSA-9013407	RHOH GTPase cycle		-2.5	10	5	30293	38	235	3	1.3	0.73	9497|10298|81839	SLC4A7|PAK4|VANGL1	-0.92
MyList	GO Biological Processes	19	GO:0016032	viral process	19_GO:0016032 viral process	-2.5	3.7	3.7	30293	247	235	7	3	1.1	558|682|1969|3688|6520|25978|51510	AXL|BSG|EPHA2|ITGB1|SLC3A2|CHMP2B|CHMP5	-0.91
MyList	GO Biological Processes	19	GO:0051098	regulation of binding	19_GO:0065007 biological regulation	-2.5	3.7	3.7	30293	247	235	7	3	1.1	1601|2011|2801|4140|54552|64710|65992	DAB2|MARK2|GOLGA2|MARK3|GNL3L|NUCKS1|DDRGK1	-0.91
MyList	GO Biological Processes	19	GO:0071216	cellular response to biotic stimulus	19_GO:0050896 response to stimulus	-2.5	3.7	3.7	30293	247	235	7	3	1.1	558|4853|5606|8140|8754|51510|57003	AXL|NOTCH2|MAP2K3|SLC7A5|ADAM9|CHMP5|CCDC47	-0.91
MyList	GO Biological Processes	19	GO:0010975	regulation of neuron projection development	19_GO:0032502 developmental process	-2.5	2.8	3.5	30293	459	235	10	4.3	1.3	1123|1601|2011|2909|6091|8036|11344|23111|23242|27020	CHN1|DAB2|MARK2|ARHGAP35|ROBO1|SHOC2|TWF2|SPART|COBL|NPTN	-0.91
MyList	GO Biological Processes	19	GO:0098876	vesicle-mediated transport to the plasma membrane	19_GO:0051179 localization	-2.5	5	4	30293	129	235	5	2.1	0.94	3996|10890|11267|85377|201475	LLGL1|RAB10|SNF8|MICALL1|RAB12	-0.9
MyList	Reactome Gene Sets	6	R-HSA-73933	Resolution of Abasic Sites (AP sites)		-2.5	9.9	4.9	30293	39	235	3	1.3	0.73	2237|4350|5981	FEN1|MPG|RFC1	-0.9
MyList	Canonical Pathways	11	M156	PID ECADHERIN NASCENT AJ PATHWAY		-2.5	9.9	4.9	30293	39	235	3	1.3	0.73	1495|1500|8826	CTNNA1|CTNND1|IQGAP1	-0.9
MyList	KEGG Pathway	24	hsa05132	Salmonella infection		-2.5	3.6	3.7	30293	249	235	7	3	1.1	5606|5608|5898|8976|23265|79026|113146	MAP2K3|MAP2K6|RALA|WASL|EXOC7|AHNAK|AHNAK2	-0.9
MyList	GO Biological Processes	19	GO:0040017	positive regulation of locomotion	19_GO:0040011 locomotion	-2.5	2.5	3.3	30293	620	235	12	5.1	1.4	1601|1969|3688|5606|8754|9043|9448|9590|23122|54828|65992|284119	DAB2|EPHA2|ITGB1|MAP2K3|ADAM9|SPAG9|MAP4K4|AKAP12|CLASP2|BCAS3|DDRGK1|CAVIN1	-0.89
MyList	GO Biological Processes	19	GO:0006900	vesicle budding from membrane	19_GO:0051179 localization	-2.5	6.4	4.3	30293	80	235	4	1.7	0.84	8301|8976|26286|51510	PICALM|WASL|ARFGAP3|CHMP5	-0.89
MyList	GO Biological Processes	19	GO:0040001	establishment of mitotic spindle localization	19_GO:0051179 localization	-2.4	9.7	4.9	30293	40	235	3	1.3	0.73	3688|10403|23122	ITGB1|NDC80|CLASP2	-0.87
MyList	WikiPathways	27	WP3915	Angiopoietin like protein 8 regulatory pathway		-2.4	4.9	4	30293	132	235	5	2.1	0.94	5606|5608|9448|23265|79109	MAP2K3|MAP2K6|MAP4K4|EXOC7|MAPKAP1	-0.87
MyList	GO Biological Processes	19	GO:0006412	translation	19_GO:0008152 metabolic process	-2.4	3	3.4	30293	393	235	9	3.8	1.3	23|1964|8894|9086|54505|55854|57470|83939|90850	ABCF1|EIF1AX|EIF2S2|EIF1AY|DHX29|ZC3H15|LRRC47|EIF2A|ZNF598	-0.86
MyList	GO Biological Processes	19	GO:2000146	negative regulation of cell motility	19_GO:0040011 locomotion	-2.4	2.9	3.4	30293	394	235	9	3.8	1.3	493|1495|4070|6091|8976|9368|23122|23380|27342	ATP2B4|CTNNA1|TACSTD2|ROBO1|WASL|NHERF1|CLASP2|SRGAP2|RABGEF1	-0.86
MyList	GO Biological Processes	19	GO:0051310	metaphase chromosome alignment	19_GO:0051179 localization	-2.4	6.3	4.2	30293	82	235	4	1.7	0.84	10403|11004|25978|51510	NDC80|KIF2C|CHMP2B|CHMP5	-0.86
MyList	Reactome Gene Sets	6	R-HSA-8856688	Golgi-to-ER retrograde transport		-2.4	4.8	3.9	30293	133	235	5	2.1	0.94	3796|9493|11004|26286|29127	KIF2A|KIF23|KIF2C|ARFGAP3|RACGAP1	-0.86
MyList	GO Biological Processes	19	GO:0032509	endosome transport via multivesicular body sorting pathway	19_GO:0051179 localization	-2.4	9.4	4.8	30293	41	235	3	1.3	0.73	11267|25978|51510	SNF8|CHMP2B|CHMP5	-0.85
MyList	GO Biological Processes	19	GO:0010762	regulation of fibroblast migration	19_GO:0040011 locomotion	-2.4	9.4	4.8	30293	41	235	3	1.3	0.73	3688|9368|9590	ITGB1|NHERF1|AKAP12	-0.85
MyList	Reactome Gene Sets	6	R-HSA-422475	Axon guidance		-2.4	2.6	3.3	30293	553	235	11	4.7	1.4	214|1969|2909|3688|6091|7525|8976|10298|23122|23380|65109	ALCAM|EPHA2|ARHGAP35|ITGB1|ROBO1|YES1|WASL|PAK4|CLASP2|SRGAP2|UPF3B	-0.83
MyList	GO Biological Processes	19	GO:0045860	positive regulation of protein kinase activity	19_GO:0048518 positive regulation of biological process	-2.4	3.5	3.5	30293	259	235	7	3	1.1	493|1894|2011|5606|6091|8754|8826	ATP2B4|ECT2|MARK2|MAP2K3|ROBO1|ADAM9|IQGAP1	-0.82
MyList	GO Biological Processes	19	GO:0043393	regulation of protein binding	19_GO:0065007 biological regulation	-2.4	4.7	3.9	30293	136	235	5	2.1	0.94	1601|2011|2801|4140|54552	DAB2|MARK2|GOLGA2|MARK3|GNL3L	-0.82
MyList	GO Biological Processes	19	GO:0016236	macroautophagy	19_GO:0008152 metabolic process	-2.4	4	3.7	30293	195	235	6	2.6	1	8396|11267|25978|51510|65992|81624	PIP4K2B|SNF8|CHMP2B|CHMP5|DDRGK1|DIAPH3	-0.82
MyList	Reactome Gene Sets	6	R-HSA-2559583	Cellular Senescence		-2.4	4	3.7	30293	195	235	6	2.6	1	996|3159|5606|5608|9448|27338	CDC27|HMGA1|MAP2K3|MAP2K6|MAP4K4|UBE2S	-0.82
MyList	GO Biological Processes	19	GO:0060560	developmental growth involved in morphogenesis	19_GO:0040007 growth	-2.4	4.7	3.8	30293	137	235	5	2.1	0.94	214|3688|8826|23111|23242	ALCAM|ITGB1|IQGAP1|SPART|COBL	-0.81
MyList	GO Biological Processes	19	GO:0043299	leukocyte degranulation	19_GO:0002376 immune system process	-2.3	9	4.6	30293	43	235	3	1.3	0.73	8773|27342|201294	SNAP23|RABGEF1|UNC13D	-0.8
MyList	Canonical Pathways	11	M222	PID CXCR3 PATHWAY		-2.3	9	4.6	30293	43	235	3	1.3	0.73	5606|5608|79109	MAP2K3|MAP2K6|MAPKAP1	-0.8
MyList	GO Biological Processes	19	GO:0072006	nephron development	19_GO:0032502 developmental process	-2.3	4.7	3.8	30293	138	235	5	2.1	0.94	4070|4643|4853|8826|10409	TACSTD2|MYO1E|NOTCH2|IQGAP1|BASP1	-0.8
MyList	GO Biological Processes	19	GO:0006446	regulation of translational initiation	19_GO:0008152 metabolic process	-2.3	6	4.1	30293	86	235	4	1.7	0.84	9689|28969|54505|90850	BZW1|BZW2|DHX29|ZNF598	-0.8
MyList	Reactome Gene Sets	6	R-HSA-6794362	Protein-protein interactions at synapses		-2.3	6	4.1	30293	86	235	4	1.7	0.84	2036|2037|8496|8500	EPB41L1|EPB41L2|PPFIBP1|PPFIA1	-0.8
MyList	GO Biological Processes	19	GO:1903829	positive regulation of protein localization	19_GO:0051179 localization	-2.3	2.7	3.3	30293	481	235	10	4.3	1.3	493|1894|1969|2037|3688|7443|8754|25921|54552|65992	ATP2B4|ECT2|EPHA2|EPB41L2|ITGB1|VRK1|ADAM9|ZDHHC5|GNL3L|DDRGK1	-0.8
MyList	GO Biological Processes	19	GO:1901879	regulation of protein depolymerization	19_GO:0050789 regulation of biological process	-2.3	5.9	4.1	30293	87	235	4	1.7	0.84	2059|11344|23122|81624	EPS8|TWF2|CLASP2|DIAPH3	-0.79
MyList	GO Biological Processes	19	GO:0072073	kidney epithelium development	19_GO:0032502 developmental process	-2.3	4.6	3.8	30293	140	235	5	2.1	0.94	4070|4643|4853|8826|10409	TACSTD2|MYO1E|NOTCH2|IQGAP1|BASP1	-0.78
MyList	KEGG Pathway	24	hsa03410	Base excision repair		-2.3	8.8	4.6	30293	44	235	3	1.3	0.73	2237|4350|5981	FEN1|MPG|RFC1	-0.78
MyList	GO Biological Processes	19	GO:0045214	sarcomere organization	19_GO:0032502 developmental process	-2.3	8.8	4.6	30293	44	235	3	1.3	0.73	1465|1466|3688	CSRP1|CSRP2|ITGB1	-0.78
MyList	GO Biological Processes	19	GO:0051205	protein insertion into membrane	19_GO:0051179 localization	-2.3	8.8	4.6	30293	44	235	3	1.3	0.73	57003|283820|408050	CCDC47|NOMO2|NOMO3	-0.78
MyList	GO Biological Processes	19	GO:0045787	positive regulation of cell cycle	19_GO:0048518 positive regulation of biological process	-2.3	3.1	3.4	30293	335	235	8	3.4	1.2	1894|2237|5586|8451|9493|10403|29127|65992	ECT2|FEN1|PKN2|CUL4A|KIF23|NDC80|RACGAP1|DDRGK1	-0.78
MyList	CORUM	33	CORUM:351	Spliceosome		-2.3	4.6	3.8	30293	141	235	5	2.1	0.94	6626|10285|22826|51729|79002	SNRPA|SMNDC1|DNAJC8|WBP11|TRIR	-0.77
MyList	GO Biological Processes	19	GO:0071363	cellular response to growth factor stimulus	19_GO:0050896 response to stimulus	-2.3	2.6	3.2	30293	488	235	10	4.3	1.3	1601|4853|5606|7525|8036|8754|8826|9497|11344|23111	DAB2|NOTCH2|MAP2K3|YES1|SHOC2|ADAM9|IQGAP1|SLC4A7|TWF2|SPART	-0.77
MyList	GO Biological Processes	19	GO:0045732	positive regulation of protein catabolic process	19_GO:0048518 positive regulation of biological process	-2.3	3.8	3.6	30293	202	235	6	2.6	1	1601|8451|8754|11267|29763|65992	DAB2|CUL4A|ADAM9|SNF8|PACSIN3|DDRGK1	-0.77
MyList	Reactome Gene Sets	6	R-HSA-6811442	Intra-Golgi and retrograde Golgi-to-ER traffic		-2.3	3.8	3.6	30293	202	235	6	2.6	1	3796|9493|10618|11004|26286|29127	KIF2A|KIF23|TGOLN2|KIF2C|ARFGAP3|RACGAP1	-0.77
MyList	GO Biological Processes	19	GO:0071763	nuclear membrane organization	19_GO:0009987 cellular process	-2.3	8.6	4.5	30293	45	235	3	1.3	0.73	7443|25978|51510	VRK1|CHMP2B|CHMP5	-0.76
MyList	WikiPathways	27	WP5300	TROP2 regulatory signaling		-2.3	8.6	4.5	30293	45	235	3	1.3	0.73	3688|4070|10298	ITGB1|TACSTD2|PAK4	-0.76
MyList	GO Biological Processes	19	GO:0042149	cellular response to glucose starvation	19_GO:0050896 response to stimulus	-2.3	8.6	4.5	30293	45	235	3	1.3	0.73	5366|8140|26608	PMAIP1|SLC7A5|TBL2	-0.76
MyList	GO Biological Processes	19	GO:0001843	neural tube closure	19_GO:0032502 developmental process	-2.3	5.8	4	30293	89	235	4	1.7	0.84	2909|5898|23242|65979	ARHGAP35|RALA|COBL|PHACTR4	-0.76
MyList	GO Biological Processes	19	GO:0048729	tissue morphogenesis	19_GO:0032502 developmental process	-2.3	2.5	3.2	30293	570	235	11	4.7	1.4	1969|2909|3688|4070|4853|5898|6091|9368|10890|23242|65979	EPHA2|ARHGAP35|ITGB1|TACSTD2|NOTCH2|RALA|ROBO1|NHERF1|RAB10|COBL|PHACTR4	-0.76
MyList	GO Biological Processes	19	GO:0050708	regulation of protein secretion	19_GO:0051179 localization	-2.3	3.4	3.4	30293	269	235	7	3	1.1	2029|3996|6566|8754|64215|80223|134957	ENSA|LLGL1|SLC16A1|ADAM9|DNAJC1|RAB11FIP1|STXBP5	-0.76
MyList	GO Biological Processes	19	GO:0032271	regulation of protein polymerization	19_GO:0050789 regulation of biological process	-2.3	3.8	3.5	30293	204	235	6	2.6	1	2059|6249|11344|23580|55971|93323	EPS8|CLIP1|TWF2|CDC42EP4|BAIAP2L1|HAUS8	-0.75
MyList	GO Biological Processes	19	GO:0055082	intracellular chemical homeostasis	19_GO:0042592 homeostatic process	-2.3	2.5	3.2	30293	572	235	11	4.7	1.4	490|493|8301|9368|9497|10989|27020|57003|64710|65010|252839	ATP2B1|ATP2B4|PICALM|NHERF1|SLC4A7|IMMT|NPTN|CCDC47|NUCKS1|SLC26A6|TMEM9	-0.75
MyList	GO Biological Processes	19	GO:0060606	tube closure	19_GO:0032502 developmental process	-2.3	5.7	4	30293	90	235	4	1.7	0.84	2909|5898|23242|65979	ARHGAP35|RALA|COBL|PHACTR4	-0.75
MyList	GO Biological Processes	19	GO:0032892	positive regulation of organic acid transport	19_GO:0051179 localization	-2.3	8.4	4.4	30293	46	235	3	1.3	0.73	3688|5608|8140	ITGB1|MAP2K6|SLC7A5	-0.75
MyList	GO Biological Processes	19	GO:0034446	substrate adhesion-dependent cell spreading	19_GO:0009987 cellular process	-2.3	8.4	4.4	30293	46	235	3	1.3	0.73	558|23380|84168	AXL|SRGAP2|ANTXR1	-0.75
MyList	WikiPathways	27	WP5411	Phosphatidyl inositol phosphate pathway		-2.3	8.4	4.4	30293	46	235	3	1.3	0.73	8394|8396|79837	PIP5K1A|PIP4K2B|PIP4K2C	-0.75
MyList	GO Biological Processes	19	GO:2000785	regulation of autophagosome assembly	19_GO:0008152 metabolic process	-2.3	8.4	4.4	30293	46	235	3	1.3	0.73	8396|9637|79837	PIP4K2B|FEZ2|PIP4K2C	-0.75
MyList	Canonical Pathways	11	M68	PID RHOA REG PATHWAY		-2.3	8.4	4.4	30293	46	235	3	1.3	0.73	1894|2909|9138	ECT2|ARHGAP35|ARHGEF1	-0.75
MyList	GO Biological Processes	19	GO:0043254	regulation of protein-containing complex assembly	19_GO:0050789 regulation of biological process	-2.3	2.8	3.2	30293	417	235	9	3.8	1.3	2059|6249|11344|23176|23580|54552|55971|93323|134957	EPS8|CLIP1|TWF2|SEPTIN8|CDC42EP4|GNL3L|BAIAP2L1|HAUS8|STXBP5	-0.74
MyList	GO Biological Processes	19	GO:0007032	endosome organization	19_GO:0009987 cellular process	-2.3	5.7	3.9	30293	91	235	4	1.7	0.84	11267|25978|51510|252839	SNF8|CHMP2B|CHMP5|TMEM9	-0.74
MyList	GO Biological Processes	19	GO:0007169	transmembrane receptor protein tyrosine kinase signaling pathway	19_GO:0050896 response to stimulus	-2.3	2.8	3.2	30293	418	235	9	3.8	1.3	558|1123|1969|4643|7525|8036|8826|9019|27342	AXL|CHN1|EPHA2|MYO1E|YES1|SHOC2|IQGAP1|MPZL1|RABGEF1	-0.74
MyList	Reactome Gene Sets	6	R-HSA-9675108	Nervous system development		-2.2	2.5	3.1	30293	578	235	11	4.7	1.4	214|1969|2909|3688|6091|7525|8976|10298|23122|23380|65109	ALCAM|EPHA2|ARHGAP35|ITGB1|ROBO1|YES1|WASL|PAK4|CLASP2|SRGAP2|UPF3B	-0.73
MyList	GO Biological Processes	19	GO:0071985	multivesicular body sorting pathway	19_GO:0051179 localization	-2.2	8.2	4.4	30293	47	235	3	1.3	0.73	11267|25978|51510	SNF8|CHMP2B|CHMP5	-0.72
MyList	GO Biological Processes	19	GO:0030335	positive regulation of cell migration	19_GO:0040011 locomotion	-2.2	2.4	3.1	30293	579	235	11	4.7	1.4	1601|1969|3688|5606|8754|9043|9448|9590|23122|54828|65992	DAB2|EPHA2|ITGB1|MAP2K3|ADAM9|SPAG9|MAP4K4|AKAP12|CLASP2|BCAS3|DDRGK1	-0.72
MyList	GO Biological Processes	19	GO:0043043	peptide biosynthetic process	19_GO:0008152 metabolic process	-2.2	2.7	3.2	30293	422	235	9	3.8	1.3	23|1964|8894|9086|54505|55854|57470|83939|90850	ABCF1|EIF1AX|EIF2S2|EIF1AY|DHX29|ZC3H15|LRRC47|EIF2A|ZNF598	-0.71
MyList	GO Biological Processes	19	GO:0032465	regulation of cytokinesis	19_GO:0050789 regulation of biological process	-2.2	5.5	3.9	30293	93	235	4	1.7	0.84	1894|5586|9493|29127	ECT2|PKN2|KIF23|RACGAP1	-0.71
MyList	GO Biological Processes	19	GO:0030003	intracellular monoatomic cation homeostasis	19_GO:0042592 homeostatic process	-2.2	2.7	3.2	30293	423	235	9	3.8	1.3	490|493|8301|9497|10989|27020|57003|65010|252839	ATP2B1|ATP2B4|PICALM|SLC4A7|IMMT|NPTN|CCDC47|SLC26A6|TMEM9	-0.71
MyList	GO Biological Processes	19	GO:0000086	G2/M transition of mitotic cell cycle	19_GO:0009987 cellular process	-2.2	8.1	4.3	30293	48	235	3	1.3	0.73	2029|5243|10776	ENSA|ABCB1|ARPP19	-0.7
MyList	GO Biological Processes	19	GO:0042908	xenobiotic transport	19_GO:0051179 localization	-2.2	8.1	4.3	30293	48	235	3	1.3	0.73	5243|8140|10928	ABCB1|SLC7A5|RALBP1	-0.7
MyList	Reactome Gene Sets	6	R-HSA-162587	HIV Life Cycle		-2.2	4.3	3.6	30293	149	235	5	2.1	0.94	2237|3159|6924|25978|51510	FEN1|HMGA1|ELOA|CHMP2B|CHMP5	-0.7
MyList	GO Biological Processes	19	GO:0051303	establishment of chromosome localization	19_GO:0051179 localization	-2.2	5.5	3.9	30293	94	235	4	1.7	0.84	10403|11004|25978|51510	NDC80|KIF2C|CHMP2B|CHMP5	-0.7
MyList	GO Biological Processes	19	GO:0051781	positive regulation of cell division	19_GO:0048518 positive regulation of biological process	-2.2	5.5	3.9	30293	94	235	4	1.7	0.84	1894|5586|9493|29127	ECT2|PKN2|KIF23|RACGAP1	-0.7
MyList	GO Biological Processes	19	GO:0007229	integrin-mediated signaling pathway	19_GO:0050896 response to stimulus	-2.2	5.5	3.9	30293	94	235	4	1.7	0.84	1495|3688|8754|81624	CTNNA1|ITGB1|ADAM9|DIAPH3	-0.7
MyList	GO Biological Processes	19	GO:0006892	post-Golgi vesicle-mediated transport	19_GO:0051179 localization	-2.2	5.5	3.9	30293	94	235	4	1.7	0.84	3996|6102|8773|10890	LLGL1|RP2|SNAP23|RAB10	-0.7
MyList	GO Biological Processes	19	GO:0045666	positive regulation of neuron differentiation	19_GO:0032502 developmental process	-2.2	5.5	3.9	30293	94	235	4	1.7	0.84	1894|8036|9043|65109	ECT2|SHOC2|SPAG9|UPF3B	-0.7
MyList	GO Biological Processes	19	GO:1902532	negative regulation of intracellular signal transduction	19_GO:0048519 negative regulation of biological process	-2.2	2.4	3.1	30293	586	235	11	4.7	1.4	493|1601|1969|2909|3688|4140|5606|9368|27342|56957|79109	ATP2B4|DAB2|EPHA2|ARHGAP35|ITGB1|MARK3|MAP2K3|NHERF1|RABGEF1|OTUD7B|MAPKAP1	-0.69
MyList	GO Biological Processes	19	GO:0009991	response to extracellular stimulus	19_GO:0050896 response to stimulus	-2.2	2.6	3.1	30293	505	235	10	4.3	1.3	558|2029|2909|5366|6566|8140|26608|54828|79109|83939	AXL|ENSA|ARHGAP35|PMAIP1|SLC16A1|SLC7A5|TBL2|BCAS3|MAPKAP1|EIF2A	-0.69
MyList	GO Biological Processes	19	GO:0048193	Golgi vesicle transport	19_GO:0051179 localization	-2.2	3.2	3.3	30293	280	235	7	3	1.1	2801|3996|6102|8773|10890|26286|201475	GOLGA2|LLGL1|RP2|SNAP23|RAB10|ARFGAP3|RAB12	-0.69
MyList	GO Biological Processes	19	GO:0014020	primary neural tube formation	19_GO:0032502 developmental process	-2.2	5.4	3.8	30293	95	235	4	1.7	0.84	2909|5898|23242|65979	ARHGAP35|RALA|COBL|PHACTR4	-0.69
MyList	GO Biological Processes	19	GO:0048013	ephrin receptor signaling pathway	19_GO:0050896 response to stimulus	-2.2	7.9	4.3	30293	49	235	3	1.3	0.73	1123|1969|7525	CHN1|EPHA2|YES1	-0.69
MyList	WikiPathways	27	WP4971	Phosphoinositides metabolism		-2.2	7.9	4.3	30293	49	235	3	1.3	0.73	8394|8396|79837	PIP5K1A|PIP4K2B|PIP4K2C	-0.69
MyList	GO Biological Processes	19	GO:0034764	positive regulation of transmembrane transport	19_GO:0051179 localization	-2.2	3.6	3.4	30293	213	235	6	2.6	1	3688|5243|8140|9368|10776|65010	ITGB1|ABCB1|SLC7A5|NHERF1|ARPP19|SLC26A6	-0.69
MyList	GO Biological Processes	19	GO:0016055	Wnt signaling pathway	19_GO:0050896 response to stimulus	-2.2	3.2	3.3	30293	281	235	7	3	1.1	1456|1500|1601|2011|9368|10927|81839	CSNK1G3|CTNND1|DAB2|MARK2|NHERF1|SPIN1|VANGL1	-0.69
MyList	GO Biological Processes	19	GO:0198738	cell-cell signaling by wnt	19_GO:0050789 regulation of biological process	-2.2	3.2	3.3	30293	281	235	7	3	1.1	1456|1500|1601|2011|9368|10927|81839	CSNK1G3|CTNND1|DAB2|MARK2|NHERF1|SPIN1|VANGL1	-0.69
MyList	GO Biological Processes	19	GO:0040013	negative regulation of locomotion	19_GO:0040011 locomotion	-2.2	2.7	3.1	30293	429	235	9	3.8	1.3	493|1495|4070|6091|8976|9368|23122|23380|27342	ATP2B4|CTNNA1|TACSTD2|ROBO1|WASL|NHERF1|CLASP2|SRGAP2|RABGEF1	-0.69
MyList	GO Biological Processes	19	GO:0034248	regulation of amide metabolic process	19_GO:0008152 metabolic process	-2.2	2.5	3.1	30293	508	235	10	4.3	1.3	8301|9689|28969|54505|64215|65109|83939|84305|84324|90850	PICALM|BZW1|BZW2|DHX29|DNAJC1|UPF3B|EIF2A|PYM1|SARNP|ZNF598	-0.69
MyList	GO Biological Processes	19	GO:0031110	regulation of microtubule polymerization or depolymerization	19_GO:0050789 regulation of biological process	-2.2	5.4	3.8	30293	96	235	4	1.7	0.84	6249|23122|81624|93323	CLIP1|CLASP2|DIAPH3|HAUS8	-0.68
MyList	GO Biological Processes	19	GO:0006873	intracellular monoatomic ion homeostasis	19_GO:0042592 homeostatic process	-2.2	2.7	3.1	30293	432	235	9	3.8	1.3	490|493|8301|9497|10989|27020|57003|65010|252839	ATP2B1|ATP2B4|PICALM|SLC4A7|IMMT|NPTN|CCDC47|SLC26A6|TMEM9	-0.68
MyList	WikiPathways	27	WP107	Translation factors		-2.2	7.7	4.2	30293	50	235	3	1.3	0.73	1964|8894|9086	EIF1AX|EIF2S2|EIF1AY	-0.68
MyList	GO Biological Processes	19	GO:0072599	establishment of protein localization to endoplasmic reticulum	19_GO:0051179 localization	-2.2	7.7	4.2	30293	50	235	3	1.3	0.73	6727|6734|10890	SRP14|SRPRA|RAB10	-0.68
MyList	GO Biological Processes	19	GO:0043114	regulation of vascular permeability	19_GO:0032501 multicellular organismal process	-2.2	7.7	4.2	30293	50	235	3	1.3	0.73	2909|7525|9590	ARHGAP35|YES1|AKAP12	-0.68
MyList	Reactome Gene Sets	6	R-HSA-168142	Toll Like Receptor 10 (TLR10) Cascade		-2.2	5.3	3.8	30293	97	235	4	1.7	0.84	5528|5606|5608|121457	PPP2R5D|MAP2K3|MAP2K6|IKBIP	-0.67
MyList	Reactome Gene Sets	6	R-HSA-975871	MyD88 cascade initiated on plasma membrane		-2.2	5.3	3.8	30293	97	235	4	1.7	0.84	5528|5606|5608|121457	PPP2R5D|MAP2K3|MAP2K6|IKBIP	-0.67
MyList	Reactome Gene Sets	6	R-HSA-168176	Toll Like Receptor 5 (TLR5) Cascade		-2.2	5.3	3.8	30293	97	235	4	1.7	0.84	5528|5606|5608|121457	PPP2R5D|MAP2K3|MAP2K6|IKBIP	-0.67
MyList	GO Biological Processes	19	GO:0008064	regulation of actin polymerization or depolymerization	19_GO:0050789 regulation of biological process	-2.1	4.2	3.5	30293	154	235	5	2.1	0.94	2059|2909|11344|23580|55971	EPS8|ARHGAP35|TWF2|CDC42EP4|BAIAP2L1	-0.66
MyList	GO Biological Processes	19	GO:0030097	hemopoiesis	19_GO:0032502 developmental process	-2.1	2.3	3	30293	680	235	12	5.1	1.4	558|1969|3688|4643|4853|8301|8451|23228|29127|51510|54443|81624	AXL|EPHA2|ITGB1|MYO1E|NOTCH2|PICALM|CUL4A|PLCL2|RACGAP1|CHMP5|ANLN|DIAPH3	-0.66
MyList	GO Biological Processes	19	GO:0007029	endoplasmic reticulum organization	19_GO:0009987 cellular process	-2.1	5.3	3.7	30293	98	235	4	1.7	0.84	10890|57003|283820|408050	RAB10|CCDC47|NOMO2|NOMO3	-0.66
MyList	Reactome Gene Sets	6	R-HSA-1280218	Adaptive Immune System		-2.1	2.2	2.9	30293	768	235	13	5.5	1.5	996|3688|3796|4008|5528|7525|8773|9040|9493|11004|27338|29127|79109	CDC27|ITGB1|KIF2A|LMO7|PPP2R5D|YES1|SNAP23|UBE2M|KIF23|KIF2C|UBE2S|RACGAP1|MAPKAP1	-0.66
MyList	GO Biological Processes	19	GO:0051603	proteolysis involved in protein catabolic process	19_GO:0008152 metabolic process	-2.1	2.4	3	30293	598	235	11	4.7	1.4	996|5366|8451|11267|23190|25978|27338|51510|56957|57003|90850	CDC27|PMAIP1|CUL4A|SNF8|UBXN4|CHMP2B|UBE2S|CHMP5|OTUD7B|CCDC47|ZNF598	-0.66
MyList	GO Biological Processes	19	GO:0090066	regulation of anatomical structure size	19_GO:0065007 biological regulation	-2.1	2.5	3	30293	516	235	10	4.3	1.3	490|2059|2909|3688|8301|9368|11344|23111|23580|55971	ATP2B1|EPS8|ARHGAP35|ITGB1|PICALM|NHERF1|TWF2|SPART|CDC42EP4|BAIAP2L1	-0.66
MyList	Reactome Gene Sets	6	R-HSA-4420097	VEGFA-VEGFR2 Pathway		-2.1	5.2	3.7	30293	99	235	4	1.7	0.84	558|1495|1500|79109	AXL|CTNNA1|CTNND1|MAPKAP1	-0.65
MyList	GO Biological Processes	19	GO:0006417	regulation of translation	19_GO:0008152 metabolic process	-2.1	2.6	3.1	30293	440	235	9	3.8	1.3	9689|28969|54505|64215|65109|83939|84305|84324|90850	BZW1|BZW2|DHX29|DNAJC1|UPF3B|EIF2A|PYM1|SARNP|ZNF598	-0.64
MyList	GO Biological Processes	19	GO:0030832	regulation of actin filament length	19_GO:0050789 regulation of biological process	-2.1	4.1	3.4	30293	157	235	5	2.1	0.94	2059|2909|11344|23580|55971	EPS8|ARHGAP35|TWF2|CDC42EP4|BAIAP2L1	-0.64
MyList	GO Biological Processes	19	GO:1903532	positive regulation of secretion by cell	19_GO:0051179 localization	-2.1	3.1	3.2	30293	290	235	7	3	1.1	1601|5608|8754|11267|23122|134957|201294	DAB2|MAP2K6|ADAM9|SNF8|CLASP2|STXBP5|UNC13D	-0.64
MyList	GO Biological Processes	19	GO:0010810	regulation of cell-substrate adhesion	19_GO:0050789 regulation of biological process	-2.1	3.5	3.3	30293	221	235	6	2.6	1	1601|4070|6251|9448|23122|201294	DAB2|TACSTD2|RSU1|MAP4K4|CLASP2|UNC13D	-0.64
MyList	GO Biological Processes	19	GO:0010631	epithelial cell migration	19_GO:0032501 multicellular organismal process	-2.1	5.1	3.7	30293	101	235	4	1.7	0.84	3688|5586|6091|54443	ITGB1|PKN2|ROBO1|ANLN	-0.63
MyList	GO Biological Processes	19	GO:0045197	establishment or maintenance of epithelial cell apical/basal polarity	19_GO:0009987 cellular process	-2.1	7.3	4.1	30293	53	235	3	1.3	0.73	2011|3996|9368	MARK2|LLGL1|NHERF1	-0.62
MyList	WikiPathways	27	WP437	EGF EGFR signaling pathway		-2.1	4.1	3.4	30293	159	235	5	2.1	0.94	2059|5898|8826|9138|10928	EPS8|RALA|IQGAP1|ARHGEF1|RALBP1	-0.62
MyList	GO Biological Processes	19	GO:0006909	phagocytosis	19_GO:0051179 localization	-2.1	4.1	3.4	30293	159	235	5	2.1	0.94	558|3688|7525|8394|201294	AXL|ITGB1|YES1|PIP5K1A|UNC13D	-0.62
MyList	WikiPathways	27	WP185	Integrin mediated cell adhesion		-2.1	5.1	3.6	30293	102	235	4	1.7	0.84	3688|5606|5608|10298	ITGB1|MAP2K3|MAP2K6|PAK4	-0.61
MyList	GO Biological Processes	19	GO:0050000	chromosome localization	19_GO:0051179 localization	-2.1	5.1	3.6	30293	102	235	4	1.7	0.84	10403|11004|25978|51510	NDC80|KIF2C|CHMP2B|CHMP5	-0.61
MyList	GO Biological Processes	19	GO:0001841	neural tube formation	19_GO:0032502 developmental process	-2.1	5.1	3.6	30293	102	235	4	1.7	0.84	2909|5898|23242|65979	ARHGAP35|RALA|COBL|PHACTR4	-0.61
MyList	Reactome Gene Sets	6	R-HSA-9006934	Signaling by Receptor Tyrosine Kinases		-2.1	2.5	3	30293	526	235	10	4.3	1.3	558|1495|1500|1729|3688|5528|5898|6455|7525|79109	AXL|CTNNA1|CTNND1|DIAPH1|ITGB1|PPP2R5D|RALA|SH3GL1|YES1|MAPKAP1	-0.61
MyList	GO Biological Processes	19	GO:0007411	axon guidance	19_GO:0032502 developmental process	-2.1	3.4	3.2	30293	225	235	6	2.6	1	214|1123|2909|4853|6091|9637	ALCAM|CHN1|ARHGAP35|NOTCH2|ROBO1|FEZ2	-0.61
MyList	GO Biological Processes	19	GO:0097485	neuron projection guidance	19_GO:0032502 developmental process	-2.1	3.4	3.2	30293	225	235	6	2.6	1	214|1123|2909|4853|6091|9637	ALCAM|CHN1|ARHGAP35|NOTCH2|ROBO1|FEZ2	-0.61
MyList	GO Biological Processes	19	GO:0008283	cell population proliferation	19_GO:0009987 cellular process	-2.1	2.2	2.9	30293	696	235	12	5.1	1.4	1495|1969|3688|4853|5243|8451|8894|10403|10890|23228|29127|65108	CTNNA1|EPHA2|ITGB1|NOTCH2|ABCB1|CUL4A|EIF2S2|NDC80|RAB10|PLCL2|RACGAP1|MARCKSL1	-0.61
MyList	WikiPathways	27	WP585	Interferon type I signaling pathways		-2.1	7.2	4	30293	54	235	3	1.3	0.73	5606|5608|79109	MAP2K3|MAP2K6|MAPKAP1	-0.61
MyList	GO Biological Processes	19	GO:0048488	synaptic vesicle endocytosis	19_GO:0051179 localization	-2.1	7.2	4	30293	54	235	3	1.3	0.73	6455|8301|115548	SH3GL1|PICALM|FCHO2	-0.61
MyList	GO Biological Processes	19	GO:0006998	nuclear envelope organization	19_GO:0009987 cellular process	-2.1	7.2	4	30293	54	235	3	1.3	0.73	7443|25978|51510	VRK1|CHMP2B|CHMP5	-0.61
MyList	Reactome Gene Sets	6	R-HSA-9662361	Sensory processing of sound by outer hair cells of the cochlea		-2.1	7.2	4	30293	54	235	3	1.3	0.73	2036|2059|11344	EPB41L1|EPS8|TWF2	-0.61
MyList	Reactome Gene Sets	6	R-HSA-975138	TRAF6 mediated induction of NFkB and MAP kinases upon TLR7/8 or 9 activation		-2.1	5	3.6	30293	103	235	4	1.7	0.84	5528|5606|5608|121457	PPP2R5D|MAP2K3|MAP2K6|IKBIP	-0.61
MyList	GO Biological Processes	19	GO:0061351	neural precursor cell proliferation	19_GO:0009987 cellular process	-2.1	5	3.6	30293	103	235	4	1.7	0.84	1495|3688|10890|29127	CTNNA1|ITGB1|RAB10|RACGAP1	-0.61
MyList	GO Biological Processes	19	GO:0032535	regulation of cellular component size	19_GO:0065007 biological regulation	-2.1	2.8	3.1	30293	370	235	8	3.4	1.2	2059|2909|8301|9368|11344|23111|23580|55971	EPS8|ARHGAP35|PICALM|NHERF1|TWF2|SPART|CDC42EP4|BAIAP2L1	-0.61
MyList	GO Biological Processes	19	GO:0018105	peptidyl-serine phosphorylation	19_GO:0008152 metabolic process	-2.1	4	3.4	30293	162	235	5	2.1	0.94	1456|2011|4140|5586|7443	CSNK1G3|MARK2|MARK3|PKN2|VRK1	-0.6
MyList	GO Biological Processes	19	GO:0006511	ubiquitin-dependent protein catabolic process	19_GO:0008152 metabolic process	-2.1	2.4	2.9	30293	530	235	10	4.3	1.3	996|8451|11267|23190|25978|27338|51510|56957|57003|90850	CDC27|CUL4A|SNF8|UBXN4|CHMP2B|UBE2S|CHMP5|OTUD7B|CCDC47|ZNF598	-0.6
MyList	GO Biological Processes	19	GO:0035303	regulation of dephosphorylation	19_GO:0008152 metabolic process	-2.1	5	3.6	30293	104	235	4	1.7	0.84	2029|5528|8826|10776	ENSA|PPP2R5D|IQGAP1|ARPP19	-0.6
MyList	Reactome Gene Sets	6	R-HSA-975155	MyD88 dependent cascade initiated on endosome		-2.1	5	3.6	30293	104	235	4	1.7	0.84	5528|5606|5608|121457	PPP2R5D|MAP2K3|MAP2K6|IKBIP	-0.6
MyList	GO Biological Processes	19	GO:0090132	epithelium migration	19_GO:0032501 multicellular organismal process	-2.1	5	3.6	30293	104	235	4	1.7	0.84	3688|5586|6091|54443	ITGB1|PKN2|ROBO1|ANLN	-0.6
MyList	GO Biological Processes	19	GO:0140238	presynaptic endocytosis	19_GO:0051179 localization	-2	7	4	30293	55	235	3	1.3	0.73	6455|8301|115548	SH3GL1|PICALM|FCHO2	-0.59
MyList	GO Biological Processes	19	GO:0098739	import across plasma membrane	19_GO:0051179 localization	-2	4	3.3	30293	163	235	5	2.1	0.94	493|6520|8036|8140|9368	ATP2B4|SLC3A2|SHOC2|SLC7A5|NHERF1	-0.59
MyList	GO Biological Processes	19	GO:0034660	ncRNA metabolic process	19_GO:0008152 metabolic process	-2	2.4	2.9	30293	532	235	10	4.3	1.3	2483|5303|8886|10200|10927|51729|57470|79002|92675|284119	FRG1|PIN4|DDX18|MPHOSPH6|SPIN1|WBP11|LRRC47|TRIR|DTD1|CAVIN1	-0.59
MyList	Reactome Gene Sets	6	R-HSA-168181	Toll Like Receptor 7/8 (TLR7/8) Cascade		-2	4.9	3.5	30293	105	235	4	1.7	0.84	5528|5606|5608|121457	PPP2R5D|MAP2K3|MAP2K6|IKBIP	-0.59
MyList	GO Biological Processes	19	GO:0110020	regulation of actomyosin structure organization	19_GO:0050789 regulation of biological process	-2	4.9	3.5	30293	105	235	4	1.7	0.84	1894|4070|8500|23122	ECT2|TACSTD2|PPFIA1|CLASP2	-0.59
MyList	GO Biological Processes	19	GO:1905477	positive regulation of protein localization to membrane	19_GO:0051179 localization	-2	4.9	3.5	30293	105	235	4	1.7	0.84	493|1969|3688|25921	ATP2B4|EPHA2|ITGB1|ZDHHC5	-0.59
MyList	Reactome Gene Sets	6	R-HSA-168164	Toll Like Receptor 3 (TLR3) Cascade		-2	4.9	3.5	30293	105	235	4	1.7	0.84	5528|5606|5608|121457	PPP2R5D|MAP2K3|MAP2K6|IKBIP	-0.59
MyList	Canonical Pathways	11	M99	PID TXA2PATHWAY		-2	6.9	3.9	30293	56	235	3	1.3	0.73	7525|9138|9368	YES1|ARHGEF1|NHERF1	-0.58
MyList	Reactome Gene Sets	6	R-HSA-6811558	PI5P, PP2A and IER3 Regulate PI3K/AKT Signaling		-2	4.9	3.5	30293	106	235	4	1.7	0.84	5528|8394|8396|79837	PPP2R5D|PIP5K1A|PIP4K2B|PIP4K2C	-0.58
MyList	GO Biological Processes	19	GO:0043549	regulation of kinase activity	19_GO:0008152 metabolic process	-2	2.4	2.9	30293	536	235	10	4.3	1.3	493|558|1894|1969|2011|5606|6091|8754|8826|9368	ATP2B4|AXL|ECT2|EPHA2|MARK2|MAP2K3|ROBO1|ADAM9|IQGAP1|NHERF1	-0.58
MyList	WikiPathways	27	WP4932	7q11 23 copy number variation syndrome		-2	4.8	3.5	30293	107	235	4	1.7	0.84	3159|23122|26608|83939	HMGA1|CLASP2|TBL2|EIF2A	-0.56
MyList	GO Biological Processes	19	GO:0030336	negative regulation of cell migration	19_GO:0040011 locomotion	-2	2.7	3	30293	379	235	8	3.4	1.2	493|4070|6091|8976|9368|23122|23380|27342	ATP2B4|TACSTD2|ROBO1|WASL|NHERF1|CLASP2|SRGAP2|RABGEF1	-0.56
MyList	GO Biological Processes	19	GO:0030163	protein catabolic process	19_GO:0008152 metabolic process	-2	2.2	2.8	30293	710	235	12	5.1	1.4	996|5366|8451|11267|23190|25978|27338|51510|56957|57003|90850|201475	CDC27|PMAIP1|CUL4A|SNF8|UBXN4|CHMP2B|UBE2S|CHMP5|OTUD7B|CCDC47|ZNF598|RAB12	-0.56
MyList	GO Biological Processes	19	GO:0035088	establishment or maintenance of apical/basal cell polarity	19_GO:0009987 cellular process	-2	6.8	3.9	30293	57	235	3	1.3	0.73	2011|3996|9368	MARK2|LLGL1|NHERF1	-0.56
MyList	WikiPathways	27	WP4917	Proximal tubule transport		-2	6.8	3.9	30293	57	235	3	1.3	0.73	5243|6520|65010	ABCB1|SLC3A2|SLC26A6	-0.56
MyList	GO Biological Processes	19	GO:0044088	regulation of vacuole organization	19_GO:0050789 regulation of biological process	-2	6.8	3.9	30293	57	235	3	1.3	0.73	8396|9637|79837	PIP4K2B|FEZ2|PIP4K2C	-0.56
MyList	GO Biological Processes	19	GO:0061245	establishment or maintenance of bipolar cell polarity	19_GO:0009987 cellular process	-2	6.8	3.9	30293	57	235	3	1.3	0.73	2011|3996|9368	MARK2|LLGL1|NHERF1	-0.56
MyList	GO Biological Processes	19	GO:0019941	modification-dependent protein catabolic process	19_GO:0008152 metabolic process	-2	2.4	2.9	30293	540	235	10	4.3	1.3	996|8451|11267|23190|25978|27338|51510|56957|57003|90850	CDC27|CUL4A|SNF8|UBXN4|CHMP2B|UBE2S|CHMP5|OTUD7B|CCDC47|ZNF598	-0.56
MyList	GO Biological Processes	19	GO:0007156	homophilic cell adhesion via plasma membrane adhesion molecules	19_GO:0009987 cellular process	-2	3.9	3.3	30293	167	235	5	2.1	0.94	1829|3688|5099|6091|27020	DSG2|ITGB1|PCDH7|ROBO1|NPTN	-0.56
MyList_MCODE_ALL	GO Biological Processes	19	GO:0061640	cytoskeleton-dependent cytokinesis	19_GO:0009987 cellular process	-15	45	22	30293	111	67	11	16	4.5	989|1894|8826|9493|10801|23157|23176|23265|54443|55752|151011	SEPTIN7|ECT2|IQGAP1|KIF23|SEPTIN9|SEPTIN6|SEPTIN8|EXOC7|ANLN|SEPTIN11|SEPTIN10	-12
MyList_MCODE_ALL	GO Biological Processes	19	GO:0000910	cytokinesis	19_GO:0009987 cellular process	-15	44	22	30293	113	67	11	16	4.5	989|1894|8826|9493|10801|23157|23176|23265|54443|55752|151011	SEPTIN7|ECT2|IQGAP1|KIF23|SEPTIN9|SEPTIN6|SEPTIN8|EXOC7|ANLN|SEPTIN11|SEPTIN10	-12
MyList_MCODE_ALL	Reactome Gene Sets	6	R-HSA-9013148	CDC42 GTPase cycle		-13	32	18	30293	155	67	11	16	4.5	392|1894|3895|7456|8773|8826|8976|10298|23380|23580|81839	ARHGAP1|ECT2|KTN1|WIPF1|SNAP23|IQGAP1|WASL|PAK4|SRGAP2|CDC42EP4|VANGL1	-10
MyList_MCODE_ALL	Reactome Gene Sets	6	R-HSA-9013149	RAC1 GTPase cycle		-13	27	17	30293	185	67	11	16	4.5	392|1894|3895|7456|8773|8826|8976|10298|23380|23580|81839	ARHGAP1|ECT2|KTN1|WIPF1|SNAP23|IQGAP1|WASL|PAK4|SRGAP2|CDC42EP4|VANGL1	-9.5
MyList_MCODE_ALL	GO Biological Processes	19	GO:0051301	cell division	19_GO:0009987 cellular process	-12	13	13	30293	516	67	15	22	5.1	989|1894|2037|5898|8826|8976|9493|10801|10890|23157|23176|23265|54443|55752|151011	SEPTIN7|ECT2|EPB41L2|RALA|IQGAP1|WASL|KIF23|SEPTIN9|RAB10|SEPTIN6|SEPTIN8|EXOC7|ANLN|SEPTIN11|SEPTIN10	-9.4
MyList_MCODE_ALL	Reactome Gene Sets	6	R-HSA-9013406	RHOQ GTPase cycle		-12	61	22	30293	59	67	8	12	4	392|8773|8826|8976|10298|23380|23580|81839	ARHGAP1|SNAP23|IQGAP1|WASL|PAK4|SRGAP2|CDC42EP4|VANGL1	-9.1
MyList_MCODE_ALL	Reactome Gene Sets	6	R-HSA-9012999	RHO GTPase cycle		-12	14	13	30293	449	67	14	21	5	392|1729|1894|3895|7456|8773|8826|8976|10298|23380|23580|54443|65992|81839	ARHGAP1|DIAPH1|ECT2|KTN1|WIPF1|SNAP23|IQGAP1|WASL|PAK4|SRGAP2|CDC42EP4|ANLN|DDRGK1|VANGL1	-9.1
MyList_MCODE_ALL	Reactome Gene Sets	6	R-HSA-8980692	RHOA GTPase cycle		-10	28	15	30293	147	67	9	13	4.2	392|1729|1894|3895|8773|8826|54443|65992|81839	ARHGAP1|DIAPH1|ECT2|KTN1|SNAP23|IQGAP1|ANLN|DDRGK1|VANGL1	-7.6
MyList_MCODE_ALL	CORUM	33	CORUM:1345	Septin complex		-10	360	38	30293	5	67	4	6	2.9	989|10801|23176|55752	SEPTIN7|SEPTIN9|SEPTIN8|SEPTIN11	-7.2
MyList_MCODE_ALL	Reactome Gene Sets	6	R-HSA-194315	Signaling by Rho GTPases		-9.4	9	10	30293	706	67	14	21	5	392|1729|1894|3895|7456|8773|8826|8976|10298|23380|23580|54443|65992|81839	ARHGAP1|DIAPH1|ECT2|KTN1|WIPF1|SNAP23|IQGAP1|WASL|PAK4|SRGAP2|CDC42EP4|ANLN|DDRGK1|VANGL1	-6.7
MyList_MCODE_ALL	Reactome Gene Sets	6	R-HSA-9716542	Signaling by Rho GTPases, Miro GTPases and RHOBTB3		-9.3	8.8	9.9	30293	722	67	14	21	5	392|1729|1894|3895|7456|8773|8826|8976|10298|23380|23580|54443|65992|81839	ARHGAP1|DIAPH1|ECT2|KTN1|WIPF1|SNAP23|IQGAP1|WASL|PAK4|SRGAP2|CDC42EP4|ANLN|DDRGK1|VANGL1	-6.6
MyList_MCODE_ALL	Reactome Gene Sets	6	R-HSA-9013026	RHOB GTPase cycle		-8	39	15	30293	70	67	6	9	3.5	392|1729|1894|8773|54443|81839	ARHGAP1|DIAPH1|ECT2|SNAP23|ANLN|VANGL1	-5.4
MyList_MCODE_ALL	GO Biological Processes	19	GO:0000281	mitotic cytokinesis	19_GO:0009987 cellular process	-7.5	33	14	30293	82	67	6	9	3.5	1894|8826|9493|23157|23265|54443	ECT2|IQGAP1|KIF23|SEPTIN6|EXOC7|ANLN	-5.1
MyList_MCODE_ALL	GO Biological Processes	19	GO:0030866	cortical actin cytoskeleton organization	19_GO:0009987 cellular process	-7.5	55	16	30293	41	67	5	7.5	3.2	2036|2037|3996|8826|54443	EPB41L1|EPB41L2|LLGL1|IQGAP1|ANLN	-5
MyList_MCODE_ALL	Reactome Gene Sets	6	R-HSA-9035034	RHOF GTPase cycle		-7.4	54	16	30293	42	67	5	7.5	3.2	392|1729|8773|23380|81839	ARHGAP1|DIAPH1|SNAP23|SRGAP2|VANGL1	-5
MyList_MCODE_ALL	GO Biological Processes	19	GO:0030865	cortical cytoskeleton organization	19_GO:0009987 cellular process	-7	45	15	30293	50	67	5	7.5	3.2	2036|2037|3996|8826|54443	EPB41L1|EPB41L2|LLGL1|IQGAP1|ANLN	-4.6
MyList_MCODE_ALL	GO Biological Processes	19	GO:0030029	actin filament-based process	19_GO:0009987 cellular process	-7	8.1	8.4	30293	612	67	11	16	4.5	1729|2036|2037|3996|4082|7456|8394|8826|8976|23380|54443	DIAPH1|EPB41L1|EPB41L2|LLGL1|MARCKS|WIPF1|PIP5K1A|IQGAP1|WASL|SRGAP2|ANLN	-4.6
MyList_MCODE_ALL	Reactome Gene Sets	6	R-HSA-9013409	RHOJ GTPase cycle		-6.8	41	14	30293	55	67	5	7.5	3.2	392|8773|8976|10298|81839	ARHGAP1|SNAP23|WASL|PAK4|VANGL1	-4.5
MyList_MCODE_ALL	GO Biological Processes	19	GO:0120034	positive regulation of plasma membrane bounded cell projection assembly	19_GO:0048518 positive regulation of biological process	-6.8	24	12	30293	111	67	6	9	3.5	989|5898|8976|10801|23580|54443	SEPTIN7|RALA|WASL|SEPTIN9|CDC42EP4|ANLN	-4.4
MyList_MCODE_ALL	GO Biological Processes	19	GO:0045116	protein neddylation	19_GO:0008152 metabolic process	-6.7	79	18	30293	23	67	4	6	2.9	9040|23142|50813|84259	UBE2M|DCUN1D4|COPS7A|DCUN1D5	-4.4
MyList_MCODE_ALL	GO Biological Processes	19	GO:0030036	actin cytoskeleton organization	19_GO:0009987 cellular process	-6.5	8.3	8.1	30293	542	67	10	15	4.4	1729|2036|2037|3996|4082|7456|8394|8826|8976|54443	DIAPH1|EPB41L1|EPB41L2|LLGL1|MARCKS|WIPF1|PIP5K1A|IQGAP1|WASL|ANLN	-4.2
MyList_MCODE_ALL	Canonical Pathways	11	M81	PID CDC42 PATHWAY		-6.3	32	12	30293	70	67	5	7.5	3.2	5608|8826|8976|10298|23265	MAP2K6|IQGAP1|WASL|PAK4|EXOC7	-4
MyList_MCODE_ALL	Reactome Gene Sets	6	R-HSA-9013106	RHOC GTPase cycle		-6.2	31	12	30293	74	67	5	7.5	3.2	392|1729|8826|54443|81839	ARHGAP1|DIAPH1|IQGAP1|ANLN|VANGL1	-3.9
MyList_MCODE_ALL	KEGG Pathway	24	hsa04810	Regulation of actin cytoskeleton		-6.1	14	9.2	30293	229	67	7	10	3.7	1729|8394|8396|8826|8976|10298|79837	DIAPH1|PIP5K1A|PIP4K2B|IQGAP1|WASL|PAK4|PIP4K2C	-3.8
MyList_MCODE_ALL	KEGG Pathway	24	hsa05100	Bacterial invasion of epithelial cells		-6.1	29	12	30293	77	67	5	7.5	3.2	8976|10801|23157|23176|55752	WASL|SEPTIN9|SEPTIN6|SEPTIN8|SEPTIN11	-3.8
MyList_MCODE_ALL	Reactome Gene Sets	6	R-HSA-6811555	PI5P Regulates TP53 Acetylation		-6.1	150	21	30293	9	67	3	4.5	2.5	5608|8396|79837	MAP2K6|PIP4K2B|PIP4K2C	-3.8
MyList_MCODE_ALL	WikiPathways	27	WP51	Regulation of actin cytoskeleton		-6	18	9.9	30293	150	67	6	9	3.5	1729|8394|8396|8826|10298|79837	DIAPH1|PIP5K1A|PIP4K2B|IQGAP1|PAK4|PIP4K2C	-3.7
MyList_MCODE_ALL	CORUM	33	CORUM:7557	LGR4-RSPO supercomplex		-5.9	140	20	30293	10	67	3	4.5	2.5	1729|8826|8976	DIAPH1|IQGAP1|WASL	-3.7
MyList_MCODE_ALL	KEGG Pathway	24	hsa05131	Shigellosis		-5.9	13	8.8	30293	247	67	7	10	3.7	989|1729|8976|10801|23157|23176|55752	SEPTIN7|DIAPH1|WASL|SEPTIN9|SEPTIN6|SEPTIN8|SEPTIN11	-3.7
MyList_MCODE_ALL	Reactome Gene Sets	6	R-HSA-9013424	RHOV GTPase cycle		-5.8	48	14	30293	38	67	4	6	2.9	8826|8976|10298|81839	IQGAP1|WASL|PAK4|VANGL1	-3.6
MyList_MCODE_ALL	Reactome Gene Sets	6	R-HSA-9013404	RAC2 GTPase cycle		-5.8	26	11	30293	88	67	5	7.5	3.2	392|8826|10298|23580|81839	ARHGAP1|IQGAP1|PAK4|CDC42EP4|VANGL1	-3.6
MyList_MCODE_ALL	GO Biological Processes	19	GO:0044089	positive regulation of cellular component biogenesis	19_GO:0048518 positive regulation of biological process	-5.8	8	7.5	30293	508	67	9	13	4.2	989|5898|8396|8976|10801|23580|54443|54552|79837	SEPTIN7|RALA|PIP4K2B|WASL|SEPTIN9|CDC42EP4|ANLN|GNL3L|PIP4K2C	-3.6
MyList_MCODE_ALL	Reactome Gene Sets	6	R-HSA-9013420	RHOU GTPase cycle		-5.7	45	13	30293	40	67	4	6	2.9	8826|10298|23380|81839	IQGAP1|PAK4|SRGAP2|VANGL1	-3.6
MyList_MCODE_ALL	Reactome Gene Sets	6	R-HSA-9013423	RAC3 GTPase cycle		-5.7	24	11	30293	94	67	5	7.5	3.2	392|8773|10298|23380|81839	ARHGAP1|SNAP23|PAK4|SRGAP2|VANGL1	-3.5
MyList_MCODE_ALL	Canonical Pathways	11	M67	PID ARF6 TRAFFICKING PATHWAY		-5.4	37	12	30293	49	67	4	6	2.9	1500|5898|9043|23265	CTNND1|RALA|SPAG9|EXOC7	-3.3
MyList_MCODE_ALL	GO Biological Processes	19	GO:0120032	regulation of plasma membrane bounded cell projection assembly	19_GO:0050789 regulation of biological process	-5.2	13	8.3	30293	202	67	6	9	3.5	989|5898|8976|10801|23580|54443	SEPTIN7|RALA|WASL|SEPTIN9|CDC42EP4|ANLN	-3.1
MyList_MCODE_ALL	GO Biological Processes	19	GO:0060491	regulation of cell projection assembly	19_GO:0050789 regulation of biological process	-5.2	13	8.3	30293	204	67	6	9	3.5	989|5898|8976|10801|23580|54443	SEPTIN7|RALA|WASL|SEPTIN9|CDC42EP4|ANLN	-3.1
MyList_MCODE_ALL	GO Biological Processes	19	GO:2000434	regulation of protein neddylation	19_GO:0008152 metabolic process	-5	71	14	30293	19	67	3	4.5	2.5	23142|50813|84259	DCUN1D4|COPS7A|DCUN1D5	-3
MyList_MCODE_ALL	GO Biological Processes	19	GO:0140352	export from cell	19_GO:0051179 localization	-5	7.6	6.9	30293	474	67	8	12	4	490|558|3996|5898|8773|10890|23265|134957	ATP2B1|AXL|LLGL1|RALA|SNAP23|RAB10|EXOC7|STXBP5	-3
MyList_MCODE_ALL	Reactome Gene Sets	6	R-HSA-199991	Membrane Trafficking		-5	6.4	6.5	30293	634	67	9	13	4.2	5898|8773|8976|9493|10618|10890|23265|29763|50813	RALA|SNAP23|WASL|KIF23|TGOLN2|RAB10|EXOC7|PACSIN3|COPS7A	-2.9
MyList_MCODE_ALL	GO Biological Processes	19	GO:0006887	exocytosis	19_GO:0051179 localization	-4.9	11	7.6	30293	236	67	6	9	3.5	3996|5898|8773|10890|23265|134957	LLGL1|RALA|SNAP23|RAB10|EXOC7|STXBP5	-2.8
MyList_MCODE_ALL	GO Biological Processes	19	GO:0031346	positive regulation of cell projection organization	19_GO:0048518 positive regulation of biological process	-4.8	8.8	7	30293	360	67	7	10	3.7	989|5898|6091|8976|10801|23580|54443	SEPTIN7|RALA|ROBO1|WASL|SEPTIN9|CDC42EP4|ANLN	-2.8
MyList_MCODE_ALL	Reactome Gene Sets	6	R-HSA-5653656	Vesicle-mediated transport		-4.8	6	6.2	30293	673	67	9	13	4.2	5898|8773|8976|9493|10618|10890|23265|29763|50813	RALA|SNAP23|WASL|KIF23|TGOLN2|RAB10|EXOC7|PACSIN3|COPS7A	-2.8
MyList_MCODE_ALL	Reactome Gene Sets	6	R-HSA-1445148	Translocation of SLC2A4 (GLUT4) to the plasma membrane		-4.7	25	9.6	30293	72	67	4	6	2.9	5898|8773|10890|23265	RALA|SNAP23|RAB10|EXOC7	-2.7
MyList_MCODE_ALL	Reactome Gene Sets	6	R-HSA-9013408	RHOG GTPase cycle		-4.7	24	9.5	30293	74	67	4	6	2.9	392|3895|10298|81839	ARHGAP1|KTN1|PAK4|VANGL1	-2.7
MyList_MCODE_ALL	GO Biological Processes	19	GO:0051668	localization within membrane	19_GO:0051179 localization	-4.5	6.5	6.2	30293	557	67	8	12	4	682|3996|5898|6734|6745|8394|10890|57003	BSG|LLGL1|RALA|SRPRA|SSR1|PIP5K1A|RAB10|CCDC47	-2.5
MyList_MCODE_ALL	GO Biological Processes	19	GO:0060996	dendritic spine development	19_GO:0032502 developmental process	-4.5	48	12	30293	28	67	3	4.5	2.5	8976|10298|23380	WASL|PAK4|SRGAP2	-2.5
MyList_MCODE_ALL	GO Biological Processes	19	GO:0032940	secretion by cell	19_GO:0051179 localization	-4.5	7.7	6.4	30293	412	67	7	10	3.7	558|3996|5898|8773|10890|23265|134957	AXL|LLGL1|RALA|SNAP23|RAB10|EXOC7|STXBP5	-2.5
MyList_MCODE_ALL	GO Biological Processes	19	GO:1902117	positive regulation of organelle assembly	19_GO:0048518 positive regulation of biological process	-4.4	22	8.9	30293	84	67	4	6	2.9	989|8396|10801|79837	SEPTIN7|PIP4K2B|SEPTIN9|PIP4K2C	-2.5
MyList_MCODE_ALL	Reactome Gene Sets	6	R-HSA-6804758	Regulation of TP53 Activity through Acetylation		-4.4	45	11	30293	30	67	3	4.5	2.5	5608|8396|79837	MAP2K6|PIP4K2B|PIP4K2C	-2.5
MyList_MCODE_ALL	GO Biological Processes	19	GO:0001667	ameboidal-type cell migration	19_GO:0009987 cellular process	-4.1	12	7	30293	196	67	5	7.5	3.2	6091|8394|8826|23380|54443	ROBO1|PIP5K1A|IQGAP1|SRGAP2|ANLN	-2.2
MyList_MCODE_ALL	WikiPathways	27	WP524	G13 signaling pathway		-4.1	36	10	30293	38	67	3	4.5	2.5	1729|8826|8976	DIAPH1|IQGAP1|WASL	-2.2
MyList_MCODE_ALL	Reactome Gene Sets	6	R-HSA-195258	RHO GTPase Effectors		-4.1	8.3	6.3	30293	326	67	6	9	3.5	1729|3895|7456|8826|8976|23380	DIAPH1|KTN1|WIPF1|IQGAP1|WASL|SRGAP2	-2.2
MyList_MCODE_ALL	Reactome Gene Sets	6	R-HSA-72163	mRNA Splicing - Major Pathway		-4	11	6.7	30293	207	67	5	7.5	3.2	6626|22826|51729|65109|79171	SNRPA|DNAJC8|WBP11|UPF3B|RBM42	-2.1
MyList_MCODE_ALL	WikiPathways	27	WP4148	Splicing factor NOVA regulated synaptic proteins		-4	32	9.6	30293	42	67	3	4.5	2.5	490|2036|2037	ATP2B1|EPB41L1|EPB41L2	-2.1
MyList_MCODE_ALL	Reactome Gene Sets	6	R-HSA-72172	mRNA Splicing		-3.9	11	6.6	30293	215	67	5	7.5	3.2	6626|22826|51729|65109|79171	SNRPA|DNAJC8|WBP11|UPF3B|RBM42	-2.1
MyList_MCODE_ALL	Reactome Gene Sets	6	R-HSA-9696270	RND2 GTPase cycle		-3.9	32	9.4	30293	43	67	3	4.5	2.5	392|3895|81839	ARHGAP1|KTN1|VANGL1	-2.1
MyList_MCODE_ALL	GO Biological Processes	19	GO:0010638	positive regulation of organelle organization	19_GO:0048518 positive regulation of biological process	-3.9	6.3	5.6	30293	502	67	7	10	3.7	989|5366|5898|8396|10801|23580|79837	SEPTIN7|PMAIP1|RALA|PIP4K2B|SEPTIN9|CDC42EP4|PIP4K2C	-2.1
MyList_MCODE_ALL	GO Biological Processes	19	GO:1903047	mitotic cell cycle process	19_GO:0009987 cellular process	-3.9	6.3	5.6	30293	502	67	7	10	3.7	1894|8451|8826|9493|23157|23265|54443	ECT2|CUL4A|IQGAP1|KIF23|SEPTIN6|EXOC7|ANLN	-2.1
MyList_MCODE_ALL	Canonical Pathways	11	M5193	SIG CHEMOTAXIS		-3.9	30	9.2	30293	45	67	3	4.5	2.5	392|8976|10298	ARHGAP1|WASL|PAK4	-2
MyList_MCODE_ALL	Canonical Pathways	11	M12	PID RHOA PATHWAY		-3.9	30	9.2	30293	45	67	3	4.5	2.5	1729|5608|8394	DIAPH1|MAP2K6|PIP5K1A	-2
MyList_MCODE_ALL	GO Biological Processes	19	GO:0031175	neuron projection development	19_GO:0032502 developmental process	-3.9	5.2	5.3	30293	691	67	8	12	4	3996|6091|8826|8976|10298|10890|23380|65109	LLGL1|ROBO1|IQGAP1|WASL|PAK4|RAB10|SRGAP2|UPF3B	-2
MyList_MCODE_ALL	WikiPathways	27	WP5411	Phosphatidyl inositol phosphate pathway		-3.8	29	9.1	30293	46	67	3	4.5	2.5	8394|8396|79837	PIP5K1A|PIP4K2B|PIP4K2C	-2
MyList_MCODE_ALL	GO Biological Processes	19	GO:0031032	actomyosin structure organization	19_GO:0009987 cellular process	-3.8	15	7.2	30293	123	67	4	6	2.9	2036|2037|8826|54443	EPB41L1|EPB41L2|IQGAP1|ANLN	-2
MyList_MCODE_ALL	Canonical Pathways	11	M142	PID AJDISS 2PATHWAY		-3.8	28	8.9	30293	48	67	3	4.5	2.5	1500|6091|8826	CTNND1|ROBO1|IQGAP1	-1.9
MyList_MCODE_ALL	GO Biological Processes	19	GO:0046903	secretion	19_GO:0051179 localization	-3.8	6	5.4	30293	529	67	7	10	3.7	558|3996|5898|8773|10890|23265|134957	AXL|LLGL1|RALA|SNAP23|RAB10|EXOC7|STXBP5	-1.9
MyList_MCODE_ALL	WikiPathways	27	WP4971	Phosphoinositides metabolism		-3.8	28	8.8	30293	49	67	3	4.5	2.5	8394|8396|79837	PIP5K1A|PIP4K2B|PIP4K2C	-1.9
MyList_MCODE_ALL	Reactome Gene Sets	6	R-HSA-8951664	Neddylation		-3.7	9.2	6.1	30293	246	67	5	7.5	3.2	8451|9040|23142|50813|84259	CUL4A|UBE2M|DCUN1D4|COPS7A|DCUN1D5	-1.9
MyList_MCODE_ALL	Reactome Gene Sets	6	R-HSA-1660499	Synthesis of PIPs at the plasma membrane		-3.7	26	8.4	30293	53	67	3	4.5	2.5	8394|8396|79837	PIP5K1A|PIP4K2B|PIP4K2C	-1.8
MyList_MCODE_ALL	Reactome Gene Sets	6	R-HSA-9013405	RHOD GTPase cycle		-3.6	25	8.4	30293	54	67	3	4.5	2.5	392|1729|81839	ARHGAP1|DIAPH1|VANGL1	-1.8
MyList_MCODE_ALL	Canonical Pathways	11	M278	PID RAC1 PATHWAY		-3.6	25	8.4	30293	54	67	3	4.5	2.5	5608|8394|8826	MAP2K6|PIP5K1A|IQGAP1	-1.8
MyList_MCODE_ALL	KEGG Pathway	24	hsa05135	Yersinia infection		-3.6	13	6.7	30293	137	67	4	6	2.9	5608|7456|8394|8976	MAP2K6|WIPF1|PIP5K1A|WASL	-1.8
MyList_MCODE_ALL	GO Biological Processes	19	GO:0000278	mitotic cell cycle	19_GO:0009987 cellular process	-3.5	5.4	5.1	30293	585	67	7	10	3.7	1894|8451|8826|9493|23157|23265|54443	ECT2|CUL4A|IQGAP1|KIF23|SEPTIN6|EXOC7|ANLN	-1.7
MyList_MCODE_ALL	Reactome Gene Sets	6	R-HSA-8856828	Clathrin-mediated endocytosis		-3.5	12	6.5	30293	146	67	4	6	2.9	8976|10618|29763|50813	WASL|TGOLN2|PACSIN3|COPS7A	-1.7
MyList_MCODE_ALL	GO Biological Processes	19	GO:0021885	forebrain cell migration	19_GO:0032502 developmental process	-3.4	22	7.7	30293	63	67	3	4.5	2.5	558|6091|23380	AXL|ROBO1|SRGAP2	-1.7
MyList_MCODE_ALL	GO Biological Processes	19	GO:0008154	actin polymerization or depolymerization	19_GO:0009987 cellular process	-3.4	22	7.7	30293	63	67	3	4.5	2.5	1729|7456|8976	DIAPH1|WIPF1|WASL	-1.7
MyList_MCODE_ALL	GO Biological Processes	19	GO:0007015	actin filament organization	19_GO:0009987 cellular process	-3.4	8.2	5.6	30293	277	67	5	7.5	3.2	1729|4082|7456|8826|8976	DIAPH1|MARCKS|WIPF1|IQGAP1|WASL	-1.7
MyList_MCODE_ALL	Reactome Gene Sets	6	R-HSA-72203	Processing of Capped Intron-Containing Pre-mRNA		-3.4	7.9	5.5	30293	285	67	5	7.5	3.2	6626|22826|51729|65109|79171	SNRPA|DNAJC8|WBP11|UPF3B|RBM42	-1.6
MyList_MCODE_ALL	GO Biological Processes	19	GO:0046854	phosphatidylinositol phosphate biosynthetic process	19_GO:0008152 metabolic process	-3.4	21	7.5	30293	66	67	3	4.5	2.5	8394|8396|79837	PIP5K1A|PIP4K2B|PIP4K2C	-1.6
MyList_MCODE_ALL	GO Biological Processes	19	GO:1900076	regulation of cellular response to insulin stimulus	19_GO:0050896 response to stimulus	-3.3	19	7.1	30293	72	67	3	4.5	2.5	490|8396|79837	ATP2B1|PIP4K2B|PIP4K2C	-1.5
MyList_MCODE_ALL	KEGG Pathway	24	hsa00562	Inositol phosphate metabolism		-3.2	19	7.1	30293	73	67	3	4.5	2.5	8394|8396|79837	PIP5K1A|PIP4K2B|PIP4K2C	-1.5
MyList_MCODE_ALL	GO Biological Processes	19	GO:0120035	regulation of plasma membrane bounded cell projection organization	19_GO:0050789 regulation of biological process	-3.2	4.8	4.7	30293	656	67	7	10	3.7	989|5898|6091|8976|10801|23580|54443	SEPTIN7|RALA|ROBO1|WASL|SEPTIN9|CDC42EP4|ANLN	-1.5
MyList_MCODE_ALL	GO Biological Processes	19	GO:0072657	protein localization to membrane	19_GO:0051179 localization	-3.2	5.7	4.9	30293	473	67	6	9	3.5	682|6734|6745|8394|10890|57003	BSG|SRPRA|SSR1|PIP5K1A|RAB10|CCDC47	-1.5
MyList_MCODE_ALL	GO Biological Processes	19	GO:0070972	protein localization to endoplasmic reticulum	19_GO:0051179 localization	-3.2	18	6.9	30293	76	67	3	4.5	2.5	6734|10890|65992	SRPRA|RAB10|DDRGK1	-1.5
MyList_MCODE_ALL	GO Biological Processes	19	GO:0031344	regulation of cell projection organization	19_GO:0050789 regulation of biological process	-3.2	4.7	4.6	30293	672	67	7	10	3.7	989|5898|6091|8976|10801|23580|54443	SEPTIN7|RALA|ROBO1|WASL|SEPTIN9|CDC42EP4|ANLN	-1.4
MyList_MCODE_ALL	GO Biological Processes	19	GO:0048812	neuron projection morphogenesis	19_GO:0032502 developmental process	-3.2	5.6	4.8	30293	484	67	6	9	3.5	3996|6091|8826|8976|10890|23380	LLGL1|ROBO1|IQGAP1|WASL|RAB10|SRGAP2	-1.4
MyList_MCODE_ALL	GO Biological Processes	19	GO:0051345	positive regulation of hydrolase activity	19_GO:0065007 biological regulation	-3.1	5.6	4.8	30293	487	67	6	9	3.5	1894|5366|6091|8394|23380|65992	ECT2|PMAIP1|ROBO1|PIP5K1A|SRGAP2|DDRGK1	-1.4
MyList_MCODE_ALL	GO Biological Processes	19	GO:0120039	plasma membrane bounded cell projection morphogenesis	19_GO:0032502 developmental process	-3.1	5.5	4.8	30293	489	67	6	9	3.5	3996|6091|8826|8976|10890|23380	LLGL1|ROBO1|IQGAP1|WASL|RAB10|SRGAP2	-1.4
MyList_MCODE_ALL	GO Biological Processes	19	GO:0000902	cell morphogenesis	19_GO:0032502 developmental process	-3.1	4.7	4.5	30293	680	67	7	10	3.7	1894|3996|6091|8826|8976|10890|23380	ECT2|LLGL1|ROBO1|IQGAP1|WASL|RAB10|SRGAP2	-1.4
MyList_MCODE_ALL	GO Biological Processes	19	GO:0048858	cell projection morphogenesis	19_GO:0032502 developmental process	-3.1	5.5	4.7	30293	494	67	6	9	3.5	3996|6091|8826|8976|10890|23380	LLGL1|ROBO1|IQGAP1|WASL|RAB10|SRGAP2	-1.4
MyList_MCODE_ALL	Reactome Gene Sets	6	R-HSA-1483255	PI Metabolism		-3.1	16	6.5	30293	84	67	3	4.5	2.5	8394|8396|79837	PIP5K1A|PIP4K2B|PIP4K2C	-1.4
MyList_MCODE_ALL	GO Biological Processes	19	GO:0032446	protein modification by small protein conjugation	19_GO:0008152 metabolic process	-3	4.5	4.4	30293	711	67	7	10	3.7	8451|9040|23142|50813|65992|84259|90850	CUL4A|UBE2M|DCUN1D4|COPS7A|DDRGK1|DCUN1D5|ZNF598	-1.3
MyList_MCODE_ALL	GO Biological Processes	19	GO:0060627	regulation of vesicle-mediated transport	19_GO:0051179 localization	-3	5.1	4.5	30293	529	67	6	9	3.5	392|558|5898|8976|29763|134957	ARHGAP1|AXL|RALA|WASL|PACSIN3|STXBP5	-1.3
MyList_MCODE_ALL	KEGG Pathway	24	hsa04520	Adherens junction		-2.9	15	6.2	30293	93	67	3	4.5	2.5	1500|8826|8976	CTNND1|IQGAP1|WASL	-1.3
MyList_MCODE_ALL	GO Biological Processes	19	GO:0045666	positive regulation of neuron differentiation	19_GO:0032502 developmental process	-2.9	14	6.1	30293	94	67	3	4.5	2.5	1894|9043|65109	ECT2|SPAG9|UPF3B	-1.3
MyList_MCODE_ALL	GO Biological Processes	19	GO:0006892	post-Golgi vesicle-mediated transport	19_GO:0051179 localization	-2.9	14	6.1	30293	94	67	3	4.5	2.5	3996|8773|10890	LLGL1|SNAP23|RAB10	-1.3
MyList_MCODE_ALL	Reactome Gene Sets	6	R-HSA-381119	Unfolded Protein Response (UPR)		-2.9	14	6.1	30293	95	67	3	4.5	2.5	6734|6745|8894	SRPRA|SSR1|EIF2S2	-1.2
MyList_MCODE_ALL	KEGG Pathway	24	hsa04070	Phosphatidylinositol signaling system		-2.9	14	6	30293	97	67	3	4.5	2.5	8394|8396|79837	PIP5K1A|PIP4K2B|PIP4K2C	-1.2
MyList_MCODE_ALL	GO Biological Processes	19	GO:0061024	membrane organization	19_GO:0009987 cellular process	-2.9	4.2	4.2	30293	757	67	7	10	3.7	5366|8396|8773|8976|23265|29763|57003	PMAIP1|PIP4K2B|SNAP23|WASL|EXOC7|PACSIN3|CCDC47	-1.2
MyList_MCODE_ALL	Reactome Gene Sets	6	R-HSA-376176	Signaling by ROBO receptors		-2.8	8.3	5.1	30293	219	67	4	6	2.9	6091|10298|23380|65109	ROBO1|PAK4|SRGAP2|UPF3B	-1.2
MyList_MCODE_ALL	GO Biological Processes	19	GO:1902115	regulation of organelle assembly	19_GO:0050789 regulation of biological process	-2.8	8.2	5	30293	221	67	4	6	2.9	989|8396|10801|79837	SEPTIN7|PIP4K2B|SEPTIN9|PIP4K2C	-1.2
MyList_MCODE_ALL	GO Biological Processes	19	GO:1903530	regulation of secretion by cell	19_GO:0051179 localization	-2.8	4.8	4.3	30293	567	67	6	9	3.5	3996|5608|5898|6566|64215|134957	LLGL1|MAP2K6|RALA|SLC16A1|DNAJC1|STXBP5	-1.1
MyList_MCODE_ALL	GO Biological Processes	19	GO:0034976	response to endoplasmic reticulum stress	19_GO:0050896 response to stimulus	-2.8	8	5	30293	227	67	4	6	2.9	4082|23190|57003|65992	MARCKS|UBXN4|CCDC47|DDRGK1	-1.1
MyList_MCODE_ALL	Canonical Pathways	11	M164	PID ERBB1 DOWNSTREAM PATHWAY		-2.8	13	5.8	30293	105	67	3	4.5	2.5	5898|8826|8976	RALA|IQGAP1|WASL	-1.1
MyList_MCODE_ALL	GO Biological Processes	19	GO:0010498	proteasomal protein catabolic process	19_GO:0008152 metabolic process	-2.8	5.9	4.5	30293	386	67	5	7.5	3.2	5366|8451|23190|57003|90850	PMAIP1|CUL4A|UBXN4|CCDC47|ZNF598	-1.1
MyList_MCODE_ALL	Reactome Gene Sets	6	R-HSA-6811558	PI5P, PP2A and IER3 Regulate PI3K/AKT Signaling		-2.8	13	5.7	30293	106	67	3	4.5	2.5	8394|8396|79837	PIP5K1A|PIP4K2B|PIP4K2C	-1.1
MyList_MCODE_ALL	GO Biological Processes	19	GO:0090150	establishment of protein localization to membrane	19_GO:0051179 localization	-2.8	7.8	4.9	30293	231	67	4	6	2.9	6734|6745|10890|57003	SRPRA|SSR1|RAB10|CCDC47	-1.1
MyList_MCODE_ALL	GO Biological Processes	19	GO:0031401	positive regulation of protein modification process	19_GO:0048518 positive regulation of biological process	-2.8	4	4	30293	788	67	7	10	3.7	1894|5608|6091|8826|23142|65992|84259	ECT2|MAP2K6|ROBO1|IQGAP1|DCUN1D4|DDRGK1|DCUN1D5	-1.1
MyList_MCODE_ALL	GO Biological Processes	19	GO:0016358	dendrite development	19_GO:0032502 developmental process	-2.7	12	5.6	30293	111	67	3	4.5	2.5	8976|10298|23380	WASL|PAK4|SRGAP2	-1.1
MyList_MCODE_ALL	GO Biological Processes	19	GO:1903320	regulation of protein modification by small protein conjugation or removal	19_GO:0008152 metabolic process	-2.7	7.5	4.8	30293	241	67	4	6	2.9	23142|50813|54552|84259	DCUN1D4|COPS7A|GNL3L|DCUN1D5	-1.1
MyList_MCODE_ALL	Reactome Gene Sets	6	R-HSA-199418	Negative regulation of the PI3K/AKT network		-2.7	12	5.5	30293	113	67	3	4.5	2.5	8394|8396|79837	PIP5K1A|PIP4K2B|PIP4K2C	-1.1
MyList_MCODE_ALL	GO Biological Processes	19	GO:0022604	regulation of cell morphogenesis	19_GO:0032502 developmental process	-2.7	7.4	4.7	30293	245	67	4	6	2.9	989|1729|9043|23580	SEPTIN7|DIAPH1|SPAG9|CDC42EP4	-1.1
MyList_MCODE_ALL	GO Biological Processes	19	GO:0032989	cellular anatomical entity morphogenesis	19_GO:0032502 developmental process	-2.7	4.5	4.1	30293	605	67	6	9	3.5	3996|6091|8826|8976|10890|23380	LLGL1|ROBO1|IQGAP1|WASL|RAB10|SRGAP2	-1
MyList_MCODE_ALL	GO Biological Processes	19	GO:0051924	regulation of calcium ion transport	19_GO:0051179 localization	-2.7	7.3	4.7	30293	247	67	4	6	2.9	490|1729|29763|56704	ATP2B1|DIAPH1|PACSIN3|JPH1	-1
MyList_MCODE_ALL	KEGG Pathway	24	hsa05132	Salmonella infection		-2.6	7.3	4.7	30293	249	67	4	6	2.9	5608|5898|8976|23265	MAP2K6|RALA|WASL|EXOC7	-1
MyList_MCODE_ALL	KEGG Pathway	24	hsa04144	Endocytosis		-2.6	7.2	4.7	30293	250	67	4	6	2.9	7456|8394|8976|10890	WIPF1|PIP5K1A|WASL|RAB10	-1
MyList_MCODE_ALL	GO Biological Processes	19	GO:0051046	regulation of secretion	19_GO:0051179 localization	-2.6	4.4	4	30293	621	67	6	9	3.5	3996|5608|5898|6566|64215|134957	LLGL1|MAP2K6|RALA|SLC16A1|DNAJC1|STXBP5	-1
MyList_MCODE_ALL	GO Biological Processes	19	GO:0042327	positive regulation of phosphorylation	19_GO:0048518 positive regulation of biological process	-2.6	4.3	4	30293	627	67	6	9	3.5	558|1894|5608|6091|8826|65992	AXL|ECT2|MAP2K6|ROBO1|IQGAP1|DDRGK1	-0.98
MyList_MCODE_ALL	WikiPathways	27	WP3888	VEGFA VEGFR2 signaling		-2.6	5.2	4.2	30293	432	67	5	7.5	3.2	682|1500|5608|8826|55379	BSG|CTNND1|MAP2K6|IQGAP1|LRRC59	-0.97
MyList_MCODE_ALL	GO Biological Processes	19	GO:0006661	phosphatidylinositol biosynthetic process	19_GO:0008152 metabolic process	-2.6	11	5.2	30293	125	67	3	4.5	2.5	8394|8396|79837	PIP5K1A|PIP4K2B|PIP4K2C	-0.97
MyList_MCODE_ALL	WikiPathways	27	WP4657	22q11 2 copy number variation syndrome		-2.5	11	5.1	30293	127	67	3	4.5	2.5	10298|23176|55752	PAK4|SEPTIN8|SEPTIN11	-0.96
MyList_MCODE_ALL	GO Biological Processes	19	GO:0051223	regulation of protein transport	19_GO:0051179 localization	-2.5	5.2	4.1	30293	438	67	5	7.5	3.2	1894|3996|6566|64215|134957	ECT2|LLGL1|SLC16A1|DNAJC1|STXBP5	-0.96
MyList_MCODE_ALL	GO Biological Processes	19	GO:0090068	positive regulation of cell cycle process	19_GO:0048518 positive regulation of biological process	-2.5	6.8	4.5	30293	266	67	4	6	2.9	1894|8451|9493|65992	ECT2|CUL4A|KIF23|DDRGK1	-0.95
MyList_MCODE_ALL	GO Biological Processes	19	GO:0050708	regulation of protein secretion	19_GO:0051179 localization	-2.5	6.7	4.4	30293	269	67	4	6	2.9	3996|6566|64215|134957	LLGL1|SLC16A1|DNAJC1|STXBP5	-0.94
MyList_MCODE_ALL	GO Biological Processes	19	GO:1901873	regulation of post-translational protein modification	19_GO:0008152 metabolic process	-2.5	6.5	4.4	30293	277	67	4	6	2.9	23142|50813|54552|84259	DCUN1D4|COPS7A|GNL3L|DCUN1D5	-0.91
MyList_MCODE_ALL	GO Biological Processes	19	GO:0008360	regulation of cell shape	19_GO:0032502 developmental process	-2.4	9.8	4.9	30293	139	67	3	4.5	2.5	989|1729|23580	SEPTIN7|DIAPH1|CDC42EP4	-0.88
MyList_MCODE_ALL	CORUM	33	CORUM:351	Spliceosome		-2.4	9.6	4.8	30293	141	67	3	4.5	2.5	6626|22826|51729	SNRPA|DNAJC8|WBP11	-0.86
MyList_MCODE_ALL	GO Biological Processes	19	GO:0030100	regulation of endocytosis	19_GO:0051179 localization	-2.4	6.2	4.2	30293	292	67	4	6	2.9	558|5898|8976|29763	AXL|RALA|WASL|PACSIN3	-0.84
MyList_MCODE_ALL	GO Biological Processes	19	GO:0051056	regulation of small GTPase mediated signal transduction	19_GO:0050896 response to stimulus	-2.3	6	4.1	30293	303	67	4	6	2.9	392|1894|6091|23380	ARHGAP1|ECT2|ROBO1|SRGAP2	-0.8
MyList_MCODE_ALL	GO Biological Processes	19	GO:0010562	positive regulation of phosphorus metabolic process	19_GO:0048518 positive regulation of biological process	-2.3	3.9	3.6	30293	704	67	6	9	3.5	558|1894|5608|6091|8826|65992	AXL|ECT2|MAP2K6|ROBO1|IQGAP1|DDRGK1	-0.79
MyList_MCODE_ALL	GO Biological Processes	19	GO:0045937	positive regulation of phosphate metabolic process	19_GO:0048518 positive regulation of biological process	-2.3	3.9	3.6	30293	704	67	6	9	3.5	558|1894|5608|6091|8826|65992	AXL|ECT2|MAP2K6|ROBO1|IQGAP1|DDRGK1	-0.79
MyList_MCODE_ALL	GO Biological Processes	19	GO:0022613	ribonucleoprotein complex biogenesis	19_GO:0009987 cellular process	-2.3	4.6	3.8	30293	492	67	5	7.5	3.2	8451|8886|8894|51729|54552	CUL4A|DDX18|EIF2S2|WBP11|GNL3L	-0.79
MyList_MCODE_ALL	GO Biological Processes	19	GO:0033674	positive regulation of kinase activity	19_GO:0048518 positive regulation of biological process	-2.3	5.9	4.1	30293	305	67	4	6	2.9	558|1894|6091|8826	AXL|ECT2|ROBO1|IQGAP1	-0.79
MyList_MCODE_ALL	Reactome Gene Sets	6	R-HSA-1500931	Cell-Cell communication		-2.3	8.9	4.6	30293	153	67	3	4.5	2.5	1500|8826|8976	CTNND1|IQGAP1|WASL	-0.78
MyList_MCODE_ALL	KEGG Pathway	24	hsa04148	Efferocytosis		-2.3	8.7	4.5	30293	156	67	3	4.5	2.5	558|682|6566	AXL|BSG|SLC16A1	-0.77
MyList_MCODE_ALL	GO Biological Processes	19	GO:0046488	phosphatidylinositol metabolic process	19_GO:0008152 metabolic process	-2.3	8.6	4.5	30293	157	67	3	4.5	2.5	8394|8396|79837	PIP5K1A|PIP4K2B|PIP4K2C	-0.76
MyList_MCODE_ALL	GO Biological Processes	19	GO:0016310	phosphorylation	19_GO:0008152 metabolic process	-2.3	3.8	3.5	30293	720	67	6	9	3.5	558|5608|8394|8396|10298|79837	AXL|MAP2K6|PIP5K1A|PIP4K2B|PAK4|PIP4K2C	-0.76
MyList_MCODE_ALL	GO Biological Processes	19	GO:0042254	ribosome biogenesis	19_GO:0009987 cellular process	-2.3	5.8	4	30293	314	67	4	6	2.9	8451|8886|51729|54552	CUL4A|DDX18|WBP11|GNL3L	-0.76
MyList_MCODE_ALL	GO Biological Processes	19	GO:0016241	regulation of macroautophagy	19_GO:0008152 metabolic process	-2.3	8.5	4.5	30293	159	67	3	4.5	2.5	8396|23265|79837	PIP4K2B|EXOC7|PIP4K2C	-0.75
MyList_MCODE_ALL	WikiPathways	27	WP5381	Smith Magenis and Potocki Lupski syndrome copy number variation		-2.3	8.5	4.5	30293	159	67	3	4.5	2.5	3996|10890|50813	LLGL1|RAB10|COPS7A	-0.75
MyList_MCODE_ALL	Reactome Gene Sets	6	R-HSA-5633007	Regulation of TP53 Activity		-2.3	8.5	4.5	30293	160	67	3	4.5	2.5	5608|8396|79837	MAP2K6|PIP4K2B|PIP4K2C	-0.75
MyList_MCODE_ALL	GO Biological Processes	19	GO:0033365	protein localization to organelle	19_GO:0051179 localization	-2.2	3.6	3.4	30293	746	67	6	9	3.5	1729|5898|6734|10890|57003|65992	DIAPH1|RALA|SRPRA|RAB10|CCDC47|DDRGK1	-0.71
MyList_MCODE_ALL	GO Biological Processes	19	GO:0010952	positive regulation of peptidase activity	19_GO:0048518 positive regulation of biological process	-2.2	8.1	4.3	30293	168	67	3	4.5	2.5	5366|6091|65992	PMAIP1|ROBO1|DDRGK1	-0.7
MyList_MCODE_ALL	GO Biological Processes	19	GO:0051650	establishment of vesicle localization	19_GO:0051179 localization	-2.2	8	4.3	30293	169	67	3	4.5	2.5	8773|8976|23265	SNAP23|WASL|EXOC7	-0.7
MyList_MCODE_ALL	GO Biological Processes	19	GO:0051336	regulation of hydrolase activity	19_GO:0065007 biological regulation	-2.2	3.6	3.4	30293	753	67	6	9	3.5	1894|5366|6091|8394|23380|65992	ECT2|PMAIP1|ROBO1|PIP5K1A|SRGAP2|DDRGK1	-0.69
MyList_MCODE_ALL	KEGG Pathway	24	hsa04141	Protein processing in endoplasmic reticulum		-2.2	8	4.3	30293	170	67	3	4.5	2.5	6745|23190|64215	SSR1|UBXN4|DNAJC1	-0.69
MyList_MCODE_ALL	GO Biological Processes	19	GO:0045787	positive regulation of cell cycle	19_GO:0048518 positive regulation of biological process	-2.2	5.4	3.8	30293	335	67	4	6	2.9	1894|8451|9493|65992	ECT2|CUL4A|KIF23|DDRGK1	-0.69
MyList_MCODE_ALL	GO Biological Processes	19	GO:0070201	regulation of establishment of protein localization	19_GO:0051179 localization	-2.2	4.2	3.5	30293	535	67	5	7.5	3.2	1894|3996|6566|64215|134957	ECT2|LLGL1|SLC16A1|DNAJC1|STXBP5	-0.69
MyList_MCODE_ALL	GO Biological Processes	19	GO:0045862	positive regulation of proteolysis	19_GO:0048518 positive regulation of biological process	-2.2	5.4	3.8	30293	337	67	4	6	2.9	5366|6091|29763|65992	PMAIP1|ROBO1|PACSIN3|DDRGK1	-0.69
MyList_MCODE_ALL	GO Biological Processes	19	GO:0051640	organelle localization	19_GO:0051179 localization	-2.2	4.2	3.5	30293	539	67	5	7.5	3.2	3996|8773|8976|9043|23265	LLGL1|SNAP23|WASL|SPAG9|EXOC7	-0.68
MyList_MCODE_ALL	GO Biological Processes	19	GO:0006935	chemotaxis	19_GO:0040011 locomotion	-2.1	5.3	3.7	30293	344	67	4	6	2.9	682|5898|6091|8394	BSG|RALA|ROBO1|PIP5K1A	-0.66
MyList_MCODE_ALL	GO Biological Processes	19	GO:0042330	taxis	19_GO:0040011 locomotion	-2.1	5.2	3.7	30293	346	67	4	6	2.9	682|5898|6091|8394	BSG|RALA|ROBO1|PIP5K1A	-0.66
MyList_MCODE_ALL	Reactome Gene Sets	6	R-HSA-422475	Axon guidance		-2.1	4.1	3.5	30293	553	67	5	7.5	3.2	6091|8976|10298|23380|65109	ROBO1|WASL|PAK4|SRGAP2|UPF3B	-0.64
MyList_MCODE_ALL	KEGG Pathway	24	hsa04360	Axon guidance		-2.1	7.5	4.1	30293	182	67	3	4.5	2.5	6091|10298|23380	ROBO1|PAK4|SRGAP2	-0.64
MyList_MCODE_ALL	GO Biological Processes	19	GO:0051648	vesicle localization	19_GO:0051179 localization	-2.1	7.4	4.1	30293	183	67	3	4.5	2.5	8773|8976|23265	SNAP23|WASL|EXOC7	-0.63
MyList_MCODE_ALL	GO Biological Processes	19	GO:0031589	cell-substrate adhesion	19_GO:0009987 cellular process	-2.1	7.4	4.1	30293	184	67	3	4.5	2.5	558|8394|23380	AXL|PIP5K1A|SRGAP2	-0.63
MyList_MCODE_ALL	GO Biological Processes	19	GO:0043161	proteasome-mediated ubiquitin-dependent protein catabolic process	19_GO:0008152 metabolic process	-2.1	5.1	3.6	30293	357	67	4	6	2.9	8451|23190|57003|90850	CUL4A|UBXN4|CCDC47|ZNF598	-0.62
MyList_MCODE_ALL	Reactome Gene Sets	6	R-HSA-3700989	Transcriptional Regulation by TP53		-2.1	5	3.6	30293	362	67	4	6	2.9	5366|5608|8396|79837	PMAIP1|MAP2K6|PIP4K2B|PIP4K2C	-0.61
MyList_MCODE_ALL	GO Biological Processes	19	GO:0040011	locomotion	19_GO:0040011 locomotion	-2.1	5	3.6	30293	365	67	4	6	2.9	682|5898|6091|8394	BSG|RALA|ROBO1|PIP5K1A	-0.6
MyList_MCODE_ALL	GO Biological Processes	19	GO:0007265	Ras protein signal transduction	19_GO:0050896 response to stimulus	-2.1	7.1	4	30293	191	67	3	4.5	2.5	392|5898|23580	ARHGAP1|RALA|CDC42EP4	-0.6
MyList_MCODE_ALL	Reactome Gene Sets	6	R-HSA-9675108	Nervous system development		-2	3.9	3.3	30293	578	67	5	7.5	3.2	6091|8976|10298|23380|65109	ROBO1|WASL|PAK4|SRGAP2|UPF3B	-0.59
MyList_MCODE_ALL	GO Biological Processes	19	GO:0001934	positive regulation of protein phosphorylation	19_GO:0048518 positive regulation of biological process	-2	3.9	3.3	30293	582	67	5	7.5	3.2	1894|5608|6091|8826|65992	ECT2|MAP2K6|ROBO1|IQGAP1|DDRGK1	-0.58
MyList_MCODE_ALL	GO Biological Processes	19	GO:0045664	regulation of neuron differentiation	19_GO:0032502 developmental process	-2	6.9	3.9	30293	196	67	3	4.5	2.5	1894|9043|65109	ECT2|SPAG9|UPF3B	-0.58
MyList_MCODE_ALL	GO Biological Processes	19	GO:0097435	supramolecular fiber organization	19_GO:0009987 cellular process	-2	3.8	3.3	30293	589	67	5	7.5	3.2	1729|4082|7456|8826|8976	DIAPH1|MARCKS|WIPF1|IQGAP1|WASL	-0.56
MyList_MCODE_ALL	GO Biological Processes	19	GO:0046474	glycerophospholipid biosynthetic process	19_GO:0008152 metabolic process	-2	6.8	3.9	30293	199	67	3	4.5	2.5	8394|8396|79837	PIP5K1A|PIP4K2B|PIP4K2C	-0.56
MyList_MCODE_ALL	GO Biological Processes	19	GO:0051347	positive regulation of transferase activity	19_GO:0065007 biological regulation	-2	4.8	3.5	30293	378	67	4	6	2.9	558|1894|6091|8826	AXL|ECT2|ROBO1|IQGAP1	-0.56
MyList_SUB1_MCODE_1	GO Biological Processes	19	GO:0061640	cytoskeleton-dependent cytokinesis	19_GO:0009987 cellular process	-16	110	31	30293	111	22	9	41	10	989|1894|9493|10801|23157|23176|54443|55752|151011	SEPTIN7|ECT2|KIF23|SEPTIN9|SEPTIN6|SEPTIN8|ANLN|SEPTIN11|SEPTIN10	-13
MyList_SUB1_MCODE_1	GO Biological Processes	19	GO:0000910	cytokinesis	19_GO:0009987 cellular process	-16	110	31	30293	113	22	9	41	10	989|1894|9493|10801|23157|23176|54443|55752|151011	SEPTIN7|ECT2|KIF23|SEPTIN9|SEPTIN6|SEPTIN8|ANLN|SEPTIN11|SEPTIN10	-13
MyList_SUB1_MCODE_1	CORUM	33	CORUM:1345	Septin complex		-12	1100	66	30293	5	22	4	18	8.2	989|10801|23176|55752	SEPTIN7|SEPTIN9|SEPTIN8|SEPTIN11	-9.1
MyList_SUB1_MCODE_1	GO Biological Processes	19	GO:0051301	cell division	19_GO:0009987 cellular process	-10	24	14	30293	516	22	9	41	10	989|1894|9493|10801|23157|23176|54443|55752|151011	SEPTIN7|ECT2|KIF23|SEPTIN9|SEPTIN6|SEPTIN8|ANLN|SEPTIN11|SEPTIN10	-7.5
MyList_SUB1_MCODE_1	KEGG Pathway	24	hsa05100	Bacterial invasion of epithelial cells		-6.6	72	17	30293	77	22	4	18	8.2	10801|23157|23176|55752	SEPTIN9|SEPTIN6|SEPTIN8|SEPTIN11	-4.2
MyList_SUB1_MCODE_1	GO Biological Processes	19	GO:0000281	mitotic cytokinesis	19_GO:0009987 cellular process	-6.5	67	16	30293	82	22	4	18	8.2	1894|9493|23157|54443	ECT2|KIF23|SEPTIN6|ANLN	-4.1
MyList_SUB1_MCODE_1	KEGG Pathway	24	hsa05131	Shigellosis		-6.1	28	11	30293	247	22	5	23	8.9	989|10801|23157|23176|55752	SEPTIN7|SEPTIN9|SEPTIN6|SEPTIN8|SEPTIN11	-3.8
MyList_SUB1_MCODE_1	GO Biological Processes	19	GO:0120034	positive regulation of plasma membrane bounded cell projection assembly	19_GO:0048518 positive regulation of biological process	-5.9	50	14	30293	111	22	4	18	8.2	989|10801|23580|54443	SEPTIN7|SEPTIN9|CDC42EP4|ANLN	-3.7
MyList_SUB1_MCODE_1	GO Biological Processes	19	GO:0120032	regulation of plasma membrane bounded cell projection assembly	19_GO:0050789 regulation of biological process	-4.9	27	10	30293	202	22	4	18	8.2	989|10801|23580|54443	SEPTIN7|SEPTIN9|CDC42EP4|ANLN	-2.9
MyList_SUB1_MCODE_1	GO Biological Processes	19	GO:0060491	regulation of cell projection assembly	19_GO:0050789 regulation of biological process	-4.9	27	10	30293	204	22	4	18	8.2	989|10801|23580|54443	SEPTIN7|SEPTIN9|CDC42EP4|ANLN	-2.8
MyList_SUB1_MCODE_1	GO Biological Processes	19	GO:0031346	positive regulation of cell projection organization	19_GO:0048518 positive regulation of biological process	-3.9	15	7.4	30293	360	22	4	18	8.2	989|10801|23580|54443	SEPTIN7|SEPTIN9|CDC42EP4|ANLN	-2.1
MyList_SUB1_MCODE_1	Reactome Gene Sets	6	R-HSA-8980692	RHOA GTPase cycle		-3.8	28	8.9	30293	147	22	3	14	7.3	1894|54443|65992	ECT2|ANLN|DDRGK1	-2
MyList_SUB1_MCODE_1	KEGG Pathway	24	hsa04141	Protein processing in endoplasmic reticulum		-3.6	24	8.2	30293	170	22	3	14	7.3	6745|23190|64215	SSR1|UBXN4|DNAJC1	-1.8
MyList_SUB1_MCODE_1	Reactome Gene Sets	6	R-HSA-9012999	RHO GTPase cycle		-3.5	12	6.5	30293	449	22	4	18	8.2	1894|23580|54443|65992	ECT2|CDC42EP4|ANLN|DDRGK1	-1.8
MyList_SUB1_MCODE_1	GO Biological Processes	19	GO:1903047	mitotic cell cycle process	19_GO:0009987 cellular process	-3.4	11	6.1	30293	502	22	4	18	8.2	1894|9493|23157|54443	ECT2|KIF23|SEPTIN6|ANLN	-1.6
MyList_SUB1_MCODE_1	GO Biological Processes	19	GO:0044089	positive regulation of cellular component biogenesis	19_GO:0048518 positive regulation of biological process	-3.3	11	6	30293	508	22	4	18	8.2	989|10801|23580|54443	SEPTIN7|SEPTIN9|CDC42EP4|ANLN	-1.6
MyList_SUB1_MCODE_1	GO Biological Processes	19	GO:0034976	response to endoplasmic reticulum stress	19_GO:0050896 response to stimulus	-3.2	18	7	30293	227	22	3	14	7.3	23190|57003|65992	UBXN4|CCDC47|DDRGK1	-1.5
MyList_SUB1_MCODE_1	GO Biological Processes	19	GO:0090150	establishment of protein localization to membrane	19_GO:0051179 localization	-3.2	18	6.9	30293	231	22	3	14	7.3	6734|6745|57003	SRPRA|SSR1|CCDC47	-1.5
MyList_SUB1_MCODE_1	GO Biological Processes	19	GO:0051924	regulation of calcium ion transport	19_GO:0051179 localization	-3.1	17	6.7	30293	247	22	3	14	7.3	490|29763|56704	ATP2B1|PACSIN3|JPH1	-1.4
MyList_SUB1_MCODE_1	GO Biological Processes	19	GO:0000278	mitotic cell cycle	19_GO:0009987 cellular process	-3.1	9.4	5.5	30293	585	22	4	18	8.2	1894|9493|23157|54443	ECT2|KIF23|SEPTIN6|ANLN	-1.4
MyList_SUB1_MCODE_1	GO Biological Processes	19	GO:0090068	positive regulation of cell cycle process	19_GO:0048518 positive regulation of biological process	-3	16	6.4	30293	266	22	3	14	7.3	1894|9493|65992	ECT2|KIF23|DDRGK1	-1.3
MyList_SUB1_MCODE_1	GO Biological Processes	19	GO:0120035	regulation of plasma membrane bounded cell projection organization	19_GO:0050789 regulation of biological process	-2.9	8.4	5.2	30293	656	22	4	18	8.2	989|10801|23580|54443	SEPTIN7|SEPTIN9|CDC42EP4|ANLN	-1.3
MyList_SUB1_MCODE_1	GO Biological Processes	19	GO:0031344	regulation of cell projection organization	19_GO:0050789 regulation of biological process	-2.9	8.2	5.1	30293	672	22	4	18	8.2	989|10801|23580|54443	SEPTIN7|SEPTIN9|CDC42EP4|ANLN	-1.2
MyList_SUB1_MCODE_1	Reactome Gene Sets	6	R-HSA-194315	Signaling by Rho GTPases		-2.8	7.8	4.9	30293	706	22	4	18	8.2	1894|23580|54443|65992	ECT2|CDC42EP4|ANLN|DDRGK1	-1.2
MyList_SUB1_MCODE_1	Reactome Gene Sets	6	R-HSA-9716542	Signaling by Rho GTPases, Miro GTPases and RHOBTB3		-2.8	7.6	4.9	30293	722	22	4	18	8.2	1894|23580|54443|65992	ECT2|CDC42EP4|ANLN|DDRGK1	-1.1
MyList_SUB1_MCODE_1	GO Biological Processes	19	GO:0045787	positive regulation of cell cycle	19_GO:0048518 positive regulation of biological process	-2.8	12	5.6	30293	335	22	3	14	7.3	1894|9493|65992	ECT2|KIF23|DDRGK1	-1.1
MyList_SUB1_MCODE_1	GO Biological Processes	19	GO:0010564	regulation of cell cycle process	19_GO:0050789 regulation of biological process	-2.7	7.4	4.8	30293	747	22	4	18	8.2	1894|9493|54443|65992	ECT2|KIF23|ANLN|DDRGK1	-1.1
MyList_SUB1_MCODE_1	GO Biological Processes	19	GO:0043161	proteasome-mediated ubiquitin-dependent protein catabolic process	19_GO:0008152 metabolic process	-2.7	12	5.4	30293	357	22	3	14	7.3	23190|57003|90850	UBXN4|CCDC47|ZNF598	-1.1
MyList_SUB1_MCODE_1	GO Biological Processes	19	GO:0010498	proteasomal protein catabolic process	19_GO:0008152 metabolic process	-2.6	11	5.2	30293	386	22	3	14	7.3	23190|57003|90850	UBXN4|CCDC47|ZNF598	-0.98
MyList_SUB1_MCODE_1	GO Biological Processes	19	GO:0010959	regulation of metal ion transport	19_GO:0051179 localization	-2.6	10	5.1	30293	394	22	3	14	7.3	490|29763|56704	ATP2B1|PACSIN3|JPH1	-0.97
MyList_SUB1_MCODE_1	GO Biological Processes	19	GO:0043269	regulation of monoatomic ion transport	19_GO:0051179 localization	-2.3	8.8	4.6	30293	470	22	3	14	7.3	490|29763|56704	ATP2B1|PACSIN3|JPH1	-0.8
MyList_SUB1_MCODE_1	GO Biological Processes	19	GO:0072657	protein localization to membrane	19_GO:0051179 localization	-2.3	8.7	4.6	30293	473	22	3	14	7.3	6734|6745|57003	SRPRA|SSR1|CCDC47	-0.79
MyList_SUB1_MCODE_1	GO Biological Processes	19	GO:0010638	positive regulation of organelle organization	19_GO:0048518 positive regulation of biological process	-2.3	8.2	4.4	30293	502	22	3	14	7.3	989|10801|23580	SEPTIN7|SEPTIN9|CDC42EP4	-0.74
MyList_SUB1_MCODE_1	GO Biological Processes	19	GO:0006511	ubiquitin-dependent protein catabolic process	19_GO:0008152 metabolic process	-2.2	7.8	4.3	30293	530	22	3	14	7.3	23190|57003|90850	UBXN4|CCDC47|ZNF598	-0.69
MyList_SUB1_MCODE_1	GO Biological Processes	19	GO:0019941	modification-dependent protein catabolic process	19_GO:0008152 metabolic process	-2.2	7.6	4.2	30293	540	22	3	14	7.3	23190|57003|90850	UBXN4|CCDC47|ZNF598	-0.68
MyList_SUB1_MCODE_1	GO Biological Processes	19	GO:0043632	modification-dependent macromolecule catabolic process	19_GO:0008152 metabolic process	-2.1	7.5	4.1	30293	551	22	3	14	7.3	23190|57003|90850	UBXN4|CCDC47|ZNF598	-0.66
MyList_SUB1_MCODE_1	GO Biological Processes	19	GO:0051668	localization within membrane	19_GO:0051179 localization	-2.1	7.4	4.1	30293	557	22	3	14	7.3	6734|6745|57003	SRPRA|SSR1|CCDC47	-0.66
MyList_SUB1_MCODE_1	GO Biological Processes	19	GO:0051603	proteolysis involved in protein catabolic process	19_GO:0008152 metabolic process	-2	6.9	3.9	30293	598	22	3	14	7.3	23190|57003|90850	UBXN4|CCDC47|ZNF598	-0.59
MyList_SUB1_MCODE_1	GO Biological Processes	19	GO:0030162	regulation of proteolysis	19_GO:0008152 metabolic process	-2	6.9	3.9	30293	602	22	3	14	7.3	29763|64215|65992	PACSIN3|DNAJC1|DDRGK1	-0.59
MyList_SUB1_MCODE_2	GO Biological Processes	19	GO:0045116	protein neddylation	19_GO:0008152 metabolic process	-9.2	310	35	30293	23	17	4	24	10	9040|23142|50813|84259	UBE2M|DCUN1D4|COPS7A|DCUN1D5	-6.5
MyList_SUB1_MCODE_2	Reactome Gene Sets	6	R-HSA-9035034	RHOF GTPase cycle		-8.1	170	26	30293	42	17	4	24	10	392|1729|23380|81839	ARHGAP1|DIAPH1|SRGAP2|VANGL1	-5.5
MyList_SUB1_MCODE_2	Reactome Gene Sets	6	R-HSA-9013148	CDC42 GTPase cycle		-7.7	57	17	30293	155	17	5	29	11	392|7456|8976|23380|81839	ARHGAP1|WIPF1|WASL|SRGAP2|VANGL1	-5.2
MyList_SUB1_MCODE_2	GO Biological Processes	19	GO:0030029	actin filament-based process	19_GO:0009987 cellular process	-7.7	20	11	30293	612	17	7	41	12	1729|2036|2037|4082|7456|8976|23380	DIAPH1|EPB41L1|EPB41L2|MARCKS|WIPF1|WASL|SRGAP2	-5.2
MyList_SUB1_MCODE_2	Reactome Gene Sets	6	R-HSA-9013406	RHOQ GTPase cycle		-7.5	120	22	30293	59	17	4	24	10	392|8976|23380|81839	ARHGAP1|WASL|SRGAP2|VANGL1	-5.1
MyList_SUB1_MCODE_2	Reactome Gene Sets	6	R-HSA-9013149	RAC1 GTPase cycle		-7.3	48	15	30293	185	17	5	29	11	392|7456|8976|23380|81839	ARHGAP1|WIPF1|WASL|SRGAP2|VANGL1	-4.9
MyList_SUB1_MCODE_2	Reactome Gene Sets	6	R-HSA-9012999	RHO GTPase cycle		-7	24	12	30293	449	17	6	35	12	392|1729|7456|8976|23380|81839	ARHGAP1|DIAPH1|WIPF1|WASL|SRGAP2|VANGL1	-4.6
MyList_SUB1_MCODE_2	GO Biological Processes	19	GO:2000434	regulation of protein neddylation	19_GO:0008152 metabolic process	-6.8	280	29	30293	19	17	3	18	9.2	23142|50813|84259	DCUN1D4|COPS7A|DCUN1D5	-4.5
MyList_SUB1_MCODE_2	Reactome Gene Sets	6	R-HSA-8951664	Neddylation		-6.7	36	13	30293	246	17	5	29	11	8451|9040|23142|50813|84259	CUL4A|UBE2M|DCUN1D4|COPS7A|DCUN1D5	-4.4
MyList_SUB1_MCODE_2	GO Biological Processes	19	GO:0030036	actin cytoskeleton organization	19_GO:0009987 cellular process	-6.5	20	10	30293	542	17	6	35	12	1729|2036|2037|4082|7456|8976	DIAPH1|EPB41L1|EPB41L2|MARCKS|WIPF1|WASL	-4.2
MyList_SUB1_MCODE_2	Reactome Gene Sets	6	R-HSA-194315	Signaling by Rho GTPases		-5.8	15	9	30293	706	17	6	35	12	392|1729|7456|8976|23380|81839	ARHGAP1|DIAPH1|WIPF1|WASL|SRGAP2|VANGL1	-3.6
MyList_SUB1_MCODE_2	Reactome Gene Sets	6	R-HSA-9716542	Signaling by Rho GTPases, Miro GTPases and RHOBTB3		-5.8	15	8.9	30293	722	17	6	35	12	392|1729|7456|8976|23380|81839	ARHGAP1|DIAPH1|WIPF1|WASL|SRGAP2|VANGL1	-3.6
MyList_SUB1_MCODE_2	Reactome Gene Sets	6	R-HSA-9013405	RHOD GTPase cycle		-5.4	99	17	30293	54	17	3	18	9.2	392|1729|81839	ARHGAP1|DIAPH1|VANGL1	-3.3
MyList_SUB1_MCODE_2	Reactome Gene Sets	6	R-HSA-9013409	RHOJ GTPase cycle		-5.4	97	17	30293	55	17	3	18	9.2	392|8976|81839	ARHGAP1|WASL|VANGL1	-3.3
MyList_SUB1_MCODE_2	GO Biological Processes	19	GO:0008154	actin polymerization or depolymerization	19_GO:0009987 cellular process	-5.2	85	16	30293	63	17	3	18	9.2	1729|7456|8976	DIAPH1|WIPF1|WASL	-3.2
MyList_SUB1_MCODE_2	Reactome Gene Sets	6	R-HSA-9013026	RHOB GTPase cycle		-5.1	76	15	30293	70	17	3	18	9.2	392|1729|81839	ARHGAP1|DIAPH1|VANGL1	-3
MyList_SUB1_MCODE_2	Reactome Gene Sets	6	R-HSA-9013106	RHOC GTPase cycle		-5	72	15	30293	74	17	3	18	9.2	392|1729|81839	ARHGAP1|DIAPH1|VANGL1	-3
MyList_SUB1_MCODE_2	GO Biological Processes	19	GO:0007015	actin filament organization	19_GO:0009987 cellular process	-4.8	26	9.8	30293	277	17	4	24	10	1729|4082|7456|8976	DIAPH1|MARCKS|WIPF1|WASL	-2.8
MyList_SUB1_MCODE_2	Reactome Gene Sets	6	R-HSA-9013423	RAC3 GTPase cycle		-4.7	57	13	30293	94	17	3	18	9.2	392|23380|81839	ARHGAP1|SRGAP2|VANGL1	-2.7
MyList_SUB1_MCODE_2	Reactome Gene Sets	6	R-HSA-195258	RHO GTPase Effectors		-4.6	22	9	30293	326	17	4	24	10	1729|7456|8976|23380	DIAPH1|WIPF1|WASL|SRGAP2	-2.6
MyList_SUB1_MCODE_2	GO Biological Processes	19	GO:0032446	protein modification by small protein conjugation	19_GO:0008152 metabolic process	-4.5	13	7.4	30293	711	17	5	29	11	8451|9040|23142|50813|84259	CUL4A|UBE2M|DCUN1D4|COPS7A|DCUN1D5	-2.5
MyList_SUB1_MCODE_2	Reactome Gene Sets	6	R-HSA-8980692	RHOA GTPase cycle		-4.1	36	10	30293	147	17	3	18	9.2	392|1729|81839	ARHGAP1|DIAPH1|VANGL1	-2.2
MyList_SUB1_MCODE_2	GO Biological Processes	19	GO:0097435	supramolecular fiber organization	19_GO:0009987 cellular process	-3.6	12	6.4	30293	589	17	4	24	10	1729|4082|7456|8976	DIAPH1|MARCKS|WIPF1|WASL	-1.8
MyList_SUB1_MCODE_2	GO Biological Processes	19	GO:1903320	regulation of protein modification by small protein conjugation or removal	19_GO:0008152 metabolic process	-3.5	22	7.8	30293	241	17	3	18	9.2	23142|50813|84259	DCUN1D4|COPS7A|DCUN1D5	-1.7
MyList_SUB1_MCODE_2	GO Biological Processes	19	GO:1901873	regulation of post-translational protein modification	19_GO:0008152 metabolic process	-3.3	19	7.2	30293	277	17	3	18	9.2	23142|50813|84259	DCUN1D4|COPS7A|DCUN1D5	-1.6
MyList_SUB1_MCODE_2	GO Biological Processes	19	GO:0002683	negative regulation of immune system process	19_GO:0002376 immune system process	-2.5	10	5.1	30293	520	17	3	18	9.2	558|8451|8976	AXL|CUL4A|WASL	-0.96
MyList_SUB1_MCODE_2	GO Biological Processes	19	GO:0060627	regulation of vesicle-mediated transport	19_GO:0051179 localization	-2.5	10	5	30293	529	17	3	18	9.2	392|558|8976	ARHGAP1|AXL|WASL	-0.95
MyList_SUB1_MCODE_3	Reactome Gene Sets	6	R-HSA-6811555	PI5P Regulates TP53 Acetylation		-7.9	590	42	30293	9	17	3	18	9.2	5608|8396|79837	MAP2K6|PIP4K2B|PIP4K2C	-5.4
MyList_SUB1_MCODE_3	WikiPathways	27	WP51	Regulation of actin cytoskeleton		-7.8	59	17	30293	150	17	5	29	11	8394|8396|8826|10298|79837	PIP5K1A|PIP4K2B|IQGAP1|PAK4|PIP4K2C	-5.3
MyList_SUB1_MCODE_3	Canonical Pathways	11	M81	PID CDC42 PATHWAY		-7.2	100	20	30293	70	17	4	24	10	5608|8826|10298|23265	MAP2K6|IQGAP1|PAK4|EXOC7	-4.8
MyList_SUB1_MCODE_3	KEGG Pathway	24	hsa04810	Regulation of actin cytoskeleton		-6.9	39	14	30293	229	17	5	29	11	8394|8396|8826|10298|79837	PIP5K1A|PIP4K2B|IQGAP1|PAK4|PIP4K2C	-4.5
MyList_SUB1_MCODE_3	Reactome Gene Sets	6	R-HSA-6804758	Regulation of TP53 Activity through Acetylation		-6.2	180	23	30293	30	17	3	18	9.2	5608|8396|79837	MAP2K6|PIP4K2B|PIP4K2C	-3.9
MyList_SUB1_MCODE_3	WikiPathways	27	WP5411	Phosphatidyl inositol phosphate pathway		-5.7	120	19	30293	46	17	3	18	9.2	8394|8396|79837	PIP5K1A|PIP4K2B|PIP4K2C	-3.5
MyList_SUB1_MCODE_3	Canonical Pathways	11	M142	PID AJDISS 2PATHWAY		-5.6	110	18	30293	48	17	3	18	9.2	1500|6091|8826	CTNND1|ROBO1|IQGAP1	-3.5
MyList_SUB1_MCODE_3	WikiPathways	27	WP4971	Phosphoinositides metabolism		-5.6	110	18	30293	49	17	3	18	9.2	8394|8396|79837	PIP5K1A|PIP4K2B|PIP4K2C	-3.4
MyList_SUB1_MCODE_3	Reactome Gene Sets	6	R-HSA-1660499	Synthesis of PIPs at the plasma membrane		-5.5	100	17	30293	53	17	3	18	9.2	8394|8396|79837	PIP5K1A|PIP4K2B|PIP4K2C	-3.4
MyList_SUB1_MCODE_3	Canonical Pathways	11	M278	PID RAC1 PATHWAY		-5.4	99	17	30293	54	17	3	18	9.2	5608|8394|8826	MAP2K6|PIP5K1A|IQGAP1	-3.3
MyList_SUB1_MCODE_3	GO Biological Processes	19	GO:0046854	phosphatidylinositol phosphate biosynthetic process	19_GO:0008152 metabolic process	-5.2	81	15	30293	66	17	3	18	9.2	8394|8396|79837	PIP5K1A|PIP4K2B|PIP4K2C	-3.1
MyList_SUB1_MCODE_3	GO Biological Processes	19	GO:0006887	exocytosis	19_GO:0051179 localization	-5.1	30	11	30293	236	17	4	24	10	3996|10890|23265|134957	LLGL1|RAB10|EXOC7|STXBP5	-3
MyList_SUB1_MCODE_3	KEGG Pathway	24	hsa00562	Inositol phosphate metabolism		-5.1	73	15	30293	73	17	3	18	9.2	8394|8396|79837	PIP5K1A|PIP4K2B|PIP4K2C	-3
MyList_SUB1_MCODE_3	Reactome Gene Sets	6	R-HSA-1483255	PI Metabolism		-4.9	64	14	30293	84	17	3	18	9.2	8394|8396|79837	PIP5K1A|PIP4K2B|PIP4K2C	-2.8
MyList_SUB1_MCODE_3	KEGG Pathway	24	hsa04070	Phosphatidylinositol signaling system		-4.7	55	13	30293	97	17	3	18	9.2	8394|8396|79837	PIP5K1A|PIP4K2B|PIP4K2C	-2.7
MyList_SUB1_MCODE_3	Reactome Gene Sets	6	R-HSA-6811558	PI5P, PP2A and IER3 Regulate PI3K/AKT Signaling		-4.6	50	12	30293	106	17	3	18	9.2	8394|8396|79837	PIP5K1A|PIP4K2B|PIP4K2C	-2.6
MyList_SUB1_MCODE_3	GO Biological Processes	19	GO:0031175	neuron projection development	19_GO:0032502 developmental process	-4.5	13	7.5	30293	691	17	5	29	11	3996|6091|8826|10298|10890	LLGL1|ROBO1|IQGAP1|PAK4|RAB10	-2.6
MyList_SUB1_MCODE_3	Reactome Gene Sets	6	R-HSA-199418	Negative regulation of the PI3K/AKT network		-4.5	47	12	30293	113	17	3	18	9.2	8394|8396|79837	PIP5K1A|PIP4K2B|PIP4K2C	-2.5
MyList_SUB1_MCODE_3	GO Biological Processes	19	GO:0016310	phosphorylation	19_GO:0008152 metabolic process	-4.4	12	7.3	30293	720	17	5	29	11	5608|8394|8396|10298|79837	MAP2K6|PIP5K1A|PIP4K2B|PAK4|PIP4K2C	-2.5
MyList_SUB1_MCODE_3	GO Biological Processes	19	GO:0006661	phosphatidylinositol biosynthetic process	19_GO:0008152 metabolic process	-4.3	43	11	30293	125	17	3	18	9.2	8394|8396|79837	PIP5K1A|PIP4K2B|PIP4K2C	-2.4
MyList_SUB1_MCODE_3	GO Biological Processes	19	GO:0032940	secretion by cell	19_GO:0051179 localization	-4.2	17	7.9	30293	412	17	4	24	10	3996|10890|23265|134957	LLGL1|RAB10|EXOC7|STXBP5	-2.2
MyList_SUB1_MCODE_3	Reactome Gene Sets	6	R-HSA-9013148	CDC42 GTPase cycle		-4.1	34	9.9	30293	155	17	3	18	9.2	3895|8826|10298	KTN1|IQGAP1|PAK4	-2.2
MyList_SUB1_MCODE_3	GO Biological Processes	19	GO:0046488	phosphatidylinositol metabolic process	19_GO:0008152 metabolic process	-4.1	34	9.8	30293	157	17	3	18	9.2	8394|8396|79837	PIP5K1A|PIP4K2B|PIP4K2C	-2.2
MyList_SUB1_MCODE_3	GO Biological Processes	19	GO:0016241	regulation of macroautophagy	19_GO:0008152 metabolic process	-4	34	9.8	30293	159	17	3	18	9.2	8396|23265|79837	PIP4K2B|EXOC7|PIP4K2C	-2.2
MyList_SUB1_MCODE_3	Reactome Gene Sets	6	R-HSA-5633007	Regulation of TP53 Activity		-4	33	9.7	30293	160	17	3	18	9.2	5608|8396|79837	MAP2K6|PIP4K2B|PIP4K2C	-2.1
MyList_SUB1_MCODE_3	GO Biological Processes	19	GO:0140352	export from cell	19_GO:0051179 localization	-3.9	15	7.3	30293	474	17	4	24	10	3996|10890|23265|134957	LLGL1|RAB10|EXOC7|STXBP5	-2.1
MyList_SUB1_MCODE_3	GO Biological Processes	19	GO:0048812	neuron projection morphogenesis	19_GO:0032502 developmental process	-3.9	15	7.2	30293	484	17	4	24	10	3996|6091|8826|10890	LLGL1|ROBO1|IQGAP1|RAB10	-2
MyList_SUB1_MCODE_3	GO Biological Processes	19	GO:0120039	plasma membrane bounded cell projection morphogenesis	19_GO:0032502 developmental process	-3.9	15	7.2	30293	489	17	4	24	10	3996|6091|8826|10890	LLGL1|ROBO1|IQGAP1|RAB10	-2
MyList_SUB1_MCODE_3	GO Biological Processes	19	GO:0048858	cell projection morphogenesis	19_GO:0032502 developmental process	-3.9	14	7.1	30293	494	17	4	24	10	3996|6091|8826|10890	LLGL1|ROBO1|IQGAP1|RAB10	-2
MyList_SUB1_MCODE_3	Reactome Gene Sets	6	R-HSA-9013149	RAC1 GTPase cycle		-3.8	29	9	30293	185	17	3	18	9.2	3895|8826|10298	KTN1|IQGAP1|PAK4	-2
MyList_SUB1_MCODE_3	GO Biological Processes	19	GO:0001667	ameboidal-type cell migration	19_GO:0009987 cellular process	-3.8	27	8.7	30293	196	17	3	18	9.2	6091|8394|8826	ROBO1|PIP5K1A|IQGAP1	-1.9
MyList_SUB1_MCODE_3	GO Biological Processes	19	GO:0046474	glycerophospholipid biosynthetic process	19_GO:0008152 metabolic process	-3.8	27	8.7	30293	199	17	3	18	9.2	8394|8396|79837	PIP5K1A|PIP4K2B|PIP4K2C	-1.9
MyList_SUB1_MCODE_3	GO Biological Processes	19	GO:0046903	secretion	19_GO:0051179 localization	-3.7	13	6.9	30293	529	17	4	24	10	3996|10890|23265|134957	LLGL1|RAB10|EXOC7|STXBP5	-1.9
MyList_SUB1_MCODE_3	GO Biological Processes	19	GO:0098609	cell-cell adhesion	19_GO:0009987 cellular process	-3.7	13	6.8	30293	541	17	4	24	10	1500|6091|10298|10890	CTNND1|ROBO1|PAK4|RAB10	-1.9
MyList_SUB1_MCODE_3	Reactome Gene Sets	6	R-HSA-1483257	Phospholipid metabolism		-3.7	25	8.4	30293	212	17	3	18	9.2	8394|8396|79837	PIP5K1A|PIP4K2B|PIP4K2C	-1.9
MyList_SUB1_MCODE_3	GO Biological Processes	19	GO:0045017	glycerolipid biosynthetic process	19_GO:0008152 metabolic process	-3.6	24	8.2	30293	220	17	3	18	9.2	8394|8396|79837	PIP5K1A|PIP4K2B|PIP4K2C	-1.8
MyList_SUB1_MCODE_3	GO Biological Processes	19	GO:0008654	phospholipid biosynthetic process	19_GO:0008152 metabolic process	-3.5	22	7.9	30293	239	17	3	18	9.2	8394|8396|79837	PIP5K1A|PIP4K2B|PIP4K2C	-1.7
MyList_SUB1_MCODE_3	GO Biological Processes	19	GO:0032989	cellular anatomical entity morphogenesis	19_GO:0032502 developmental process	-3.5	12	6.3	30293	605	17	4	24	10	3996|6091|8826|10890	LLGL1|ROBO1|IQGAP1|RAB10	-1.7
MyList_SUB1_MCODE_3	Reactome Gene Sets	6	R-HSA-1257604	PIP3 activates AKT signaling		-3.4	20	7.4	30293	268	17	3	18	9.2	8394|8396|79837	PIP5K1A|PIP4K2B|PIP4K2C	-1.6
MyList_SUB1_MCODE_3	GO Biological Processes	19	GO:0043408	regulation of MAPK cascade	19_GO:0050896 response to stimulus	-3.4	11	6	30293	669	17	4	24	10	5608|6091|8826|10298	MAP2K6|ROBO1|IQGAP1|PAK4	-1.6
MyList_SUB1_MCODE_3	GO Biological Processes	19	GO:0000902	cell morphogenesis	19_GO:0032502 developmental process	-3.3	10	5.9	30293	680	17	4	24	10	3996|6091|8826|10890	LLGL1|ROBO1|IQGAP1|RAB10	-1.6
MyList_SUB1_MCODE_3	GO Biological Processes	19	GO:0006650	glycerophospholipid metabolic process	19_GO:0008152 metabolic process	-3.3	18	7.1	30293	290	17	3	18	9.2	8394|8396|79837	PIP5K1A|PIP4K2B|PIP4K2C	-1.5
MyList_SUB1_MCODE_3	Reactome Gene Sets	6	R-HSA-9006925	Intracellular signaling by second messengers		-3.2	17	6.8	30293	310	17	3	18	9.2	8394|8396|79837	PIP5K1A|PIP4K2B|PIP4K2C	-1.5
MyList_SUB1_MCODE_3	GO Biological Processes	19	GO:0010506	regulation of autophagy	19_GO:0008152 metabolic process	-3	15	6.3	30293	355	17	3	18	9.2	8396|23265|79837	PIP4K2B|EXOC7|PIP4K2C	-1.3
MyList_SUB1_MCODE_3	GO Biological Processes	19	GO:0046486	glycerolipid metabolic process	19_GO:0008152 metabolic process	-3	15	6.3	30293	355	17	3	18	9.2	8394|8396|79837	PIP5K1A|PIP4K2B|PIP4K2C	-1.3
MyList_SUB1_MCODE_3	GO Biological Processes	19	GO:0006644	phospholipid metabolic process	19_GO:0008152 metabolic process	-3	15	6.3	30293	360	17	3	18	9.2	8394|8396|79837	PIP5K1A|PIP4K2B|PIP4K2C	-1.3
MyList_SUB1_MCODE_3	Reactome Gene Sets	6	R-HSA-3700989	Transcriptional Regulation by TP53		-3	15	6.2	30293	362	17	3	18	9.2	5608|8396|79837	MAP2K6|PIP4K2B|PIP4K2C	-1.3
MyList_SUB1_MCODE_3	GO Biological Processes	19	GO:0007409	axonogenesis	19_GO:0032502 developmental process	-3	15	6.2	30293	366	17	3	18	9.2	3996|6091|10890	LLGL1|ROBO1|RAB10	-1.3
MyList_SUB1_MCODE_3	GO Biological Processes	19	GO:0061564	axon development	19_GO:0032502 developmental process	-2.8	13	5.7	30293	421	17	3	18	9.2	3996|6091|10890	LLGL1|ROBO1|RAB10	-1.2
MyList_SUB1_MCODE_3	WikiPathways	27	WP3888	VEGFA VEGFR2 signaling		-2.8	12	5.6	30293	432	17	3	18	9.2	1500|5608|8826	CTNND1|MAP2K6|IQGAP1	-1.1
MyList_SUB1_MCODE_3	GO Biological Processes	19	GO:0048667	cell morphogenesis involved in neuron differentiation	19_GO:0032502 developmental process	-2.7	12	5.6	30293	440	17	3	18	9.2	3996|6091|10890	LLGL1|ROBO1|RAB10	-1.1
MyList_SUB1_MCODE_3	Reactome Gene Sets	6	R-HSA-9012999	RHO GTPase cycle		-2.7	12	5.5	30293	449	17	3	18	9.2	3895|8826|10298	KTN1|IQGAP1|PAK4	-1.1
MyList_SUB1_MCODE_3	GO Biological Processes	19	GO:0043410	positive regulation of MAPK cascade	19_GO:0048518 positive regulation of biological process	-2.7	11	5.3	30293	474	17	3	18	9.2	5608|6091|8826	MAP2K6|ROBO1|IQGAP1	-1
MyList_SUB1_MCODE_3	GO Biological Processes	19	GO:0051301	cell division	19_GO:0009987 cellular process	-2.6	10	5.1	30293	516	17	3	18	9.2	8826|10890|23265	IQGAP1|RAB10|EXOC7	-0.97
MyList_SUB1_MCODE_3	GO Biological Processes	19	GO:0030036	actin cytoskeleton organization	19_GO:0009987 cellular process	-2.5	9.9	4.9	30293	542	17	3	18	9.2	3996|8394|8826	LLGL1|PIP5K1A|IQGAP1	-0.92
MyList_SUB1_MCODE_3	GO Biological Processes	19	GO:0090407	organophosphate biosynthetic process	19_GO:0008152 metabolic process	-2.5	9.8	4.9	30293	545	17	3	18	9.2	8394|8396|79837	PIP5K1A|PIP4K2B|PIP4K2C	-0.92
MyList_SUB1_MCODE_3	GO Biological Processes	19	GO:0051668	localization within membrane	19_GO:0051179 localization	-2.5	9.6	4.9	30293	557	17	3	18	9.2	3996|8394|10890	LLGL1|PIP5K1A|RAB10	-0.9
MyList_SUB1_MCODE_3	GO Biological Processes	19	GO:1903530	regulation of secretion by cell	19_GO:0051179 localization	-2.4	9.4	4.8	30293	567	17	3	18	9.2	3996|5608|134957	LLGL1|MAP2K6|STXBP5	-0.88
MyList_SUB1_MCODE_3	GO Biological Processes	19	GO:0001934	positive regulation of protein phosphorylation	19_GO:0048518 positive regulation of biological process	-2.4	9.2	4.7	30293	582	17	3	18	9.2	5608|6091|8826	MAP2K6|ROBO1|IQGAP1	-0.85
MyList_SUB1_MCODE_3	GO Biological Processes	19	GO:0008610	lipid biosynthetic process	19_GO:0008152 metabolic process	-2.4	9	4.7	30293	594	17	3	18	9.2	8394|8396|79837	PIP5K1A|PIP4K2B|PIP4K2C	-0.83
MyList_SUB1_MCODE_3	GO Biological Processes	19	GO:0030029	actin filament-based process	19_GO:0009987 cellular process	-2.3	8.7	4.6	30293	612	17	3	18	9.2	3996|8394|8826	LLGL1|PIP5K1A|IQGAP1	-0.8
MyList_SUB1_MCODE_3	GO Biological Processes	19	GO:0051046	regulation of secretion	19_GO:0051179 localization	-2.3	8.6	4.5	30293	621	17	3	18	9.2	3996|5608|134957	LLGL1|MAP2K6|STXBP5	-0.79
MyList_SUB1_MCODE_3	GO Biological Processes	19	GO:0042327	positive regulation of phosphorylation	19_GO:0048518 positive regulation of biological process	-2.3	8.5	4.5	30293	627	17	3	18	9.2	5608|6091|8826	MAP2K6|ROBO1|IQGAP1	-0.78
MyList_SUB1_MCODE_3	GO Biological Processes	19	GO:0030855	epithelial cell differentiation	19_GO:0032502 developmental process	-2.3	8.5	4.5	30293	630	17	3	18	9.2	8394|8826|10890	PIP5K1A|IQGAP1|RAB10	-0.78
MyList_SUB1_MCODE_3	GO Biological Processes	19	GO:0010562	positive regulation of phosphorus metabolic process	19_GO:0048518 positive regulation of biological process	-2.2	7.6	4.2	30293	704	17	3	18	9.2	5608|6091|8826	MAP2K6|ROBO1|IQGAP1	-0.69
MyList_SUB1_MCODE_3	GO Biological Processes	19	GO:0045937	positive regulation of phosphate metabolic process	19_GO:0048518 positive regulation of biological process	-2.2	7.6	4.2	30293	704	17	3	18	9.2	5608|6091|8826	MAP2K6|ROBO1|IQGAP1	-0.69
MyList_SUB1_MCODE_3	Reactome Gene Sets	6	R-HSA-194315	Signaling by Rho GTPases		-2.2	7.6	4.2	30293	706	17	3	18	9.2	3895|8826|10298	KTN1|IQGAP1|PAK4	-0.68
MyList_SUB1_MCODE_3	Reactome Gene Sets	6	R-HSA-9716542	Signaling by Rho GTPases, Miro GTPases and RHOBTB3		-2.1	7.4	4.1	30293	722	17	3	18	9.2	3895|8826|10298	KTN1|IQGAP1|PAK4	-0.66
MyList_SUB1_MCODE_3	Reactome Gene Sets	6	R-HSA-556833	Metabolism of lipids		-2.1	7.2	4	30293	746	17	3	18	9.2	8394|8396|79837	PIP5K1A|PIP4K2B|PIP4K2C	-0.63
MyList_SUB1_MCODE_3	GO Biological Processes	19	GO:0031329	regulation of cellular catabolic process	19_GO:0008152 metabolic process	-2	6.8	3.9	30293	783	17	3	18	9.2	8396|23265|79837	PIP4K2B|EXOC7|PIP4K2C	-0.59
MyList_SUB1_MCODE_3	GO Biological Processes	19	GO:0031401	positive regulation of protein modification process	19_GO:0048518 positive regulation of biological process	-2	6.8	3.9	30293	788	17	3	18	9.2	5608|6091|8826	MAP2K6|ROBO1|IQGAP1	-0.59
MyList_SUB1_MCODE_4	Reactome Gene Sets	6	R-HSA-72163	mRNA Splicing - Major Pathway		-8.7	150	24	30293	207	4	4	100	22	6626|22826|51729|65109	SNRPA|DNAJC8|WBP11|UPF3B	-6
MyList_SUB1_MCODE_4	Reactome Gene Sets	6	R-HSA-72172	mRNA Splicing		-8.6	140	24	30293	215	4	4	100	22	6626|22826|51729|65109	SNRPA|DNAJC8|WBP11|UPF3B	-6
MyList_SUB1_MCODE_4	Reactome Gene Sets	6	R-HSA-72203	Processing of Capped Intron-Containing Pre-mRNA		-8.1	110	21	30293	285	4	4	100	22	6626|22826|51729|65109	SNRPA|DNAJC8|WBP11|UPF3B	-5.5
MyList_SUB1_MCODE_4	Reactome Gene Sets	6	R-HSA-8953854	Metabolism of RNA		-6.5	42	13	30293	726	4	4	100	22	6626|22826|51729|65109	SNRPA|DNAJC8|WBP11|UPF3B	-4.2
MyList_SUB1_MCODE_4	CORUM	33	CORUM:351	Spliceosome		-6.4	160	22	30293	141	4	3	75	22	6626|22826|51729	SNRPA|DNAJC8|WBP11	-4.1
MyList_SUB1_MCODE_4	GO Biological Processes	19	GO:0016071	mRNA metabolic process	19_GO:0008152 metabolic process	-4.4	35	10	30293	648	4	3	75	22	6626|51729|65109	SNRPA|WBP11|UPF3B	-2.5

## Sheet: Protein complex analysis
Protein complex analysis of RID-fatty-acylated proteins by Metascape.
Cluster	Score	Type	Gene	Symbol	Network
4	3.22222	Clustered	55752	SEPTIN11	MyList_SUB1
4	3.22222	Clustered	151011	SEPTIN10	MyList_SUB1
4	3.22222	Seed	23580	CDC42EP4	MyList_SUB1
4	3.22222	Clustered	23157	SEPTIN6	MyList_SUB1
4	3.22222	Clustered	23176	SEPTIN8	MyList_SUB1
4	3.22222	Clustered	10801	SEPTIN9	MyList_SUB1
4	3.22222	Clustered	90850	ZNF598	MyList_SUB1
4	3.22222	Clustered	989	SEPTIN7	MyList_SUB1
4	3.22222	Clustered	54443	ANLN	MyList_SUB1
1	2	Clustered	55379	LRRC59	MyList_SUB1
1	2	Clustered	9497	SLC4A7	MyList_SUB1
1	2	Clustered	392	ARHGAP1	MyList_SUB1
1	2	Clustered	23142	DCUN1D4	MyList_SUB1
1	2	Clustered	8451	CUL4A	MyList_SUB1
1	2	Seed	6745	SSR1	MyList_SUB1
1	2	Clustered	56704	JPH1	MyList_SUB1
1	2	Clustered	9040	UBE2M	MyList_SUB1
1	2	Clustered	23190	UBXN4	MyList_SUB1
1	2	Clustered	682	BSG	MyList_SUB1
1	2	Clustered	81839	VANGL1	MyList_SUB1
1	2	Clustered	4853	NOTCH2	MyList_SUB1
1	2	Clustered	9043	SPAG9	MyList_SUB1
1	2	Clustered	5606	MAP2K3	MyList_SUB1
1	2	Clustered	84259	DCUN1D5	MyList_SUB1
1	2	Clustered	5608	MAP2K6	MyList_SUB1
1	2	Clustered	50813	COPS7A	MyList_SUB1
5	1.83333	Seed	79171	RBM42	MyList_SUB1
5	1.83333	Clustered	51729	WBP11	MyList_SUB1
5	1.83333	Clustered	6626	SNRPA	MyList_SUB1
5	1.83333	Clustered	65109	UPF3B	MyList_SUB1
5	1.83333	Clustered	10285	SMNDC1	MyList_SUB1
5	1.83333	Clustered	22826	DNAJC8	MyList_SUB1
7	1.8	Clustered	6734	SRPRA	MyList_SUB1
7	1.8	Seed	57003	CCDC47	MyList_SUB1
7	1.8	Clustered	64215	DNAJC1	MyList_SUB1
7	1.8	Clustered	4082	MARCKS	MyList_SUB1
7	1.8	Clustered	65992	DDRGK1	MyList_SUB1
2	1.58333	Clustered	115548	FCHO2	MyList_SUB1
2	1.58333	Clustered	1123	CHN1	MyList_SUB1
2	1.58333	Clustered	284119	CAVIN1	MyList_SUB1
2	1.58333	Clustered	8496	PPFIBP1	MyList_SUB1
2	1.58333	Clustered	10890	RAB10	MyList_SUB1
2	1.58333	Clustered	8500	PPFIA1	MyList_SUB1
2	1.58333	Clustered	390	RND3	MyList_SUB1
2	1.58333	Clustered	4643	MYO1E	MyList_SUB1
2	1.58333	Clustered	2909	ARHGAP35	MyList_SUB1
2	1.58333	Clustered	10928	RALBP1	MyList_SUB1
2	1.58333	Clustered	752	FMNL1	MyList_SUB1
3	1.5	Clustered	4140	MARK3	MyList_SUB1
3	1.5	Clustered	23	ABCF1	MyList_SUB1
3	1.5	Clustered	6249	CLIP1	MyList_SUB1
3	1.5	Clustered	8826	IQGAP1	MyList_SUB1
3	1.5	Clustered	8976	WASL	MyList_SUB1
3	1.5	Clustered	1894	ECT2	MyList_SUB1
3	1.5	Clustered	3796	KIF2A	MyList_SUB1
3	1.5	Clustered	7456	WIPF1	MyList_SUB1
3	1.5	Clustered	1729	DIAPH1	MyList_SUB1
3	1.5	Clustered	10409	BASP1	MyList_SUB1
6	1	Clustered	7525	YES1	MyList_SUB1
6	1	Clustered	10618	TGOLN2	MyList_SUB1
6	1	Clustered	9590	AKAP12	MyList_SUB1
6	1	Clustered	1829	DSG2	MyList_SUB1
6	1	Clustered	9493	KIF23	MyList_SUB1
6	1	Clustered	558	AXL	MyList_SUB1
