# Supplementary material for: Chemical Proteomics Reveals Nε-Fatty-Acylation of Septins by Rho Inactivation Domain (RID) of the Vibrio MARTX Toxin to Alter Septin Localization and Organization
Source: Mol Cell Proteomics. 2024 Feb 2;23(3):100730. doi: 10.1016/j.mcpro.2024.100730 (PMC10924143; doi:10.1016/j.mcpro.2024.100730)
Supplement: Supplemental Table S3 [file mmc3.xlsx]

## Sheet: Table S3
Table S3. Comparison of RID and IcsB substrates.
S3A. Protein list comparison
S3B. Bioinformatics analysis of IcsB substrates

## Sheet: S3A Protein list comparison
Gene list from RID-proteomics for bioinformatics analysis	Gene list from IcsB-proteomics for bioinformatics analysis
Gene name	Gene name
PDAP1	SEPT7
RAB11FIP1	MARCKSL1
CDV3	RAC1
SRGAP2	RHOA
MAP2K6	RAB35
MORF4L2	BASP1
COBL	KRAS
PIN4	MARCKS
DNAJC8	RRAS
BTF3	AHNAK
PAK4	RAP1B
UBE2S	RHOG
HMGA1	RAB11B
PTRF	RAB13
RSU1	RAB22A
TMEM237	RAB34
RND3	YKT6
CDC42EP4	VAMP8
OTUD7B	CNP
DCUN1D5	RALB
CHMP5	RAB8A
AHNAK	RAB23
WIBG	CHMP5
ARHGAP17	RALA
WASL	GNG12
EXOC7	RHOC
MARK3	HRAS
CLIP1	RAB11A
BSG	C9orf78
ZC3H15	S100A13
SH3GL1	RAB5B
ARPP19	CHMP4B
SETD3	AHNAK2
CCDC47	RFTN1
SEPT11	FKBP11
FKBP11	VAMP3
SEPT7	SEC22B
BAIAP2L1	BNIP1
SEPT6	GIPC1
FCHO2	RHEB
ROBO1	PTRF
PAWR	EPB41L1
S100A13	FKBP8
SEPT10	EPB41L2
SERF2	RAC2
SSR1	EPS8L2
EIF1AX;EIF1AY	RAP1A
SEPT9	RHOF
LMO7	TRIP10
SRP14	SEPT11
SH2D4A	CDC42
NOTCH2	RAB9A
DAB2	WASL
CCDC50	DSG2
BMP2K	CDCP1
DNAJC9	SEPT2
ALCAM	SEPT9
MARK2	CD44
PPFIBP1	RAB6B
AKAP12	FNBP1L
ARHGAP1	RAB6A
SPAG1	RAB39A
NPTN
ABCF2
FMNL1
MPZL1
NHS
MARCKS
CTNNA1
C8orf33
CCDC86
RAI14
SZRD1
KIF2C
CXorf56
BASP1
LPP
SUB1
LRRC40
MAGED2
CAST
TACSTD2
AGAP1
RACGAP1
PPFIA1
SNRPA
ABCF1
ARHGEF1
TMA7;hCG_2014768
LRRC47
FEN1
DHX29
CTNND1
EPHA2
ARHGAP35
ADAM9
EPB41L2
NDC80
PHACTR4
IKBIP
SARNP
UBXN4
SMNDC1
PTPN13
SLC9A3R1
PLCL2
UPF3B
ANLN
DCUN1D4
ATP2B1
FRG1
PLEKHA5
DIAPH3
LLGL1
BZW1
SRPR
DNAJC1
SNAP23
TBC1D10B
CCDC124
MOB1A;MOB1B
BZW2
EIF2S2
MARCKSL1
EIF2A
ITGB1
PACSIN2
SEPT8
ARFGAP3
CSNK1G3
ARMCX2
TGOLN2
AXL
ENSA
ARL4A
MAP4
TBL2
DSG2
DTD1
SLC7A5
RALBP1
RAB12
GNL3L
KIF23
ZNF598
PCDH7
MICALL1
RBM42
AHNAK2
WBP11
AFAP1
SLC3A2
TCEB3
KIAA1522
DDRGK1
CLASP2
NOMO2;NOMO3
CALD1
LRRC59
RP2
RALA
PPP2R5D
STXBP5
PKN2
CSRP1
NUCKS1
DDX18
JPH1
IMMT
ANTXR1
MTO1
UBE2M
SPECC1
WIPF1
RAB10
IQGAP1
VRK1
KTN1
SHOC2
RFC1
SH3PXD2B
UNC13D
PACSIN3
PIP4K2B
VANGL1
TWF2
DIAPH1
CSRP2
HAUS8
C1orf174
C19orf43
PMAIP1
SLC16A1
YES1
CUL4A
NPR3
RAPGEF6
KATNA1
SLC4A7
SPG20
MPG
ECT2
THYN1
MAP2K3
RFTN1
COPS7A
SNF8
ZMAT2
MYO1E
KIF2A
CEP44
ATP2B4
TMEM9;TMEM9B
CHMP2B
EPB41L1
EPS8
FEZ2
SLC26A6
CHN1
PICALM
CDK17
RABGEF1
PIP5K1A
ABCB1
PALLD
HMHA1
NSRP1
NCOA7
MAP4K4
PIP4K2C
DDX60
MPP6
SPAG9
KIAA1143
SPIN1
ZDHHC5
CDC27
APOL2
GOLGA2
BCAS3
MAPKAP1

## Sheet: S3B Analysis of IcsB substrates
GO enrichment analysis of IcsB-fatty-acylated proteins.
Category	Term	Count	%	PValue	Genes	List Total	Pop Hits	Pop Total	Fold Enrichment	Bonferroni	Benjamini	FDR
GOTERM_CC_DIRECT	GO:0070062~extracellular exosome	42	67.7419	9.59369e-26	RALA, RAB5B, RALB, AHNAK, CNP, WASL, RAB22A, RAP1B, CDC42, RAP1A, RRAS, BASP1, EPB41L2, RAC2, EPS8L2, RAC1, RAB6A, RAB8A, MARCKSL1, SEPTIN2, RFTN1, RHOG, RHOF, RHOC, GNG12, RHOA, SEPTIN7, RAB11A, RAB11B, VAMP8, MARCKS, RHEB, GIPC1, RAB34, RAB35, RAB13, TRIP10, RAB9A, CHMP4B, DSG2, CD44, CHMP5	62	2219	20624	6.29612	1.8324e-23	1.8324e-23	1.34312e-23
GOTERM_CC_DIRECT	GO:0005886~plasma membrane	49	79.0323	7.53522e-18	WASL, FNBP1L, RAB22A, BASP1, RAC2, RAC1, HRAS, RAB8A, RHOG, RHOF, RHOC, RHOA, VAMP8, CDCP1, RAB35, CHMP4B, DSG2, CD44, CHMP5, VAMP3, RALA, RAB5B, RALB, AHNAK, CNP, RAP1B, CDC42, RAP1A, RRAS, EPB41L1, RAB23, EPB41L2, S100A13, EPS8L2, RAB6A, YKT6, MARCKSL1, CAVIN1, SEPTIN2, RFTN1, AHNAK2, RAB39A, GNG12, MARCKS, RHEB, RAB13, TRIP10, RAB9A, KRAS	62	5333	20624	3.05637	1.43923e-15	7.19613e-16	5.27465e-16
GOTERM_CC_DIRECT	GO:0030670~phagocytic vesicle membrane	11	17.7419	2.22151e-14	VAMP8, RAB23, RAB34, RAC2, RAB39A, RAB9A, SEC22B, RAB8A, RAB22A, VAMP3, RAB11B	62	77	20624	47.5207	4.24105e-12	1.41436e-12	1.03671e-12
GOTERM_CC_DIRECT	GO:0045335~phagocytic vesicle	10	16.129	5.28678e-13	CDC42, RAB23, RAB34, RAB39A, RAB9A, RAB8A, RAB22A, RAB11A, VAMP3, RAB11B	62	70	20624	47.5207	1.00979e-10	2.52444e-11	1.85037e-11
GOTERM_CC_DIRECT	GO:0005938~cell cortex	12	19.3548	4.43385e-12	MARCKS, SEPTIN2, GIPC1, EPB41L2, RHOG, RAC2, TRIP10, RAC1, RHOF, RHOC, FNBP1L, RHOA	62	179	20624	22.3002	8.46874e-10	1.69373e-10	1.24148e-10
GOTERM_CC_DIRECT	GO:0005829~cytosol	42	67.7419	7.30155e-11	AHNAK, WASL, C9ORF78, FNBP1L, RAP1B, CDC42, RAP1A, EPB41L1, RAB23, EPB41L2, S100A13, RAC2, EPS8L2, RAC1, RAB6A, HRAS, YKT6, RAB6B, RAB8A, CAVIN1, AHNAK2, RHOG, RAB39A, RHOF, RHOC, RHOA, SEPTIN7, RAB11A, RAB11B, VAMP8, RHEB, GIPC1, RAB35, RAB13, FKBP8, TRIP10, RAB9A, CHMP4B, KRAS, CD44, CHMP5, VAMP3	62	5593	20624	2.49796	1.3946e-08	2.32433e-09	1.70369e-09
GOTERM_CC_DIRECT	GO:0031410~cytoplasmic vesicle	13	20.9677	1.50296e-10	RHOG, RHOF, WASL, RHOC, FNBP1L, RHOA, RAB11A, GIPC1, RAB13, RAC2, RAC1, RAB6A, RAB6B	62	322	20624	13.4298	2.87065e-08	4.10093e-09	3.00592e-09
GOTERM_CC_DIRECT	GO:0005856~cytoskeleton	15	24.1935	5.42942e-10	MARCKSL1, RHOG, RHOF, RHOC, SEPTIN9, FNBP1L, RHOA, SEPTIN7, SEPTIN8, BASP1, EPB41L1, EPB41L2, TRIP10, RAC2, RAC1	62	549	20624	9.08867	1.03702e-07	1.29627e-08	9.50149e-09
GOTERM_CC_DIRECT	GO:0030667~secretory granule membrane	8	12.9032	2.05932e-08	VAMP8, RAB5B, RHOG, RAC1, RHOF, RAB6A, CD44, RHOA	62	102	20624	26.0898	3.93329e-06	4.37033e-07	3.20338e-07
GOTERM_CC_DIRECT	GO:0055038~recycling endosome membrane	8	12.9032	3.94822e-08	VAMP8, RAB13, RAB35, RAC1, RAB8A, RAB11A, VAMP3, RAB11B	62	112	20624	23.7604	7.54107e-06	7.5411e-07	5.5275e-07
PTM enrichment analysis of IcsB-fatty-acylated proteins.
Category	Term	Count	%	PValue	Genes	List Total	Pop Hits	Pop Total	Fold Enrichment	Bonferroni	Benjamini	FDR
UP_KW_PTM	KW-0636~Prenylation	31	50	3.38096e-42	RALA, RAB5B, RALB, CNP, RAB22A, RAP1B, CDC42, RAP1A, RRAS, RAB23, RAC2, RAC1, RAB6A, HRAS, YKT6, RAB6B, RAB8A, RHOG, RAB39A, RHOF, RHOC, GNG12, RHOA, RAB11A, RAB11B, RHEB, RAB34, RAB35, RAB13, RAB9A, KRAS	61	174	14111	41.2136	5.40953e-41	5.40953e-41	4.05715e-41
UP_KW_PTM	KW-0449~Lipoprotein	38	61.2903	6.86718e-29	RALA, RAB5B, RALB, CNP, RAB22A, RAP1B, CDC42, RAP1A, RRAS, BASP1, RAB23, RAC2, RAC1, RAB6A, HRAS, YKT6, RAB6B, RAB8A, MARCKSL1, RFTN1, RHOG, RAB39A, RHOF, RHOC, GNG12, RHOA, RAB11A, RAB11B, VAMP8, MARCKS, RHEB, RAB34, RAB35, RAB13, RAB9A, KRAS, DSG2, CHMP5	61	937	14111	9.38149	1.09875e-27	5.49374e-28	4.12031e-28
UP_KW_PTM	KW-0488~Methylation	28	45.1613	1.58538e-15	RALA, RALB, AHNAK, CNP, WASL, RAP1B, CDC42, RAP1A, RRAS, RAB23, RAC2, RAC1, RAB6A, HRAS, YKT6, RAB6B, RAB8A, RHOG, RAB39A, RHOF, RHOC, GNG12, RHOA, RAB11A, RAB11B, RHEB, RAB13, KRAS	61	1041	14111	6.22208	2.4869e-14	8.45537e-15	6.34153e-15
UP_KW_PTM	KW-0013~ADP-ribosylation	5	8.06452	0.00309817	RAP1B, RHOG, RAC2, RHOC, RHOA	61	142	14111	8.14535	0.0484354	0.0101963	0.00764724
UP_KW_PTM	KW-0597~Phosphoprotein	47	75.8065	0.00318635	RALA, RAB5B, AHNAK, CNP, WASL, C9ORF78, FNBP1L, RAP1B, CDC42, BASP1, EPB41L1, RAB23, EPB41L2, S100A13, EPS8L2, RAC1, RAB6A, YKT6, RAB6B, RAB8A, MARCKSL1, CAVIN1, SEPTIN2, RFTN1, AHNAK2, RHOG, GNG12, SEPTIN9, RHOA, SEPTIN7, SEPTIN8, VAMP8, MARCKS, CDCP1, RHEB, GIPC1, RAB34, RAB35, RAB13, FKBP8, TRIP10, RAB9A, CHMP4B, DSG2, SEC22B, CD44, CHMP5	61	8331	14111	1.30505	0.0497812	0.0101963	0.00764724
UP_KW_PTM	KW-0564~Palmitate	7	11.2903	0.00525597	RRAS, RFTN1, KRAS, DSG2, RAC1, HRAS, YKT6	61	378	14111	4.28385	0.0808604	0.0134617	0.0100963
UP_KW_PTM	KW-0007~Acetylation	25	40.3226	0.0058895	RAB5B, AHNAK, WASL, EPB41L1, EPB41L2, RAC2, RAB6A, HRAS, CAVIN1, SEPTIN2, AHNAK2, RHOF, GNG12, SEPTIN9, SEPTIN7, RAB11A, SEPTIN8, RAB11B, VAMP8, RAB34, RAB9A, CHMP4B, KRAS, SEC22B, VAMP3	61	3468	14111	1.66759	0.0901818	0.0134617	0.0100963
UP_KW_PTM	KW-0519~Myristate	4	6.45161	0.0520031	MARCKS, MARCKSL1, BASP1, RFTN1	61	198	14111	4.67329	0.574489	0.104006	0.0780046
PTM enrichment analysis of RID-fatty-acylated proteins.
Category	Term	Count	%	PValue	Genes	List Total	Pop Hits	Pop Total	Fold Enrichment	Bonferroni	Benjamini	FDR
UP_KW_PTM	KW-0597~Phosphoprotein	212	87.2428	3.3e-29	WIPF1, ZDHHC5, THYN1, ANTXR1, EPS8, GOLGA2, RABGEF1, BAIAP2L1, BSG, CDC27, PIP4K2B, PIP4K2C, TBC1D10B, EIF2A, AFAP1, UNC13D, SUB1, SARNP, FEZ2, CCDC86, LLGL1, EPHA2, ABCB1, DCUN1D5, MAPKAP1, TWF2, AGAP1, COPS7A, IQGAP1, ARPP19, TGOLN2, RAB11FIP1, RACGAP1, EPB41L1, EPB41L2, S100A13, SSR1, PIP5K1A, STXBP5, MAP4, CDK17, BTF3, YES1, UPF3B, SPART, VANGL1, ANLN, PPFIBP1, TBL2, MAGED2, DHX29, TMEM9B, FE…	231	8394	14204	1.55298	4.62e-28	4.62e-28	3.63e-28
UP_KW_PTM	KW-0007~Acetylation	100	41.1523	5.84e-10	TRIR, CTNND1, BZW2, BZW1, RABGEF1, PIP4K2B, PIP4K2C, EIF2A, CAST, MAP2K3, CSNK1G3, RALBP1, AFAP1, LMO7, WBP11, SARNP, SUB1, SNRPA, RAI14, LRRC59, MAPKAP1, TWF2, AGAP1, COPS7A, IQGAP1, ARPP19, LPP, ZMAT2, RACGAP1, EPB41L1, EPB41L2, PACSIN2, MAP4, RSU1, ECT2, MAP2K6, PYM1, HMGA1, EIF2S2, NDC80, SPART, MOB1B, ANLN, DIAPH1, MOB1A, PPFIBP1, DAB2, UBE2S, CHMP2B, MAGED2, C8ORF33, UBE2M, PICALM, ITGB1, F…	231	3501	14204	1.75633	8.18e-09	4.09e-09	3.21e-09
UP_KW_PTM	KW-1017~Isopeptide bond	48	19.7531	0.00119499	ITGB1, AHNAK, CTNND1, DCUN1D4, SLC3A2, BZW1, LPP, AKAP12, CSRP2, RACGAP1, ZMAT2, CSRP1, DDRGK1, CALD1, BASP1, EPB41L2, FCHO2, CTNNA1, SPIN1, PIP5K1A, MAP4, ECT2, CAST, BCAS3, CAVIN1, RFC1, EIF1AY, AHNAK2, PLEKHA5, HMGA1, PDAP1, VRK1, KIF23, LMO7, WBP11, EIF2S2, CUL4A, SPART, RAB10, SLC7A5, ANLN, PPFIBP1, GNL3L, TBL2, SUB1, NSRP1, MPHOSPH6, PICALM	231	1864	14204	1.58341	0.0166005	0.00525221	0.00412674
UP_KW_PTM	KW-0832~Ubl conjugation	63	25.9259	0.00150063	ITGB1, SETD3, CTNND1, BZW1, ROBO1, EPS8, AKAP12, RABGEF1, CSRP2, CSRP1, BASP1, SPIN1, PIP4K2B, CAST, BCAS3, RFC1, EIF1AY, VRK1, KIF23, LMO7, WBP11, SLC7A5, SUB1, KIF2C, NSRP1, EPHA2, CHMP5, NOTCH2, AHNAK, DCUN1D4, SLC3A2, LPP, ZMAT2, RACGAP1, CALD1, DDRGK1, KATNA1, EPB41L2, FCHO2, CTNNA1, PIP5K1A, MAP4, ECT2, PAK4, CAVIN1, AHNAK2, PLEKHA5, HMGA1, PDAP1, EIF2S2, CUL4A, RAB10, SPART, ANLN, PPFIBP1,…	231	2676	14204	1.44762	0.0208051	0.00525221	0.00412674
UP_KW_PTM	KW-0519~Myristate	10	4.11523	0.0060595	AKAP12, SPECC1, FMNL1, MARCKS, MARCKSL1, ARL4A, YES1, RP2, BASP1, RFTN1	231	204	14204	3.01418	0.0815713	0.0169666	0.0133309
PANTHER protein class enrichment analysis of IcsB-fatty-acylated proteins.
Analysis Type:	PANTHER Overrepresentation Test (Released 20231017)
Annotation Version and Release Date:	PANTHER version 18.0 Released 2023-08-01
Analyzed List:	Client Text Box Input (Homo sapiens)
Reference List:	Homo sapiens (all genes in database)
Test Type:	FISHER
Correction:	FDR
PANTHER Protein Class	Homo sapiens - REFLIST (20592)	Client Text Box Input (62)	Client Text Box Input (expected)	Client Text Box Input (over/under)	Client Text Box Input (fold Enrichment)	Client Text Box Input (raw P-value)	Client Text Box Input (FDR)
small GTPase (PC00208)	126	26	0.38	+	68.53	6.15e-40	1.21e-37
G-protein (PC00020)	193	27	0.58	+	46.46	2.16e-37	2.11e-35
non-motor actin binding protein (PC00165)	87	4	0.26	+	15.27	0.000162	0.00793
protein-binding activity modulator (PC00095)	803	27	2.42	+	11.17	9.93e-22	6.49e-20
cytoskeletal protein (PC00085)	637	8	1.92	+	4.17	0.000662	0.026
