# Supplementary material for: Chemical Proteomics Reveals Nε-Fatty-Acylation of Septins by Rho Inactivation Domain (RID) of the Vibrio MARTX Toxin to Alter Septin Localization and Organization
Source: Mol Cell Proteomics. 2024 Feb 2;23(3):100730. doi: 10.1016/j.mcpro.2024.100730 (PMC10924143; doi:10.1016/j.mcpro.2024.100730)
Supplement: Supplemental Table S4 [file mmc4.xlsx]

## Sheet: Unfiltered unprocessed data
Table S4. Affinity-purification and mass spectrometry analysis of SEPT6 interacting proteins.
Protein IDs	Majority protein IDs	Peptide counts (all)	Peptide counts (razor+unique)	Peptide counts (unique)	Protein names	Gene names	Fasta headers	Number of proteins	Peptides	Razor + unique peptides	Unique peptides	Peptides CA-SEPT6-WT-12	Peptides CA-SEPT6-WT-4	Peptides CA-SEPT6-WT-8	Peptides GFP-1	Peptides GFP-5	Peptides GFP-9	Peptides SEPT6-4KR-11	Peptides SEPT6-4KR-3	Peptides SEPT6-4KR-7	Peptides SEPT6-WT-10	Peptides SEPT6-WT-2	Peptides SEPT6-WT-6	Razor + unique peptides CA-SEPT6-WT-12	Razor + unique peptides CA-SEPT6-WT-4	Razor + unique peptides CA-SEPT6-WT-8	Razor + unique peptides GFP-1	Razor + unique peptides GFP-5	Razor + unique peptides GFP-9	Razor + unique peptides SEPT6-4KR-11	Razor + unique peptides SEPT6-4KR-3	Razor + unique peptides SEPT6-4KR-7	Razor + unique peptides SEPT6-WT-10	Razor + unique peptides SEPT6-WT-2	Razor + unique peptides SEPT6-WT-6	Unique peptides CA-SEPT6-WT-12	Unique peptides CA-SEPT6-WT-4	Unique peptides CA-SEPT6-WT-8	Unique peptides GFP-1	Unique peptides GFP-5	Unique peptides GFP-9	Unique peptides SEPT6-4KR-11	Unique peptides SEPT6-4KR-3	Unique peptides SEPT6-4KR-7	Unique peptides SEPT6-WT-10	Unique peptides SEPT6-WT-2	Unique peptides SEPT6-WT-6	Sequence coverage [%]	Unique + razor sequence coverage [%]
O00203;Q13367	O00203	8;1	8;1	8;1	AP-3 complex subunit beta-1	AP3B1	>sp|O00203|AP3B1_HUMAN AP-3 complex subunit beta-1 OS=Homo sapiens (Human) OX=9606 GN=AP3B1 PE=1 SV=3	2	8	8	8	3	2	1	2	1	1	6	4	5	5	5	5	3	2	1	2	1	1	6	4	5	5	5	5	3	2	1	2	1	1	6	4	5	5	5	5	8.3	8.3
O76039	O76039	2	2	2	Cyclin-dependent kinase-like 5	CDKL5	>sp|O76039|CDKL5_HUMAN Cyclin-dependent kinase-like 5 OS=Homo sapiens (Human) OX=9606 GN=CDKL5 PE=1 SV=2	1	2	2	2	1	0	1	0	0	0	0	1	1	2	2	2	1	0	1	0	0	0	0	1	1	2	2	2	1	0	1	0	0	0	0	1	1	2	2	2	2.4	2.4
P00441	P00441	3	3	3	Superoxide dismutase [Cu-Zn]	SOD1	>sp|P00441|SODC_HUMAN Superoxide dismutase [Cu-Zn] OS=Homo sapiens (Human) OX=9606 GN=SOD1 PE=1 SV=2	1	3	3	3	1	1	1	0	1	1	3	1	2	3	3	2	1	1	1	0	1	1	3	1	2	3	3	2	1	1	1	0	1	1	3	1	2	3	3	2	53.9	53.9
P63000;P15153;P60763	P63000;P15153;P60763	2;2;1	2;2;1	2;2;1	Ras-related C3 botulinum toxin substrate 1;Ras-related C3 botulinum toxin substrate 2;Ras-related C3 botulinum toxin substrate 3	RAC1;RAC2;RAC3	>sp|P63000|RAC1_HUMAN Ras-related C3 botulinum toxin substrate 1 OS=Homo sapiens (Human) OX=9606 GN=RAC1 PE=1 SV=1;>sp|P15153|RAC2_HUMAN Ras-related C3 botulinum toxin substrate 2 OS=Homo sapiens (Human) OX=9606 GN=RAC2 PE=1 SV=1;>sp|P60763|RAC3_HUMAN Ras-	3	2	2	2	1	1	1	1	1	1	2	2	2	2	2	2	1	1	1	1	1	1	2	2	2	2	2	2	1	1	1	1	1	1	2	2	2	2	2	2	11.5	11.5
P49189	P49189	7	7	7	4-trimethylaminobutyraldehyde dehydrogenase	ALDH9A1	>sp|P49189|AL9A1_HUMAN 4-trimethylaminobutyraldehyde dehydrogenase OS=Homo sapiens (Human) OX=9606 GN=ALDH9A1 PE=1 SV=3	1	7	7	7	1	1	1	2	2	2	3	3	3	2	2	2	1	1	1	2	2	2	3	3	3	2	2	2	1	1	1	2	2	2	3	3	3	2	2	2	19.4	19.4
Q07866;Q9H0B6;Q9NSK0	Q07866;Q9H0B6	3;2;1	3;2;1	3;2;1	Kinesin light chain 1;Kinesin light chain 2	KLC1;KLC2	>sp|Q07866|KLC1_HUMAN Kinesin light chain 1 OS=Homo sapiens (Human) OX=9606 GN=KLC1 PE=1 SV=2;>sp|Q9H0B6|KLC2_HUMAN Kinesin light chain 2 OS=Homo sapiens (Human) OX=9606 GN=KLC2 PE=1 SV=1	3	3	3	3	2	0	1	1	1	0	1	1	2	2	2	3	2	0	1	1	1	0	1	1	2	2	2	3	2	0	1	1	1	0	1	1	2	2	2	3	6.3	6.3
Q14738	Q14738	2	2	1	Serine/threonine-protein phosphatase 2A 56 kDa regulatory subunit delta isoform	PPP2R5D	>sp|Q14738|2A5D_HUMAN Serine/threonine-protein phosphatase 2A 56 kDa regulatory subunit delta isoform OS=Homo sapiens (Human) OX=9606 GN=PPP2R5D PE=1 SV=1	1	2	2	1	1	1	0	1	0	0	2	2	2	2	2	2	1	1	0	1	0	0	2	2	2	2	2	2	0	0	0	1	0	0	1	1	1	1	1	1	3.7	3.7
Q5VUJ6	Q5VUJ6	5	5	5	Leucine-rich repeat and calponin homology domain-containing protein 2	LRCH2	>sp|Q5VUJ6|LRCH2_HUMAN Leucine-rich repeat and calponin homology domain-containing protein 2 OS=Homo sapiens (Human) OX=9606 GN=LRCH2 PE=1 SV=2	1	5	5	5	0	1	1	0	0	0	4	3	3	4	2	4	0	1	1	0	0	0	4	3	3	4	2	4	0	1	1	0	0	0	4	3	3	4	2	4	10.6	10.6
Q96S19	Q96S19	2	2	2	UPF0585 protein C16orf13	C16orf13	>sp|Q96S19|MTL26_HUMAN Methyltransferase-like 26 OS=Homo sapiens (Human) OX=9606 GN=METTL26 PE=1 SV=2	1	2	2	2	0	0	1	0	0	1	1	2	2	2	2	2	0	0	1	0	0	1	1	2	2	2	2	2	0	0	1	0	0	1	1	2	2	2	2	2	13.2	13.2
Q99829	Q99829	4	4	4	Copine-1	CPNE1	>sp|Q99829|CPNE1_HUMAN Copine-1 OS=Homo sapiens (Human) OX=9606 GN=CPNE1 PE=1 SV=1	1	4	4	4	2	2	2	0	1	0	4	2	3	3	3	3	2	2	2	0	1	0	4	2	3	3	3	3	2	2	2	0	1	0	4	2	3	3	3	3	8.4	8.4
Q9Y6Y8	Q9Y6Y8	9	9	9	SEC23-interacting protein	SEC23IP	>sp|Q9Y6Y8|S23IP_HUMAN SEC23-interacting protein OS=Homo sapiens (Human) OX=9606 GN=SEC23IP PE=1 SV=1	1	9	9	9	4	2	1	1	1	1	3	4	5	4	5	2	4	2	1	1	1	1	3	4	5	4	5	2	4	2	1	1	1	1	3	4	5	4	5	2	12.4	12.4
O14880	O14880	2	2	2	Microsomal glutathione S-transferase 3	MGST3	>sp|O14880|MGST3_HUMAN Microsomal glutathione S-transferase 3 OS=Homo sapiens (Human) OX=9606 GN=MGST3 PE=1 SV=1	1	2	2	2	2	2	2	1	1	1	1	1	1	1	1	1	2	2	2	1	1	1	1	1	1	1	1	1	2	2	2	1	1	1	1	1	1	1	1	1	26.3	26.3
P05109	P05109	3	3	3	Protein S100-A8;Protein S100-A8, N-terminally processed	S100A8	>sp|P05109|S10A8_HUMAN Protein S100-A8 OS=Homo sapiens (Human) OX=9606 GN=S100A8 PE=1 SV=1	1	3	3	3	2	2	2	0	1	1	2	1	1	1	0	1	2	2	2	0	1	1	2	1	1	1	0	1	2	2	2	0	1	1	2	1	1	1	0	1	31.2	31.2
P34932	P34932	6	5	5	Heat shock 70 kDa protein 4	HSPA4	>sp|P34932|HSP74_HUMAN Heat shock 70 kDa protein 4 OS=Homo sapiens (Human) OX=9606 GN=HSPA4 PE=1 SV=4	1	6	5	5	6	3	3	2	2	0	1	0	1	1	2	1	5	3	3	1	1	0	1	0	1	0	1	0	5	3	3	1	1	0	1	0	1	0	1	0	9.2	8.1
P46821	P46821	11	11	11	Microtubule-associated protein 1B;MAP1B heavy chain;MAP1 light chain LC1	MAP1B	>sp|P46821|MAP1B_HUMAN Microtubule-associated protein 1B OS=Homo sapiens (Human) OX=9606 GN=MAP1B PE=1 SV=2	1	11	11	11	6	5	6	0	0	0	2	2	3	2	3	4	6	5	6	0	0	0	2	2	3	2	3	4	6	5	6	0	0	0	2	2	3	2	3	4	6.3	6.3
P61353	P61353	2	2	2	60S ribosomal protein L27	RPL27	>sp|P61353|RL27_HUMAN 60S ribosomal protein L27 OS=Homo sapiens (Human) OX=9606 GN=RPL27 PE=1 SV=2	1	2	2	2	2	2	2	1	1	0	1	2	2	0	0	1	2	2	2	1	1	0	1	2	2	0	0	1	2	2	2	1	1	0	1	2	2	0	0	1	22.1	22.1
Q6DN90	Q6DN90	4	4	4	IQ motif and SEC7 domain-containing protein 1	IQSEC1	>sp|Q6DN90|IQEC1_HUMAN IQ motif and SEC7 domain-containing protein 1 OS=Homo sapiens (Human) OX=9606 GN=IQSEC1 PE=1 SV=1	1	4	4	4	3	2	3	0	0	0	1	1	1	1	0	1	3	2	3	0	0	0	1	1	1	1	0	1	3	2	3	0	0	0	1	1	1	1	0	1	6.3	6.3
Q6PI48	Q6PI48	3	3	3	Aspartate--tRNA ligase, mitochondrial	DARS2	>sp|Q6PI48|SYDM_HUMAN Aspartate--tRNA ligase, mitochondrial OS=Homo sapiens (Human) OX=9606 GN=DARS2 PE=1 SV=1	1	3	3	3	3	2	3	1	2	1	1	2	3	1	2	2	3	2	3	1	2	1	1	2	3	1	2	2	3	2	3	1	2	1	1	2	3	1	2	2	6.2	6.2
Q8WUK0	Q8WUK0	4	4	4	Phosphatidylglycerophosphatase and protein-tyrosine phosphatase 1	PTPMT1	>sp|Q8WUK0|PTPM1_HUMAN Phosphatidylglycerophosphatase and protein-tyrosine phosphatase 1 OS=Homo sapiens (Human) OX=9606 GN=PTPMT1 PE=1 SV=1	1	4	4	4	2	3	3	1	0	0	1	2	3	2	1	1	2	3	3	1	0	0	1	2	3	2	1	1	2	3	3	1	0	0	1	2	3	2	1	1	25.9	25.9
Q9NUU7;Q9UMR2;Q9UHL0	Q9NUU7;Q9UMR2	4;3;1	4;3;1	4;3;1	ATP-dependent RNA helicase DDX19A;ATP-dependent RNA helicase DDX19B	DDX19A;DDX19B	>sp|Q9NUU7|DD19A_HUMAN ATP-dependent RNA helicase DDX19A OS=Homo sapiens (Human) OX=9606 GN=DDX19A PE=1 SV=1;>sp|Q9UMR2|DD19B_HUMAN ATP-dependent RNA helicase DDX19B OS=Homo sapiens (Human) OX=9606 GN=DDX19B PE=1 SV=1	3	4	4	4	4	3	2	1	1	1	0	2	1	1	1	1	4	3	2	1	1	1	0	2	1	1	1	1	4	3	2	1	1	1	0	2	1	1	1	1	12.3	12.3
Q9NVI1	Q9NVI1	8	8	8	Fanconi anemia group I protein	FANCI	>sp|Q9NVI1|FANCI_HUMAN Fanconi anemia group I protein OS=Homo sapiens (Human) OX=9606 GN=FANCI PE=1 SV=4	1	8	8	8	3	5	6	1	0	0	3	3	2	1	2	0	3	5	6	1	0	0	3	3	2	1	2	0	3	5	6	1	0	0	3	3	2	1	2	0	7.5	7.5
Q9P209	Q9P209	6	6	6	Centrosomal protein of 72 kDa	CEP72	>sp|Q9P209|CEP72_HUMAN Centrosomal protein of 72 kDa OS=Homo sapiens (Human) OX=9606 GN=CEP72 PE=1 SV=2	1	6	6	6	3	5	4	0	0	0	3	1	3	1	1	1	3	5	4	0	0	0	3	1	3	1	1	1	3	5	4	0	0	0	3	1	3	1	1	1	12.5	12.5
Q9Y2I1	Q9Y2I1	5	5	5	Nischarin	NISCH	>sp|Q9Y2I1|NISCH_HUMAN Nischarin OS=Homo sapiens (Human) OX=9606 GN=NISCH PE=1 SV=3	1	5	5	5	2	4	3	1	1	0	3	4	3	1	1	1	2	4	3	1	1	0	3	4	3	1	1	1	2	4	3	1	1	0	3	4	3	1	1	1	4.1	4.1
P0DPI2;A0A0B4J2D5	P0DPI2;A0A0B4J2D5	10;10	10;10	10;10			>sp|P0DPI2|GAL3A_HUMAN Glutamine amidotransferase-like class 1 domain-containing protein 3A, mitochondrial OS=Homo sapiens (Human) OX=9606 GN=GATD3A PE=1 SV=1;>sp|A0A0B4J2D5|GAL3B_HUMAN Glutamine amidotransferase-like class 1 domain-containing protein 3B,	2	10	10	10	9	9	9	9	9	10	10	10	9	10	10	10	9	9	9	9	9	10	10	10	9	10	10	10	9	9	9	9	9	10	10	10	9	10	10	10	55.6	55.6
A0A1W2PQM1;P43632	A0A1W2PQM1;P43632	1;1	1;1	1;1	Killer cell immunoglobulin-like receptor 2DS4	KIR2DS4	>tr|A0A1W2PQM1|A0A1W2PQM1_HUMAN Uncharacterized protein OS=Homo sapiens (Human) OX=9606 GN=ENSG00000284244 PE=4 SV=1;>sp|P43632|KI2S4_HUMAN Killer cell immunoglobulin-like receptor 2DS4 OS=Homo sapiens (Human) OX=9606 GN=KIR2DS4 PE=1 SV=2	2	1	1	1	1	0	0	0	0	0	0	1	1	1	0	1	1	0	0	0	0	0	0	1	1	1	0	1	1	0	0	0	0	0	0	1	1	1	0	1	5.7	5.7
A0AVT1	A0AVT1	13	13	13	Ubiquitin-like modifier-activating enzyme 6	UBA6	>sp|A0AVT1|UBA6_HUMAN Ubiquitin-like modifier-activating enzyme 6 OS=Homo sapiens (Human) OX=9606 GN=UBA6 PE=1 SV=1	1	13	13	13	2	4	4	8	9	8	9	10	7	8	8	8	2	4	4	8	9	8	9	10	7	8	8	8	2	4	4	8	9	8	9	10	7	8	8	8	16.3	16.3
A0FGR8	A0FGR8	10	10	10	Extended synaptotagmin-2	ESYT2	>sp|A0FGR8|ESYT2_HUMAN Extended synaptotagmin-2 OS=Homo sapiens (Human) OX=9606 GN=ESYT2 PE=1 SV=1	1	10	10	10	8	8	5	2	2	1	5	5	5	3	8	5	8	8	5	2	2	1	5	5	5	3	8	5	8	8	5	2	2	1	5	5	5	3	8	5	14	14
A1L0T0	A1L0T0	4	4	4	Acetolactate synthase-like protein	ILVBL	>sp|A1L0T0|HACL2_HUMAN 2-hydroxyacyl-CoA lyase 2 OS=Homo sapiens (Human) OX=9606 GN=ILVBL PE=1 SV=2	1	4	4	4	2	1	2	0	0	1	2	4	3	1	4	2	2	1	2	0	0	1	2	4	3	1	4	2	2	1	2	0	0	1	2	4	3	1	4	2	10.8	10.8
A1X283	A1X283	2	2	2	SH3 and PX domain-containing protein 2B	SH3PXD2B	>sp|A1X283|SPD2B_HUMAN SH3 and PX domain-containing protein 2B OS=Homo sapiens (Human) OX=9606 GN=SH3PXD2B PE=1 SV=3	1	2	2	2	0	0	0	0	0	0	0	0	0	1	1	0	0	0	0	0	0	0	0	0	0	1	1	0	0	0	0	0	0	0	0	0	0	1	1	0	4.2	4.2
A3KMH1	A3KMH1	4	4	4	von Willebrand factor A domain-containing protein 8	VWA8	>sp|A3KMH1|VWA8_HUMAN von Willebrand factor A domain-containing protein 8 OS=Homo sapiens (Human) OX=9606 GN=VWA8 PE=1 SV=2	1	4	4	4	1	2	1	1	1	0	2	3	2	1	1	1	1	2	1	1	1	0	2	3	2	1	1	1	1	2	1	1	1	0	2	3	2	1	1	1	3.1	3.1
A5YKK6	A5YKK6	4	4	4	CCR4-NOT transcription complex subunit 1	CNOT1	>sp|A5YKK6|CNOT1_HUMAN CCR4-NOT transcription complex subunit 1 OS=Homo sapiens (Human) OX=9606 GN=CNOT1 PE=1 SV=2	1	4	4	4	0	4	2	2	1	1	2	2	3	2	0	1	0	4	2	2	1	1	2	2	3	2	0	1	0	4	2	2	1	1	2	2	3	2	0	1	1.9	1.9
A6NDU8	A6NDU8	1	1	1	UPF0600 protein C5orf51	C5orf51	>sp|A6NDU8|CE051_HUMAN UPF0600 protein C5orf51 OS=Homo sapiens (Human) OX=9606 GN=C5orf51 PE=1 SV=1	1	1	1	1	1	1	1	0	1	0	0	0	0	0	1	0	1	1	1	0	1	0	0	0	0	0	1	0	1	1	1	0	1	0	0	0	0	0	1	0	9.9	9.9
A6NHL2	A6NHL2	5	1	1	Tubulin alpha chain-like 3	TUBAL3	>sp|A6NHL2|TBAL3_HUMAN Tubulin alpha chain-like 3 OS=Homo sapiens (Human) OX=9606 GN=TUBAL3 PE=1 SV=2	1	5	1	1	4	4	4	4	4	4	4	4	4	5	5	5	1	1	1	0	0	0	1	1	1	1	1	1	1	1	1	0	0	0	1	1	1	1	1	1	10.3	3.8
A6NHR9	A6NHR9	16	16	16	Structural maintenance of chromosomes flexible hinge domain-containing protein 1	SMCHD1	>sp|A6NHR9|SMHD1_HUMAN Structural maintenance of chromosomes flexible hinge domain-containing protein 1 OS=Homo sapiens (Human) OX=9606 GN=SMCHD1 PE=1 SV=2	1	16	16	16	5	7	8	5	6	7	11	9	13	7	9	10	5	7	8	5	6	7	11	9	13	7	9	10	5	7	8	5	6	7	11	9	13	7	9	10	10.9	10.9
A6NIM6	A6NIM6	1	1	1	Solute carrier family 15 member 5	SLC15A5	>sp|A6NIM6|S15A5_HUMAN Solute carrier family 15 member 5 OS=Homo sapiens (Human) OX=9606 GN=SLC15A5 PE=1 SV=2	1	1	1	1	1	1	1	0	0	0	1	1	1	1	1	1	1	1	1	0	0	0	1	1	1	1	1	1	1	1	1	0	0	0	1	1	1	1	1	1	2.2	2.2
A7E2Y1	A7E2Y1	2	2	2	Myosin-7B	MYH7B	>sp|A7E2Y1|MYH7B_HUMAN Myosin-7B OS=Homo sapiens (Human) OX=9606 GN=MYH7B PE=1 SV=4	1	2	2	2	2	1	1	0	0	0	1	1	2	0	1	0	2	1	1	0	0	0	1	1	2	0	1	0	2	1	1	0	0	0	1	1	2	0	1	0	1	1
B1AJZ9	B1AJZ9	1	1	1	Forkhead-associated domain-containing protein 1	FHAD1	>sp|B1AJZ9|FHAD1_HUMAN Forkhead-associated domain-containing protein 1 OS=Homo sapiens (Human) OX=9606 GN=FHAD1 PE=2 SV=2	1	1	1	1	0	0	0	1	0	0	1	0	1	0	0	0	0	0	0	1	0	0	1	0	1	0	0	0	0	0	0	1	0	0	1	0	1	0	0	0	0.7	0.7
Q99613;B5ME19	Q99613;B5ME19	3;3	3;3	3;3	Eukaryotic translation initiation factor 3 subunit C;Eukaryotic translation initiation factor 3 subunit C-like protein	EIF3C;EIF3CL	>sp|Q99613|EIF3C_HUMAN Eukaryotic translation initiation factor 3 subunit C OS=Homo sapiens (Human) OX=9606 GN=EIF3C PE=1 SV=1;>sp|B5ME19|EIFCL_HUMAN Eukaryotic translation initiation factor 3 subunit C-like protein OS=Homo sapiens (Human) OX=9606 GN=EIF3C	2	3	3	3	0	1	1	3	2	1	1	1	2	1	1	1	0	1	1	3	2	1	1	1	2	1	1	1	0	1	1	3	2	1	1	1	2	1	1	1	3.9	3.9
P0DOY3;P0DOY2;P0CG04;P0CF74;B9A064	P0DOY3;P0DOY2;P0CG04;P0CF74;B9A064	1;1;1;1;1	1;1;1;1;1	1;1;1;1;1	Ig lambda-1 chain C regions;Ig lambda-6 chain C region;Immunoglobulin lambda-like polypeptide 5	IGLC1;IGLC6;IGLL5	>sp|P0DOY3|IGLC3_HUMAN Immunoglobulin lambda constant 3 OS=Homo sapiens (Human) OX=9606 GN=IGLC3 PE=1 SV=1;>sp|P0DOY2|IGLC2_HUMAN Immunoglobulin lambda constant 2 OS=Homo sapiens (Human) OX=9606 GN=IGLC2 PE=1 SV=1;>sp|P0CG04|IGLC1_HUMAN Immunoglobulin lamb	5	1	1	1	0	0	0	0	1	0	0	0	0	0	0	0	0	0	0	0	1	0	0	0	0	0	0	0	0	0	0	0	1	0	0	0	0	0	0	0	14.2	14.2
CON__ENSEMBL:ENSBTAP00000024146	CON__ENSEMBL:ENSBTAP00000024146	4	4	4			>ENSEMBL:ENSBTAP00000024146 (Bos taurus) similar to alpha-2-macroglobulin isoform 1	1	4	4	4	0	0	0	0	0	0	1	2	3	1	1	1	0	0	0	0	0	0	1	2	3	1	1	1	0	0	0	0	0	0	1	2	3	1	1	1	3.4	3.4
CON__ENSEMBL:ENSBTAP00000038253	CON__ENSEMBL:ENSBTAP00000038253	12	1	1			>ENSEMBL:ENSBTAP00000038253 (Bos taurus) 63 kDa protein	1	12	1	1	11	11	11	11	12	10	11	11	11	11	11	12	0	0	0	0	1	0	0	0	0	0	0	1	0	0	0	0	1	0	0	0	0	0	0	1	16	1.8
CON__ENSEMBL:ENSP00000377550;P13646;CON__Q9C075;CON__Q6IFU5;Q9C075;Q6A162	CON__ENSEMBL:ENSP00000377550;P13646	8;8;1;1;1;1	2;2;1;1;1;1	0;0;0;0;0;0	Keratin, type I cytoskeletal 13	KRT13	>ENSEMBL:ENSP00000377550 Tax_Id=9606 Gene_Symbol=KRT13 46 kDa protein;>sp|P13646|K1C13_HUMAN Keratin, type I cytoskeletal 13 OS=Homo sapiens (Human) OX=9606 GN=KRT13 PE=1 SV=4	6	8	2	0	5	6	5	6	6	6	7	7	6	6	7	6	0	0	0	0	0	0	1	1	0	0	1	0	0	0	0	0	0	0	0	0	0	0	0	0	14.8	4.8
CON__O43790;CON__Q6NT21;CON__P78385;CON__Q14533;O43790;P78385;Q14533;CON__P78386;P78386;CON__Q61726;A6NCN2	CON__O43790;CON__Q6NT21;CON__P78385;CON__Q14533;O43790;P78385;Q14533;CON__P78386;P78386;CON__Q61726;A6NCN2	8;8;8;8;8;8;8;6;6;4;4	6;6;6;6;6;6;6;4;4;3;4	6;6;6;6;6;6;6;4;4;3;4	Keratin, type II cuticular Hb6;Keratin, type II cuticular Hb3;Keratin, type II cuticular Hb1;Keratin, type II cuticular Hb5;Putative keratin-87 protein	KRT86;KRT83;KRT81;KRT85;KRT87P	>O43790 SWISS-PROT:O43790 Keratin, type II cuticular Hb6 (Hair keratin, type II Hb6) (ghHb6) - Homo sapiens (Human).;>Q6NT21 TREMBL:Q6NT21 Keratin, hair, basic, 3 - Homo sapiens (Human).;>P78385 SWISS-PROT:P78385 Keratin, type II cuticular Hb3 (Hair kerati	11	8	6	6	0	0	0	1	1	1	7	0	0	0	0	0	0	0	0	0	0	0	6	0	0	0	0	0	0	0	0	0	0	0	6	0	0	0	0	0	18.9	15.2
CON__P00761	CON__P00761	9	9	9			>P00761 SWISS-PROT:P00761|TRYP_PIG Trypsin - Sus scrofa (Pig).	1	9	9	9	8	8	8	8	9	8	9	9	9	8	8	9	8	8	8	8	9	8	9	9	9	8	8	9	8	8	8	8	9	8	9	9	9	8	8	9	42	42
CON__P02533;P02533;CON__Q6IFX2;CON__P19012;CON__A2A4G1;P19012;CON__Q61782;CON__Q9D312;CON__Q8N1A0;Q8N1A0	CON__P02533;P02533	38;38;16;8;8;8;6;3;1;1	34;34;15;5;4;5;6;3;1;1	13;13;3;0;0;0;2;0;0;0	Keratin, type I cytoskeletal 14	KRT14	>P02533 SWISS-PROT:P02533 Tax_Id=9606 Gene_Symbol=KRT14 Keratin, type I cytoskeletal 14;>sp|P02533|K1C14_HUMAN Keratin, type I cytoskeletal 14 OS=Homo sapiens (Human) OX=9606 GN=KRT14 PE=1 SV=4	10	38	34	13	25	30	24	27	29	32	34	30	32	29	29	30	21	26	20	23	25	28	30	26	28	25	25	26	8	9	8	9	9	11	11	8	10	10	8	9	73.5	68.2
CON__P02535-1	CON__P02535-1	12	2	2			>P02535-1 SWISS-PROT:P02535-1 Tax_Id=10090 Gene_Symbol=Krt10 Isoform 1 of Keratin, type I cytoskeletal 10	1	12	2	2	11	12	11	10	11	10	12	12	12	11	12	10	1	2	1	0	1	0	2	2	2	1	2	0	1	2	1	0	1	0	2	2	2	1	2	0	19.1	5.6
CON__P02538;P02538	CON__P02538;P02538	38;38	18;18	2;2	Keratin, type II cytoskeletal 6A	KRT6A	>P02538 SWISS-PROT:P02538 Tax_Id=9606 Gene_Symbol=KRT6A Keratin, type II cytoskeletal 6A;>sp|P02538|K2C6A_HUMAN Keratin, type II cytoskeletal 6A OS=Homo sapiens (Human) OX=9606 GN=KRT6A PE=1 SV=3	2	38	18	2	28	28	27	34	31	32	32	33	35	31	31	35	11	9	10	15	13	13	13	15	17	13	13	16	1	1	1	0	0	0	2	2	2	0	1	2	55.7	34.6
CON__P02662	CON__P02662	8	8	8			>P02662 SWISS-PROT:P02662 Alpha-S1-casein - Bos taurus (Bovine).	1	8	8	8	6	3	3	7	5	4	3	4	3	4	4	4	6	3	3	7	5	4	3	4	3	4	4	4	6	3	3	7	5	4	3	4	3	4	4	4	42.2	42.2
CON__P02663	CON__P02663	6	6	6			>P02663 SWISS-PROT:P02663 Alpha-S2-casein [Contains: Casocidin-1 - Bos taurus (Bovine).	1	6	6	6	5	2	2	6	3	4	3	3	3	3	3	4	5	2	2	6	3	4	3	3	3	3	3	4	5	2	2	6	3	4	3	3	3	3	3	4	30	30
CON__P02666	CON__P02666	4	4	4			>P02666 SWISS-PROT:P02666 Beta-casein - Bos taurus (Bovine).	1	4	4	4	3	3	1	4	2	2	2	2	2	1	1	2	3	3	1	4	2	2	2	2	2	1	1	2	3	3	1	4	2	2	2	2	2	1	1	2	19.1	19.1
CON__P02668	CON__P02668	3	3	3			>P02668 SWISS-PROT:P02668 Kappa-casein [Contains: Casoxin C; Casoxin 6; Casoxin A; Casoxin B; Casoplatelin] - Bos taurus (Bovine).	1	3	3	3	3	2	2	2	2	2	2	2	2	2	2	2	3	2	2	2	2	2	2	2	2	2	2	2	3	2	2	2	2	2	2	2	2	2	2	2	36.7	36.7
CON__P02754	CON__P02754	8	8	8			>P02754 SWISS-PROT:P02754 Beta-lactoglobulin - Bos taurus (Bovine).	1	8	8	8	5	4	4	8	4	7	6	6	7	6	7	7	5	4	4	8	4	7	6	6	7	6	7	7	5	4	4	8	4	7	6	6	7	6	7	7	56.8	56.8
CON__P02768-1;P02768	CON__P02768-1;P02768	13;13	9;9	9;9	Serum albumin	ALB	>P02768-1 SWISS-PROT:P02768-1 Tax_Id=9606 Gene_Symbol=ALB Isoform 1 of Serum albumin precursor;>sp|P02768|ALBU_HUMAN Albumin OS=Homo sapiens (Human) OX=9606 GN=ALB PE=1 SV=2	2	13	9	9	5	5	4	5	13	2	4	3	5	3	2	4	3	2	1	2	9	1	1	0	2	0	0	1	3	2	1	2	9	1	1	0	2	0	0	1	23.3	18.2
CON__P02769	CON__P02769	35	35	31			>P02769 SWISS-PROT:P02769 (Bos taurus) Bovine serum albumin precursor	1	35	35	31	24	22	22	22	27	20	28	29	27	29	25	32	24	22	22	22	27	20	28	29	27	29	25	32	22	19	19	19	23	19	25	26	24	26	23	29	62.6	62.6
CON__P04259;CON__Q8VED5;CON__H-INV:HIT000016045;CON__REFSEQ:XP_932229;P14136	CON__P04259	38;9;3;1;1	3;0;0;0;0	0;0;0;0;0			>P04259 SWISS-PROT:P04259 Tax_Id=9606 Gene_Symbol=KRT6B Keratin, type II cytoskeletal 6B	5	38	3	0	27	28	25	35	31	33	32	31	34	32	31	33	1	2	0	2	1	2	3	1	2	2	2	1	0	0	0	0	0	0	0	0	0	0	0	0	55.7	6.6
CON__P06868;P00747	CON__P06868	33;2	33;2	33;2			>P06868 SWISS-PROT:P06868 (Bos taurus) Plasminogen precursor	2	33	33	33	15	15	10	21	25	18	26	26	30	27	27	23	15	15	10	21	25	18	26	26	30	27	27	23	15	15	10	21	25	18	26	26	30	27	27	23	43.7	43.7
CON__P07477;Q8NHM4;P07478;P07477	CON__P07477;Q8NHM4;P07478;P07477	1;1;1;1	1;1;1;1	1;1;1;1	Putative trypsin-6;Trypsin-2;Trypsin-1;Alpha-trypsin chain 1;Alpha-trypsin chain 2	PRSS3P2;PRSS2;PRSS1	>P07477 SWISS-PROT:P07477 Tax_Id=9606 Gene_Symbol=PRSS1 Trypsin-1 precursor;>sp|Q8NHM4|TRY6_HUMAN Putative trypsin-6 OS=Homo sapiens (Human) OX=9606 GN=PRSS3P2 PE=5 SV=2;>sp|P07478|TRY2_HUMAN Trypsin-2 OS=Homo sapiens (Human) OX=9606 GN=PRSS2 PE=1 SV=1;>sp	4	1	1	1	1	1	1	1	1	1	1	1	1	1	1	1	1	1	1	1	1	1	1	1	1	1	1	1	1	1	1	1	1	1	1	1	1	1	1	1	8.1	8.1
CON__P08727;P08727	CON__P08727;P08727	11;11	2;2	2;2	Keratin, type I cytoskeletal 19	KRT19	>P08727 SWISS-PROT:P08727 Tax_Id=9606 Gene_Symbol=KRT19 Keratin, type I cytoskeletal 19;>sp|P08727|K1C19_HUMAN Keratin, type I cytoskeletal 19 OS=Homo sapiens (Human) OX=9606 GN=KRT19 PE=1 SV=4	2	11	2	2	4	7	5	7	7	8	11	9	9	8	10	9	0	1	1	1	0	1	2	1	1	1	1	0	0	1	1	1	0	1	2	1	1	1	1	0	20.2	6.2
CON__P08730-1	CON__P08730-1	9	2	2			>P08730-1 SWISS-PROT:P08730-1 Tax_Id=10090 Gene_Symbol=Krt13 Isoform 1 of Keratin, type I cytoskeletal 13	1	9	2	2	9	9	9	9	9	9	9	9	9	9	9	9	2	2	2	2	2	2	2	2	2	2	2	2	2	2	2	2	2	2	2	2	2	2	2	2	13.3	4.3
CON__P08779;P08779;CON__Q9Z2K1;CON__Q3ZAW8	CON__P08779;P08779	29;29;12;12	13;13;3;3	13;13;3;3	Keratin, type I cytoskeletal 16	KRT16	>P08779 SWISS-PROT:P08779 Tax_Id=9606 Gene_Symbol=KRT16 Keratin, type I cytoskeletal 16;>sp|P08779|K1C16_HUMAN Keratin, type I cytoskeletal 16 OS=Homo sapiens (Human) OX=9606 GN=KRT16 PE=1 SV=4	4	29	13	13	14	22	15	20	20	26	25	28	28	23	23	23	2	9	4	8	6	11	10	13	13	9	9	9	2	9	4	8	6	11	10	13	13	9	9	9	60.7	38.5
CON__P12035;P12035	CON__P12035;P12035	13;13	2;2	1;1	Keratin, type II cytoskeletal 3	KRT3	>P12035 SWISS-PROT:P12035 Tax_Id=9606 Gene_Symbol=KRT3 Keratin, type II cytoskeletal 3;>sp|P12035|K2C3_HUMAN Keratin, type II cytoskeletal 3 OS=Homo sapiens (Human) OX=9606 GN=KRT3 PE=1 SV=3	2	13	2	1	10	11	11	12	13	10	11	11	11	11	11	11	1	1	1	1	2	0	2	1	1	2	1	1	0	0	0	0	1	0	1	0	0	1	0	0	19.1	9.4
CON__P12763	CON__P12763	5	5	5			>P12763 SWISS-PROT:P12763 (Bos taurus) Alpha-2-HS-glycoprotein precursor	1	5	5	5	3	4	4	2	3	1	5	5	5	5	5	5	3	4	4	2	3	1	5	5	5	5	5	5	3	4	4	2	3	1	5	5	5	5	5	5	20.6	20.6
CON__P13645;P13645;CON__Q7Z3Y7;Q7Z3Y7;CON__Q148H6;CON__P05784;CON__Q7Z3Z0;CON__Q99456;CON__Q2M2I5;Q7Z3Z0;Q99456;Q2M2I5;CON__A2AB72;CON__O76013;CON__Q7Z3Y9;O76013;Q7Z3Y9	CON__P13645;P13645	44;44;4;4;3;2;2;2;2;2;2;2;1;1;1;1;1	44;44;4;4;3;2;2;2;2;2;2;2;1;1;1;1;1	31;31;1;1;0;0;0;0;0;0;0;0;0;0;0;0;0	Keratin, type I cytoskeletal 10	KRT10	>P13645 SWISS-PROT:P13645 Tax_Id=9606 Gene_Symbol=KRT10 Keratin, type I cytoskeletal 10;>sp|P13645|K1C10_HUMAN Keratin, type I cytoskeletal 10 OS=Homo sapiens (Human) OX=9606 GN=KRT10 PE=1 SV=6	17	44	44	31	39	40	38	40	39	39	42	41	43	38	38	41	39	40	38	40	39	39	42	41	43	38	38	41	26	27	25	27	26	26	29	28	30	25	25	28	62.6	62.6
CON__P13647;P13647	CON__P13647;P13647	41;41	31;31	8;8	Keratin, type II cytoskeletal 5	KRT5	>P13647 SWISS-PROT:P13647 Tax_Id=9606 Gene_Symbol=KRT5 Keratin, type II cytoskeletal 5;>sp|P13647|K2C5_HUMAN Keratin, type II cytoskeletal 5 OS=Homo sapiens (Human) OX=9606 GN=KRT5 PE=1 SV=3	2	41	31	8	34	37	31	39	37	37	37	37	39	35	36	34	25	27	21	29	28	27	27	27	29	26	26	24	7	7	6	8	7	8	7	7	8	7	7	6	51.7	43.1
CON__P34955	CON__P34955	5	5	5			>P34955 SWISS-PROT:P34955 (Bos taurus) Alpha-1-antiproteinase precursor	1	5	5	5	1	2	0	1	0	0	5	5	5	4	5	5	1	2	0	1	0	0	5	5	5	4	5	5	1	2	0	1	0	0	5	5	5	4	5	5	15.1	15.1
CON__P35527;P35527	CON__P35527;P35527	39;39	38;38	38;38	Keratin, type I cytoskeletal 9	KRT9	>P35527 SWISS-PROT:P35527 Tax_Id=9606 Gene_Symbol=KRT9 Keratin, type I cytoskeletal 9;>sp|P35527|K1C9_HUMAN Keratin, type I cytoskeletal 9 OS=Homo sapiens (Human) OX=9606 GN=KRT9 PE=1 SV=3	2	39	38	38	35	35	32	36	37	37	35	36	37	36	35	37	34	34	31	35	36	36	34	35	36	35	34	36	34	34	31	35	36	36	34	35	36	35	34	36	70	70
CON__P35908	CON__P35908	63	1	1			>P35908 SWISS-PROT:P35908 Tax_Id=9606 Gene_Symbol=KRT2 Keratin, type II cytoskeletal 2 epidermal	1	63	1	1	49	50	49	55	48	47	55	55	56	54	49	55	1	1	1	1	1	1	1	1	1	1	1	1	1	1	1	1	1	1	1	1	1	1	1	1	91.6	5.6
CON__P62894;P99999	CON__P62894	6;1	6;1	6;1			>P62894 SWISS-PROT:P62894 Cytochrome c - Bos taurus (Bovine).	2	6	6	6	0	0	0	0	0	0	0	0	0	1	6	0	0	0	0	0	0	0	0	0	0	1	6	0	0	0	0	0	0	0	0	0	0	1	6	0	53.3	53.3
CON__Q04695;Q04695	CON__Q04695;Q04695	28;28	12;12	4;4	Keratin, type I cytoskeletal 17	KRT17	>Q04695 SWISS-PROT:Q04695 Tax_Id=9606 Gene_Symbol=KRT17 Keratin, type I cytoskeletal 17;>sp|Q04695|K1C17_HUMAN Keratin, type I cytoskeletal 17 OS=Homo sapiens (Human) OX=9606 GN=KRT17 PE=1 SV=2	2	28	12	4	14	14	14	18	18	20	23	25	27	20	17	20	2	1	3	6	6	7	8	10	12	7	4	7	0	0	0	2	2	3	2	3	4	2	1	1	53.9	31.5
CON__Q29443;CON__Q0IIK2;P02788	CON__Q29443;CON__Q0IIK2	4;4;1	4;4;1	4;4;1			>Q29443 SWISS-PROT:Q29443 Serotransferrin - Bos taurus (Bovine).;>Q0IIK2 TREMBL:Q0IIK2 (Bos taurus) Transferrin	3	4	4	4	1	1	0	1	1	0	2	3	2	3	2	3	1	1	0	1	1	0	2	3	2	3	2	3	1	1	0	1	1	0	2	3	2	3	2	3	6.9	6.9
CON__Q9UE12;CON__Q15323;Q15323;CON__Q14525;Q14525;CON__Q6NTB9;CON__O76009;O76009;CON__O76011;CON__Q8IUT8;A0A140TA62;CON__Q497I4;O76011;CON__A2A5Y0;CON__Q92764;CON__Q14532;CON__REFSEQ:XP_986630;Q14532;Q92764;CON__Q9D646	CON__Q9UE12;CON__Q15323;Q15323;CON__Q14525;Q14525;CON__Q6NTB9;CON__O76009;O76009	8;8;8;6;6;5;5;5;3;3;3;3;3;2;2;2;2;2;2;1	6;6;6;4;4;4;4;4;2;2;2;1;2;1;1;1;1;1;1;1	6;6;6;4;4;4;4;4;2;2;2;1;2;1;1;1;1;1;1;1	Keratin, type I cuticular Ha1;Keratin, type I cuticular Ha3-II;Keratin, type I cuticular Ha3-I	KRT31;KRT33B;KRT33A	>Q9UE12 TREMBL:Q9UE12 Type I hair keratin 1 - Homo sapiens (Human).;>Q15323 SWISS-PROT:Q15323 Keratin, type I cuticular HA1 (Hair keratin, type I HA1);>sp|Q15323|K1H1_HUMAN Keratin, type I cuticular Ha1 OS=Homo sapiens (Human) OX=9606 GN=KRT31 PE=1 SV=3;>Q	20	8	6	6	1	2	1	1	1	2	7	5	2	1	1	1	0	1	0	0	0	1	6	3	1	0	0	0	0	1	0	0	0	1	6	3	1	0	0	0	23.1	19.7
CON__Q32MB2;Q86Y46;CON__Q7RTS7;Q7RTS7	CON__Q32MB2;Q86Y46;CON__Q7RTS7;Q7RTS7	7;7;6;6	2;2;1;1	0;0;0;0	Keratin, type II cytoskeletal 73;Keratin, type II cytoskeletal 74	KRT73;KRT74	>Q32MB2 TREMBL:Q32MB2;Q86Y46 Tax_Id=9606 Gene_Symbol=KRT73 Keratin-73;>sp|Q86Y46|K2C73_HUMAN Keratin, type II cytoskeletal 73 OS=Homo sapiens (Human) OX=9606 GN=KRT73 PE=1 SV=1;>Q7RTS7 SWISS-PROT:Q7RTS7 Tax_Id=9606 Gene_Symbol=KRT74 Keratin, type II cytosk	4	7	2	0	5	5	5	7	4	4	6	6	7	6	7	7	0	0	0	2	0	0	1	1	2	1	2	2	0	0	0	0	0	0	0	0	0	0	0	0	8.9	3.7
CON__Q3SX09;CON__P02070;P69892;P69891;P02100;P02042	CON__Q3SX09;CON__P02070	5;3;1;1;1;1	5;3;1;1;1;1	4;2;0;0;0;0			>Q3SX09 TREMBL:Q3SX09 (Bos taurus) similar to HBG protein;>P02070 SWISS-PROT:P02070 (Bos taurus) Hemoglobin subunit beta	6	5	5	4	0	0	0	1	1	1	5	3	5	5	4	3	0	0	0	1	1	1	5	3	5	5	4	3	0	0	0	1	1	1	4	2	4	4	3	2	32.8	32.8
CON__Q5D862;Q5D862	CON__Q5D862;Q5D862	13;13	13;13	13;13	Filaggrin-2	FLG2	>Q5D862 SWISS-PROT:Q5D862 Tax_Id=9606 Gene_Symbol=FLG2 Filaggrin-2;>sp|Q5D862|FILA2_HUMAN Filaggrin-2 OS=Homo sapiens (Human) OX=9606 GN=FLG2 PE=1 SV=1	2	13	13	13	4	3	2	5	4	4	5	11	4	4	4	5	4	3	2	5	4	4	5	11	4	4	4	5	4	3	2	5	4	4	5	11	4	4	4	5	11.8	11.8
CON__Q9NSB2;CON__Q6ISB0;Q9NSB2;CON__Q9NSB4;Q9NSB4	CON__Q9NSB2;CON__Q6ISB0;Q9NSB2	14;14;14;1;1	10;10;10;1;1	9;9;9;0;0	Keratin, type II cuticular Hb4	KRT84	>Q9NSB2 SWISS-PROT:Q9NSB2 Keratin, type II cuticular Hb4 (Hair keratin, type II Hb4) - Homo sapiens (Human).;>Q6ISB0 TREMBL:Q6ISB0 Keratin, hair, basic, 4 - Homo sapiens (Human).;>sp|Q9NSB2|KRT84_HUMAN Keratin, type II cuticular Hb4 OS=Homo sapiens (Human)	5	14	10	9	2	2	3	3	3	4	3	11	2	2	2	2	0	0	1	0	0	0	1	9	0	0	0	0	0	0	1	0	0	0	0	9	0	0	0	0	28	24
CON__Q6KB66-1;Q6KB66;CON__Q0VBK2	CON__Q6KB66-1;Q6KB66	7;7;2	7;7;2	7;7;2	Keratin, type II cytoskeletal 80	KRT80	>Q6KB66-1 SWISS-PROT:Q6KB66-1 Tax_Id=9606 Gene_Symbol=KRT80 Isoform 1 of Keratin, type II cytoskeletal 80;>sp|Q6KB66|K2C80_HUMAN Keratin, type II cytoskeletal 80 OS=Homo sapiens (Human) OX=9606 GN=KRT80 PE=1 SV=2	3	7	7	7	2	1	0	0	3	2	5	5	5	3	1	3	2	1	0	0	3	2	5	5	5	3	1	3	2	1	0	0	3	2	5	5	5	3	1	3	17.5	17.5
CON__Q8N1N4-2;CON__Q7RTT2;Q8N1N4	CON__Q8N1N4-2;CON__Q7RTT2;Q8N1N4	12;12;12	9;9;9	9;9;9	Keratin, type II cytoskeletal 78	KRT78	>Q8N1N4-2 SWISS-PROT:Q8N1N4-2 Tax_Id=9606 Gene_Symbol=KRT78 Isoform 2 of Keratin, type II cytoskeletal 78;>Q7RTT2 TREMBL:Q7RTT2 Tax_Id=9606 Gene_Symbol=KRT78 Keratin-78;>sp|Q8N1N4|K2C78_HUMAN Keratin, type II cytoskeletal 78 OS=Homo sapiens (Human) OX=9606	3	12	9	9	5	8	5	10	9	8	8	10	11	8	9	9	3	6	3	7	6	6	6	8	9	6	7	7	3	6	3	7	6	6	6	8	9	6	7	7	28	23.2
CON__Q7Z3Y8;Q7Z3Y8	CON__Q7Z3Y8;Q7Z3Y8	4;4	2;2	2;2	Keratin, type I cytoskeletal 27	KRT27	>Q7Z3Y8 SWISS-PROT:Q7Z3Y8 Tax_Id=9606 Gene_Symbol=KRT27 Keratin, type I cytoskeletal 27;>sp|Q7Z3Y8|K1C27_HUMAN Keratin, type I cytoskeletal 27 OS=Homo sapiens (Human) OX=9606 GN=KRT27 PE=1 SV=2	2	4	2	2	3	2	3	3	3	3	3	4	4	3	3	3	1	0	1	1	1	1	1	2	2	1	1	1	1	0	1	1	1	1	1	2	2	1	1	1	8.5	4.6
CON__Q7Z794;Q7Z794	CON__Q7Z794;Q7Z794	16;16	12;12	9;9	Keratin, type II cytoskeletal 1b	KRT77	>Q7Z794 SWISS-PROT:Q7Z794 Tax_Id=9606 Gene_Symbol=KRT77 Keratin 77;>sp|Q7Z794|K2C1B_HUMAN Keratin, type II cytoskeletal 1b OS=Homo sapiens (Human) OX=9606 GN=KRT77 PE=1 SV=3	2	16	12	9	8	9	9	11	10	7	12	13	10	11	9	12	4	5	5	7	6	3	8	9	6	7	5	8	3	3	4	5	4	2	6	6	4	5	3	6	27	22
CON__Q86YZ3;Q86YZ3	CON__Q86YZ3;Q86YZ3	6;6	6;6	6;6	Hornerin	HRNR	>Q86YZ3 SWISS-PROT:Q86YZ3 Tax_Id=9606 Gene_Symbol=HRNR Hornerin;>sp|Q86YZ3|HORN_HUMAN Hornerin OS=Homo sapiens (Human) OX=9606 GN=HRNR PE=1 SV=2	2	6	6	6	5	5	3	3	5	3	6	3	5	3	3	2	5	5	3	3	5	3	6	3	5	3	3	2	5	5	3	3	5	3	6	3	5	3	3	2	8.3	8.3
CON__Q9TRI1;P19823	CON__Q9TRI1;P19823	2;1	2;1	2;1	Inter-alpha-trypsin inhibitor heavy chain H2	ITIH2	>Q9TRI1 TREMBL:Q9TRI1 (Bos taurus) similar to inter-alpha-trypsin inhibitor heavy chain2;>sp|P19823|ITIH2_HUMAN Inter-alpha-trypsin inhibitor heavy chain H2 OS=Homo sapiens (Human) OX=9606 GN=ITIH2 PE=1 SV=2	2	2	2	2	0	0	0	0	1	0	2	2	2	2	2	2	0	0	0	0	1	0	2	2	2	2	2	2	0	0	0	0	1	0	2	2	2	2	2	2	3	3
CON__Q9U6Y5	CON__Q9U6Y5	29	29	29			>Q9U6Y5 SWISS-PROT:Q9U6Y5 Green fluorescent protein (GFP-Cter-HisTag)	1	29	29	29	20	20	20	25	25	24	19	20	20	19	21	18	20	20	20	25	25	24	19	20	20	19	21	18	20	20	20	25	25	24	19	20	20	19	21	18	79.9	79.9
54302;54303;54304;54305;54306;54307;54308;54309;54310;54311;54312;54313;54314;54315;54316;54317;54318;54319;54320;54321;54322;54323;54324;54325;54326;54327;54328;54329;54330;54331;54332;54333;54334;54335;54336;54337;54338;54339;54340;54341;54342;54343;54344;54345;54346;54347;54348;54349;54350;54351;54352;54353;54354;54355;54356;54357;54358;54359;54360;54361;54362;54363;54364;54365;54366;54367;543…	5185;7738;33890;33937;33951;46037;46248;48753;53115;56051;59322;59496;62410;63839;72186;74584;79059;79072;105405;105564;119471;124521;134278;149024;149212;169578;170116;171042;174628	49;50	88;153
E9PAV3;Q9BZK3	E9PAV3	4;1	4;1	4;1	Nascent polypeptide-associated complex subunit alpha, muscle-specific form	NACA	>sp|E9PAV3|NACAM_HUMAN Nascent polypeptide-associated complex subunit alpha, muscle-specific form OS=Homo sapiens (Human) OX=9606 GN=NACA PE=1 SV=1	2	4	4	4	3	3	3	4	4	4	4	3	4	3	3	3	3	3	3	4	4	4	4	3	4	3	3	3	3	3	3	4	4	4	4	3	4	3	3	3	2.6	2.6
M0R2J8	M0R2J8	2	2	2		DCDC1	>sp|M0R2J8|DCDC1_HUMAN Doublecortin domain-containing protein 1 OS=Homo sapiens (Human) OX=9606 GN=DCDC1 PE=1 SV=1	1	2	2	2	0	1	0	0	0	0	0	0	0	0	0	1	0	1	0	0	0	0	0	0	0	0	0	1	0	1	0	0	0	0	0	0	0	0	0	1	1.1	1.1
O00116	O00116	17	17	17	Alkyldihydroxyacetonephosphate synthase, peroxisomal	AGPS	>sp|O00116|ADAS_HUMAN Alkyldihydroxyacetonephosphate synthase, peroxisomal OS=Homo sapiens (Human) OX=9606 GN=AGPS PE=1 SV=1	1	17	17	17	13	13	15	12	12	12	14	15	16	13	15	17	13	13	15	12	12	12	14	15	16	13	15	17	13	13	15	12	12	12	14	15	16	13	15	17	38.1	38.1
O00139	O00139	5	5	5	Kinesin-like protein KIF2A	KIF2A	>sp|O00139|KIF2A_HUMAN Kinesin-like protein KIF2A OS=Homo sapiens (Human) OX=9606 GN=KIF2A PE=1 SV=3	1	5	5	5	1	1	2	3	1	2	5	3	3	3	2	2	1	1	2	3	1	2	5	3	3	3	2	2	1	1	2	3	1	2	5	3	3	3	2	2	9.3	9.3
O00148	O00148	13	13	4	ATP-dependent RNA helicase DDX39A	DDX39A	>sp|O00148|DX39A_HUMAN ATP-dependent RNA helicase DDX39A OS=Homo sapiens (Human) OX=9606 GN=DDX39A PE=1 SV=2	1	13	13	4	8	9	8	11	8	12	10	10	7	9	9	8	8	9	8	11	8	12	10	10	7	9	9	8	3	4	2	4	2	4	3	4	2	3	3	3	32.6	32.6
O00154	O00154	2	2	2	Cytosolic acyl coenzyme A thioester hydrolase	ACOT7	>sp|O00154|BACH_HUMAN Cytosolic acyl coenzyme A thioester hydrolase OS=Homo sapiens (Human) OX=9606 GN=ACOT7 PE=1 SV=3	1	2	2	2	1	1	0	1	0	0	1	1	0	0	1	1	1	1	0	1	0	0	1	1	0	0	1	1	1	1	0	1	0	0	1	1	0	0	1	1	7.4	7.4
O00159	O00159	7	7	7	Unconventional myosin-Ic	MYO1C	>sp|O00159|MYO1C_HUMAN Unconventional myosin-Ic OS=Homo sapiens (Human) OX=9606 GN=MYO1C PE=1 SV=4	1	7	7	7	0	0	0	0	1	0	7	1	3	0	0	1	0	0	0	0	1	0	7	1	3	0	0	1	0	0	0	0	1	0	7	1	3	0	0	1	7.3	7.3
O00165	O00165	7	7	7	HCLS1-associated protein X-1	HAX1	>sp|O00165|HAX1_HUMAN HCLS1-associated protein X-1 OS=Homo sapiens (Human) OX=9606 GN=HAX1 PE=1 SV=2	1	7	7	7	5	7	7	0	0	1	5	5	4	5	4	3	5	7	7	0	0	1	5	5	4	5	4	3	5	7	7	0	0	1	5	5	4	5	4	3	35.5	35.5
O00170	O00170	8	8	8	AH receptor-interacting protein	AIP	>sp|O00170|AIP_HUMAN AH receptor-interacting protein OS=Homo sapiens (Human) OX=9606 GN=AIP PE=1 SV=2	1	8	8	8	6	7	7	6	4	6	7	7	5	6	6	5	6	7	7	6	4	6	7	7	5	6	6	5	6	7	7	6	4	6	7	7	5	6	6	5	33.6	33.6
O00178	O00178	3	3	3	GTP-binding protein 1	GTPBP1	>sp|O00178|GTPB1_HUMAN GTP-binding protein 1 OS=Homo sapiens (Human) OX=9606 GN=GTPBP1 PE=1 SV=3	1	3	3	3	1	1	1	1	1	1	1	0	2	1	1	2	1	1	1	1	1	1	1	0	2	1	1	2	1	1	1	1	1	1	1	0	2	1	1	2	5.5	5.5
O00186	O00186	4	4	4	Syntaxin-binding protein 3	STXBP3	>sp|O00186|STXB3_HUMAN Syntaxin-binding protein 3 OS=Homo sapiens (Human) OX=9606 GN=STXBP3 PE=1 SV=2	1	4	4	4	0	1	0	1	0	0	4	3	3	2	1	3	0	1	0	1	0	0	4	3	3	2	1	3	0	1	0	1	0	0	4	3	3	2	1	3	7.9	7.9
O00217	O00217	2	2	2	NADH dehydrogenase [ubiquinone] iron-sulfur protein 8, mitochondrial	NDUFS8	>sp|O00217|NDUS8_HUMAN NADH dehydrogenase [ubiquinone] iron-sulfur protein 8, mitochondrial OS=Homo sapiens (Human) OX=9606 GN=NDUFS8 PE=1 SV=1	1	2	2	2	1	1	2	0	0	0	1	1	1	1	1	0	1	1	2	0	0	0	1	1	1	1	1	0	1	1	2	0	0	0	1	1	1	1	1	0	9.5	9.5
O00231	O00231	6	6	6	26S proteasome non-ATPase regulatory subunit 11	PSMD11	>sp|O00231|PSD11_HUMAN 26S proteasome non-ATPase regulatory subunit 11 OS=Homo sapiens (Human) OX=9606 GN=PSMD11 PE=1 SV=3	1	6	6	6	4	4	5	0	0	0	5	4	6	4	4	4	4	4	5	0	0	0	5	4	6	4	4	4	4	4	5	0	0	0	5	4	6	4	4	4	16.6	16.6
O00232	O00232	4	4	4	26S proteasome non-ATPase regulatory subunit 12	PSMD12	>sp|O00232|PSD12_HUMAN 26S proteasome non-ATPase regulatory subunit 12 OS=Homo sapiens (Human) OX=9606 GN=PSMD12 PE=1 SV=3	1	4	4	4	2	2	2	1	0	0	2	4	3	3	2	2	2	2	2	1	0	0	2	4	3	3	2	2	2	2	2	1	0	0	2	4	3	3	2	2	11.6	11.6
O00233	O00233	5	5	5	26S proteasome non-ATPase regulatory subunit 9	PSMD9	>sp|O00233|PSMD9_HUMAN 26S proteasome non-ATPase regulatory subunit 9 OS=Homo sapiens (Human) OX=9606 GN=PSMD9 PE=1 SV=3	1	5	5	5	2	3	3	3	3	3	3	3	2	3	2	2	2	3	3	3	3	3	3	3	2	3	2	2	2	3	3	3	3	3	3	3	2	3	2	2	24.2	24.2
O00264	O00264	2	2	2	Membrane-associated progesterone receptor component 1	PGRMC1	>sp|O00264|PGRC1_HUMAN Membrane-associated progesterone receptor component 1 OS=Homo sapiens (Human) OX=9606 GN=PGRMC1 PE=1 SV=3	1	2	2	2	0	2	1	0	0	0	1	1	0	1	0	0	0	2	1	0	0	0	1	1	0	1	0	0	0	2	1	0	0	0	1	1	0	1	0	0	7.7	7.7
O00273	O00273	4	4	4	DNA fragmentation factor subunit alpha	DFFA	>sp|O00273|DFFA_HUMAN DNA fragmentation factor subunit alpha OS=Homo sapiens (Human) OX=9606 GN=DFFA PE=1 SV=1	1	4	4	4	2	3	2	3	2	2	4	4	4	3	4	4	2	3	2	3	2	2	4	4	4	3	4	4	2	3	2	3	2	2	4	4	4	3	4	4	17.5	17.5
O00303	O00303	3	3	3	Eukaryotic translation initiation factor 3 subunit F	EIF3F	>sp|O00303|EIF3F_HUMAN Eukaryotic translation initiation factor 3 subunit F OS=Homo sapiens (Human) OX=9606 GN=EIF3F PE=1 SV=1	1	3	3	3	1	2	1	1	0	0	3	3	3	2	3	2	1	2	1	1	0	0	3	3	3	2	3	2	1	2	1	1	0	0	3	3	3	2	3	2	14.3	14.3
O00399	O00399	2	2	2	Dynactin subunit 6	DCTN6	>sp|O00399|DCTN6_HUMAN Dynactin subunit 6 OS=Homo sapiens (Human) OX=9606 GN=DCTN6 PE=1 SV=1	1	2	2	2	1	0	1	1	1	1	1	1	1	1	1	1	1	0	1	1	1	1	1	1	1	1	1	1	1	0	1	1	1	1	1	1	1	1	1	1	12.1	12.1
O00410;O60518	O00410	51;2	51;2	51;2	Importin-5	IPO5	>sp|O00410|IPO5_HUMAN Importin-5 OS=Homo sapiens (Human) OX=9606 GN=IPO5 PE=1 SV=4	2	51	51	51	45	47	47	43	43	44	46	46	46	47	46	45	45	47	47	43	43	44	46	46	46	47	46	45	45	47	47	43	43	44	46	46	46	47	46	45	66.1	66.1
O00442	O00442	9	9	9	RNA 3-terminal phosphate cyclase	RTCA	>sp|O00442|RTCA_HUMAN RNA 3-terminal phosphate cyclase OS=Homo sapiens (Human) OX=9606 GN=RTCA PE=1 SV=1	1	9	9	9	6	5	6	5	4	5	7	7	7	5	9	5	6	5	6	5	4	5	7	7	7	5	9	5	6	5	6	5	4	5	7	7	7	5	9	5	35	35
O00471	O00471	3	3	3	Exocyst complex component 5	EXOC5	>sp|O00471|EXOC5_HUMAN Exocyst complex component 5 OS=Homo sapiens (Human) OX=9606 GN=EXOC5 PE=1 SV=1	1	3	3	3	2	2	1	2	2	2	2	3	2	2	2	2	2	2	1	2	2	2	2	3	2	2	2	2	2	2	1	2	2	2	2	3	2	2	2	2	4.1	4.1
O00487	O00487	1	1	1	26S proteasome non-ATPase regulatory subunit 14	PSMD14	>sp|O00487|PSDE_HUMAN 26S proteasome non-ATPase regulatory subunit 14 OS=Homo sapiens (Human) OX=9606 GN=PSMD14 PE=1 SV=1	1	1	1	1	1	0	0	1	0	0	1	0	1	0	0	0	1	0	0	1	0	0	1	0	1	0	0	0	1	0	0	1	0	0	1	0	1	0	0	0	4.2	4.2
O00505	O00505	6	6	5	Importin subunit alpha-4	KPNA3	>sp|O00505|IMA4_HUMAN Importin subunit alpha-4 OS=Homo sapiens (Human) OX=9606 GN=KPNA3 PE=1 SV=2	1	6	6	5	1	2	0	3	3	1	3	3	3	1	2	0	1	2	0	3	3	1	3	3	3	1	2	0	1	1	0	3	3	1	3	3	3	1	2	0	20.5	20.5
Q9P289;O00506;Q9Y6E0	Q9P289;O00506;Q9Y6E0	2;2;1	2;2;1	2;2;1	Serine/threonine-protein kinase 26;Serine/threonine-protein kinase 25;Serine/threonine-protein kinase 24;Serine/threonine-protein kinase 24 36 kDa subunit;Serine/threonine-protein kinase 24 12 kDa subunit	STK26;STK25;STK24	>sp|Q9P289|STK26_HUMAN Serine/threonine-protein kinase 26 OS=Homo sapiens (Human) OX=9606 GN=STK26 PE=1 SV=2;>sp|O00506|STK25_HUMAN Serine/threonine-protein kinase 25 OS=Homo sapiens (Human) OX=9606 GN=STK25 PE=1 SV=1;>sp|Q9Y6E0|STK24_HUMAN Serine/threonin	3	2	2	2	1	1	0	1	1	0	1	2	1	1	1	0	1	1	0	1	1	0	1	2	1	1	1	0	1	1	0	1	1	0	1	2	1	1	1	0	7.2	7.2
O00567	O00567	3	3	3	Nucleolar protein 56	NOP56	>sp|O00567|NOP56_HUMAN Nucleolar protein 56 OS=Homo sapiens (Human) OX=9606 GN=NOP56 PE=1 SV=4	1	3	3	3	1	2	2	0	0	1	3	1	3	2	1	1	1	2	2	0	0	1	3	1	3	2	1	1	1	2	2	0	0	1	3	1	3	2	1	1	9.1	9.1
O00571;O15523;Q9NQI0	O00571;O15523	33;25;2	32;24;2	32;24;2	ATP-dependent RNA helicase DDX3X;ATP-dependent RNA helicase DDX3Y	DDX3X;DDX3Y	>sp|O00571|DDX3X_HUMAN ATP-dependent RNA helicase DDX3X OS=Homo sapiens (Human) OX=9606 GN=DDX3X PE=1 SV=3;>sp|O15523|DDX3Y_HUMAN ATP-dependent RNA helicase DDX3Y OS=Homo sapiens (Human) OX=9606 GN=DDX3Y PE=1 SV=2	3	33	32	32	22	25	25	28	27	26	28	29	29	30	31	26	21	24	24	27	26	25	27	28	28	29	30	25	21	24	24	27	26	25	27	28	28	29	30	25	58.3	56.6
O00628	O00628	2	2	2	Peroxisomal targeting signal 2 receptor	PEX7	>sp|O00628|PEX7_HUMAN Peroxisomal targeting signal 2 receptor OS=Homo sapiens (Human) OX=9606 GN=PEX7 PE=1 SV=1	1	2	2	2	1	1	0	0	1	0	1	2	1	0	0	1	1	1	0	0	1	0	1	2	1	0	0	1	1	1	0	0	1	0	1	2	1	0	0	1	9.6	9.6
O00629	O00629	3	2	2	Importin subunit alpha-3	KPNA4	>sp|O00629|IMA3_HUMAN Importin subunit alpha-3 OS=Homo sapiens (Human) OX=9606 GN=KPNA4 PE=1 SV=1	1	3	2	2	0	2	1	2	1	1	1	1	0	1	0	0	0	1	1	2	1	1	1	1	0	1	0	0	0	1	1	2	1	1	1	1	0	1	0	0	10.9	6
O00743	O00743	9	9	9	Serine/threonine-protein phosphatase 6 catalytic subunit;Serine/threonine-protein phosphatase 6 catalytic subunit, N-terminally processed	PPP6C	>sp|O00743|PPP6_HUMAN Serine/threonine-protein phosphatase 6 catalytic subunit OS=Homo sapiens (Human) OX=9606 GN=PPP6C PE=1 SV=1	1	9	9	9	6	7	5	1	1	3	5	6	5	4	6	4	6	7	5	1	1	3	5	6	5	4	6	4	6	7	5	1	1	3	5	6	5	4	6	4	42	42
O00764	O00764	1	1	1	Pyridoxal kinase	PDXK	>sp|O00764|PDXK_HUMAN Pyridoxal kinase OS=Homo sapiens (Human) OX=9606 GN=PDXK PE=1 SV=1	1	1	1	1	0	0	1	0	0	0	0	1	0	1	0	0	0	0	1	0	0	0	0	1	0	1	0	0	0	0	1	0	0	0	0	1	0	1	0	0	5.4	5.4
O00767	O00767	2	2	2	Acyl-CoA desaturase	SCD	>sp|O00767|ACOD_HUMAN Acyl-CoA desaturase OS=Homo sapiens (Human) OX=9606 GN=SCD PE=1 SV=2	1	2	2	2	0	1	1	0	0	0	0	1	0	0	1	0	0	1	1	0	0	0	0	1	0	0	1	0	0	1	1	0	0	0	0	1	0	0	1	0	10.6	10.6
O14617	O14617	1	1	1	AP-3 complex subunit delta-1	AP3D1	>sp|O14617|AP3D1_HUMAN AP-3 complex subunit delta-1 OS=Homo sapiens (Human) OX=9606 GN=AP3D1 PE=1 SV=1	1	1	1	1	1	1	1	1	0	0	1	1	1	1	1	1	1	1	1	1	0	0	1	1	1	1	1	1	1	1	1	1	0	0	1	1	1	1	1	1	1.1	1.1
O14618	O14618	2	2	2	Copper chaperone for superoxide dismutase	CCS	>sp|O14618|CCS_HUMAN Copper chaperone for superoxide dismutase OS=Homo sapiens (Human) OX=9606 GN=CCS PE=1 SV=1	1	2	2	2	0	1	0	1	1	1	0	2	1	2	2	0	0	1	0	1	1	1	0	2	1	2	2	0	0	1	0	1	1	1	0	2	1	2	2	0	8	8
O14654	O14654	38	38	38	Insulin receptor substrate 4	IRS4	>sp|O14654|IRS4_HUMAN Insulin receptor substrate 4 OS=Homo sapiens (Human) OX=9606 GN=IRS4 PE=1 SV=1	1	38	38	38	29	32	31	6	8	5	29	30	29	28	27	26	29	32	31	6	8	5	29	30	29	28	27	26	29	32	31	6	8	5	29	30	29	28	27	26	39.9	39.9
O14735	O14735	1	1	1	CDP-diacylglycerol--inositol 3-phosphatidyltransferase	CDIPT	>sp|O14735|CDIPT_HUMAN CDP-diacylglycerol--inositol 3-phosphatidyltransferase OS=Homo sapiens (Human) OX=9606 GN=CDIPT PE=1 SV=1	1	1	1	1	0	1	1	0	0	0	0	0	0	0	0	0	0	1	1	0	0	0	0	0	0	0	0	0	0	1	1	0	0	0	0	0	0	0	0	0	6.1	6.1
O14744	O14744	17	17	16	Protein arginine N-methyltransferase 5;Protein arginine N-methyltransferase 5, N-terminally processed	PRMT5	>sp|O14744|ANM5_HUMAN Protein arginine N-methyltransferase 5 OS=Homo sapiens (Human) OX=9606 GN=PRMT5 PE=1 SV=4	1	17	17	16	10	13	11	9	8	7	14	11	13	12	14	12	10	13	11	9	8	7	14	11	13	12	14	12	10	13	11	9	8	7	14	11	13	12	14	12	35.2	35.2
O14757	O14757	7	7	7	Serine/threonine-protein kinase Chk1	CHEK1	>sp|O14757|CHK1_HUMAN Serine/threonine-protein kinase Chk1 OS=Homo sapiens (Human) OX=9606 GN=CHEK1 PE=1 SV=2	1	7	7	7	3	2	3	4	4	4	5	6	4	6	5	4	3	2	3	4	4	4	5	6	4	6	5	4	3	2	3	4	4	4	5	6	4	6	5	4	17.4	17.4
O14772	O14772	9	9	9	Fucose-1-phosphate guanylyltransferase	FPGT	>sp|O14772|FPGT_HUMAN Fucose-1-phosphate guanylyltransferase OS=Homo sapiens (Human) OX=9606 GN=FPGT PE=1 SV=3	1	9	9	9	4	4	2	5	3	4	6	5	4	5	5	4	4	4	2	5	3	4	6	5	4	5	5	4	4	4	2	5	3	4	6	5	4	5	5	4	22.2	22.2
O14773	O14773	2	2	2	Tripeptidyl-peptidase 1	TPP1	>sp|O14773|TPP1_HUMAN Tripeptidyl-peptidase 1 OS=Homo sapiens (Human) OX=9606 GN=TPP1 PE=1 SV=2	1	2	2	2	0	1	0	0	0	0	0	1	1	0	1	0	0	1	0	0	0	0	0	1	1	0	1	0	0	1	0	0	0	0	0	1	1	0	1	0	7.3	7.3
O14776	O14776	4	4	4	Transcription elongation regulator 1	TCERG1	>sp|O14776|TCRG1_HUMAN Transcription elongation regulator 1 OS=Homo sapiens (Human) OX=9606 GN=TCERG1 PE=1 SV=2	1	4	4	4	3	2	3	1	0	0	2	0	0	0	0	2	3	2	3	1	0	0	2	0	0	0	0	2	3	2	3	1	0	0	2	0	0	0	0	2	5.5	5.5
O14818;Q8TAA3	O14818	8;3	8;3	8;3	Proteasome subunit alpha type-7	PSMA7	>sp|O14818|PSA7_HUMAN Proteasome subunit alpha type-7 OS=Homo sapiens (Human) OX=9606 GN=PSMA7 PE=1 SV=1	2	8	8	8	3	7	4	7	6	6	6	7	8	6	7	7	3	7	4	7	6	6	6	7	8	6	7	7	3	7	4	7	6	6	6	7	8	6	7	7	46.4	46.4
O14920	O14920	5	5	5	Inhibitor of nuclear factor kappa-B kinase subunit beta	IKBKB	>sp|O14920|IKKB_HUMAN Inhibitor of nuclear factor kappa-B kinase subunit beta OS=Homo sapiens (Human) OX=9606 GN=IKBKB PE=1 SV=1	1	5	5	5	2	4	3	3	3	2	3	3	4	2	2	4	2	4	3	3	3	2	3	3	4	2	2	4	2	4	3	3	3	2	3	3	4	2	2	4	7	7
O14925;Q5SRD1	O14925;Q5SRD1	3;2	3;2	3;2	Mitochondrial import inner membrane translocase subunit Tim23;Putative mitochondrial import inner membrane translocase subunit Tim23B	TIMM23;TIMM23B	>sp|O14925|TIM23_HUMAN Mitochondrial import inner membrane translocase subunit Tim23 OS=Homo sapiens (Human) OX=9606 GN=TIMM23 PE=1 SV=1;>sp|Q5SRD1|TI23B_HUMAN Mitochondrial import inner membrane translocase subunit Tim23B OS=Homo sapiens (Human) OX=9606 G	2	3	3	3	2	2	3	1	1	0	1	1	1	1	2	1	2	2	3	1	1	0	1	1	1	1	2	1	2	2	3	1	1	0	1	1	1	1	2	1	28.2	28.2
O14929	O14929	7	7	7	Histone acetyltransferase type B catalytic subunit	HAT1	>sp|O14929|HAT1_HUMAN Histone acetyltransferase type B catalytic subunit OS=Homo sapiens (Human) OX=9606 GN=HAT1 PE=1 SV=1	1	7	7	7	6	6	6	6	5	4	6	6	6	7	6	5	6	6	6	6	5	4	6	6	6	7	6	5	6	6	6	6	5	4	6	6	6	7	6	5	32	32
O14936	O14936	4	4	4	Peripheral plasma membrane protein CASK	CASK	>sp|O14936|CSKP_HUMAN Peripheral plasma membrane protein CASK OS=Homo sapiens (Human) OX=9606 GN=CASK PE=1 SV=3	1	4	4	4	1	1	1	0	1	2	4	3	3	3	3	3	1	1	1	0	1	2	4	3	3	3	3	3	1	1	1	0	1	2	4	3	3	3	3	3	4.3	4.3
O14965;Q9UQB9	O14965	8;1	8;1	7;0	Aurora kinase A	AURKA	>sp|O14965|AURKA_HUMAN Aurora kinase A OS=Homo sapiens (Human) OX=9606 GN=AURKA PE=1 SV=2	2	8	8	7	3	3	4	4	6	6	8	7	7	6	8	5	3	3	4	4	6	6	8	7	7	6	8	5	2	2	3	4	6	6	7	6	6	5	7	4	27	27
O14972	O14972	4	4	4	Down syndrome critical region protein 3	DSCR3	>sp|O14972|VP26C_HUMAN Vacuolar protein sorting-associated protein 26C OS=Homo sapiens (Human) OX=9606 GN=VPS26C PE=1 SV=1	1	4	4	4	0	0	1	2	1	1	3	1	1	1	2	1	0	0	1	2	1	1	3	1	1	1	2	1	0	0	1	2	1	1	3	1	1	1	2	1	17.8	17.8
O14980	O14980	31	31	31	Exportin-1	XPO1	>sp|O14980|XPO1_HUMAN Exportin-1 OS=Homo sapiens (Human) OX=9606 GN=XPO1 PE=1 SV=1	1	31	31	31	21	26	19	17	13	11	22	22	26	24	23	23	21	26	19	17	13	11	22	22	26	24	23	23	21	26	19	17	13	11	22	22	26	24	23	23	41	41
O15020	O15020	9	7	7	Spectrin beta chain, non-erythrocytic 2	SPTBN2	>sp|O15020|SPTN2_HUMAN Spectrin beta chain, non-erythrocytic 2 OS=Homo sapiens (Human) OX=9606 GN=SPTBN2 PE=1 SV=3	1	9	7	7	0	0	0	1	4	1	6	4	8	4	2	2	0	0	0	1	3	1	5	4	6	2	1	2	0	0	0	1	3	1	5	4	6	2	1	2	4.1	3.3
O15027	O15027	5	5	5	Protein transport protein Sec16A	SEC16A	>sp|O15027|SC16A_HUMAN Protein transport protein Sec16A OS=Homo sapiens (Human) OX=9606 GN=SEC16A PE=1 SV=4	1	5	5	5	2	2	4	1	1	1	2	1	0	1	3	3	2	2	4	1	1	1	2	1	0	1	3	3	2	2	4	1	1	1	2	1	0	1	3	3	3.8	3.8
O15037	O15037	6	6	6	Protein KHNYN	KHNYN	>sp|O15037|KHNYN_HUMAN Protein KHNYN OS=Homo sapiens (Human) OX=9606 GN=KHNYN PE=1 SV=3	1	6	6	6	3	2	2	5	2	2	3	1	2	4	2	3	3	2	2	5	2	2	3	1	2	4	2	3	3	2	2	5	2	2	3	1	2	4	2	3	11.9	11.9
O15042	O15042	3	3	3	U2 snRNP-associated SURP motif-containing protein	U2SURP	>sp|O15042|SR140_HUMAN U2 snRNP-associated SURP motif-containing protein OS=Homo sapiens (Human) OX=9606 GN=U2SURP PE=1 SV=2	1	3	3	3	0	1	1	0	1	1	1	2	1	2	1	0	0	1	1	0	1	1	1	2	1	2	1	0	0	1	1	0	1	1	1	2	1	2	1	0	3.5	3.5
O15047	O15047	2	2	2	Histone-lysine N-methyltransferase SETD1A	SETD1A	>sp|O15047|SET1A_HUMAN Histone-lysine N-methyltransferase SETD1A OS=Homo sapiens (Human) OX=9606 GN=SETD1A PE=1 SV=3	1	2	2	2	0	0	1	1	1	2	1	1	2	1	0	1	0	0	1	1	1	2	1	1	2	1	0	1	0	0	1	1	1	2	1	1	2	1	0	1	1.5	1.5
O15067	O15067	27	27	27	Phosphoribosylformylglycinamidine synthase	PFAS	>sp|O15067|PUR4_HUMAN Phosphoribosylformylglycinamidine synthase OS=Homo sapiens (Human) OX=9606 GN=PFAS PE=1 SV=4	1	27	27	27	18	17	16	19	16	15	22	20	19	23	23	23	18	17	16	19	16	15	22	20	19	23	23	23	18	17	16	19	16	15	22	20	19	23	23	23	31.9	31.9
O15111	O15111	9	9	9	Inhibitor of nuclear factor kappa-B kinase subunit alpha	CHUK	>sp|O15111|IKKA_HUMAN Inhibitor of nuclear factor kappa-B kinase subunit alpha OS=Homo sapiens (Human) OX=9606 GN=CHUK PE=1 SV=2	1	9	9	9	2	5	4	4	6	4	6	6	5	5	6	4	2	5	4	4	6	4	6	6	5	5	6	4	2	5	4	4	6	4	6	6	5	5	6	4	14.8	14.8
O15144	O15144	7	7	7	Actin-related protein 2/3 complex subunit 2	ARPC2	>sp|O15144|ARPC2_HUMAN Actin-related protein 2/3 complex subunit 2 OS=Homo sapiens (Human) OX=9606 GN=ARPC2 PE=1 SV=1	1	7	7	7	2	1	2	2	3	4	5	6	6	5	3	5	2	1	2	2	3	4	5	6	6	5	3	5	2	1	2	2	3	4	5	6	6	5	3	5	29.7	29.7
O15145	O15145	3	3	3	Actin-related protein 2/3 complex subunit 3	ARPC3	>sp|O15145|ARPC3_HUMAN Actin-related protein 2/3 complex subunit 3 OS=Homo sapiens (Human) OX=9606 GN=ARPC3 PE=1 SV=3	1	3	3	3	2	0	1	1	3	1	2	2	2	2	1	2	2	0	1	1	3	1	2	2	2	2	1	2	2	0	1	1	3	1	2	2	2	2	1	2	16.3	16.3
O15160	O15160	4	4	4	DNA-directed RNA polymerases I and III subunit RPAC1	POLR1C	>sp|O15160|RPAC1_HUMAN DNA-directed RNA polymerases I and III subunit RPAC1 OS=Homo sapiens (Human) OX=9606 GN=POLR1C PE=1 SV=1	1	4	4	4	2	3	3	3	1	0	4	3	2	3	3	3	2	3	3	3	1	0	4	3	2	3	3	3	2	3	3	3	1	0	4	3	2	3	3	3	15.3	15.3
O15226	O15226	17	17	17	NF-kappa-B-repressing factor	NKRF	>sp|O15226|NKRF_HUMAN NF-kappa-B-repressing factor OS=Homo sapiens (Human) OX=9606 GN=NKRF PE=1 SV=2	1	17	17	17	1	5	4	9	10	7	10	8	9	9	6	6	1	5	4	9	10	7	10	8	9	9	6	6	1	5	4	9	10	7	10	8	9	9	6	6	30.6	30.6
O15228	O15228	7	7	7	Dihydroxyacetone phosphate acyltransferase	GNPAT	>sp|O15228|GNPAT_HUMAN Dihydroxyacetone phosphate acyltransferase OS=Homo sapiens (Human) OX=9606 GN=GNPAT PE=1 SV=1	1	7	7	7	4	3	3	4	2	1	5	4	4	4	4	4	4	3	3	4	2	1	5	4	4	4	4	4	4	3	3	4	2	1	5	4	4	4	4	4	14.4	14.4
O15235	O15235	2	2	2	28S ribosomal protein S12, mitochondrial	MRPS12	>sp|O15235|RT12_HUMAN 28S ribosomal protein S12, mitochondrial OS=Homo sapiens (Human) OX=9606 GN=MRPS12 PE=1 SV=1	1	2	2	2	0	1	0	0	0	0	2	0	1	1	0	1	0	1	0	0	0	0	2	0	1	1	0	1	0	1	0	0	0	0	2	0	1	1	0	1	24.6	24.6
O15260	O15260	4	4	4	Surfeit locus protein 4	SURF4	>sp|O15260|SURF4_HUMAN Surfeit locus protein 4 OS=Homo sapiens (Human) OX=9606 GN=SURF4 PE=1 SV=3	1	4	4	4	1	3	1	1	1	0	2	2	0	2	2	1	1	3	1	1	1	0	2	2	0	2	2	1	1	3	1	1	1	0	2	2	0	2	2	1	18.6	18.6
O15269	O15269	8	8	8	Serine palmitoyltransferase 1	SPTLC1	>sp|O15269|SPTC1_HUMAN Serine palmitoyltransferase 1 OS=Homo sapiens (Human) OX=9606 GN=SPTLC1 PE=1 SV=1	1	8	8	8	5	4	5	3	2	2	5	7	4	4	3	4	5	4	5	3	2	2	5	7	4	4	3	4	5	4	5	3	2	2	5	7	4	4	3	4	24.5	24.5
O15270	O15270	3	3	3	Serine palmitoyltransferase 2	SPTLC2	>sp|O15270|SPTC2_HUMAN Serine palmitoyltransferase 2 OS=Homo sapiens (Human) OX=9606 GN=SPTLC2 PE=1 SV=1	1	3	3	3	1	1	1	0	1	0	1	1	2	1	1	1	1	1	1	0	1	0	1	1	2	1	1	1	1	1	1	0	1	0	1	1	2	1	1	1	8.5	8.5
O15294	O15294	6	6	6	UDP-N-acetylglucosamine--peptide N-acetylglucosaminyltransferase 110 kDa subunit	OGT	>sp|O15294|OGT1_HUMAN UDP-N-acetylglucosamine--peptide N-acetylglucosaminyltransferase 110 kDa subunit OS=Homo sapiens (Human) OX=9606 GN=OGT PE=1 SV=3	1	6	6	6	1	3	1	6	2	2	3	4	3	3	3	4	1	3	1	6	2	2	3	4	3	3	3	4	1	3	1	6	2	2	3	4	3	3	3	4	8.5	8.5
O15355	O15355	10	10	10	Protein phosphatase 1G	PPM1G	>sp|O15355|PPM1G_HUMAN Protein phosphatase 1G OS=Homo sapiens (Human) OX=9606 GN=PPM1G PE=1 SV=1	1	10	10	10	5	5	6	6	2	4	5	6	4	7	5	6	5	5	6	6	2	4	5	6	4	7	5	6	5	5	6	6	2	4	5	6	4	7	5	6	28.8	28.8
O15371	O15371	10	10	10	Eukaryotic translation initiation factor 3 subunit D	EIF3D	>sp|O15371|EIF3D_HUMAN Eukaryotic translation initiation factor 3 subunit D OS=Homo sapiens (Human) OX=9606 GN=EIF3D PE=1 SV=1	1	10	10	10	4	2	3	8	3	3	8	8	6	5	9	5	4	2	3	8	3	3	8	8	6	5	9	5	4	2	3	8	3	3	8	8	6	5	9	5	31.6	31.6
O15397	O15397	7	6	6	Importin-8	IPO8	>sp|O15397|IPO8_HUMAN Importin-8 OS=Homo sapiens (Human) OX=9606 GN=IPO8 PE=1 SV=2	1	7	6	6	2	4	3	2	1	1	3	5	4	2	5	3	1	3	2	1	0	0	2	4	3	1	4	2	1	3	2	1	0	0	2	4	3	1	4	2	8.7	7.7
O43143;O60231;Q14562	O43143	29;1;1	29;1;1	29;1;1	Pre-mRNA-splicing factor ATP-dependent RNA helicase DHX15	DHX15	>sp|O43143|DHX15_HUMAN Pre-mRNA-splicing factor ATP-dependent RNA helicase DHX15 OS=Homo sapiens (Human) OX=9606 GN=DHX15 PE=1 SV=2	3	29	29	29	18	18	17	21	23	18	21	23	23	24	24	22	18	18	17	21	23	18	21	23	23	24	24	22	18	18	17	21	23	18	21	23	23	24	24	22	41.9	41.9
O43148	O43148	3	3	3	mRNA cap guanine-N7 methyltransferase	RNMT	>sp|O43148|MCES_HUMAN mRNA cap guanine-N7 methyltransferase OS=Homo sapiens (Human) OX=9606 GN=RNMT PE=1 SV=1	1	3	3	3	0	1	0	2	3	1	1	2	2	0	1	0	0	1	0	2	3	1	1	2	2	0	1	0	0	1	0	2	3	1	1	2	2	0	1	0	8.8	8.8
O43175	O43175	24	24	24	D-3-phosphoglycerate dehydrogenase	PHGDH	>sp|O43175|SERA_HUMAN D-3-phosphoglycerate dehydrogenase OS=Homo sapiens (Human) OX=9606 GN=PHGDH PE=1 SV=4	1	24	24	24	23	21	21	16	16	13	21	19	21	22	22	20	23	21	21	16	16	13	21	19	21	22	22	20	23	21	21	16	16	13	21	19	21	22	22	20	62.5	62.5
O43236	O43236	3	3	3	Septin-4	2022-09-04	>sp|O43236|SEPT4_HUMAN Septin-4 OS=Homo sapiens (Human) OX=9606 GN=SEPTIN4 PE=1 SV=1	1	3	3	3	0	3	1	0	0	0	1	1	1	1	1	0	0	3	1	0	0	0	1	1	1	1	1	0	0	3	1	0	0	0	1	1	1	1	1	0	10.9	10.9
O43242	O43242	16	16	16	26S proteasome non-ATPase regulatory subunit 3	PSMD3	>sp|O43242|PSMD3_HUMAN 26S proteasome non-ATPase regulatory subunit 3 OS=Homo sapiens (Human) OX=9606 GN=PSMD3 PE=1 SV=2	1	16	16	16	12	13	13	3	2	3	12	10	12	12	12	12	12	13	13	3	2	3	12	10	12	12	12	12	12	13	13	3	2	3	12	10	12	12	12	12	35	35
O43251;Q9NWB1;A6NFN3	O43251;Q9NWB1;A6NFN3	2;2;1	2;2;1	2;2;1	RNA binding protein fox-1 homolog 2;RNA binding protein fox-1 homolog 1;RNA binding protein fox-1 homolog 3	RBFOX2;RBFOX1;RBFOX3	>sp|O43251|RFOX2_HUMAN RNA binding protein fox-1 homolog 2 OS=Homo sapiens (Human) OX=9606 GN=RBFOX2 PE=1 SV=3;>sp|Q9NWB1|RFOX1_HUMAN RNA binding protein fox-1 homolog 1 OS=Homo sapiens (Human) OX=9606 GN=RBFOX1 PE=1 SV=2;>sp|A6NFN3|RFOX3_HUMAN RNA binding	3	2	2	2	1	1	1	0	0	0	0	1	1	0	1	0	1	1	1	0	0	0	0	1	1	0	1	0	1	1	1	0	0	0	0	1	1	0	1	0	6.2	6.2
O43252	O43252	4	4	3	Bifunctional 3-phosphoadenosine 5-phosphosulfate synthase 1;Sulfate adenylyltransferase;Adenylyl-sulfate kinase	PAPSS1	>sp|O43252|PAPS1_HUMAN Bifunctional 3-phosphoadenosine 5-phosphosulfate synthase 1 OS=Homo sapiens (Human) OX=9606 GN=PAPSS1 PE=1 SV=2	1	4	4	3	1	1	0	1	0	1	1	2	2	1	2	1	1	1	0	1	0	1	1	2	2	1	2	1	1	0	0	1	0	1	1	1	2	1	1	1	7.9	7.9
O43264	O43264	3	3	3	Centromere/kinetochore protein zw10 homolog	ZW10	>sp|O43264|ZW10_HUMAN Centromere/kinetochore protein zw10 homolog OS=Homo sapiens (Human) OX=9606 GN=ZW10 PE=1 SV=3	1	3	3	3	0	3	1	0	0	0	2	1	0	0	0	0	0	3	1	0	0	0	2	1	0	0	0	0	0	3	1	0	0	0	2	1	0	0	0	0	4.6	4.6
O43324	O43324	2	2	2	Eukaryotic translation elongation factor 1 epsilon-1	EEF1E1	>sp|O43324|MCA3_HUMAN Eukaryotic translation elongation factor 1 epsilon-1 OS=Homo sapiens (Human) OX=9606 GN=EEF1E1 PE=1 SV=1	1	2	2	2	1	1	1	1	0	1	1	1	2	1	1	1	1	1	1	1	0	1	1	1	2	1	1	1	1	1	1	1	0	1	1	1	2	1	1	1	12.6	12.6
O43414	O43414	4	4	4	ERI1 exoribonuclease 3	ERI3	>sp|O43414|ERI3_HUMAN ERI1 exoribonuclease 3 OS=Homo sapiens (Human) OX=9606 GN=ERI3 PE=1 SV=2	1	4	4	4	2	1	1	2	2	2	2	2	3	3	3	3	2	1	1	2	2	2	2	2	3	3	3	3	2	1	1	2	2	2	2	2	3	3	3	3	17.2	17.2
O43488;Q8NHP1	O43488	3;1	3;1	3;1	Aflatoxin B1 aldehyde reductase member 2	AKR7A2	>sp|O43488|ARK72_HUMAN Aflatoxin B1 aldehyde reductase member 2 OS=Homo sapiens (Human) OX=9606 GN=AKR7A2 PE=1 SV=3	2	3	3	3	2	1	1	2	2	2	1	2	1	1	2	1	2	1	1	2	2	2	1	2	1	1	2	1	2	1	1	2	2	2	1	2	1	1	2	1	12.8	12.8
O43491	O43491	6	6	6	Band 4.1-like protein 2	EPB41L2	>sp|O43491|E41L2_HUMAN Band 4.1-like protein 2 OS=Homo sapiens (Human) OX=9606 GN=EPB41L2 PE=1 SV=1	1	6	6	6	1	1	0	1	1	0	3	2	1	3	5	4	1	1	0	1	1	0	3	2	1	3	5	4	1	1	0	1	1	0	3	2	1	3	5	4	8.6	8.6
O43502	O43502	3	3	3	DNA repair protein RAD51 homolog 3	RAD51C	>sp|O43502|RA51C_HUMAN DNA repair protein RAD51 homolog 3 OS=Homo sapiens (Human) OX=9606 GN=RAD51C PE=1 SV=1	1	3	3	3	1	1	1	2	1	1	1	2	1	1	2	2	1	1	1	2	1	1	1	2	1	1	2	2	1	1	1	2	1	1	1	2	1	1	2	2	12.2	12.2
O43583	O43583	4	4	4	Density-regulated protein	DENR	>sp|O43583|DENR_HUMAN Density-regulated protein OS=Homo sapiens (Human) OX=9606 GN=DENR PE=1 SV=2	1	4	4	4	2	3	2	0	3	2	3	4	3	3	2	3	2	3	2	0	3	2	3	4	3	3	2	3	2	3	2	0	3	2	3	4	3	3	2	3	29.3	29.3
O43592	O43592	12	12	12	Exportin-T	XPOT	>sp|O43592|XPOT_HUMAN Exportin-T OS=Homo sapiens (Human) OX=9606 GN=XPOT PE=1 SV=2	1	12	12	12	9	9	9	3	2	2	7	8	8	9	8	4	9	9	9	3	2	2	7	8	8	9	8	4	9	9	9	3	2	2	7	8	8	9	8	4	14.8	14.8
O43615	O43615	3	3	3	Mitochondrial import inner membrane translocase subunit TIM44	TIMM44	>sp|O43615|TIM44_HUMAN Mitochondrial import inner membrane translocase subunit TIM44 OS=Homo sapiens (Human) OX=9606 GN=TIMM44 PE=1 SV=2	1	3	3	3	0	2	1	1	0	0	1	3	1	0	0	0	0	2	1	1	0	0	1	3	1	0	0	0	0	2	1	1	0	0	1	3	1	0	0	0	8.4	8.4
O43663	O43663	8	8	8	Protein regulator of cytokinesis 1	PRC1	>sp|O43663|PRC1_HUMAN Protein regulator of cytokinesis 1 OS=Homo sapiens (Human) OX=9606 GN=PRC1 PE=1 SV=2	1	8	8	8	2	3	3	2	3	2	1	3	2	3	4	2	2	3	3	2	3	2	1	3	2	3	4	2	2	3	3	2	3	2	1	3	2	3	4	2	18.5	18.5
O43670	O43670	3	3	3	BUB3-interacting and GLEBS motif-containing protein ZNF207	ZNF207	>sp|O43670|ZN207_HUMAN BUB3-interacting and GLEBS motif-containing protein ZNF207 OS=Homo sapiens (Human) OX=9606 GN=ZNF207 PE=1 SV=1	1	3	3	3	1	1	3	1	1	1	2	3	3	2	2	2	1	1	3	1	1	1	2	3	3	2	2	2	1	1	3	1	1	1	2	3	3	2	2	2	8.8	8.8
O43684	O43684	12	12	12	Mitotic checkpoint protein BUB3	BUB3	>sp|O43684|BUB3_HUMAN Mitotic checkpoint protein BUB3 OS=Homo sapiens (Human) OX=9606 GN=BUB3 PE=1 SV=1	1	12	12	12	10	10	12	10	8	9	11	11	12	12	10	11	10	10	12	10	8	9	11	11	12	12	10	11	10	10	12	10	8	9	11	11	12	12	10	11	47.3	47.3
P12814;O43707;P35609	P12814;O43707;P35609	6;6;3	6;6;3	5;5;2	Alpha-actinin-1;Alpha-actinin-4;Alpha-actinin-2	ACTN1;ACTN4;ACTN2	>sp|P12814|ACTN1_HUMAN Alpha-actinin-1 OS=Homo sapiens (Human) OX=9606 GN=ACTN1 PE=1 SV=2;>sp|O43707|ACTN4_HUMAN Alpha-actinin-4 OS=Homo sapiens (Human) OX=9606 GN=ACTN4 PE=1 SV=2;>sp|P35609|ACTN2_HUMAN Alpha-actinin-2 OS=Homo sapiens (Human) OX=9606 GN=AC	3	6	6	5	6	4	3	3	1	1	4	2	4	3	3	4	6	4	3	3	1	1	4	2	4	3	3	4	5	3	2	3	1	1	3	2	3	2	3	3	8.4	8.4
O43747	O43747	2	2	2	AP-1 complex subunit gamma-1	AP1G1	>sp|O43747|AP1G1_HUMAN AP-1 complex subunit gamma-1 OS=Homo sapiens (Human) OX=9606 GN=AP1G1 PE=1 SV=5	1	2	2	2	0	0	0	0	0	0	2	0	0	0	0	0	0	0	0	0	0	0	2	0	0	0	0	0	0	0	0	0	0	0	2	0	0	0	0	0	2.8	2.8
O43795	O43795	3	3	3	Unconventional myosin-Ib	MYO1B	>sp|O43795|MYO1B_HUMAN Unconventional myosin-Ib OS=Homo sapiens (Human) OX=9606 GN=MYO1B PE=1 SV=3	1	3	3	3	1	0	1	0	0	0	1	1	0	1	1	1	1	0	1	0	0	0	1	1	0	1	1	1	1	0	1	0	0	0	1	1	0	1	1	1	3.4	3.4
O43809	O43809	4	4	4	Cleavage and polyadenylation specificity factor subunit 5	NUDT21	>sp|O43809|CPSF5_HUMAN Cleavage and polyadenylation specificity factor subunit 5 OS=Homo sapiens (Human) OX=9606 GN=NUDT21 PE=1 SV=1	1	4	4	4	1	1	2	4	1	1	3	2	2	3	1	1	1	1	2	4	1	1	3	2	2	3	1	1	1	1	2	4	1	1	3	2	2	3	1	1	32.6	32.6
O43813	O43813	13	13	13	LanC-like protein 1	LANCL1	>sp|O43813|LANC1_HUMAN Glutathione S-transferase LANCL1 OS=Homo sapiens (Human) OX=9606 GN=LANCL1 PE=1 SV=1	1	13	13	13	10	9	10	13	11	10	11	11	11	13	11	10	10	9	10	13	11	10	11	11	11	13	11	10	10	9	10	13	11	10	11	11	11	13	11	10	49.1	49.1
O43819	O43819	3	3	3	Protein SCO2 homolog, mitochondrial	SCO2	>sp|O43819|SCO2_HUMAN Protein SCO2 homolog, mitochondrial OS=Homo sapiens (Human) OX=9606 GN=SCO2 PE=1 SV=3	1	3	3	3	2	3	3	0	0	1	3	3	3	3	1	3	2	3	3	0	0	1	3	3	3	3	1	3	2	3	3	0	0	1	3	3	3	3	1	3	10.2	10.2
O43823	O43823	5	5	5	A-kinase anchor protein 8	AKAP8	>sp|O43823|AKAP8_HUMAN A-kinase anchor protein 8 OS=Homo sapiens (Human) OX=9606 GN=AKAP8 PE=1 SV=1	1	5	5	5	3	5	5	0	0	0	2	2	4	2	4	2	3	5	5	0	0	0	2	2	4	2	4	2	3	5	5	0	0	0	2	2	4	2	4	2	10.1	10.1
O43824	O43824	1	1	1	Putative GTP-binding protein 6	GTPBP6	>sp|O43824|GTPB6_HUMAN Putative GTP-binding protein 6 OS=Homo sapiens (Human) OX=9606 GN=GTPBP6 PE=2 SV=4	1	1	1	1	1	0	0	1	1	1	1	1	0	1	1	1	1	0	0	1	1	1	1	1	0	1	1	1	1	0	0	1	1	1	1	1	0	1	1	1	2.1	2.1
O43837	O43837	18	18	18	Isocitrate dehydrogenase [NAD] subunit beta, mitochondrial	IDH3B	>sp|O43837|IDH3B_HUMAN Isocitrate dehydrogenase [NAD] subunit beta, mitochondrial OS=Homo sapiens (Human) OX=9606 GN=IDH3B PE=1 SV=2	1	18	18	18	14	14	12	14	15	13	17	15	17	15	17	15	14	14	12	14	15	13	17	15	17	15	17	15	14	14	12	14	15	13	17	15	17	15	17	15	54.5	54.5
O43847	O43847	8	8	8	Nardilysin	NRD1	>sp|O43847|NRDC_HUMAN Nardilysin OS=Homo sapiens (Human) OX=9606 GN=NRDC PE=1 SV=3	1	8	8	8	2	4	4	3	6	6	6	7	6	6	4	5	2	4	4	3	6	6	6	7	6	6	4	5	2	4	4	3	6	6	6	7	6	6	4	5	7.4	7.4
O43865;Q96HN2	O43865;Q96HN2	5;4	5;4	5;4	Putative adenosylhomocysteinase 2;Putative adenosylhomocysteinase 3	AHCYL1;AHCYL2	>sp|O43865|SAHH2_HUMAN S-adenosylhomocysteine hydrolase-like protein 1 OS=Homo sapiens (Human) OX=9606 GN=AHCYL1 PE=1 SV=2;>sp|Q96HN2|SAHH3_HUMAN Adenosylhomocysteinase 3 OS=Homo sapiens (Human) OX=9606 GN=AHCYL2 PE=1 SV=1	2	5	5	5	2	3	2	1	0	0	3	2	2	2	2	2	2	3	2	1	0	0	3	2	2	2	2	2	2	3	2	1	0	0	3	2	2	2	2	2	14.2	14.2
O43913	O43913	3	3	3	Origin recognition complex subunit 5	ORC5	>sp|O43913|ORC5_HUMAN Origin recognition complex subunit 5 OS=Homo sapiens (Human) OX=9606 GN=ORC5 PE=1 SV=1	1	3	3	3	2	3	1	0	0	0	2	2	2	0	0	0	2	3	1	0	0	0	2	2	2	0	0	0	2	3	1	0	0	0	2	2	2	0	0	0	10.6	10.6
O60256	O60256	3	2	2	Phosphoribosyl pyrophosphate synthase-associated protein 2	PRPSAP2	>sp|O60256|KPRB_HUMAN Phosphoribosyl pyrophosphate synthase-associated protein 2 OS=Homo sapiens (Human) OX=9606 GN=PRPSAP2 PE=1 SV=1	1	3	2	2	1	0	0	1	1	1	0	2	1	0	2	0	1	0	0	0	0	0	0	1	0	0	2	0	1	0	0	0	0	0	0	1	0	0	2	0	10.3	6.5
O60294	O60294	10	10	10	tRNA wybutosine-synthesizing protein 4	LCMT2	>sp|O60294|TYW4_HUMAN tRNA wybutosine-synthesizing protein 4 OS=Homo sapiens (Human) OX=9606 GN=LCMT2 PE=1 SV=3	1	10	10	10	4	4	5	3	6	3	6	5	7	3	5	5	4	4	5	3	6	3	6	5	7	3	5	5	4	4	5	3	6	3	6	5	7	3	5	5	21.7	21.7
O60313	O60313	57	57	57	Dynamin-like 120 kDa protein, mitochondrial;Dynamin-like 120 kDa protein, form S1	OPA1	>sp|O60313|OPA1_HUMAN Dynamin-like 120 kDa protein, mitochondrial OS=Homo sapiens (Human) OX=9606 GN=OPA1 PE=1 SV=3	1	57	57	57	44	47	47	49	53	49	54	54	54	51	52	51	44	47	47	49	53	49	54	54	54	51	52	51	44	47	47	49	53	49	54	54	54	51	52	51	60.2	60.2
O60343	O60343	14	14	14	TBC1 domain family member 4	TBC1D4	>sp|O60343|TBCD4_HUMAN TBC1 domain family member 4 OS=Homo sapiens (Human) OX=9606 GN=TBC1D4 PE=1 SV=2	1	14	14	14	6	7	7	8	7	4	10	7	7	9	7	4	6	7	7	8	7	4	10	7	7	9	7	4	6	7	7	8	7	4	10	7	7	9	7	4	14	14
O60506	O60506	2	2	1	Heterogeneous nuclear ribonucleoprotein Q	SYNCRIP	>sp|O60506|HNRPQ_HUMAN Heterogeneous nuclear ribonucleoprotein Q OS=Homo sapiens (Human) OX=9606 GN=SYNCRIP PE=1 SV=2	1	2	2	1	0	1	1	2	2	0	1	1	1	0	0	0	0	1	1	2	2	0	1	1	1	0	0	0	0	0	1	1	1	0	0	0	0	0	0	0	3.9	3.9
O60547	O60547	16	16	16	GDP-mannose 4,6 dehydratase	GMDS	>sp|O60547|GMDS_HUMAN GDP-mannose 4,6 dehydratase OS=Homo sapiens (Human) OX=9606 GN=GMDS PE=1 SV=1	1	16	16	16	13	13	12	14	14	11	14	15	16	14	16	14	13	13	12	14	14	11	14	15	16	14	16	14	13	13	12	14	14	11	14	15	16	14	16	14	54.3	54.3
O60566	O60566	4	4	4	Mitotic checkpoint serine/threonine-protein kinase BUB1 beta	BUB1B	>sp|O60566|BUB1B_HUMAN Mitotic checkpoint serine/threonine-protein kinase BUB1 beta OS=Homo sapiens (Human) OX=9606 GN=BUB1B PE=1 SV=3	1	4	4	4	2	2	1	3	0	0	3	1	2	2	2	2	2	2	1	3	0	0	3	1	2	2	2	2	2	2	1	3	0	0	3	1	2	2	2	2	4.7	4.7
O60573	O60573	4	4	4	Eukaryotic translation initiation factor 4E type 2	EIF4E2	>sp|O60573|IF4E2_HUMAN Eukaryotic translation initiation factor 4E type 2 OS=Homo sapiens (Human) OX=9606 GN=EIF4E2 PE=1 SV=1	1	4	4	4	1	2	2	2	2	0	2	2	2	1	0	3	1	2	2	2	2	0	2	2	2	1	0	3	1	2	2	2	2	0	2	2	2	1	0	3	24.1	24.1
O60610	O60610	6	6	6	Protein diaphanous homolog 1	DIAPH1	>sp|O60610|DIAP1_HUMAN Protein diaphanous homolog 1 OS=Homo sapiens (Human) OX=9606 GN=DIAPH1 PE=1 SV=2	1	6	6	6	0	1	0	2	4	0	3	3	3	3	1	2	0	1	0	2	4	0	3	3	3	3	1	2	0	1	0	2	4	0	3	3	3	3	1	2	5.7	5.7
O60664	O60664	1	1	1	Perilipin-3	PLIN3	>sp|O60664|PLIN3_HUMAN Perilipin-3 OS=Homo sapiens (Human) OX=9606 GN=PLIN3 PE=1 SV=3	1	1	1	1	0	0	0	0	0	0	1	1	1	1	1	1	0	0	0	0	0	0	1	1	1	1	1	1	0	0	0	0	0	0	1	1	1	1	1	1	3.7	3.7
O60671	O60671	3	3	3	Cell cycle checkpoint protein RAD1	RAD1	>sp|O60671|RAD1_HUMAN Cell cycle checkpoint protein RAD1 OS=Homo sapiens (Human) OX=9606 GN=RAD1 PE=1 SV=1	1	3	3	3	1	1	1	0	0	0	3	2	0	0	1	1	1	1	1	0	0	0	3	2	0	0	1	1	1	1	1	0	0	0	3	2	0	0	1	1	17.7	17.7
O60678	O60678	9	9	9	Protein arginine N-methyltransferase 3	PRMT3	>sp|O60678|ANM3_HUMAN Protein arginine N-methyltransferase 3 OS=Homo sapiens (Human) OX=9606 GN=PRMT3 PE=1 SV=4	1	9	9	9	1	4	2	5	4	5	7	6	5	2	6	3	1	4	2	5	4	5	7	6	5	2	6	3	1	4	2	5	4	5	7	6	5	2	6	3	19	19
O60701	O60701	3	3	3	UDP-glucose 6-dehydrogenase	UGDH	>sp|O60701|UGDH_HUMAN UDP-glucose 6-dehydrogenase OS=Homo sapiens (Human) OX=9606 GN=UGDH PE=1 SV=1	1	3	3	3	1	0	0	0	0	1	0	0	1	1	0	0	1	0	0	0	0	1	0	0	1	1	0	0	1	0	0	0	0	1	0	0	1	1	0	0	7.1	7.1
O60716	O60716	23	23	23	Catenin delta-1	CTNND1	>sp|O60716|CTND1_HUMAN Catenin delta-1 OS=Homo sapiens (Human) OX=9606 GN=CTNND1 PE=1 SV=1	1	23	23	23	13	14	13	12	13	11	19	15	14	17	18	18	13	14	13	12	13	11	19	15	14	17	18	18	13	14	13	12	13	11	19	15	14	17	18	18	31.9	31.9
O60762	O60762	9	9	9	Dolichol-phosphate mannosyltransferase subunit 1	DPM1	>sp|O60762|DPM1_HUMAN Dolichol-phosphate mannosyltransferase subunit 1 OS=Homo sapiens (Human) OX=9606 GN=DPM1 PE=1 SV=1	1	9	9	9	8	9	8	1	2	1	6	7	6	7	7	7	8	9	8	1	2	1	6	7	6	7	7	7	8	9	8	1	2	1	6	7	6	7	7	7	46.9	46.9
O60763	O60763	3	3	3	General vesicular transport factor p115	USO1	>sp|O60763|USO1_HUMAN General vesicular transport factor p115 OS=Homo sapiens (Human) OX=9606 GN=USO1 PE=1 SV=2	1	3	3	3	0	0	0	0	1	0	0	1	0	2	0	0	0	0	0	0	1	0	0	1	0	2	0	0	0	0	0	0	1	0	0	1	0	2	0	0	4.3	4.3
O60784	O60784	1	1	1	Target of Myb protein 1	TOM1	>sp|O60784|TOM1_HUMAN Target of Myb protein 1 OS=Homo sapiens (Human) OX=9606 GN=TOM1 PE=1 SV=2	1	1	1	1	0	0	0	1	0	0	1	0	1	0	0	0	0	0	0	1	0	0	1	0	1	0	0	0	0	0	0	1	0	0	1	0	1	0	0	0	3.3	3.3
Q99880;Q99879;Q99877;Q93079;Q5QNW6;P62807;P58876;P57053;O60814;Q8N257;Q16778;P33778;P23527;P06899;A0A2R8Y619;Q96A08	Q99880;Q99879;Q99877;Q93079;Q5QNW6;P62807;P58876;P57053;O60814;Q8N257;Q16778;P33778;P23527;P06899	3;3;3;3;3;3;3;3;3;2;2;2;2;2;1;1	3;3;3;3;3;3;3;3;3;2;2;2;2;2;1;1	3;3;3;3;3;3;3;3;3;2;2;2;2;2;1;1	Histone H2B type 1-L;Histone H2B type 1-M;Histone H2B type 1-N;Histone H2B type 1-H;Histone H2B type 2-F;Histone H2B type 1-C/E/F/G/I;Histone H2B type 1-D;Histone H2B type F-S;Histone H2B type 1-K;Histone H2B type 3-B;Histone H2B type 2-E;Histone H2B type 1-B;Histone H2B type 1-O;Histone H2B type 1-J	HIST1H2BL;HIST1H2BM;HIST1H2BN;HIST1H2BH;HIST2H2BF;HIST1H2BC;HIST1H2BD;H2BFS;HIST1H2BK;HIST3H2BB;HIST2H2BE;HIST1H2BB;HIST1H2BO;HIST1H2BJ	>sp|Q99880|H2B1L_HUMAN Histone H2B type 1-L OS=Homo sapiens (Human) OX=9606 GN=H2BC13 PE=1 SV=3;>sp|Q99879|H2B1M_HUMAN Histone H2B type 1-M OS=Homo sapiens (Human) OX=9606 GN=H2BC14 PE=1 SV=3;>sp|Q99877|H2B1N_HUMAN Histone H2B type 1-N OS=Homo sapiens (Hum	16	3	3	3	1	1	1	1	1	1	3	3	3	1	2	1	1	1	1	1	1	1	3	3	3	1	2	1	1	1	1	1	1	1	3	3	3	1	2	1	27	27
O60830	O60830	1	1	1	Mitochondrial import inner membrane translocase subunit Tim17-B	TIMM17B	>sp|O60830|TI17B_HUMAN Mitochondrial import inner membrane translocase subunit Tim17-B OS=Homo sapiens (Human) OX=9606 GN=TIMM17B PE=1 SV=1	1	1	1	1	1	1	1	0	0	1	1	1	1	1	1	1	1	1	1	0	0	1	1	1	1	1	1	1	1	1	1	0	0	1	1	1	1	1	1	1	12.8	12.8
O60832	O60832	3	3	3	H/ACA ribonucleoprotein complex subunit 4	DKC1	>sp|O60832|DKC1_HUMAN H/ACA ribonucleoprotein complex subunit DKC1 OS=Homo sapiens (Human) OX=9606 GN=DKC1 PE=1 SV=3	1	3	3	3	0	1	0	2	1	0	1	1	1	0	1	0	0	1	0	2	1	0	1	1	1	0	1	0	0	1	0	2	1	0	1	1	1	0	1	0	8.8	8.8
O60841	O60841	7	7	7	Eukaryotic translation initiation factor 5B	EIF5B	>sp|O60841|IF2P_HUMAN Eukaryotic translation initiation factor 5B OS=Homo sapiens (Human) OX=9606 GN=EIF5B PE=1 SV=4	1	7	7	7	1	2	1	3	5	2	2	3	5	3	3	1	1	2	1	3	5	2	2	3	5	3	3	1	1	2	1	3	5	2	2	3	5	3	3	1	8.3	8.3
O60870	O60870	2	2	2	DNA/RNA-binding protein KIN17	KIN	>sp|O60870|KIN17_HUMAN DNA/RNA-binding protein KIN17 OS=Homo sapiens (Human) OX=9606 GN=KIN PE=1 SV=2	1	2	2	2	0	0	0	0	1	2	2	2	1	0	2	1	0	0	0	0	1	2	2	2	1	0	2	1	0	0	0	0	1	2	2	2	1	0	2	1	5.6	5.6
O60884	O60884	14	14	14	DnaJ homolog subfamily A member 2	DNAJA2	>sp|O60884|DNJA2_HUMAN DnaJ homolog subfamily A member 2 OS=Homo sapiens (Human) OX=9606 GN=DNAJA2 PE=1 SV=1	1	14	14	14	10	10	11	1	2	1	9	8	10	9	11	10	10	10	11	1	2	1	9	8	10	9	11	10	10	10	11	1	2	1	9	8	10	9	11	10	51.5	51.5
O60934	O60934	7	7	7	Nibrin	NBN	>sp|O60934|NBN_HUMAN Nibrin OS=Homo sapiens (Human) OX=9606 GN=NBN PE=1 SV=1	1	7	7	7	0	1	1	4	7	6	3	3	2	4	4	2	0	1	1	4	7	6	3	3	2	4	4	2	0	1	1	4	7	6	3	3	2	4	4	2	11.5	11.5
O60941;Q9Y4J8	O60941;Q9Y4J8	1;1	1;1	1;1	Dystrobrevin beta;Dystrobrevin alpha	DTNB;DTNA	>sp|O60941|DTNB_HUMAN Dystrobrevin beta OS=Homo sapiens (Human) OX=9606 GN=DTNB PE=1 SV=1;>sp|Q9Y4J8|DTNA_HUMAN Dystrobrevin alpha OS=Homo sapiens (Human) OX=9606 GN=DTNA PE=1 SV=2	2	1	1	1	1	0	1	1	0	1	0	1	1	1	1	1	1	0	1	1	0	1	0	1	1	1	1	1	1	0	1	1	0	1	0	1	1	1	1	1	2.4	2.4
O75027	O75027	3	3	3	ATP-binding cassette sub-family B member 7, mitochondrial	ABCB7	>sp|O75027|ABCB7_HUMAN ATP-binding cassette sub-family B member 7, mitochondrial OS=Homo sapiens (Human) OX=9606 GN=ABCB7 PE=1 SV=2	1	3	3	3	2	2	0	1	0	0	2	2	2	2	2	1	2	2	0	1	0	0	2	2	2	2	2	1	2	2	0	1	0	0	2	2	2	2	2	1	4.3	4.3
O75044;Q7Z6B7	O75044;Q7Z6B7	2;1	2;1	2;1	SLIT-ROBO Rho GTPase-activating protein 2;SLIT-ROBO Rho GTPase-activating protein 1	SRGAP2;SRGAP1	>sp|O75044|SRGP2_HUMAN SLIT-ROBO Rho GTPase-activating protein 2 OS=Homo sapiens (Human) OX=9606 GN=SRGAP2 PE=1 SV=3;>sp|Q7Z6B7|SRGP1_HUMAN SLIT-ROBO Rho GTPase-activating protein 1 OS=Homo sapiens (Human) OX=9606 GN=SRGAP1 PE=1 SV=1	2	2	2	2	0	0	0	2	2	0	1	1	1	1	1	0	0	0	0	2	2	0	1	1	1	1	1	0	0	0	0	2	2	0	1	1	1	1	1	0	2	2
O75122;Q7Z460	O75122	8;2	8;2	8;2	CLIP-associating protein 2	CLASP2	>sp|O75122|CLAP2_HUMAN CLIP-associating protein 2 OS=Homo sapiens (Human) OX=9606 GN=CLASP2 PE=1 SV=3	2	8	8	8	2	4	1	5	1	0	3	5	2	3	3	3	2	4	1	5	1	0	3	5	2	3	3	3	2	4	1	5	1	0	3	5	2	3	3	3	9.1	9.1
O75127	O75127	2	2	2	Pentatricopeptide repeat-containing protein 1, mitochondrial	PTCD1	>sp|O75127|PTCD1_HUMAN Pentatricopeptide repeat-containing protein 1, mitochondrial OS=Homo sapiens (Human) OX=9606 GN=PTCD1 PE=1 SV=2	1	2	2	2	0	0	0	0	0	0	1	0	0	1	0	0	0	0	0	0	0	0	1	0	0	1	0	0	0	0	0	0	0	0	1	0	0	1	0	0	3.3	3.3
O75131;Q96FN4;Q8IYJ1;Q96A23;O95741;Q86YQ8;Q9HCH3;Q9UBL6	O75131	9;1;1;1;1;1;1;1	9;1;1;1;1;1;1;1	9;1;1;1;1;1;1;1	Copine-3	CPNE3	>sp|O75131|CPNE3_HUMAN Copine-3 OS=Homo sapiens (Human) OX=9606 GN=CPNE3 PE=1 SV=1	8	9	9	9	3	3	4	4	4	3	6	7	7	5	5	6	3	3	4	4	4	3	6	7	7	5	5	6	3	3	4	4	4	3	6	7	7	5	5	6	19.6	19.6
O75153;Q9Y5I4	O75153	9;1	9;1	9;1	Clustered mitochondria protein homolog	CLUH	>sp|O75153|CLU_HUMAN Clustered mitochondria protein homolog OS=Homo sapiens (Human) OX=9606 GN=CLUH PE=1 SV=2	2	9	9	9	3	4	2	3	3	1	6	6	7	5	5	4	3	4	2	3	3	1	6	6	7	5	5	4	3	4	2	3	3	1	6	6	7	5	5	4	8.9	8.9
O75170	O75170	2	2	2	Serine/threonine-protein phosphatase 6 regulatory subunit 2	PPP6R2	>sp|O75170|PP6R2_HUMAN Serine/threonine-protein phosphatase 6 regulatory subunit 2 OS=Homo sapiens (Human) OX=9606 GN=PPP6R2 PE=1 SV=2	1	2	2	2	1	1	1	0	0	0	0	1	0	0	1	0	1	1	1	0	0	0	0	1	0	0	1	0	1	1	1	0	0	0	0	1	0	0	1	0	2.5	2.5
O75190;Q8WWF6;Q8NHS0;P25686	O75190	7;1;1;1	7;1;1;1	7;1;1;1	DnaJ homolog subfamily B member 6	DNAJB6	>sp|O75190|DNJB6_HUMAN DnaJ homolog subfamily B member 6 OS=Homo sapiens (Human) OX=9606 GN=DNAJB6 PE=1 SV=2	4	7	7	7	5	6	4	0	0	0	3	3	1	2	2	2	5	6	4	0	0	0	3	3	1	2	2	2	5	6	4	0	0	0	3	3	1	2	2	2	31.3	31.3
O75223	O75223	9	9	9	Gamma-glutamylcyclotransferase	GGCT	>sp|O75223|GGCT_HUMAN Gamma-glutamylcyclotransferase OS=Homo sapiens (Human) OX=9606 GN=GGCT PE=1 SV=1	1	9	9	9	6	3	5	5	3	4	6	6	7	6	7	7	6	3	5	5	3	4	6	6	7	6	7	7	6	3	5	5	3	4	6	6	7	6	7	7	69.1	69.1
O75306	O75306	5	5	5	NADH dehydrogenase [ubiquinone] iron-sulfur protein 2, mitochondrial	NDUFS2	>sp|O75306|NDUS2_HUMAN NADH dehydrogenase [ubiquinone] iron-sulfur protein 2, mitochondrial OS=Homo sapiens (Human) OX=9606 GN=NDUFS2 PE=1 SV=2	1	5	5	5	5	5	5	2	2	1	4	4	4	2	3	1	5	5	5	2	2	1	4	4	4	2	3	1	5	5	5	2	2	1	4	4	4	2	3	1	11.9	11.9
O75342	O75342	3	3	3	Arachidonate 12-lipoxygenase, 12R-type	ALOX12B	>sp|O75342|LX12B_HUMAN Arachidonate 12-lipoxygenase, 12R-type OS=Homo sapiens (Human) OX=9606 GN=ALOX12B PE=1 SV=1	1	3	3	3	1	1	1	1	2	1	1	2	2	1	0	1	1	1	1	1	2	1	1	2	2	1	0	1	1	1	1	1	2	1	1	2	2	1	0	1	4.7	4.7
O75369	O75369	48	45	42	Filamin-B	FLNB	>sp|O75369|FLNB_HUMAN Filamin-B OS=Homo sapiens (Human) OX=9606 GN=FLNB PE=1 SV=2	1	48	45	42	19	22	19	30	28	19	33	29	31	29	25	23	16	19	16	27	25	16	30	26	28	26	22	20	16	19	16	25	23	14	28	25	27	25	22	20	26.3	25.7
O75390	O75390	4	4	4	Citrate synthase, mitochondrial	CS	>sp|O75390|CISY_HUMAN Citrate synthase, mitochondrial OS=Homo sapiens (Human) OX=9606 GN=CS PE=1 SV=2	1	4	4	4	2	1	0	3	3	1	3	2	3	2	2	2	2	1	0	3	3	1	3	2	3	2	2	2	2	1	0	3	3	1	3	2	3	2	2	2	10.7	10.7
O75400	O75400	3	3	3	Pre-mRNA-processing factor 40 homolog A	PRPF40A	>sp|O75400|PR40A_HUMAN Pre-mRNA-processing factor 40 homolog A OS=Homo sapiens (Human) OX=9606 GN=PRPF40A PE=1 SV=2	1	3	3	3	1	1	1	3	2	2	2	2	2	1	1	1	1	1	1	3	2	2	2	2	2	1	1	1	1	1	1	3	2	2	2	2	2	1	1	1	4.1	4.1
O75419	O75419	3	3	3	Cell division control protein 45 homolog	CDC45	>sp|O75419|CDC45_HUMAN Cell division control protein 45 homolog OS=Homo sapiens (Human) OX=9606 GN=CDC45 PE=1 SV=1	1	3	3	3	2	2	2	1	1	0	2	2	2	1	2	1	2	2	2	1	1	0	2	2	2	1	2	1	2	2	2	1	1	0	2	2	2	1	2	1	5.8	5.8
O75431	O75431	1	1	1	Metaxin-2	MTX2	>sp|O75431|MTX2_HUMAN Metaxin-2 OS=Homo sapiens (Human) OX=9606 GN=MTX2 PE=1 SV=1	1	1	1	1	1	1	0	0	0	0	1	0	0	0	0	1	1	1	0	0	0	0	1	0	0	0	0	1	1	1	0	0	0	0	1	0	0	0	0	1	10.6	10.6
O75439	O75439	16	15	15	Mitochondrial-processing peptidase subunit beta	PMPCB	>sp|O75439|MPPB_HUMAN Mitochondrial-processing peptidase subunit beta OS=Homo sapiens (Human) OX=9606 GN=PMPCB PE=1 SV=2	1	16	15	15	10	10	9	12	14	12	11	13	12	12	13	13	10	10	9	11	14	11	10	12	11	11	12	12	10	10	9	11	14	11	10	12	11	11	12	12	38.9	37.4
O75449	O75449	2	2	2	Katanin p60 ATPase-containing subunit A1	KATNA1	>sp|O75449|KTNA1_HUMAN Katanin p60 ATPase-containing subunit A1 OS=Homo sapiens (Human) OX=9606 GN=KATNA1 PE=1 SV=1	1	2	2	2	0	0	0	0	0	0	1	1	0	0	1	0	0	0	0	0	0	0	1	1	0	0	1	0	0	0	0	0	0	0	1	1	0	0	1	0	6.5	6.5
O75475	O75475	4	4	4	PC4 and SFRS1-interacting protein	PSIP1	>sp|O75475|PSIP1_HUMAN PC4 and SFRS1-interacting protein OS=Homo sapiens (Human) OX=9606 GN=PSIP1 PE=1 SV=1	1	4	4	4	2	2	1	1	1	1	2	3	3	3	3	3	2	2	1	1	1	1	2	3	3	3	3	3	2	2	1	1	1	1	2	3	3	3	3	3	9.8	9.8
O75489	O75489	6	6	6	NADH dehydrogenase [ubiquinone] iron-sulfur protein 3, mitochondrial	NDUFS3	>sp|O75489|NDUS3_HUMAN NADH dehydrogenase [ubiquinone] iron-sulfur protein 3, mitochondrial OS=Homo sapiens (Human) OX=9606 GN=NDUFS3 PE=1 SV=1	1	6	6	6	4	6	5	3	2	0	4	4	4	6	4	5	4	6	5	3	2	0	4	4	4	6	4	5	4	6	5	3	2	0	4	4	4	6	4	5	32.6	32.6
O75521	O75521	10	10	10	Enoyl-CoA delta isomerase 2, mitochondrial	ECI2	>sp|O75521|ECI2_HUMAN Enoyl-CoA delta isomerase 2 OS=Homo sapiens (Human) OX=9606 GN=ECI2 PE=1 SV=4	1	10	10	10	4	5	3	7	7	8	8	7	9	4	8	6	4	5	3	7	7	8	8	7	9	4	8	6	4	5	3	7	7	8	8	7	9	4	8	6	34.3	34.3
O75533	O75533	5	5	5	Splicing factor 3B subunit 1	SF3B1	>sp|O75533|SF3B1_HUMAN Splicing factor 3B subunit 1 OS=Homo sapiens (Human) OX=9606 GN=SF3B1 PE=1 SV=3	1	5	5	5	0	1	0	1	0	1	4	3	2	1	3	0	0	1	0	1	0	1	4	3	2	1	3	0	0	1	0	1	0	1	4	3	2	1	3	0	5.6	5.6
O75534	O75534	12	12	12	Cold shock domain-containing protein E1	CSDE1	>sp|O75534|CSDE1_HUMAN Cold shock domain-containing protein E1 OS=Homo sapiens (Human) OX=9606 GN=CSDE1 PE=1 SV=2	1	12	12	12	8	5	5	4	4	3	7	9	7	8	9	7	8	5	5	4	4	3	7	9	7	8	9	7	8	5	5	4	4	3	7	9	7	8	9	7	18	18
O75600	O75600	13	13	13	2-amino-3-ketobutyrate coenzyme A ligase, mitochondrial	GCAT	>sp|O75600|KBL_HUMAN 2-amino-3-ketobutyrate coenzyme A ligase, mitochondrial OS=Homo sapiens (Human) OX=9606 GN=GCAT PE=1 SV=1	1	13	13	13	7	9	9	10	11	9	11	11	10	12	10	10	7	9	9	10	11	9	11	11	10	12	10	10	7	9	9	10	11	9	11	11	10	12	10	10	56.3	56.3
O75608	O75608	5	5	5	Acyl-protein thioesterase 1	LYPLA1	>sp|O75608|LYPA1_HUMAN Acyl-protein thioesterase 1 OS=Homo sapiens (Human) OX=9606 GN=LYPLA1 PE=1 SV=1	1	5	5	5	3	4	4	4	4	5	3	4	5	4	4	4	3	4	4	4	4	5	3	4	5	4	4	4	3	4	4	4	4	5	3	4	5	4	4	4	31.7	31.7
O75616	O75616	4	4	4	GTPase Era, mitochondrial	ERAL1	>sp|O75616|ERAL1_HUMAN GTPase Era, mitochondrial OS=Homo sapiens (Human) OX=9606 GN=ERAL1 PE=1 SV=2	1	4	4	4	3	3	2	1	1	0	1	3	2	1	2	2	3	3	2	1	1	0	1	3	2	1	2	2	3	3	2	1	1	0	1	3	2	1	2	2	13.7	13.7
O75643	O75643	25	25	25	U5 small nuclear ribonucleoprotein 200 kDa helicase	SNRNP200	>sp|O75643|U520_HUMAN U5 small nuclear ribonucleoprotein 200 kDa helicase OS=Homo sapiens (Human) OX=9606 GN=SNRNP200 PE=1 SV=2	1	25	25	25	8	19	11	7	4	2	15	12	16	13	11	9	8	19	11	7	4	2	15	12	16	13	11	9	8	19	11	7	4	2	15	12	16	13	11	9	15.6	15.6
O75648	O75648	4	4	4	Mitochondrial tRNA-specific 2-thiouridylase 1	TRMU	>sp|O75648|MTU1_HUMAN Mitochondrial tRNA-specific 2-thiouridylase 1 OS=Homo sapiens (Human) OX=9606 GN=TRMU PE=1 SV=2	1	4	4	4	0	0	0	0	0	0	1	0	2	0	1	0	0	0	0	0	0	0	1	0	2	0	1	0	0	0	0	0	0	0	1	0	2	0	1	0	13.3	13.3
O75663	O75663	13	13	13	TIP41-like protein	TIPRL	>sp|O75663|TIPRL_HUMAN TIP41-like protein OS=Homo sapiens (Human) OX=9606 GN=TIPRL PE=1 SV=2	1	13	13	13	8	6	9	7	9	8	9	10	10	9	9	8	8	6	9	7	9	8	9	10	10	9	9	8	8	6	9	7	9	8	9	10	10	9	9	8	66.5	66.5
O75689	O75689	1	1	1	Arf-GAP with dual PH domain-containing protein 1	ADAP1	>sp|O75689|ADAP1_HUMAN Arf-GAP with dual PH domain-containing protein 1 OS=Homo sapiens (Human) OX=9606 GN=ADAP1 PE=1 SV=2	1	1	1	1	1	1	1	0	0	0	1	1	1	1	1	1	1	1	1	0	0	0	1	1	1	1	1	1	1	1	1	0	0	0	1	1	1	1	1	1	5.6	5.6
O75694	O75694	61	61	61	Nuclear pore complex protein Nup155	NUP155	>sp|O75694|NU155_HUMAN Nuclear pore complex protein Nup155 OS=Homo sapiens (Human) OX=9606 GN=NUP155 PE=1 SV=1	1	61	61	61	46	48	46	51	52	48	52	51	51	52	50	53	46	48	46	51	52	48	52	51	51	52	50	53	46	48	46	51	52	48	52	51	51	52	50	53	57.5	57.5
O75746	O75746	25	17	17	Calcium-binding mitochondrial carrier protein Aralar1	SLC25A12	>sp|O75746|CMC1_HUMAN Calcium-binding mitochondrial carrier protein Aralar1 OS=Homo sapiens (Human) OX=9606 GN=SLC25A12 PE=1 SV=2	1	25	17	17	20	24	23	5	8	4	16	17	16	13	18	14	13	16	15	0	0	0	9	9	8	5	10	7	13	16	15	0	0	0	9	9	8	5	10	7	47.2	39.1
O75818	O75818	2	2	2	Ribonuclease P protein subunit p40	RPP40	>sp|O75818|RPP40_HUMAN Ribonuclease P protein subunit p40 OS=Homo sapiens (Human) OX=9606 GN=RPP40 PE=1 SV=3	1	2	2	2	0	0	0	0	1	0	1	2	1	0	1	2	0	0	0	0	1	0	1	2	1	0	1	2	0	0	0	0	1	0	1	2	1	0	1	2	9.4	9.4
O75821	O75821	4	4	4	Eukaryotic translation initiation factor 3 subunit G	EIF3G	>sp|O75821|EIF3G_HUMAN Eukaryotic translation initiation factor 3 subunit G OS=Homo sapiens (Human) OX=9606 GN=EIF3G PE=1 SV=2	1	4	4	4	2	3	1	3	3	2	3	2	3	2	2	2	2	3	1	3	3	2	3	2	3	2	2	2	2	3	1	3	3	2	3	2	3	2	2	2	16.2	16.2
O75832	O75832	2	2	2	26S proteasome non-ATPase regulatory subunit 10	PSMD10	>sp|O75832|PSD10_HUMAN 26S proteasome non-ATPase regulatory subunit 10 OS=Homo sapiens (Human) OX=9606 GN=PSMD10 PE=1 SV=1	1	2	2	2	1	1	1	0	1	0	1	2	2	1	2	2	1	1	1	0	1	0	1	2	2	1	2	2	1	1	1	0	1	0	1	2	2	1	2	2	17.3	17.3
O75886	O75886	1	1	1	Signal transducing adapter molecule 2	STAM2	>sp|O75886|STAM2_HUMAN Signal transducing adapter molecule 2 OS=Homo sapiens (Human) OX=9606 GN=STAM2 PE=1 SV=1	1	1	1	1	0	1	1	0	0	0	0	0	0	1	1	0	0	1	1	0	0	0	0	0	0	1	1	0	0	1	1	0	0	0	0	0	0	1	1	0	3.2	3.2
O75928;O75925	O75928;O75925	2;1	2;1	2;1	E3 SUMO-protein ligase PIAS2;E3 SUMO-protein ligase PIAS1	PIAS2;PIAS1	>sp|O75928|PIAS2_HUMAN E3 SUMO-protein ligase PIAS2 OS=Homo sapiens (Human) OX=9606 GN=PIAS2 PE=1 SV=3;>sp|O75925|PIAS1_HUMAN E3 SUMO-protein ligase PIAS1 OS=Homo sapiens (Human) OX=9606 GN=PIAS1 PE=1 SV=2	2	2	2	2	1	1	1	0	0	0	1	1	0	1	1	0	1	1	1	0	0	0	1	1	0	1	1	0	1	1	1	0	0	0	1	1	0	1	1	0	4.3	4.3
O75940	O75940	4	4	4	Survival of motor neuron-related-splicing factor 30	SMNDC1	>sp|O75940|SPF30_HUMAN Survival of motor neuron-related-splicing factor 30 OS=Homo sapiens (Human) OX=9606 GN=SMNDC1 PE=1 SV=1	1	4	4	4	2	1	2	3	4	3	3	2	1	3	2	3	2	1	2	3	4	3	3	2	1	3	2	3	2	1	2	3	4	3	3	2	1	3	2	3	25.6	25.6
O76003	O76003	7	7	7	Glutaredoxin-3	GLRX3	>sp|O76003|GLRX3_HUMAN Glutaredoxin-3 OS=Homo sapiens (Human) OX=9606 GN=GLRX3 PE=1 SV=2	1	7	7	7	1	3	4	3	4	2	3	4	5	3	5	4	1	3	4	3	4	2	3	4	5	3	5	4	1	3	4	3	4	2	3	4	5	3	5	4	26.9	26.9
O76031	O76031	5	5	5	ATP-dependent Clp protease ATP-binding subunit clpX-like, mitochondrial	CLPX	>sp|O76031|CLPX_HUMAN ATP-dependent Clp protease ATP-binding subunit clpX-like, mitochondrial OS=Homo sapiens (Human) OX=9606 GN=CLPX PE=1 SV=2	1	5	5	5	3	4	2	0	0	0	2	0	0	1	0	0	3	4	2	0	0	0	2	0	0	1	0	0	3	4	2	0	0	0	2	0	0	1	0	0	8.7	8.7
O76071	O76071	4	4	4	Probable cytosolic iron-sulfur protein assembly protein CIAO1	CIAO1	>sp|O76071|CIAO1_HUMAN Probable cytosolic iron-sulfur protein assembly protein CIAO1 OS=Homo sapiens (Human) OX=9606 GN=CIAO1 PE=1 SV=1	1	4	4	4	2	2	2	0	0	1	2	2	3	1	2	0	2	2	2	0	0	1	2	2	3	1	2	0	2	2	2	0	0	1	2	2	3	1	2	0	20.9	20.9
O76094	O76094	15	15	15	Signal recognition particle subunit SRP72	SRP72	>sp|O76094|SRP72_HUMAN Signal recognition particle subunit SRP72 OS=Homo sapiens (Human) OX=9606 GN=SRP72 PE=1 SV=3	1	15	15	15	5	4	4	8	7	6	9	12	9	9	6	7	5	4	4	8	7	6	9	12	9	9	6	7	5	4	4	8	7	6	9	12	9	9	6	7	31.1	31.1
O94776	O94776	6	6	5	Metastasis-associated protein MTA2	MTA2	>sp|O94776|MTA2_HUMAN Metastasis-associated protein MTA2 OS=Homo sapiens (Human) OX=9606 GN=MTA2 PE=1 SV=1	1	6	6	5	2	3	0	3	1	0	3	4	4	5	4	3	2	3	0	3	1	0	3	4	4	5	4	3	2	3	0	2	1	0	3	3	4	4	3	2	9.3	9.3
O94822	O94822	4	4	4	E3 ubiquitin-protein ligase listerin	LTN1	>sp|O94822|LTN1_HUMAN E3 ubiquitin-protein ligase listerin OS=Homo sapiens (Human) OX=9606 GN=LTN1 PE=1 SV=6	1	4	4	4	1	3	3	0	1	1	1	1	1	0	1	1	1	3	3	0	1	1	1	1	1	0	1	1	1	3	3	0	1	1	1	1	1	0	1	1	2.5	2.5
O94826	O94826	3	3	3	Mitochondrial import receptor subunit TOM70	TOMM70A	>sp|O94826|TOM70_HUMAN Mitochondrial import receptor subunit TOM70 OS=Homo sapiens (Human) OX=9606 GN=TOMM70 PE=1 SV=1	1	3	3	3	0	1	1	1	0	0	2	1	2	0	0	0	0	1	1	1	0	0	2	1	2	0	0	0	0	1	1	1	0	0	2	1	2	0	0	0	6.2	6.2
O94874	O94874	1	1	1	E3 UFM1-protein ligase 1	UFL1	>sp|O94874|UFL1_HUMAN E3 UFM1-protein ligase 1 OS=Homo sapiens (Human) OX=9606 GN=UFL1 PE=1 SV=2	1	1	1	1	0	1	0	0	0	0	0	0	0	0	0	0	0	1	0	0	0	0	0	0	0	0	0	0	0	1	0	0	0	0	0	0	0	0	0	0	2.1	2.1
O94903	O94903	11	11	11	Proline synthase co-transcribed bacterial homolog protein	PROSC	>sp|O94903|PLPHP_HUMAN Pyridoxal phosphate homeostasis protein OS=Homo sapiens (Human) OX=9606 GN=PLPBP PE=1 SV=1	1	11	11	11	8	8	9	10	10	10	8	8	9	10	11	11	8	8	9	10	10	10	8	8	9	10	11	11	8	8	9	10	10	10	8	8	9	10	11	11	48	48
O94905;O75477	O94905;O75477	3;2	3;2	3;2	Erlin-2;Erlin-1	ERLIN2;ERLIN1	>sp|O94905|ERLN2_HUMAN Erlin-2 OS=Homo sapiens (Human) OX=9606 GN=ERLIN2 PE=1 SV=1;>sp|O75477|ERLN1_HUMAN Erlin-1 OS=Homo sapiens (Human) OX=9606 GN=ERLIN1 PE=1 SV=2	2	3	3	3	2	3	2	0	0	0	3	2	3	3	3	2	2	3	2	0	0	0	3	2	3	3	3	2	2	3	2	0	0	0	3	2	3	3	3	2	10.6	10.6
O94906	O94906	9	9	9	Pre-mRNA-processing factor 6	PRPF6	>sp|O94906|PRP6_HUMAN Pre-mRNA-processing factor 6 OS=Homo sapiens (Human) OX=9606 GN=PRPF6 PE=1 SV=1	1	9	9	9	3	6	3	4	1	1	3	4	4	3	4	5	3	6	3	4	1	1	3	4	4	3	4	5	3	6	3	4	1	1	3	4	4	3	4	5	10.5	10.5
O94966	O94966	9	9	9	Ubiquitin carboxyl-terminal hydrolase 19	USP19	>sp|O94966|UBP19_HUMAN Ubiquitin carboxyl-terminal hydrolase 19 OS=Homo sapiens (Human) OX=9606 GN=USP19 PE=1 SV=2	1	9	9	9	2	2	2	2	2	0	2	5	2	1	2	3	2	2	2	2	2	0	2	5	2	1	2	3	2	2	2	2	2	0	2	5	2	1	2	3	9.6	9.6
O94992	O94992	2	2	2	Protein HEXIM1	HEXIM1	>sp|O94992|HEXI1_HUMAN Protein HEXIM1 OS=Homo sapiens (Human) OX=9606 GN=HEXIM1 PE=1 SV=1	1	2	2	2	0	1	1	1	2	2	1	1	1	2	1	2	0	1	1	1	2	2	1	1	1	2	1	2	0	1	1	1	2	2	1	1	1	2	1	2	8.6	8.6
O95071	O95071	7	7	7	E3 ubiquitin-protein ligase UBR5	UBR5	>sp|O95071|UBR5_HUMAN E3 ubiquitin-protein ligase UBR5 OS=Homo sapiens (Human) OX=9606 GN=UBR5 PE=1 SV=2	1	7	7	7	4	4	4	0	0	0	2	2	2	2	1	1	4	4	4	0	0	0	2	2	2	2	1	1	4	4	4	0	0	0	2	2	2	2	1	1	2.9	2.9
O95163	O95163	21	21	21	Elongator complex protein 1	IKBKAP	>sp|O95163|ELP1_HUMAN Elongator complex protein 1 OS=Homo sapiens (Human) OX=9606 GN=ELP1 PE=1 SV=3	1	21	21	21	14	13	11	6	8	5	11	14	12	12	12	11	14	13	11	6	8	5	11	14	12	12	12	11	14	13	11	6	8	5	11	14	12	12	12	11	20.7	20.7
O95202	O95202	8	8	8	LETM1 and EF-hand domain-containing protein 1, mitochondrial	LETM1	>sp|O95202|LETM1_HUMAN Mitochondrial proton/calcium exchanger protein OS=Homo sapiens (Human) OX=9606 GN=LETM1 PE=1 SV=1	1	8	8	8	3	5	4	5	6	3	8	7	6	7	7	7	3	5	4	5	6	3	8	7	6	7	7	7	3	5	4	5	6	3	8	7	6	7	7	7	14.9	14.9
O95232	O95232	4	4	4	Luc7-like protein 3	LUC7L3	>sp|O95232|LC7L3_HUMAN Luc7-like protein 3 OS=Homo sapiens (Human) OX=9606 GN=LUC7L3 PE=1 SV=2	1	4	4	4	0	0	1	2	0	0	0	2	3	1	1	0	0	0	1	2	0	0	0	2	3	1	1	0	0	0	1	2	0	0	0	2	3	1	1	0	12	12
O95239;Q2VIQ3	O95239	3;1	3;1	3;1	Chromosome-associated kinesin KIF4A	KIF4A	>sp|O95239|KIF4A_HUMAN Chromosome-associated kinesin KIF4A OS=Homo sapiens (Human) OX=9606 GN=KIF4A PE=1 SV=3	2	3	3	3	0	0	1	3	2	0	0	0	0	0	0	1	0	0	1	3	2	0	0	0	0	0	0	1	0	0	1	3	2	0	0	0	0	0	0	1	2.9	2.9
O95248;Q86WG5	O95248	6;1	6;1	6;1	Myotubularin-related protein 5	SBF1	>sp|O95248|MTMR5_HUMAN Myotubularin-related protein 5 OS=Homo sapiens (Human) OX=9606 GN=SBF1 PE=1 SV=4	2	6	6	6	0	2	3	4	4	2	4	3	5	2	2	4	0	2	3	4	4	2	4	3	5	2	2	4	0	2	3	4	4	2	4	3	5	2	2	4	4.1	4.1
O95292	O95292	3	2	2	Vesicle-associated membrane protein-associated protein B/C	VAPB	>sp|O95292|VAPB_HUMAN Vesicle-associated membrane protein-associated protein B/C OS=Homo sapiens (Human) OX=9606 GN=VAPB PE=1 SV=3	1	3	2	2	0	0	0	1	3	1	1	2	0	0	0	1	0	0	0	1	2	0	0	1	0	0	0	0	0	0	0	1	2	0	0	1	0	0	0	0	16	11.1
O95299	O95299	5	5	5	NADH dehydrogenase [ubiquinone] 1 alpha subcomplex subunit 10, mitochondrial	NDUFA10	>sp|O95299|NDUAA_HUMAN NADH dehydrogenase [ubiquinone] 1 alpha subcomplex subunit 10, mitochondrial OS=Homo sapiens (Human) OX=9606 GN=NDUFA10 PE=1 SV=1	1	5	5	5	3	4	3	1	0	0	2	3	2	2	2	2	3	4	3	1	0	0	2	3	2	2	2	2	3	4	3	1	0	0	2	3	2	2	2	2	19.4	19.4
O95336	O95336	12	12	12	6-phosphogluconolactonase	PGLS	>sp|O95336|6PGL_HUMAN 6-phosphogluconolactonase OS=Homo sapiens (Human) OX=9606 GN=PGLS PE=1 SV=2	1	12	12	12	7	8	8	7	7	7	10	6	10	11	11	9	7	8	8	7	7	7	10	6	10	11	11	9	7	8	8	7	7	7	10	6	10	11	11	9	72.9	72.9
O95347	O95347	20	20	20	Structural maintenance of chromosomes protein 2	SMC2	>sp|O95347|SMC2_HUMAN Structural maintenance of chromosomes protein 2 OS=Homo sapiens (Human) OX=9606 GN=SMC2 PE=1 SV=2	1	20	20	20	8	12	9	6	7	6	13	11	11	9	9	9	8	12	9	6	7	6	13	11	11	9	9	9	8	12	9	6	7	6	13	11	11	9	9	9	21.7	21.7
O95352	O95352	7	7	7	Ubiquitin-like modifier-activating enzyme ATG7	ATG7	>sp|O95352|ATG7_HUMAN Ubiquitin-like modifier-activating enzyme ATG7 OS=Homo sapiens (Human) OX=9606 GN=ATG7 PE=1 SV=1	1	7	7	7	0	3	1	1	4	3	3	2	3	2	4	3	0	3	1	1	4	3	3	2	3	2	4	3	0	3	1	1	4	3	3	2	3	2	4	3	12.5	12.5
O95363	O95363	2	2	2	Phenylalanine--tRNA ligase, mitochondrial	FARS2	>sp|O95363|SYFM_HUMAN Phenylalanine--tRNA ligase, mitochondrial OS=Homo sapiens (Human) OX=9606 GN=FARS2 PE=1 SV=1	1	2	2	2	0	2	2	2	2	2	2	1	1	2	2	2	0	2	2	2	2	2	2	1	1	2	2	2	0	2	2	2	2	2	2	1	1	2	2	2	5.1	5.1
O95372	O95372	8	8	8	Acyl-protein thioesterase 2	LYPLA2	>sp|O95372|LYPA2_HUMAN Acyl-protein thioesterase 2 OS=Homo sapiens (Human) OX=9606 GN=LYPLA2 PE=1 SV=1	1	8	8	8	6	5	5	5	5	5	7	6	6	5	7	5	6	5	5	5	5	5	7	6	6	5	7	5	6	5	5	5	5	5	7	6	6	5	7	5	51.5	51.5
O95373	O95373	16	16	15	Importin-7	IPO7	>sp|O95373|IPO7_HUMAN Importin-7 OS=Homo sapiens (Human) OX=9606 GN=IPO7 PE=1 SV=1	1	16	16	15	10	10	9	11	9	10	11	15	11	13	12	11	10	10	9	11	9	10	11	15	11	13	12	11	9	9	8	10	8	9	10	14	10	12	11	10	20.5	20.5
O95394	O95394	11	11	11	Phosphoacetylglucosamine mutase	PGM3	>sp|O95394|AGM1_HUMAN Phosphoacetylglucosamine mutase OS=Homo sapiens (Human) OX=9606 GN=PGM3 PE=1 SV=1	1	11	11	11	4	7	6	5	6	5	8	7	7	8	7	8	4	7	6	5	6	5	8	7	7	8	7	8	4	7	6	5	6	5	8	7	7	8	7	8	35.4	35.4
O95399	O95399	1	1	1	Urotensin-2	UTS2	>sp|O95399|UTS2_HUMAN Urotensin-2 OS=Homo sapiens (Human) OX=9606 GN=UTS2 PE=1 SV=1	1	1	1	1	1	1	1	1	1	1	1	1	1	1	1	1	1	1	1	1	1	1	1	1	1	1	1	1	1	1	1	1	1	1	1	1	1	1	1	1	6.5	6.5
O95433	O95433	1	1	1	Activator of 90 kDa heat shock protein ATPase homolog 1	AHSA1	>sp|O95433|AHSA1_HUMAN Activator of 90 kDa heat shock protein ATPase homolog 1 OS=Homo sapiens (Human) OX=9606 GN=AHSA1 PE=1 SV=1	1	1	1	1	1	1	1	1	1	0	1	1	1	1	1	1	1	1	1	1	1	0	1	1	1	1	1	1	1	1	1	1	1	0	1	1	1	1	1	1	6.5	6.5
O95455	O95455	5	5	5	dTDP-D-glucose 4,6-dehydratase	TGDS	>sp|O95455|TGDS_HUMAN dTDP-D-glucose 4,6-dehydratase OS=Homo sapiens (Human) OX=9606 GN=TGDS PE=1 SV=1	1	5	5	5	3	3	3	2	2	1	3	4	5	3	4	4	3	3	3	2	2	1	3	4	5	3	4	4	3	3	3	2	2	1	3	4	5	3	4	4	20.9	20.9
O95456	O95456	2	2	2	Proteasome assembly chaperone 1	PSMG1	>sp|O95456|PSMG1_HUMAN Proteasome assembly chaperone 1 OS=Homo sapiens (Human) OX=9606 GN=PSMG1 PE=1 SV=1	1	2	2	2	2	1	2	2	1	2	2	1	2	2	2	1	2	1	2	2	1	2	2	1	2	2	2	1	2	1	2	2	1	2	2	1	2	2	2	1	9	9
O95486	O95486	18	18	18	Protein transport protein Sec24A	SEC24A	>sp|O95486|SC24A_HUMAN Protein transport protein Sec24A OS=Homo sapiens (Human) OX=9606 GN=SEC24A PE=1 SV=2	1	18	18	18	6	8	4	11	12	9	14	11	10	11	10	5	6	8	4	11	12	9	14	11	10	11	10	5	6	8	4	11	12	9	14	11	10	11	10	5	22.2	22.2
O95487	O95487	9	9	9	Protein transport protein Sec24B	SEC24B	>sp|O95487|SC24B_HUMAN Protein transport protein Sec24B OS=Homo sapiens (Human) OX=9606 GN=SEC24B PE=1 SV=2	1	9	9	9	5	3	4	5	4	1	5	7	7	4	7	5	5	3	4	5	4	1	5	7	7	4	7	5	5	3	4	5	4	1	5	7	7	4	7	5	10.7	10.7
O95551	O95551	6	6	6	Tyrosyl-DNA phosphodiesterase 2	TDP2	>sp|O95551|TYDP2_HUMAN Tyrosyl-DNA phosphodiesterase 2 OS=Homo sapiens (Human) OX=9606 GN=TDP2 PE=1 SV=1	1	6	6	6	2	1	2	4	3	2	4	4	3	4	4	3	2	1	2	4	3	2	4	4	3	4	4	3	2	1	2	4	3	2	4	4	3	4	4	3	19.6	19.6
O95573;O60488	O95573	20;2	20;2	20;2	Long-chain-fatty-acid--CoA ligase 3	ACSL3	>sp|O95573|ACSL3_HUMAN Long-chain-fatty-acid--CoA ligase 3 OS=Homo sapiens (Human) OX=9606 GN=ACSL3 PE=1 SV=3	2	20	20	20	14	17	11	7	9	3	12	13	11	12	11	13	14	17	11	7	9	3	12	13	11	12	11	13	14	17	11	7	9	3	12	13	11	12	11	13	37.1	37.1
O95619	O95619	11	11	11	YEATS domain-containing protein 4	YEATS4	>sp|O95619|YETS4_HUMAN YEATS domain-containing protein 4 OS=Homo sapiens (Human) OX=9606 GN=YEATS4 PE=1 SV=1	1	11	11	11	10	10	11	8	8	7	10	9	10	10	10	10	10	10	11	8	8	7	10	9	10	10	10	10	10	10	11	8	8	7	10	9	10	10	10	10	59.5	59.5
O95671	O95671	2	2	2	N-acetylserotonin O-methyltransferase-like protein	ASMTL	>sp|O95671|ASML_HUMAN Probable bifunctional dTTP/UTP pyrophosphatase/methyltransferase protein OS=Homo sapiens (Human) OX=9606 GN=ASMTL PE=1 SV=3	1	2	2	2	0	0	1	1	2	1	1	1	1	0	1	0	0	0	1	1	2	1	1	1	1	0	1	0	0	0	1	1	2	1	1	1	1	0	1	0	6.4	6.4
O95684	O95684	1	1	1	FGFR1 oncogene partner	FGFR1OP	>sp|O95684|CEP43_HUMAN Centrosomal protein 43 OS=Homo sapiens (Human) OX=9606 GN=CEP43 PE=1 SV=1	1	1	1	1	1	0	0	0	0	0	0	0	0	0	0	0	1	0	0	0	0	0	0	0	0	0	0	0	1	0	0	0	0	0	0	0	0	0	0	0	7.8	7.8
O95757	O95757	15	13	13	Heat shock 70 kDa protein 4L	HSPA4L	>sp|O95757|HS74L_HUMAN Heat shock 70 kDa protein 4L OS=Homo sapiens (Human) OX=9606 GN=HSPA4L PE=1 SV=3	1	15	13	13	12	10	11	3	2	2	6	3	4	3	3	4	10	9	10	1	0	1	5	2	3	1	2	2	10	9	10	1	0	1	5	2	3	1	2	2	23.4	20.6
O95785	O95785	2	2	2	Protein Wiz	WIZ	>sp|O95785|WIZ_HUMAN Protein Wiz OS=Homo sapiens (Human) OX=9606 GN=WIZ PE=1 SV=2	1	2	2	2	1	1	1	1	1	2	0	1	0	1	1	1	1	1	1	1	1	2	0	1	0	1	1	1	1	1	1	1	1	2	0	1	0	1	1	1	1.6	1.6
O95801	O95801	15	15	15	Tetratricopeptide repeat protein 4	TTC4	>sp|O95801|TTC4_HUMAN Tetratricopeptide repeat protein 4 OS=Homo sapiens (Human) OX=9606 GN=TTC4 PE=1 SV=3	1	15	15	15	11	10	10	11	11	7	14	14	11	12	12	13	11	10	10	11	11	7	14	14	11	12	12	13	11	10	10	11	11	7	14	14	11	12	12	13	60.5	60.5
O95816	O95816	10	10	10	BAG family molecular chaperone regulator 2	BAG2	>sp|O95816|BAG2_HUMAN BAG family molecular chaperone regulator 2 OS=Homo sapiens (Human) OX=9606 GN=BAG2 PE=1 SV=1	1	10	10	10	9	10	9	0	1	0	8	8	7	7	8	6	9	10	9	0	1	0	8	8	7	7	8	6	9	10	9	0	1	0	8	8	7	7	8	6	54.5	54.5
O95819;Q8N4C8;Q9UKE5	O95819;Q8N4C8;Q9UKE5	9;5;5	9;5;5	9;5;5	Mitogen-activated protein kinase kinase kinase kinase 4;Misshapen-like kinase 1;TRAF2 and NCK-interacting protein kinase	MAP4K4;MINK1;TNIK	>sp|O95819|M4K4_HUMAN Mitogen-activated protein kinase kinase kinase kinase 4 OS=Homo sapiens (Human) OX=9606 GN=MAP4K4 PE=1 SV=2;>sp|Q8N4C8|MINK1_HUMAN Misshapen-like kinase 1 OS=Homo sapiens (Human) OX=9606 GN=MINK1 PE=1 SV=2;>sp|Q9UKE5|TNIK_HUMAN TRAF2	3	9	9	9	4	5	6	3	4	3	8	8	8	6	7	5	4	5	6	3	4	3	8	8	8	6	7	5	4	5	6	3	4	3	8	8	8	6	7	5	9.1	9.1
O95822	O95822	1	1	1	Malonyl-CoA decarboxylase, mitochondrial	MLYCD	>sp|O95822|DCMC_HUMAN Malonyl-CoA decarboxylase, mitochondrial OS=Homo sapiens (Human) OX=9606 GN=MLYCD PE=1 SV=3	1	1	1	1	1	1	1	0	0	0	1	1	1	0	1	1	1	1	1	0	0	0	1	1	1	0	1	1	1	1	1	0	0	0	1	1	1	0	1	1	2.2	2.2
O95831	O95831	23	23	23	Apoptosis-inducing factor 1, mitochondrial	AIFM1	>sp|O95831|AIFM1_HUMAN Apoptosis-inducing factor 1, mitochondrial OS=Homo sapiens (Human) OX=9606 GN=AIFM1 PE=1 SV=1	1	23	23	23	23	22	21	11	12	7	19	20	19	19	20	21	23	22	21	11	12	7	19	20	19	19	20	21	23	22	21	11	12	7	19	20	19	19	20	21	48.9	48.9
O95861	O95861	13	13	13	3(2),5-bisphosphate nucleotidase 1	BPNT1	>sp|O95861|BPNT1_HUMAN 3(2),5-bisphosphate nucleotidase 1 OS=Homo sapiens (Human) OX=9606 GN=BPNT1 PE=1 SV=1	1	13	13	13	8	7	9	10	11	10	10	11	10	10	10	9	8	7	9	10	11	10	10	11	10	10	10	9	8	7	9	10	11	10	10	11	10	10	10	9	58.1	58.1
O96007	O96007	6	6	6	Molybdopterin synthase catalytic subunit	MOCS2	>sp|O96007|MOC2B_HUMAN Molybdopterin synthase catalytic subunit OS=Homo sapiens (Human) OX=9606 GN=MOCS2 PE=1 SV=1	1	6	6	6	5	5	5	4	4	5	6	5	5	6	5	4	5	5	5	4	4	5	6	5	5	6	5	4	5	5	5	4	4	5	6	5	5	6	5	4	48.9	48.9
O96008	O96008	2	2	2	Mitochondrial import receptor subunit TOM40 homolog	TOMM40	>sp|O96008|TOM40_HUMAN Mitochondrial import receptor subunit TOM40 homolog OS=Homo sapiens (Human) OX=9606 GN=TOMM40 PE=1 SV=1	1	2	2	2	2	2	2	0	0	0	1	1	1	1	2	2	2	2	2	0	0	0	1	1	1	1	2	2	2	2	2	0	0	0	1	1	1	1	2	2	8	8
O96017	O96017	4	4	4	Serine/threonine-protein kinase Chk2	CHEK2	>sp|O96017|CHK2_HUMAN Serine/threonine-protein kinase Chk2 OS=Homo sapiens (Human) OX=9606 GN=CHEK2 PE=1 SV=1	1	4	4	4	1	2	1	0	0	1	3	2	3	2	2	3	1	2	1	0	0	1	3	2	3	2	2	3	1	2	1	0	0	1	3	2	3	2	2	3	8.7	8.7
O96019	O96019	1	1	1	Actin-like protein 6A	ACTL6A	>sp|O96019|ACL6A_HUMAN Actin-like protein 6A OS=Homo sapiens (Human) OX=9606 GN=ACTL6A PE=1 SV=1	1	1	1	1	0	1	1	1	0	0	1	1	1	0	0	1	0	1	1	1	0	0	1	1	1	0	0	1	0	1	1	1	0	0	1	1	1	0	0	1	7	7
P00338	P00338	9	8	8	L-lactate dehydrogenase A chain	LDHA	>sp|P00338|LDHA_HUMAN L-lactate dehydrogenase A chain OS=Homo sapiens (Human) OX=9606 GN=LDHA PE=1 SV=2	1	9	8	8	4	5	6	7	8	2	6	5	5	5	2	4	3	4	5	6	7	1	5	4	4	4	1	3	3	4	5	6	7	1	5	4	4	4	1	3	28.6	25
P00367;P49448	P00367;P49448	12;9	12;9	12;9	Glutamate dehydrogenase 1, mitochondrial;Glutamate dehydrogenase 2, mitochondrial	GLUD1;GLUD2	>sp|P00367|DHE3_HUMAN Glutamate dehydrogenase 1, mitochondrial OS=Homo sapiens (Human) OX=9606 GN=GLUD1 PE=1 SV=2;>sp|P49448|DHE4_HUMAN Glutamate dehydrogenase 2, mitochondrial OS=Homo sapiens (Human) OX=9606 GN=GLUD2 PE=1 SV=2	2	12	12	12	8	8	11	1	0	0	4	6	6	4	5	5	8	8	11	1	0	0	4	6	6	4	5	5	8	8	11	1	0	0	4	6	6	4	5	5	29.9	29.9
P00387	P00387	5	5	5	NADH-cytochrome b5 reductase 3;NADH-cytochrome b5 reductase 3 membrane-bound form;NADH-cytochrome b5 reductase 3 soluble form	CYB5R3	>sp|P00387|NB5R3_HUMAN NADH-cytochrome b5 reductase 3 OS=Homo sapiens (Human) OX=9606 GN=CYB5R3 PE=1 SV=3	1	5	5	5	0	0	0	1	0	0	2	2	3	1	2	2	0	0	0	1	0	0	2	2	3	1	2	2	0	0	0	1	0	0	2	2	3	1	2	2	27.2	27.2
P00390	P00390	25	25	25	Glutathione reductase, mitochondrial	GSR	>sp|P00390|GSHR_HUMAN Glutathione reductase, mitochondrial OS=Homo sapiens (Human) OX=9606 GN=GSR PE=1 SV=2	1	25	25	25	22	21	21	22	22	22	24	23	24	23	25	23	22	21	21	22	22	22	24	23	24	23	25	23	22	21	21	22	22	22	24	23	24	23	25	23	65.5	65.5
P00403	P00403	2	2	2	Cytochrome c oxidase subunit 2	MT-CO2	>sp|P00403|COX2_HUMAN Cytochrome c oxidase subunit 2 OS=Homo sapiens (Human) OX=9606 GN=MT-CO2 PE=1 SV=1	1	2	2	2	2	2	1	1	1	0	1	1	1	1	1	1	2	2	1	1	1	0	1	1	1	1	1	1	2	2	1	1	1	0	1	1	1	1	1	1	13.2	13.2
P00492	P00492	14	14	13	Hypoxanthine-guanine phosphoribosyltransferase	HPRT1	>sp|P00492|HPRT_HUMAN Hypoxanthine-guanine phosphoribosyltransferase OS=Homo sapiens (Human) OX=9606 GN=HPRT1 PE=1 SV=2	1	14	14	13	11	12	11	11	12	12	14	14	14	13	13	13	11	12	11	11	12	12	14	14	14	13	13	13	10	11	10	10	11	11	13	13	13	12	12	12	80.3	80.3
P00505	P00505	2	2	2	Aspartate aminotransferase, mitochondrial	GOT2	>sp|P00505|AATM_HUMAN Aspartate aminotransferase, mitochondrial OS=Homo sapiens (Human) OX=9606 GN=GOT2 PE=1 SV=3	1	2	2	2	1	0	0	2	2	0	0	0	0	0	0	0	1	0	0	2	2	0	0	0	0	0	0	0	1	0	0	2	2	0	0	0	0	0	0	0	6	6
P00558;P07205	P00558;P07205	2;1	2;1	2;1	Phosphoglycerate kinase 1;Phosphoglycerate kinase 2	PGK1;PGK2	>sp|P00558|PGK1_HUMAN Phosphoglycerate kinase 1 OS=Homo sapiens (Human) OX=9606 GN=PGK1 PE=1 SV=3;>sp|P07205|PGK2_HUMAN Phosphoglycerate kinase 2 OS=Homo sapiens (Human) OX=9606 GN=PGK2 PE=1 SV=3	2	2	2	2	0	0	0	1	2	0	1	1	0	2	0	0	0	0	0	1	2	0	1	1	0	2	0	0	0	0	0	1	2	0	1	1	0	2	0	0	7.7	7.7
P00813	P00813	5	5	5	Adenosine deaminase	ADA	>sp|P00813|ADA_HUMAN Adenosine deaminase OS=Homo sapiens (Human) OX=9606 GN=ADA PE=1 SV=3	1	5	5	5	2	1	1	2	3	2	4	3	1	2	3	2	2	1	1	2	3	2	4	3	1	2	3	2	2	1	1	2	3	2	4	3	1	2	3	2	16.3	16.3
P01834	P01834	2	2	2	Ig kappa chain C region	IGKC	>sp|P01834|IGKC_HUMAN Immunoglobulin kappa constant OS=Homo sapiens (Human) OX=9606 GN=IGKC PE=1 SV=2	1	2	2	2	0	0	0	0	2	0	0	0	0	0	0	0	0	0	0	0	2	0	0	0	0	0	0	0	0	0	0	0	2	0	0	0	0	0	0	0	30.8	30.8
P01857;P01860;P01859;P01861	P01857;P01860	3;2;1;1	3;2;1;1	3;2;1;1	Ig gamma-1 chain C region;Ig gamma-3 chain C region	IGHG1;IGHG3	>sp|P01857|IGHG1_HUMAN Immunoglobulin heavy constant gamma 1 OS=Homo sapiens (Human) OX=9606 GN=IGHG1 PE=1 SV=1;>sp|P01860|IGHG3_HUMAN Immunoglobulin heavy constant gamma 3 OS=Homo sapiens (Human) OX=9606 GN=IGHG3 PE=1 SV=2	4	3	3	3	0	0	0	0	3	0	0	0	0	0	0	0	0	0	0	0	3	0	0	0	0	0	0	0	0	0	0	0	3	0	0	0	0	0	0	0	13	13
P02545	P02545	3	2	2	Prelamin-A/C;Lamin-A/C	LMNA	>sp|P02545|LMNA_HUMAN Prelamin-A/C OS=Homo sapiens (Human) OX=9606 GN=LMNA PE=1 SV=1	1	3	2	2	1	1	1	1	0	0	1	2	2	1	1	1	1	1	1	1	0	0	1	2	1	1	0	1	1	1	1	1	0	0	1	2	1	1	0	1	4.1	2.9
P04040	P04040	5	5	5	Catalase	CAT	>sp|P04040|CATA_HUMAN Catalase OS=Homo sapiens (Human) OX=9606 GN=CAT PE=1 SV=3	1	5	5	5	2	2	2	3	0	2	3	5	3	2	2	3	2	2	2	3	0	2	3	5	3	2	2	3	2	2	2	3	0	2	3	5	3	2	2	3	10.8	10.8
P04049;P15056	P04049	5;2	5;2	4;1	RAF proto-oncogene serine/threonine-protein kinase	RAF1	>sp|P04049|RAF1_HUMAN RAF proto-oncogene serine/threonine-protein kinase OS=Homo sapiens (Human) OX=9606 GN=RAF1 PE=1 SV=1	2	5	5	4	4	4	5	2	1	0	2	2	2	1	3	2	4	4	5	2	1	0	2	2	2	1	3	2	3	3	4	1	0	0	1	1	1	0	2	1	14.4	14.4
P04075;P09972;P05062	P04075	7;1;1	7;1;1	7;1;1	Fructose-bisphosphate aldolase A	ALDOA	>sp|P04075|ALDOA_HUMAN Fructose-bisphosphate aldolase A OS=Homo sapiens (Human) OX=9606 GN=ALDOA PE=1 SV=2	3	7	7	7	3	3	3	4	6	1	3	4	5	6	2	3	3	3	3	4	6	1	3	4	5	6	2	3	3	3	3	4	6	1	3	4	5	6	2	3	18.4	18.4
P04080	P04080	6	6	6	Cystatin-B	CSTB	>sp|P04080|CYTB_HUMAN Cystatin-B OS=Homo sapiens (Human) OX=9606 GN=CSTB PE=1 SV=2	1	6	6	6	5	5	5	4	3	5	5	5	5	6	5	5	5	5	5	4	3	5	5	5	5	6	5	5	5	5	5	4	3	5	5	5	5	6	5	5	79.6	79.6
P04181	P04181	10	10	10	Ornithine aminotransferase, mitochondrial;Ornithine aminotransferase, hepatic form;Ornithine aminotransferase, renal form	OAT	>sp|P04181|OAT_HUMAN Ornithine aminotransferase, mitochondrial OS=Homo sapiens (Human) OX=9606 GN=OAT PE=1 SV=1	1	10	10	10	1	6	4	5	7	2	9	4	7	5	5	6	1	6	4	5	7	2	9	4	7	5	5	6	1	6	4	5	7	2	9	4	7	5	5	6	31.2	31.2
P04183	P04183	12	12	12	Thymidine kinase, cytosolic	TK1	>sp|P04183|KITH_HUMAN Thymidine kinase, cytosolic OS=Homo sapiens (Human) OX=9606 GN=TK1 PE=1 SV=2	1	12	12	12	6	7	8	9	9	8	9	8	7	11	10	8	6	7	8	9	9	8	9	8	7	11	10	8	6	7	8	9	9	8	9	8	7	11	10	8	60.3	60.3
P04264;CON__P04264	P04264;CON__P04264	52;50	49;47	38;36	Keratin, type II cytoskeletal 1	KRT1	>sp|P04264|K2C1_HUMAN Keratin, type II cytoskeletal 1 OS=Homo sapiens (Human) OX=9606 GN=KRT1 PE=1 SV=6;>P04264 SWISS-PROT:P04264 Tax_Id=9606 Gene_Symbol=KRT1 Keratin, type II cytoskeletal 1	2	52	49	38	44	45	45	47	43	48	47	46	49	45	45	47	41	42	42	44	40	45	44	43	46	42	42	44	30	31	31	33	29	34	33	32	35	31	31	33	66.8	66.8
P04350	P04350	27	6	3	Tubulin beta-4A chain	TUBB4A	>sp|P04350|TBB4A_HUMAN Tubulin beta-4A chain OS=Homo sapiens (Human) OX=9606 GN=TUBB4A PE=1 SV=2	1	27	6	3	25	25	26	22	22	21	23	23	22	25	26	22	4	5	5	3	3	3	3	4	3	4	6	3	1	2	2	1	1	1	1	2	1	2	3	1	75.9	16.2
P04406	P04406	10	10	9	Glyceraldehyde-3-phosphate dehydrogenase	GAPDH	>sp|P04406|G3P_HUMAN Glyceraldehyde-3-phosphate dehydrogenase OS=Homo sapiens (Human) OX=9606 GN=GAPDH PE=1 SV=3	1	10	10	9	6	7	6	6	8	4	7	8	8	7	6	7	6	7	6	6	8	4	7	8	8	7	6	7	5	6	5	6	7	4	6	7	7	6	5	6	40.3	40.3
P04439	P04439	4	3	3	HLA class I histocompatibility antigen, A-3 alpha chain	HLA-A	>sp|P04439|HLAA_HUMAN HLA class I histocompatibility antigen, A alpha chain OS=Homo sapiens (Human) OX=9606 GN=HLA-A PE=1 SV=2	1	4	3	3	1	2	1	1	2	2	2	2	3	2	3	4	0	1	1	1	1	1	1	1	2	1	2	3	0	1	1	1	1	1	1	1	2	1	2	3	15.3	8.8
P04632;Q96L46	P04632	5;1	5;1	5;1	Calpain small subunit 1	CAPNS1	>sp|P04632|CPNS1_HUMAN Calpain small subunit 1 OS=Homo sapiens (Human) OX=9606 GN=CAPNS1 PE=1 SV=1	2	5	5	5	3	2	3	1	0	2	2	3	3	2	2	2	3	2	3	1	0	2	2	3	3	2	2	2	3	2	3	1	0	2	2	3	3	2	2	2	25.4	25.4
P04637	P04637	4	4	4	Cellular tumor antigen p53	TP53	>sp|P04637|P53_HUMAN Cellular tumor antigen p53 OS=Homo sapiens (Human) OX=9606 GN=TP53 PE=1 SV=4	1	4	4	4	1	2	1	0	1	0	4	2	3	1	2	1	1	2	1	0	1	0	4	2	3	1	2	1	1	2	1	0	1	0	4	2	3	1	2	1	14.5	14.5
P04792	P04792	5	5	5	Heat shock protein beta-1	HSPB1	>sp|P04792|HSPB1_HUMAN Heat shock protein beta-1 OS=Homo sapiens (Human) OX=9606 GN=HSPB1 PE=1 SV=2	1	5	5	5	3	4	3	1	0	0	3	4	3	4	4	2	3	4	3	1	0	0	3	4	3	4	4	2	3	4	3	1	0	0	3	4	3	4	4	2	46.8	46.8
P04843	P04843	18	18	18	Dolichyl-diphosphooligosaccharide--protein glycosyltransferase subunit 1	RPN1	>sp|P04843|RPN1_HUMAN Dolichyl-diphosphooligosaccharide--protein glycosyltransferase subunit 1 OS=Homo sapiens (Human) OX=9606 GN=RPN1 PE=1 SV=1	1	18	18	18	15	15	14	12	15	12	16	16	17	16	16	17	15	15	14	12	15	12	16	16	17	16	16	17	15	15	14	12	15	12	16	16	17	16	16	17	43.7	43.7
P04844	P04844	12	12	12	Dolichyl-diphosphooligosaccharide--protein glycosyltransferase subunit 2	RPN2	>sp|P04844|RPN2_HUMAN Dolichyl-diphosphooligosaccharide--protein glycosyltransferase subunit 2 OS=Homo sapiens (Human) OX=9606 GN=RPN2 PE=1 SV=3	1	12	12	12	7	9	9	5	5	0	10	10	9	8	10	7	7	9	9	5	5	0	10	10	9	8	10	7	7	9	9	5	5	0	10	10	9	8	10	7	31.1	31.1
Q99878;Q96KK5;Q9BTM1;Q16777;Q93077;Q7L7L0;Q6FI13;P20671;P0C0S8;P04908;Q71UI9;P0C0S5;Q96QV6;P16104;Q8IUE6	Q99878;Q96KK5;Q9BTM1;Q16777;Q93077;Q7L7L0;Q6FI13;P20671;P0C0S8;P04908;Q71UI9;P0C0S5;Q96QV6;P16104	3;3;3;3;3;3;3;3;3;3;2;2;2;2;1	3;3;3;3;3;3;3;3;3;3;2;2;2;2;1	3;3;3;3;3;3;3;3;3;3;2;2;2;2;1	Histone H2A type 1-J;Histone H2A type 1-H;Histone H2A.J;Histone H2A type 2-C;Histone H2A type 1-C;Histone H2A type 3;Histone H2A type 2-A;Histone H2A type 1-D;Histone H2A type 1;Histone H2A type 1-B/E;Histone H2A.V;Histone H2A.Z;Histone H2A type 1-A;Histone H2AX	HIST1H2AJ;HIST1H2AH;H2AFJ;HIST2H2AC;HIST1H2AC;HIST3H2A;HIST2H2AA3;HIST1H2AD;HIST1H2AG;HIST1H2AB;H2AFV;H2AFZ;HIST1H2AA;H2AFX	>sp|Q99878|H2A1J_HUMAN Histone H2A type 1-J OS=Homo sapiens (Human) OX=9606 GN=H2AC14 PE=1 SV=3;>sp|Q96KK5|H2A1H_HUMAN Histone H2A type 1-H OS=Homo sapiens (Human) OX=9606 GN=H2AC12 PE=1 SV=3;>sp|Q9BTM1|H2AJ_HUMAN Histone H2A.J OS=Homo sapiens (Human) OX=9	15	3	3	3	3	3	2	3	3	3	3	3	3	3	3	3	3	3	2	3	3	3	3	3	3	3	3	3	3	3	2	3	3	3	3	3	3	3	3	3	27.3	27.3
P05023;P13637;P50993;Q13733;P20648;P54707	P05023	31;9;7;4;2;2	31;9;7;4;2;2	31;9;7;4;2;2	Sodium/potassium-transporting ATPase subunit alpha-1	ATP1A1	>sp|P05023|AT1A1_HUMAN Sodium/potassium-transporting ATPase subunit alpha-1 OS=Homo sapiens (Human) OX=9606 GN=ATP1A1 PE=1 SV=1	6	31	31	31	24	27	23	15	14	14	21	23	21	26	26	24	24	27	23	15	14	14	21	23	21	26	26	24	24	27	23	15	14	14	21	23	21	26	26	24	37.5	37.5
P05089	P05089	5	5	5	Arginase-1	ARG1	>sp|P05089|ARGI1_HUMAN Arginase-1 OS=Homo sapiens (Human) OX=9606 GN=ARG1 PE=1 SV=2	1	5	5	5	2	2	2	1	2	0	4	5	4	3	3	4	2	2	2	1	2	0	4	5	4	3	3	4	2	2	2	1	2	0	4	5	4	3	3	4	16.5	16.5
P05090	P05090	4	4	4	Apolipoprotein D	APOD	>sp|P05090|APOD_HUMAN Apolipoprotein D OS=Homo sapiens (Human) OX=9606 GN=APOD PE=1 SV=1	1	4	4	4	0	0	0	2	0	0	0	0	1	0	4	0	0	0	0	2	0	0	0	0	1	0	4	0	0	0	0	2	0	0	0	0	1	0	4	0	22.2	22.2
P05091;P00352;P47895	P05091	7;1;1	6;0;0	6;0;0	Aldehyde dehydrogenase, mitochondrial	ALDH2	>sp|P05091|ALDH2_HUMAN Aldehyde dehydrogenase, mitochondrial OS=Homo sapiens (Human) OX=9606 GN=ALDH2 PE=1 SV=2	3	7	6	6	3	3	4	3	4	0	4	4	4	3	5	3	2	2	3	3	3	0	3	4	3	2	4	2	2	2	3	3	3	0	3	4	3	2	4	2	17.2	15.7
P05141	P05141	24	24	12	ADP/ATP translocase 2;ADP/ATP translocase 2, N-terminally processed	SLC25A5	>sp|P05141|ADT2_HUMAN ADP/ATP translocase 2 OS=Homo sapiens (Human) OX=9606 GN=SLC25A5 PE=1 SV=7	1	24	24	12	23	22	24	14	13	12	20	18	21	21	19	17	23	22	24	14	13	12	20	18	21	21	19	17	11	11	12	6	6	5	9	8	10	11	9	8	63.4	63.4
P05198	P05198	3	3	3	Eukaryotic translation initiation factor 2 subunit 1	EIF2S1	>sp|P05198|IF2A_HUMAN Eukaryotic translation initiation factor 2 subunit 1 OS=Homo sapiens (Human) OX=9606 GN=EIF2S1 PE=1 SV=3	1	3	3	3	0	3	0	0	0	0	0	0	1	0	0	0	0	3	0	0	0	0	0	0	1	0	0	0	0	3	0	0	0	0	0	0	1	0	0	0	11.1	11.1
P05386	P05386	2	2	2	60S acidic ribosomal protein P1	RPLP1	>sp|P05386|RLA1_HUMAN 60S acidic ribosomal protein P1 OS=Homo sapiens (Human) OX=9606 GN=RPLP1 PE=1 SV=1	1	2	2	2	1	2	1	2	1	1	1	1	1	2	2	1	1	2	1	2	1	1	1	1	1	2	2	1	1	2	1	2	1	1	1	1	1	2	2	1	51.8	51.8
P05388;Q8NHW5	P05388;Q8NHW5	8;5	8;5	8;5	60S acidic ribosomal protein P0;60S acidic ribosomal protein P0-like	RPLP0;RPLP0P6	>sp|P05388|RLA0_HUMAN 60S acidic ribosomal protein P0 OS=Homo sapiens (Human) OX=9606 GN=RPLP0 PE=1 SV=1;>sp|Q8NHW5|RLA0L_HUMAN 60S acidic ribosomal protein P0-like OS=Homo sapiens (Human) OX=9606 GN=RPLP0P6 PE=5 SV=1	2	8	8	8	5	6	5	6	6	4	5	5	5	5	5	5	5	6	5	6	6	4	5	5	5	5	5	5	5	6	5	6	6	4	5	5	5	5	5	5	36.3	36.3
P05455	P05455	5	5	5	Lupus La protein	SSB	>sp|P05455|LA_HUMAN Lupus La protein OS=Homo sapiens (Human) OX=9606 GN=SSB PE=1 SV=2	1	5	5	5	1	1	0	4	1	0	1	1	2	1	1	0	1	1	0	4	1	0	1	1	2	1	1	0	1	1	0	4	1	0	1	1	2	1	1	0	17.6	17.6
P06493	P06493	16	16	14	Cyclin-dependent kinase 1	CDK1	>sp|P06493|CDK1_HUMAN Cyclin-dependent kinase 1 OS=Homo sapiens (Human) OX=9606 GN=CDK1 PE=1 SV=3	1	16	16	14	9	8	9	9	6	6	12	13	12	11	10	9	9	8	9	9	6	6	12	13	12	11	10	9	7	6	7	7	5	5	10	11	10	9	8	7	61.6	61.6
P06576	P06576	18	18	18	ATP synthase subunit beta, mitochondrial	ATP5B	>sp|P06576|ATPB_HUMAN ATP synthase subunit beta, mitochondrial OS=Homo sapiens (Human) OX=9606 GN=ATP5F1B PE=1 SV=3	1	18	18	18	13	16	14	12	11	10	11	14	12	12	14	13	13	16	14	12	11	10	11	14	12	12	14	13	13	16	14	12	11	10	11	14	12	12	14	13	56	56
P06702	P06702	2	2	2	Protein S100-A9	S100A9	>sp|P06702|S10A9_HUMAN Protein S100-A9 OS=Homo sapiens (Human) OX=9606 GN=S100A9 PE=1 SV=1	1	2	2	2	1	0	1	0	2	2	2	2	2	1	1	1	1	0	1	0	2	2	2	2	2	1	1	1	1	0	1	0	2	2	2	2	2	1	1	1	24.6	24.6
P06730;A6NMX2	P06730	6;1	6;1	6;1	Eukaryotic translation initiation factor 4E	EIF4E	>sp|P06730|IF4E_HUMAN Eukaryotic translation initiation factor 4E OS=Homo sapiens (Human) OX=9606 GN=EIF4E PE=1 SV=2	2	6	6	6	5	4	5	5	5	5	4	6	4	4	5	4	5	4	5	5	5	5	4	6	4	4	5	4	5	4	5	5	5	5	4	6	4	4	5	4	37.3	37.3
P06732	P06732	5	5	5	Creatine kinase M-type;Creatine kinase M-type, N-terminally processed	CKM	>sp|P06732|KCRM_HUMAN Creatine kinase M-type OS=Homo sapiens (Human) OX=9606 GN=CKM PE=1 SV=2	1	5	5	5	0	0	0	0	0	0	0	0	0	5	0	0	0	0	0	0	0	0	0	0	0	5	0	0	0	0	0	0	0	0	0	0	0	5	0	0	16	16
P06733	P06733	9	9	8	Alpha-enolase	ENO1	>sp|P06733|ENOA_HUMAN Alpha-enolase OS=Homo sapiens (Human) OX=9606 GN=ENO1 PE=1 SV=2	1	9	9	8	4	4	5	5	5	6	8	8	4	5	5	4	4	4	5	5	5	6	8	8	4	5	5	4	4	3	4	4	4	5	7	7	3	4	4	3	31.1	31.1
P06744	P06744	2	2	2	Glucose-6-phosphate isomerase	GPI	>sp|P06744|G6PI_HUMAN Glucose-6-phosphate isomerase OS=Homo sapiens (Human) OX=9606 GN=GPI PE=1 SV=4	1	2	2	2	1	0	0	2	1	0	0	0	0	0	0	0	1	0	0	2	1	0	0	0	0	0	0	0	1	0	0	2	1	0	0	0	0	0	0	0	5.6	5.6
P06748	P06748	9	9	9	Nucleophosmin	NPM1	>sp|P06748|NPM_HUMAN Nucleophosmin OS=Homo sapiens (Human) OX=9606 GN=NPM1 PE=1 SV=2	1	9	9	9	9	8	9	9	9	8	9	9	9	8	9	9	9	8	9	9	9	8	9	9	9	8	9	9	9	8	9	9	9	8	9	9	9	8	9	9	36.4	36.4
P06753;CON__Q3SX28;P09493;P07951	P06753	8;2;2;2	8;2;2;2	6;0;0;0	Tropomyosin alpha-3 chain	TPM3	>sp|P06753|TPM3_HUMAN Tropomyosin alpha-3 chain OS=Homo sapiens (Human) OX=9606 GN=TPM3 PE=1 SV=2	4	8	8	6	4	5	4	4	5	4	8	6	8	6	7	7	4	5	4	4	5	4	8	6	8	6	7	7	3	5	3	4	3	3	6	4	6	4	5	5	21.4	21.4
P07195;Q6ZMR3;P07864	P07195	9;1;1	9;1;1	8;0;0	L-lactate dehydrogenase B chain	LDHB	>sp|P07195|LDHB_HUMAN L-lactate dehydrogenase B chain OS=Homo sapiens (Human) OX=9606 GN=LDHB PE=1 SV=2	3	9	9	8	6	8	8	9	8	4	7	5	6	6	8	4	6	8	8	9	8	4	7	5	6	6	8	4	5	7	7	8	7	3	6	4	5	5	7	3	29.9	29.9
P07196	P07196	6	5	5	Neurofilament light polypeptide	NEFL	>sp|P07196|NFL_HUMAN Neurofilament light polypeptide OS=Homo sapiens (Human) OX=9606 GN=NEFL PE=1 SV=3	1	6	5	5	1	1	1	1	0	0	6	1	2	1	1	1	0	0	0	0	0	0	5	0	1	0	0	0	0	0	0	0	0	0	5	0	1	0	0	0	11.4	9.8
P07197	P07197	9	8	8	Neurofilament medium polypeptide	NEFM	>sp|P07197|NFM_HUMAN Neurofilament medium polypeptide OS=Homo sapiens (Human) OX=9606 GN=NEFM PE=1 SV=3	1	9	8	8	3	3	2	1	0	0	9	4	6	2	1	1	2	2	1	0	0	0	8	3	5	1	0	0	2	2	1	0	0	0	8	3	5	1	0	0	14.3	13.3
P07203	P07203	6	6	6	Glutathione peroxidase 1	GPX1	>sp|P07203|GPX1_HUMAN Glutathione peroxidase 1 OS=Homo sapiens (Human) OX=9606 GN=GPX1 PE=1 SV=4	1	6	6	6	1	1	2	2	2	3	4	5	6	5	5	3	1	1	2	2	2	3	4	5	6	5	5	3	1	1	2	2	2	3	4	5	6	5	5	3	37.4	37.4
P07237	P07237	5	5	5	Protein disulfide-isomerase	P4HB	>sp|P07237|PDIA1_HUMAN Protein disulfide-isomerase OS=Homo sapiens (Human) OX=9606 GN=P4HB PE=1 SV=3	1	5	5	5	0	0	0	4	2	0	4	2	1	2	3	0	0	0	0	4	2	0	4	2	1	2	3	0	0	0	0	4	2	0	4	2	1	2	3	0	14.4	14.4
P07339	P07339	1	1	1	Cathepsin D;Cathepsin D light chain;Cathepsin D heavy chain	CTSD	>sp|P07339|CATD_HUMAN Cathepsin D OS=Homo sapiens (Human) OX=9606 GN=CTSD PE=1 SV=1	1	1	1	1	1	1	1	1	0	0	1	1	1	1	0	0	1	1	1	1	0	0	1	1	1	1	0	0	1	1	1	1	0	0	1	1	1	1	0	0	3.2	3.2
P07355;A6NMY6	P07355;A6NMY6	23;17	23;17	23;17	Annexin A2;Putative annexin A2-like protein	ANXA2;ANXA2P2	>sp|P07355|ANXA2_HUMAN Annexin A2 OS=Homo sapiens (Human) OX=9606 GN=ANXA2 PE=1 SV=2;>sp|A6NMY6|AXA2L_HUMAN Putative annexin A2-like protein OS=Homo sapiens (Human) OX=9606 GN=ANXA2P2 PE=5 SV=2	2	23	23	23	20	19	17	20	19	23	20	22	21	19	20	21	20	19	17	20	19	23	20	22	21	19	20	21	20	19	17	20	19	23	20	22	21	19	20	21	65.8	65.8
P07360	P07360	1	1	1	Complement component C8 gamma chain	C8G	>sp|P07360|CO8G_HUMAN Complement component C8 gamma chain OS=Homo sapiens (Human) OX=9606 GN=C8G PE=1 SV=3	1	1	1	1	1	1	1	1	1	1	1	1	1	1	1	1	1	1	1	1	1	1	1	1	1	1	1	1	1	1	1	1	1	1	1	1	1	1	1	1	5.4	5.4
P07384	P07384	4	4	4	Calpain-1 catalytic subunit	CAPN1	>sp|P07384|CAN1_HUMAN Calpain-1 catalytic subunit OS=Homo sapiens (Human) OX=9606 GN=CAPN1 PE=1 SV=1	1	4	4	4	0	1	0	3	1	1	2	2	3	1	0	1	0	1	0	3	1	1	2	2	3	1	0	1	0	1	0	3	1	1	2	2	3	1	0	1	6.6	6.6
P07437	P07437	26	5	5	Tubulin beta chain	TUBB	>sp|P07437|TBB5_HUMAN Tubulin beta chain OS=Homo sapiens (Human) OX=9606 GN=TUBB PE=1 SV=2	1	26	5	5	26	26	26	24	24	23	25	24	25	25	24	24	5	5	5	5	5	5	5	5	5	5	5	5	5	5	5	5	5	5	5	5	5	5	5	5	71.6	16.2
P07737	P07737	2	2	2	Profilin-1	PFN1	>sp|P07737|PROF1_HUMAN Profilin-1 OS=Homo sapiens (Human) OX=9606 GN=PFN1 PE=1 SV=2	1	2	2	2	0	0	0	2	1	0	0	0	0	0	0	0	0	0	0	2	1	0	0	0	0	0	0	0	0	0	0	2	1	0	0	0	0	0	0	0	21.4	21.4
P07814	P07814	42	42	42	Bifunctional glutamate/proline--tRNA ligase;Glutamate--tRNA ligase;Proline--tRNA ligase	EPRS	>sp|P07814|SYEP_HUMAN Bifunctional glutamate/proline--tRNA ligase OS=Homo sapiens (Human) OX=9606 GN=EPRS1 PE=1 SV=5	1	42	42	42	26	33	27	20	21	13	29	32	25	29	31	29	26	33	27	20	21	13	29	32	25	29	31	29	26	33	27	20	21	13	29	32	25	29	31	29	42.1	42.1
P07900;Q14568;Q58FG0	P07900	26;6;5	15;2;2	15;2;2	Heat shock protein HSP 90-alpha	HSP90AA1	>sp|P07900|HS90A_HUMAN Heat shock protein HSP 90-alpha OS=Homo sapiens (Human) OX=9606 GN=HSP90AA1 PE=1 SV=5	3	26	15	15	21	20	22	22	19	10	21	21	21	19	21	18	12	10	12	13	10	4	10	10	10	8	10	8	12	10	12	13	10	4	10	10	10	8	10	8	33.7	21.9
P07910;A0A0G2JPF8;A0A0G2JNQ3;P0DMR1;O60812;B7ZW38;B2RXH8	P07910	6;2;2;2;2;2;2	6;2;2;2;2;2;2	6;2;2;2;2;2;2	Heterogeneous nuclear ribonucleoproteins C1/C2	HNRNPC	>sp|P07910|HNRPC_HUMAN Heterogeneous nuclear ribonucleoproteins C1/C2 OS=Homo sapiens (Human) OX=9606 GN=HNRNPC PE=1 SV=4	7	6	6	6	3	3	1	4	3	2	6	5	6	4	4	2	3	3	1	4	3	2	6	5	6	4	4	2	3	3	1	4	3	2	6	5	6	4	4	2	22.5	22.5
P07948;P08631	P07948;P08631	2;1	2;1	2;1	Tyrosine-protein kinase Lyn;Tyrosine-protein kinase HCK	LYN;HCK	>sp|P07948|LYN_HUMAN Tyrosine-protein kinase Lyn OS=Homo sapiens (Human) OX=9606 GN=LYN PE=1 SV=3;>sp|P08631|HCK_HUMAN Tyrosine-protein kinase HCK OS=Homo sapiens (Human) OX=9606 GN=HCK PE=1 SV=5	2	2	2	2	1	0	1	0	0	0	0	1	1	0	0	1	1	0	1	0	0	0	0	1	1	0	0	1	1	0	1	0	0	0	0	1	1	0	0	1	5.3	5.3
P61586;P08134;P62745	P61586;P08134	3;3;1	3;3;1	3;3;1	Transforming protein RhoA;Rho-related GTP-binding protein RhoC	RHOA;RHOC	>sp|P61586|RHOA_HUMAN Transforming protein RhoA OS=Homo sapiens (Human) OX=9606 GN=RHOA PE=1 SV=1;>sp|P08134|RHOC_HUMAN Rho-related GTP-binding protein RhoC OS=Homo sapiens (Human) OX=9606 GN=RHOC PE=1 SV=1	3	3	3	3	2	2	2	0	0	0	2	3	2	2	1	1	2	2	2	0	0	0	2	3	2	2	1	1	2	2	2	0	0	0	2	3	2	2	1	1	18.1	18.1
P08195	P08195	13	13	13	4F2 cell-surface antigen heavy chain	SLC3A2	>sp|P08195|4F2_HUMAN 4F2 cell-surface antigen heavy chain OS=Homo sapiens (Human) OX=9606 GN=SLC3A2 PE=1 SV=3	1	13	13	13	11	11	9	7	5	4	11	11	11	9	13	10	11	11	9	7	5	4	11	11	11	9	13	10	11	11	9	7	5	4	11	11	11	9	13	10	25.6	25.6
P08237	P08237	12	10	10	ATP-dependent 6-phosphofructokinase, muscle type	PFKM	>sp|P08237|PFKAM_HUMAN ATP-dependent 6-phosphofructokinase, muscle type OS=Homo sapiens (Human) OX=9606 GN=PFKM PE=1 SV=2	1	12	10	10	8	8	6	7	6	5	7	8	8	7	5	5	6	6	4	5	5	4	5	6	6	5	3	3	6	6	4	5	5	4	5	6	6	5	3	3	19.1	16.8
P08238;Q58FF7	P08238	35;15	35;15	20;8	Heat shock protein HSP 90-beta	HSP90AB1	>sp|P08238|HS90B_HUMAN Heat shock protein HSP 90-beta OS=Homo sapiens (Human) OX=9606 GN=HSP90AB1 PE=1 SV=4	2	35	35	20	31	28	27	25	27	15	29	29	30	30	30	29	31	28	27	25	27	15	29	29	30	30	30	29	19	15	14	12	14	8	14	14	15	15	15	15	50.4	50.4
P08240	P08240	1	1	1	Signal recognition particle receptor subunit alpha	SRPR	>sp|P08240|SRPRA_HUMAN Signal recognition particle receptor subunit alpha OS=Homo sapiens (Human) OX=9606 GN=SRPRA PE=1 SV=2	1	1	1	1	1	0	0	1	0	0	0	0	0	1	1	1	1	0	0	1	0	0	0	0	0	1	1	1	1	0	0	1	0	0	0	0	0	1	1	1	2.2	2.2
P08243	P08243	14	14	14	Asparagine synthetase [glutamine-hydrolyzing]	ASNS	>sp|P08243|ASNS_HUMAN Asparagine synthetase [glutamine-hydrolyzing] OS=Homo sapiens (Human) OX=9606 GN=ASNS PE=1 SV=4	1	14	14	14	8	10	9	10	8	6	9	9	9	8	8	7	8	10	9	10	8	6	9	9	9	8	8	7	8	10	9	10	8	6	9	9	9	8	8	7	30.5	30.5
P08559;P29803	P08559	10;2	10;2	10;2	Pyruvate dehydrogenase E1 component subunit alpha, somatic form, mitochondrial	PDHA1	>sp|P08559|ODPA_HUMAN Pyruvate dehydrogenase E1 component subunit alpha, somatic form, mitochondrial OS=Homo sapiens (Human) OX=9606 GN=PDHA1 PE=1 SV=3	2	10	10	10	6	5	4	6	5	4	7	5	6	9	5	6	6	5	4	6	5	4	7	5	6	9	5	6	6	5	4	6	5	4	7	5	6	9	5	6	32.6	32.6
P08574	P08574	2	2	2	Cytochrome c1, heme protein, mitochondrial	CYC1	>sp|P08574|CY1_HUMAN Cytochrome c1, heme protein, mitochondrial OS=Homo sapiens (Human) OX=9606 GN=CYC1 PE=1 SV=3	1	2	2	2	1	2	1	1	0	0	1	2	2	2	2	1	1	2	1	1	0	0	1	2	2	2	2	1	1	2	1	1	0	0	1	2	2	2	2	1	11.1	11.1
P08670;P17661;P41219	P08670	29;4;3	28;4;3	26;2;2	Vimentin	VIM	>sp|P08670|VIME_HUMAN Vimentin OS=Homo sapiens (Human) OX=9606 GN=VIM PE=1 SV=4	3	29	28	26	12	12	9	12	15	11	25	22	25	15	12	11	12	12	9	11	14	10	25	22	25	15	12	11	11	11	8	10	14	9	24	21	24	14	11	10	62	60.5
P08754;P63096;P09471	P08754;P63096	8;4;2	7;3;1	4;0;0	Guanine nucleotide-binding protein G(k) subunit alpha;Guanine nucleotide-binding protein G(i) subunit alpha-1	GNAI3;GNAI1	>sp|P08754|GNAI3_HUMAN Guanine nucleotide-binding protein G(i) subunit alpha OS=Homo sapiens (Human) OX=9606 GN=GNAI3 PE=1 SV=3;>sp|P63096|GNAI1_HUMAN Guanine nucleotide-binding protein G(i) subunit alpha-1 OS=Homo sapiens (Human) OX=9606 GN=GNAI1 PE=1 SV=	3	8	7	4	3	2	1	2	3	1	8	6	5	3	4	3	2	1	0	1	2	0	7	5	4	2	3	2	1	1	0	0	1	0	4	2	1	0	1	0	32.5	29.4
P08865	P08865	12	12	12	40S ribosomal protein SA	RPSA	>sp|P08865|RSSA_HUMAN 40S ribosomal protein SA OS=Homo sapiens (Human) OX=9606 GN=RPSA PE=1 SV=4	1	12	12	12	7	9	9	9	12	6	8	11	9	7	8	9	7	9	9	9	12	6	8	11	9	7	8	9	7	9	9	9	12	6	8	11	9	7	8	9	63.4	63.4
P09110	P09110	6	6	6	3-ketoacyl-CoA thiolase, peroxisomal	ACAA1	>sp|P09110|THIK_HUMAN 3-ketoacyl-CoA thiolase, peroxisomal OS=Homo sapiens (Human) OX=9606 GN=ACAA1 PE=1 SV=2	1	6	6	6	1	2	0	5	4	3	4	4	3	3	4	3	1	2	0	5	4	3	4	4	3	3	4	3	1	2	0	5	4	3	4	4	3	3	4	3	28.8	28.8
P09211	P09211	6	6	6	Glutathione S-transferase P	GSTP1	>sp|P09211|GSTP1_HUMAN Glutathione S-transferase P OS=Homo sapiens (Human) OX=9606 GN=GSTP1 PE=1 SV=2	1	6	6	6	2	3	2	6	5	5	5	5	4	4	4	5	2	3	2	6	5	5	5	5	4	4	4	5	2	3	2	6	5	5	5	5	4	4	4	5	51.9	51.9
P09429;B2RPK0	P09429	5;2	5;2	3;1	High mobility group protein B1	HMGB1	>sp|P09429|HMGB1_HUMAN High mobility group protein B1 OS=Homo sapiens (Human) OX=9606 GN=HMGB1 PE=1 SV=3	2	5	5	3	1	0	0	5	0	2	0	0	0	0	0	0	1	0	0	5	0	2	0	0	0	0	0	0	1	0	0	3	0	2	0	0	0	0	0	0	30.7	30.7
P09543	P09543	13	13	13	2,3-cyclic-nucleotide 3-phosphodiesterase	CNP	>sp|P09543|CN37_HUMAN 2,3-cyclic-nucleotide 3-phosphodiesterase OS=Homo sapiens (Human) OX=9606 GN=CNP PE=1 SV=2	1	13	13	13	8	4	5	5	5	2	6	8	8	6	8	5	8	4	5	5	5	2	6	8	8	6	8	5	8	4	5	5	5	2	6	8	8	6	8	5	35.9	35.9
P09622	P09622	8	8	8	Dihydrolipoyl dehydrogenase, mitochondrial	DLD	>sp|P09622|DLDH_HUMAN Dihydrolipoyl dehydrogenase, mitochondrial OS=Homo sapiens (Human) OX=9606 GN=DLD PE=1 SV=2	1	8	8	8	6	5	7	5	2	3	7	7	6	4	6	4	6	5	7	5	2	3	7	7	6	4	6	4	6	5	7	5	2	3	7	7	6	4	6	4	21.4	21.4
P09651;A0A2R8Y4L2;Q32P51	P09651;A0A2R8Y4L2	7;4;3	7;4;3	7;4;3	Heterogeneous nuclear ribonucleoprotein A1;Heterogeneous nuclear ribonucleoprotein A1, N-terminally processed	HNRNPA1	>sp|P09651|ROA1_HUMAN Heterogeneous nuclear ribonucleoprotein A1 OS=Homo sapiens (Human) OX=9606 GN=HNRNPA1 PE=1 SV=5;>tr|A0A2R8Y4L2|A0A2R8Y4L2_HUMAN Heterogeneous nuclear ribonucleoprotein A1 pseudogene 48 OS=Homo sapiens (Human) OX=9606 GN=HNRNPA1P48 PE=	3	7	7	7	1	4	0	4	3	2	4	7	7	0	2	0	1	4	0	4	3	2	4	7	7	0	2	0	1	4	0	4	3	2	4	7	7	0	2	0	26.6	26.6
P09874	P09874	40	40	40	Poly [ADP-ribose] polymerase 1	PARP1	>sp|P09874|PARP1_HUMAN Poly [ADP-ribose] polymerase 1 OS=Homo sapiens (Human) OX=9606 GN=PARP1 PE=1 SV=4	1	40	40	40	30	33	27	36	36	25	35	34	36	34	33	34	30	33	27	36	36	25	35	34	36	34	33	34	30	33	27	36	36	25	35	34	36	34	33	34	52.2	52.2
P09884	P09884	1	1	1	DNA polymerase alpha catalytic subunit	POLA1	>sp|P09884|DPOLA_HUMAN DNA polymerase alpha catalytic subunit OS=Homo sapiens (Human) OX=9606 GN=POLA1 PE=1 SV=2	1	1	1	1	1	0	0	0	0	1	0	1	1	1	1	1	1	0	0	0	0	1	0	1	1	1	1	1	1	0	0	0	0	1	0	1	1	1	1	1	1.1	1.1
P09936	P09936	7	7	7	Ubiquitin carboxyl-terminal hydrolase isozyme L1	UCHL1	>sp|P09936|UCHL1_HUMAN Ubiquitin carboxyl-terminal hydrolase isozyme L1 OS=Homo sapiens (Human) OX=9606 GN=UCHL1 PE=1 SV=2	1	7	7	7	5	6	5	7	6	7	7	6	6	7	7	6	5	6	5	7	6	7	7	6	6	7	7	6	5	6	5	7	6	7	7	6	6	7	7	6	43	43
P62987;P62979;P0CG47;P0CG48;A0A2R8Y422	P62987;P62979;P0CG47;P0CG48;A0A2R8Y422	5;5;5;5;3	5;5;5;5;3	5;5;5;5;3	Ubiquitin-60S ribosomal protein L40;Ubiquitin;60S ribosomal protein L40;Ubiquitin-40S ribosomal protein S27a;Ubiquitin;40S ribosomal protein S27a;Polyubiquitin-B;Ubiquitin;Polyubiquitin-C;Ubiquitin	UBA52;RPS27A;UBB;UBC	>sp|P62987|RL40_HUMAN Ubiquitin-60S ribosomal protein L40 OS=Homo sapiens (Human) OX=9606 GN=UBA52 PE=1 SV=2;>sp|P62979|RS27A_HUMAN Ubiquitin-40S ribosomal protein S27a OS=Homo sapiens (Human) OX=9606 GN=RPS27A PE=1 SV=2;>sp|P0CG47|UBB_HUMAN Polyubiquitin-	5	5	5	5	5	5	5	4	4	4	5	5	5	5	4	4	5	5	5	4	4	4	5	5	5	5	4	4	5	5	5	4	4	4	5	5	5	5	4	4	45.3	45.3
P0DMV9;P0DMV8	P0DMV9;P0DMV8	37;37	35;35	21;21	Heat shock 70 kDa protein 1B;Heat shock 70 kDa protein 1A	HSPA1B;HSPA1A	>sp|P0DMV9|HS71B_HUMAN Heat shock 70 kDa protein 1B OS=Homo sapiens (Human) OX=9606 GN=HSPA1B PE=1 SV=1;>sp|P0DMV8|HS71A_HUMAN Heat shock 70 kDa protein 1A OS=Homo sapiens (Human) OX=9606 GN=HSPA1A PE=1 SV=1	2	37	35	21	35	34	36	25	28	29	34	34	35	35	35	32	34	33	34	24	27	28	32	32	34	33	34	31	20	19	20	14	15	17	19	19	20	19	20	18	65.2	62.1
P0DN76;Q01081;Q8WU68	P0DN76;Q01081;Q8WU68	2;2;1	2;2;1	2;2;1	Splicing factor U2AF 35 kDa subunit;Splicing factor U2AF 26 kDa subunit	U2AF1;U2AF1L4	>sp|P0DN76|U2AF5_HUMAN Splicing factor U2AF 35 kDa subunit-like protein OS=Homo sapiens (Human) OX=9606 GN=U2AF1L5 PE=1 SV=1;>sp|Q01081|U2AF1_HUMAN Splicing factor U2AF 35 kDa subunit OS=Homo sapiens (Human) OX=9606 GN=U2AF1 PE=1 SV=3;>sp|Q8WU68|U2AF4_HUMA	3	2	2	2	1	1	1	1	1	0	1	1	2	1	1	0	1	1	1	1	1	0	1	1	2	1	1	0	1	1	1	1	1	0	1	1	2	1	1	0	10.8	10.8
P0DN79;P35520	P0DN79;P35520	34;34	34;34	34;34	Cystathionine beta-synthase	CBS	>sp|P0DN79|CBSL_HUMAN Cystathionine beta-synthase-like protein OS=Homo sapiens (Human) OX=9606 GN=CBSL PE=1 SV=1;>sp|P35520|CBS_HUMAN Cystathionine beta-synthase OS=Homo sapiens (Human) OX=9606 GN=CBS PE=1 SV=2	2	34	34	34	26	24	24	26	26	22	27	25	26	29	30	27	26	24	24	26	26	22	27	25	26	29	30	27	26	24	24	26	26	22	27	25	26	29	30	27	82	82
P10155	P10155	19	19	19	60 kDa SS-A/Ro ribonucleoprotein	TROVE2	>sp|P10155|RO60_HUMAN 60 kDa SS-A/Ro ribonucleoprotein OS=Homo sapiens (Human) OX=9606 GN=RO60 PE=1 SV=2	1	19	19	19	18	18	16	1	0	0	16	15	17	15	19	17	18	18	16	1	0	0	16	15	17	15	19	17	18	18	16	1	0	0	16	15	17	15	19	17	45.2	45.2
P10321;P01889;P01893	P10321	5;1;1	5;1;1	4;1;0	HLA class I histocompatibility antigen, Cw-7 alpha chain	HLA-C	>sp|P10321|HLAC_HUMAN HLA class I histocompatibility antigen, C alpha chain OS=Homo sapiens (Human) OX=9606 GN=HLA-C PE=1 SV=3	3	5	5	4	3	4	2	1	2	1	4	3	2	4	4	3	3	4	2	1	2	1	4	3	2	4	4	3	2	3	2	1	1	0	3	2	1	3	3	2	21.6	21.6
P10398	P10398	2	1	1	Serine/threonine-protein kinase A-Raf	ARAF	>sp|P10398|ARAF_HUMAN Serine/threonine-protein kinase A-Raf OS=Homo sapiens (Human) OX=9606 GN=ARAF PE=1 SV=2	1	2	1	1	2	2	2	1	1	0	1	2	1	1	2	2	1	1	1	0	0	0	0	1	0	0	1	1	1	1	1	0	0	0	0	1	0	0	1	1	4.6	3
P10515	P10515	1	1	1	Dihydrolipoyllysine-residue acetyltransferase component of pyruvate dehydrogenase complex, mitochondrial	DLAT	>sp|P10515|ODP2_HUMAN Dihydrolipoyllysine-residue acetyltransferase component of pyruvate dehydrogenase complex, mitochondrial OS=Homo sapiens (Human) OX=9606 GN=DLAT PE=1 SV=3	1	1	1	1	1	0	1	1	1	0	1	1	1	1	1	1	1	0	1	1	1	0	1	1	1	1	1	1	1	0	1	1	1	0	1	1	1	1	1	1	2.3	2.3
P10599	P10599	8	8	8	Thioredoxin	TXN	>sp|P10599|THIO_HUMAN Thioredoxin OS=Homo sapiens (Human) OX=9606 GN=TXN PE=1 SV=3	1	8	8	8	7	7	7	8	7	7	8	7	6	7	7	7	7	7	7	8	7	7	8	7	6	7	7	7	7	7	7	8	7	7	8	7	6	7	7	7	65.7	65.7
P10644	P10644	5	5	5	cAMP-dependent protein kinase type I-alpha regulatory subunit;cAMP-dependent protein kinase type I-alpha regulatory subunit, N-terminally processed	PRKAR1A	>sp|P10644|KAP0_HUMAN cAMP-dependent protein kinase type I-alpha regulatory subunit OS=Homo sapiens (Human) OX=9606 GN=PRKAR1A PE=1 SV=1	1	5	5	5	2	4	3	0	0	0	3	2	4	1	2	3	2	4	3	0	0	0	3	2	4	1	2	3	2	4	3	0	0	0	3	2	4	1	2	3	17.3	17.3
P10809	P10809	38	38	38	60 kDa heat shock protein, mitochondrial	HSPD1	>sp|P10809|CH60_HUMAN 60 kDa heat shock protein, mitochondrial OS=Homo sapiens (Human) OX=9606 GN=HSPD1 PE=1 SV=2	1	38	38	38	33	35	36	34	33	29	35	37	34	34	33	31	33	35	36	34	33	29	35	37	34	34	33	31	33	35	36	34	33	29	35	37	34	34	33	31	64.9	64.9
P11021	P11021	37	36	36	78 kDa glucose-regulated protein	HSPA5	>sp|P11021|BIP_HUMAN Endoplasmic reticulum chaperone BiP OS=Homo sapiens (Human) OX=9606 GN=HSPA5 PE=1 SV=2	1	37	36	36	37	37	37	26	25	21	36	37	37	36	36	37	36	36	36	25	24	20	35	36	36	35	35	36	36	36	36	25	24	20	35	36	36	35	35	36	51.5	51.5
P11142	P11142	43	43	31	Heat shock cognate 71 kDa protein	HSPA8	>sp|P11142|HSP7C_HUMAN Heat shock cognate 71 kDa protein OS=Homo sapiens (Human) OX=9606 GN=HSPA8 PE=1 SV=1	1	43	43	31	40	38	39	28	31	28	38	37	37	39	39	36	40	38	39	28	31	28	38	37	37	39	39	36	31	29	30	20	21	19	28	27	28	28	29	26	72.8	72.8
P11171	P11171	3	3	3	Protein 4.1	EPB41	>sp|P11171|EPB41_HUMAN Protein 4.1 OS=Homo sapiens (Human) OX=9606 GN=EPB41 PE=1 SV=4	1	3	3	3	0	0	0	0	0	0	1	3	1	2	1	1	0	0	0	0	0	0	1	3	1	2	1	1	0	0	0	0	0	0	1	3	1	2	1	1	4.4	4.4
P11172	P11172	9	9	9	Uridine 5-monophosphate synthase;Orotate phosphoribosyltransferase;Orotidine 5-phosphate decarboxylase	UMPS	>sp|P11172|UMPS_HUMAN Uridine 5-monophosphate synthase OS=Homo sapiens (Human) OX=9606 GN=UMPS PE=1 SV=1	1	9	9	9	6	5	5	5	4	2	6	6	3	7	5	6	6	5	5	5	4	2	6	6	3	7	5	6	6	5	5	5	4	2	6	6	3	7	5	6	32.9	32.9
P11177	P11177	6	6	6	Pyruvate dehydrogenase E1 component subunit beta, mitochondrial	PDHB	>sp|P11177|ODPB_HUMAN Pyruvate dehydrogenase E1 component subunit beta, mitochondrial OS=Homo sapiens (Human) OX=9606 GN=PDHB PE=1 SV=3	1	6	6	6	6	6	6	2	1	1	4	4	4	4	3	2	6	6	6	2	1	1	4	4	4	4	3	2	6	6	6	2	1	1	4	4	4	4	3	2	22.6	22.6
P11216;P11217;P06737	P11216	7;2;2	7;2;2	7;2;2	Glycogen phosphorylase, brain form	PYGB	>sp|P11216|PYGB_HUMAN Glycogen phosphorylase, brain form OS=Homo sapiens (Human) OX=9606 GN=PYGB PE=1 SV=5	3	7	7	7	3	3	4	2	3	0	3	3	3	4	2	2	3	3	4	2	3	0	3	3	3	4	2	2	3	3	4	2	3	0	3	3	3	4	2	2	10.6	10.6
P11310	P11310	4	4	4	Medium-chain specific acyl-CoA dehydrogenase, mitochondrial	ACADM	>sp|P11310|ACADM_HUMAN Medium-chain specific acyl-CoA dehydrogenase, mitochondrial OS=Homo sapiens (Human) OX=9606 GN=ACADM PE=1 SV=1	1	4	4	4	3	3	2	0	1	2	4	3	3	3	3	2	3	3	2	0	1	2	4	3	3	3	3	2	3	3	2	0	1	2	4	3	3	3	3	2	11.2	11.2
P11387	P11387	5	5	5	DNA topoisomerase 1	TOP1	>sp|P11387|TOP1_HUMAN DNA topoisomerase 1 OS=Homo sapiens (Human) OX=9606 GN=TOP1 PE=1 SV=2	1	5	5	5	0	2	0	4	3	1	2	1	2	0	0	0	0	2	0	4	3	1	2	1	2	0	0	0	0	2	0	4	3	1	2	1	2	0	0	0	7.8	7.8
P11413	P11413	23	23	23	Glucose-6-phosphate 1-dehydrogenase	G6PD	>sp|P11413|G6PD_HUMAN Glucose-6-phosphate 1-dehydrogenase OS=Homo sapiens (Human) OX=9606 GN=G6PD PE=1 SV=4	1	23	23	23	16	16	17	20	17	14	20	19	17	17	20	19	16	16	17	20	17	14	20	19	17	17	20	19	16	16	17	20	17	14	20	19	17	17	20	19	50.1	50.1
P11586	P11586	40	40	40	C-1-tetrahydrofolate synthase, cytoplasmic;Methylenetetrahydrofolate dehydrogenase;Methenyltetrahydrofolate cyclohydrolase;Formyltetrahydrofolate synthetase;C-1-tetrahydrofolate synthase, cytoplasmic, N-terminally processed	MTHFD1	>sp|P11586|C1TC_HUMAN C-1-tetrahydrofolate synthase, cytoplasmic OS=Homo sapiens (Human) OX=9606 GN=MTHFD1 PE=1 SV=3	1	40	40	40	24	28	25	34	31	29	30	35	30	34	35	32	24	28	25	34	31	29	30	35	30	34	35	32	24	28	25	34	31	29	30	35	30	34	35	32	55.3	55.3
P11802;Q96Q40;Q07002;Q00537;Q9NYV4;Q14004	P11802	14;1;1;1;1;1	13;0;0;0;0;0	13;0;0;0;0;0	Cyclin-dependent kinase 4	CDK4	>sp|P11802|CDK4_HUMAN Cyclin-dependent kinase 4 OS=Homo sapiens (Human) OX=9606 GN=CDK4 PE=1 SV=2	6	14	13	13	11	11	11	4	5	8	9	11	10	10	10	9	10	10	10	3	4	7	8	10	9	9	9	8	10	10	10	3	4	7	8	10	9	9	9	8	60.1	57.4
P11908	P11908	10	2	2	Ribose-phosphate pyrophosphokinase 2	PRPS2	>sp|P11908|PRPS2_HUMAN Ribose-phosphate pyrophosphokinase 2 OS=Homo sapiens (Human) OX=9606 GN=PRPS2 PE=1 SV=2	1	10	2	2	8	6	8	7	7	7	9	7	7	6	9	7	1	0	1	1	1	1	1	0	0	0	2	0	1	0	1	1	1	1	1	0	0	0	2	0	39.3	8.5
P11940;Q9H361;Q4VXU2;Q5JQF8;Q96DU9	P11940	17;7;4;1;1	17;7;4;1;1	11;6;3;1;1	Polyadenylate-binding protein 1	PABPC1	>sp|P11940|PABP1_HUMAN Polyadenylate-binding protein 1 OS=Homo sapiens (Human) OX=9606 GN=PABPC1 PE=1 SV=2	5	17	17	11	13	13	14	14	13	9	15	14	14	15	14	13	13	13	14	14	13	9	15	14	14	15	14	13	9	9	10	9	9	8	10	9	10	10	10	10	32.5	32.5
P12004	P12004	9	9	9	Proliferating cell nuclear antigen	PCNA	>sp|P12004|PCNA_HUMAN Proliferating cell nuclear antigen OS=Homo sapiens (Human) OX=9606 GN=PCNA PE=1 SV=1	1	9	9	9	7	6	6	6	7	4	6	5	7	5	5	6	7	6	6	6	7	4	6	5	7	5	5	6	7	6	6	6	7	4	6	5	7	5	5	6	52.1	52.1
P12235;Q9H0C2	P12235	17;4	3;0	3;0	ADP/ATP translocase 1	SLC25A4	>sp|P12235|ADT1_HUMAN ADP/ATP translocase 1 OS=Homo sapiens (Human) OX=9606 GN=SLC25A4 PE=1 SV=4	2	17	3	3	15	16	16	11	7	6	14	12	13	12	12	11	1	3	2	1	0	0	1	1	1	1	1	0	1	3	2	1	0	0	1	1	1	1	1	0	55.7	10.4
P12236	P12236	18	8	4	ADP/ATP translocase 3;ADP/ATP translocase 3, N-terminally processed	SLC25A6	>sp|P12236|ADT3_HUMAN ADP/ATP translocase 3 OS=Homo sapiens (Human) OX=9606 GN=SLC25A6 PE=1 SV=4	1	18	8	4	18	16	18	14	11	10	17	15	16	15	16	14	8	7	8	6	4	3	7	6	6	6	6	6	4	3	4	3	3	2	3	3	3	3	3	3	65.1	40.3
P12268	P12268	22	22	21	Inosine-5-monophosphate dehydrogenase 2	IMPDH2	>sp|P12268|IMDH2_HUMAN Inosine-5-monophosphate dehydrogenase 2 OS=Homo sapiens (Human) OX=9606 GN=IMPDH2 PE=1 SV=2	1	22	22	21	20	21	20	20	19	19	18	19	19	19	17	18	20	21	20	20	19	19	18	19	19	19	17	18	19	20	19	19	18	18	17	18	18	18	16	17	57.4	57.4
P12270	P12270	3	3	3	Nucleoprotein TPR	TPR	>sp|P12270|TPR_HUMAN Nucleoprotein TPR OS=Homo sapiens (Human) OX=9606 GN=TPR PE=1 SV=3	1	3	3	3	0	0	0	2	2	0	0	1	0	0	1	0	0	0	0	2	2	0	0	1	0	0	1	0	0	0	0	2	2	0	0	1	0	0	1	0	1.7	1.7
P12273	P12273	5	5	5	Prolactin-inducible protein	PIP	>sp|P12273|PIP_HUMAN Prolactin-inducible protein OS=Homo sapiens (Human) OX=9606 GN=PIP PE=1 SV=1	1	5	5	5	0	0	0	4	2	1	1	2	2	1	3	0	0	0	0	4	2	1	1	2	2	1	3	0	0	0	0	4	2	1	1	2	2	1	3	0	43.8	43.8
P12277	P12277	2	2	2	Creatine kinase B-type	CKB	>sp|P12277|KCRB_HUMAN Creatine kinase B-type OS=Homo sapiens (Human) OX=9606 GN=CKB PE=1 SV=1	1	2	2	2	1	1	1	2	2	0	2	1	2	1	0	0	1	1	1	2	2	0	2	1	2	1	0	0	1	1	1	2	2	0	2	1	2	1	0	0	6.3	6.3
P12955	P12955	10	10	10	Xaa-Pro dipeptidase	PEPD	>sp|P12955|PEPD_HUMAN Xaa-Pro dipeptidase OS=Homo sapiens (Human) OX=9606 GN=PEPD PE=1 SV=3	1	10	10	10	7	6	5	8	8	8	7	8	7	8	7	8	7	6	5	8	8	8	7	8	7	8	7	8	7	6	5	8	8	8	7	8	7	8	7	8	26	26
P12956	P12956	13	13	13	X-ray repair cross-complementing protein 6	XRCC6	>sp|P12956|XRCC6_HUMAN X-ray repair cross-complementing protein 6 OS=Homo sapiens (Human) OX=9606 GN=XRCC6 PE=1 SV=2	1	13	13	13	3	4	3	9	7	3	11	10	11	4	7	4	3	4	3	9	7	3	11	10	11	4	7	4	3	4	3	9	7	3	11	10	11	4	7	4	27.6	27.6
P13010	P13010	17	17	17	X-ray repair cross-complementing protein 5	XRCC5	>sp|P13010|XRCC5_HUMAN X-ray repair cross-complementing protein 5 OS=Homo sapiens (Human) OX=9606 GN=XRCC5 PE=1 SV=3	1	17	17	17	12	11	12	6	8	6	12	14	14	10	11	12	12	11	12	6	8	6	12	14	14	10	11	12	12	11	12	6	8	6	12	14	14	10	11	12	33.2	33.2
P13473	P13473	2	2	2	Lysosome-associated membrane glycoprotein 2	LAMP2	>sp|P13473|LAMP2_HUMAN Lysosome-associated membrane glycoprotein 2 OS=Homo sapiens (Human) OX=9606 GN=LAMP2 PE=1 SV=2	1	2	2	2	1	2	2	0	0	0	1	1	1	1	1	1	1	2	2	0	0	0	1	1	1	1	1	1	1	2	2	0	0	0	1	1	1	1	1	1	4.9	4.9
P13489	P13489	18	18	18	Ribonuclease inhibitor	RNH1	>sp|P13489|RINI_HUMAN Ribonuclease inhibitor OS=Homo sapiens (Human) OX=9606 GN=RNH1 PE=1 SV=2	1	18	18	18	10	10	9	12	7	8	14	12	15	13	13	12	10	10	9	12	7	8	14	12	15	13	13	12	10	10	9	12	7	8	14	12	15	13	13	12	68.1	68.1
P13639	P13639	49	49	48	Elongation factor 2	EEF2	>sp|P13639|EF2_HUMAN Elongation factor 2 OS=Homo sapiens (Human) OX=9606 GN=EEF2 PE=1 SV=4	1	49	49	48	45	43	41	42	41	41	44	43	44	43	44	45	45	43	41	42	41	41	44	43	44	43	44	45	44	42	41	41	40	40	43	42	43	42	43	44	64.2	64.2
P13797;P13796;Q14651	P13797	44;7;3	44;7;3	44;7;3	Plastin-3	PLS3	>sp|P13797|PLST_HUMAN Plastin-3 OS=Homo sapiens (Human) OX=9606 GN=PLS3 PE=1 SV=4	3	44	44	44	35	35	36	34	35	30	40	39	39	36	38	35	35	35	36	34	35	30	40	39	39	36	38	35	35	35	36	34	35	30	40	39	39	36	38	35	76	76
P13804	P13804	4	4	4	Electron transfer flavoprotein subunit alpha, mitochondrial	ETFA	>sp|P13804|ETFA_HUMAN Electron transfer flavoprotein subunit alpha, mitochondrial OS=Homo sapiens (Human) OX=9606 GN=ETFA PE=1 SV=1	1	4	4	4	2	4	3	0	1	0	2	2	4	2	2	1	2	4	3	0	1	0	2	2	4	2	2	1	2	4	3	0	1	0	2	2	4	2	2	1	21.9	21.9
P13861;P31323	P13861	6;2	6;2	6;2	cAMP-dependent protein kinase type II-alpha regulatory subunit	PRKAR2A	>sp|P13861|KAP2_HUMAN cAMP-dependent protein kinase type II-alpha regulatory subunit OS=Homo sapiens (Human) OX=9606 GN=PRKAR2A PE=1 SV=2	2	6	6	6	4	3	3	1	4	3	5	3	4	5	3	5	4	3	3	1	4	3	5	3	4	5	3	5	4	3	3	1	4	3	5	3	4	5	3	5	24	24
P13929;P09104	P13929;P09104	2;1	1;0	1;0	Beta-enolase;Gamma-enolase	ENO3;ENO2	>sp|P13929|ENOB_HUMAN Beta-enolase OS=Homo sapiens (Human) OX=9606 GN=ENO3 PE=1 SV=5;>sp|P09104|ENOG_HUMAN Gamma-enolase OS=Homo sapiens (Human) OX=9606 GN=ENO2 PE=1 SV=3	2	2	1	1	0	1	1	1	1	1	1	1	1	2	1	1	0	0	0	0	0	0	0	0	0	1	0	0	0	0	0	0	0	0	0	0	0	1	0	0	7.1	3
P13995	P13995	11	11	11	Bifunctional methylenetetrahydrofolate dehydrogenase/cyclohydrolase, mitochondrial;NAD-dependent methylenetetrahydrofolate dehydrogenase;Methenyltetrahydrofolate cyclohydrolase	MTHFD2	>sp|P13995|MTDC_HUMAN Bifunctional methylenetetrahydrofolate dehydrogenase/cyclohydrolase, mitochondrial OS=Homo sapiens (Human) OX=9606 GN=MTHFD2 PE=1 SV=2	1	11	11	11	10	10	11	5	4	3	8	7	8	7	6	6	10	10	11	5	4	3	8	7	8	7	6	6	10	10	11	5	4	3	8	7	8	7	6	6	52.6	52.6
P14174	P14174	4	4	4	Macrophage migration inhibitory factor	MIF	>sp|P14174|MIF_HUMAN Macrophage migration inhibitory factor OS=Homo sapiens (Human) OX=9606 GN=MIF PE=1 SV=4	1	4	4	4	3	3	3	3	3	3	3	4	3	3	4	3	3	3	3	3	3	3	3	4	3	3	4	3	3	3	3	3	3	3	3	4	3	3	4	3	36.5	36.5
P14618;P30613	P14618	23;1	23;1	23;1	Pyruvate kinase PKM	PKM	>sp|P14618|KPYM_HUMAN Pyruvate kinase PKM OS=Homo sapiens (Human) OX=9606 GN=PKM PE=1 SV=4	2	23	23	23	15	15	15	14	17	13	20	21	21	19	21	17	15	15	15	14	17	13	20	21	21	19	21	17	15	15	15	14	17	13	20	21	21	19	21	17	56.5	56.5
P14625	P14625	10	8	8	Endoplasmin	HSP90B1	>sp|P14625|ENPL_HUMAN Endoplasmin OS=Homo sapiens (Human) OX=9606 GN=HSP90B1 PE=1 SV=1	1	10	8	8	2	2	3	9	9	3	6	5	5	5	6	6	0	0	1	7	7	2	4	3	3	3	4	4	0	0	1	7	7	2	4	3	3	3	4	4	16.4	14.7
P14635	P14635	6	6	6	G2/mitotic-specific cyclin-B1	CCNB1	>sp|P14635|CCNB1_HUMAN G2/mitotic-specific cyclin-B1 OS=Homo sapiens (Human) OX=9606 GN=CCNB1 PE=1 SV=1	1	6	6	6	3	4	4	3	3	3	5	5	4	4	4	4	3	4	4	3	3	3	5	5	4	4	4	4	3	4	4	3	3	3	5	5	4	4	4	4	18.7	18.7
P63162;P14678	P63162;P14678	3;3	3;3	3;3	Small nuclear ribonucleoprotein-associated protein N;Small nuclear ribonucleoprotein-associated proteins B and B	SNRPN;SNRPB	>sp|P63162|RSMN_HUMAN Small nuclear ribonucleoprotein-associated protein N OS=Homo sapiens (Human) OX=9606 GN=SNRPN PE=1 SV=1;>sp|P14678|RSMB_HUMAN Small nuclear ribonucleoprotein-associated proteins B and B OS=Homo sapiens (Human) OX=9606 GN=SNRPB PE=1 S	2	3	3	3	2	3	2	3	3	2	2	2	2	3	3	3	2	3	2	3	3	2	2	2	2	3	3	3	2	3	2	3	3	2	2	2	2	3	3	3	9.6	9.6
P14735	P14735	10	10	10	Insulin-degrading enzyme	IDE	>sp|P14735|IDE_HUMAN Insulin-degrading enzyme OS=Homo sapiens (Human) OX=9606 GN=IDE PE=1 SV=4	1	10	10	10	1	6	5	5	3	0	5	5	8	5	5	5	1	6	5	5	3	0	5	5	8	5	5	5	1	6	5	5	3	0	5	5	8	5	5	5	13.1	13.1
P14866	P14866	16	16	16	Heterogeneous nuclear ribonucleoprotein L	HNRNPL	>sp|P14866|HNRPL_HUMAN Heterogeneous nuclear ribonucleoprotein L OS=Homo sapiens (Human) OX=9606 GN=HNRNPL PE=1 SV=2	1	16	16	16	14	13	12	12	13	11	14	13	15	15	15	14	14	13	12	12	13	11	14	13	15	15	15	14	14	13	12	12	13	11	14	13	15	15	15	14	43.3	43.3
P14868	P14868	19	19	19	Aspartate--tRNA ligase, cytoplasmic	DARS	>sp|P14868|SYDC_HUMAN Aspartate--tRNA ligase, cytoplasmic OS=Homo sapiens (Human) OX=9606 GN=DARS1 PE=1 SV=2	1	19	19	19	14	11	15	13	16	8	14	15	16	17	17	16	14	11	15	13	16	8	14	15	16	17	17	16	14	11	15	13	16	8	14	15	16	17	17	16	45.9	45.9
P14923	P14923	19	19	17	Junction plakoglobin	JUP	>sp|P14923|PLAK_HUMAN Junction plakoglobin OS=Homo sapiens (Human) OX=9606 GN=JUP PE=1 SV=3	1	19	19	17	7	9	4	11	9	10	14	11	16	13	13	12	7	9	4	11	9	10	14	11	16	13	13	12	6	9	4	10	8	9	12	10	14	11	12	10	38.4	38.4
P15104	P15104	9	9	9	Glutamine synthetase	GLUL	>sp|P15104|GLNA_HUMAN Glutamine synthetase OS=Homo sapiens (Human) OX=9606 GN=GLUL PE=1 SV=4	1	9	9	9	6	6	7	6	8	6	8	6	8	7	7	7	6	6	7	6	8	6	8	6	8	7	7	7	6	6	7	6	8	6	8	6	8	7	7	7	27.9	27.9
P15170;Q8IYD1	P15170;Q8IYD1	12;6	12;6	12;6	Eukaryotic peptide chain release factor GTP-binding subunit ERF3A;Eukaryotic peptide chain release factor GTP-binding subunit ERF3B	GSPT1;GSPT2	>sp|P15170|ERF3A_HUMAN Eukaryotic peptide chain release factor GTP-binding subunit ERF3A OS=Homo sapiens (Human) OX=9606 GN=GSPT1 PE=1 SV=1;>sp|Q8IYD1|ERF3B_HUMAN Eukaryotic peptide chain release factor GTP-binding subunit ERF3B OS=Homo sapiens (Human) OX=	2	12	12	12	7	5	6	10	9	7	9	7	10	10	9	9	7	5	6	10	9	7	9	7	10	10	9	9	7	5	6	10	9	7	9	7	10	10	9	9	33.9	33.9
P15259;P18669;Q8N0Y7	P15259;P18669;Q8N0Y7	2;2;1	2;2;1	2;2;1	Phosphoglycerate mutase 2;Phosphoglycerate mutase 1;Probable phosphoglycerate mutase 4	PGAM2;PGAM1;PGAM4	>sp|P15259|PGAM2_HUMAN Phosphoglycerate mutase 2 OS=Homo sapiens (Human) OX=9606 GN=PGAM2 PE=1 SV=3;>sp|P18669|PGAM1_HUMAN Phosphoglycerate mutase 1 OS=Homo sapiens (Human) OX=9606 GN=PGAM1 PE=1 SV=2;>sp|Q8N0Y7|PGAM4_HUMAN Probable phosphoglycerate mutase	3	2	2	2	0	0	0	2	1	1	1	0	1	1	0	1	0	0	0	2	1	1	1	0	1	1	0	1	0	0	0	2	1	1	1	0	1	1	0	1	8.3	8.3
P15531	P15531	8	4	4	Nucleoside diphosphate kinase A	NME1	>sp|P15531|NDKA_HUMAN Nucleoside diphosphate kinase A OS=Homo sapiens (Human) OX=9606 GN=NME1 PE=1 SV=1	1	8	4	4	7	8	8	7	8	6	8	8	8	8	8	8	3	4	4	3	4	3	4	4	4	4	4	4	3	4	4	3	4	3	4	4	4	4	4	4	69.7	39.5
P15880	P15880	9	9	9	40S ribosomal protein S2	RPS2	>sp|P15880|RS2_HUMAN 40S ribosomal protein S2 OS=Homo sapiens (Human) OX=9606 GN=RPS2 PE=1 SV=2	1	9	9	9	7	6	7	8	3	1	6	6	6	6	6	5	7	6	7	8	3	1	6	6	6	6	6	5	7	6	7	8	3	1	6	6	6	6	6	5	34.1	34.1
P15924	P15924	86	86	86	Desmoplakin	DSP	>sp|P15924|DESP_HUMAN Desmoplakin OS=Homo sapiens (Human) OX=9606 GN=DSP PE=1 SV=3	1	86	86	86	52	50	50	57	58	58	64	70	67	59	54	57	52	50	50	57	58	58	64	70	67	59	54	57	52	50	50	57	58	58	64	70	67	59	54	57	36.3	36.3
P16152;O75828	P16152	8;2	8;2	8;2	Carbonyl reductase [NADPH] 1	CBR1	>sp|P16152|CBR1_HUMAN Carbonyl reductase [NADPH] 1 OS=Homo sapiens (Human) OX=9606 GN=CBR1 PE=1 SV=3	2	8	8	8	4	1	3	2	5	2	6	7	6	5	7	5	4	1	3	2	5	2	6	7	6	5	7	5	4	1	3	2	5	2	6	7	6	5	7	5	45.1	45.1
P16403;P10412;P16402;P22492;Q02539	P16403;P10412;P16402	7;6;6;2;2	7;6;6;2;2	7;6;6;2;2	Histone H1.2;Histone H1.4;Histone H1.3	HIST1H1C;HIST1H1E;HIST1H1D	>sp|P16403|H12_HUMAN Histone H1.2 OS=Homo sapiens (Human) OX=9606 GN=H1-2 PE=1 SV=2;>sp|P10412|H14_HUMAN Histone H1.4 OS=Homo sapiens (Human) OX=9606 GN=H1-4 PE=1 SV=2;>sp|P16402|H13_HUMAN Histone H1.3 OS=Homo sapiens (Human) OX=9606 GN=H1-3 PE=1 SV=2	5	7	7	7	0	2	2	3	3	3	4	6	7	2	1	2	0	2	2	3	3	3	4	6	7	2	1	2	0	2	2	3	3	3	4	6	7	2	1	2	23.5	23.5
P16444	P16444	1	1	1	Dipeptidase 1	DPEP1	>sp|P16444|DPEP1_HUMAN Dipeptidase 1 OS=Homo sapiens (Human) OX=9606 GN=DPEP1 PE=1 SV=3	1	1	1	1	1	0	0	0	0	0	0	0	0	0	0	0	1	0	0	0	0	0	0	0	0	0	0	0	1	0	0	0	0	0	0	0	0	0	0	0	3.6	3.6
P16615;O14983;Q93084	P16615	23;5;4	23;5;4	23;5;4	Sarcoplasmic/endoplasmic reticulum calcium ATPase 2	ATP2A2	>sp|P16615|AT2A2_HUMAN Sarcoplasmic/endoplasmic reticulum calcium ATPase 2 OS=Homo sapiens (Human) OX=9606 GN=ATP2A2 PE=1 SV=1	3	23	23	23	15	20	17	8	7	4	16	17	16	18	17	15	15	20	17	8	7	4	16	17	16	18	17	15	15	20	17	8	7	4	16	17	16	18	17	15	27.6	27.6
P16930	P16930	2	2	2	Fumarylacetoacetase	FAH	>sp|P16930|FAAA_HUMAN Fumarylacetoacetase OS=Homo sapiens (Human) OX=9606 GN=FAH PE=1 SV=2	1	2	2	2	1	1	1	1	1	2	1	1	1	0	0	1	1	1	1	1	1	2	1	1	1	0	0	1	1	1	1	1	1	2	1	1	1	0	0	1	6	6
P17066;P48741	P17066;P48741	11;6	2;1	2;1	Heat shock 70 kDa protein 6;Putative heat shock 70 kDa protein 7	HSPA6;HSPA7	>sp|P17066|HSP76_HUMAN Heat shock 70 kDa protein 6 OS=Homo sapiens (Human) OX=9606 GN=HSPA6 PE=1 SV=2;>sp|P48741|HSP77_HUMAN Putative heat shock 70 kDa protein 7 OS=Homo sapiens (Human) OX=9606 GN=HSPA7 PE=5 SV=2	2	11	2	2	11	11	11	8	9	9	9	10	10	10	11	10	2	2	2	1	1	1	1	2	1	1	2	2	2	2	2	1	1	1	1	2	1	1	2	2	20.5	6.2
P17612;P22694	P17612;P22694	2;1	2;1	2;1	cAMP-dependent protein kinase catalytic subunit alpha;cAMP-dependent protein kinase catalytic subunit beta	PRKACA;PRKACB	>sp|P17612|KAPCA_HUMAN cAMP-dependent protein kinase catalytic subunit alpha OS=Homo sapiens (Human) OX=9606 GN=PRKACA PE=1 SV=2;>sp|P22694|KAPCB_HUMAN cAMP-dependent protein kinase catalytic subunit beta OS=Homo sapiens (Human) OX=9606 GN=PRKACB PE=1 SV=2	2	2	2	2	0	1	1	0	0	0	1	1	1	0	1	0	0	1	1	0	0	0	1	1	1	0	1	0	0	1	1	0	0	0	1	1	1	0	1	0	6	6
P17655	P17655	15	15	15	Calpain-2 catalytic subunit	CAPN2	>sp|P17655|CAN2_HUMAN Calpain-2 catalytic subunit OS=Homo sapiens (Human) OX=9606 GN=CAPN2 PE=1 SV=6	1	15	15	15	8	8	6	4	3	4	10	13	10	5	8	8	8	8	6	4	3	4	10	13	10	5	8	8	8	8	6	4	3	4	10	13	10	5	8	8	32.1	32.1
P17812	P17812	32	32	30	CTP synthase 1	CTPS1	>sp|P17812|PYRG1_HUMAN CTP synthase 1 OS=Homo sapiens (Human) OX=9606 GN=CTPS1 PE=1 SV=2	1	32	32	30	26	27	26	26	26	27	28	28	27	29	29	29	26	27	26	26	26	27	28	28	27	29	29	29	24	25	24	24	24	25	26	26	25	27	27	27	58.5	58.5
P17844	P17844	26	16	16	Probable ATP-dependent RNA helicase DDX5	DDX5	>sp|P17844|DDX5_HUMAN Probable ATP-dependent RNA helicase DDX5 OS=Homo sapiens (Human) OX=9606 GN=DDX5 PE=1 SV=1	1	26	16	16	20	21	19	25	23	23	25	24	26	23	24	23	10	11	9	15	13	13	15	14	16	13	14	13	10	11	9	15	13	13	15	14	16	13	14	13	43.6	29.3
P17858	P17858	19	19	16	ATP-dependent 6-phosphofructokinase, liver type	PFKL	>sp|P17858|PFKAL_HUMAN ATP-dependent 6-phosphofructokinase, liver type OS=Homo sapiens (Human) OX=9606 GN=PFKL PE=1 SV=6	1	19	19	16	13	13	12	10	8	7	14	10	13	11	10	12	13	13	12	10	8	7	14	10	13	11	10	12	10	10	9	8	7	6	11	7	10	8	7	9	34.9	34.9
P17980	P17980	14	14	14	26S protease regulatory subunit 6A	PSMC3	>sp|P17980|PRS6A_HUMAN 26S proteasome regulatory subunit 6A OS=Homo sapiens (Human) OX=9606 GN=PSMC3 PE=1 SV=3	1	14	14	14	10	11	10	3	4	2	10	13	11	11	12	11	10	11	10	3	4	2	10	13	11	11	12	11	10	11	10	3	4	2	10	13	11	11	12	11	44.9	44.9
P17987	P17987	34	34	34	T-complex protein 1 subunit alpha	TCP1	>sp|P17987|TCPA_HUMAN T-complex protein 1 subunit alpha OS=Homo sapiens (Human) OX=9606 GN=TCP1 PE=1 SV=1	1	34	34	34	29	29	32	22	21	20	27	29	30	27	28	29	29	29	32	22	21	20	27	29	30	27	28	29	29	29	32	22	21	20	27	29	30	27	28	29	75.9	75.9
P18031	P18031	10	10	10	Tyrosine-protein phosphatase non-receptor type 1	PTPN1	>sp|P18031|PTN1_HUMAN Tyrosine-protein phosphatase non-receptor type 1 OS=Homo sapiens (Human) OX=9606 GN=PTPN1 PE=1 SV=1	1	10	10	10	4	2	5	3	5	3	9	7	5	5	7	6	4	2	5	3	5	3	9	7	5	5	7	6	4	2	5	3	5	3	9	7	5	5	7	6	31.5	31.5
P18074	P18074	1	1	1	TFIIH basal transcription factor complex helicase XPD subunit	ERCC2	>sp|P18074|ERCC2_HUMAN General transcription and DNA repair factor IIH helicase subunit XPD OS=Homo sapiens (Human) OX=9606 GN=ERCC2 PE=1 SV=1	1	1	1	1	1	1	1	0	0	0	0	0	0	0	1	0	1	1	1	0	0	0	0	0	0	0	1	0	1	1	1	0	0	0	0	0	0	0	1	0	3.3	3.3
P18085	P18085	7	7	5	ADP-ribosylation factor 4	ARF4	>sp|P18085|ARF4_HUMAN ADP-ribosylation factor 4 OS=Homo sapiens (Human) OX=9606 GN=ARF4 PE=1 SV=3	1	7	7	5	6	6	6	6	6	5	6	6	6	5	6	6	6	6	6	6	6	5	6	6	6	5	6	6	4	4	4	5	4	4	4	5	5	4	4	4	50	50
P18124	P18124	7	7	7	60S ribosomal protein L7	RPL7	>sp|P18124|RL7_HUMAN 60S ribosomal protein L7 OS=Homo sapiens (Human) OX=9606 GN=RPL7 PE=1 SV=1	1	7	7	7	4	6	5	6	4	4	5	5	5	3	4	3	4	6	5	6	4	4	5	5	5	3	4	3	4	6	5	6	4	4	5	5	5	3	4	3	30.6	30.6
P18621	P18621	5	5	5	60S ribosomal protein L17	RPL17	>sp|P18621|RL17_HUMAN 60S ribosomal protein L17 OS=Homo sapiens (Human) OX=9606 GN=RPL17 PE=1 SV=3	1	5	5	5	4	4	2	3	3	2	4	4	4	3	3	3	4	4	2	3	3	2	4	4	4	3	3	3	4	4	2	3	3	2	4	4	4	3	3	3	27.7	27.7
P18754	P18754	10	10	10	Regulator of chromosome condensation	RCC1	>sp|P18754|RCC1_HUMAN Regulator of chromosome condensation OS=Homo sapiens (Human) OX=9606 GN=RCC1 PE=1 SV=1	1	10	10	10	4	5	5	7	7	6	5	5	5	7	8	7	4	5	5	7	7	6	5	5	5	7	8	7	4	5	5	7	7	6	5	5	5	7	8	7	41.6	41.6
P18858	P18858	2	2	2	DNA ligase 1	LIG1	>sp|P18858|DNLI1_HUMAN DNA ligase 1 OS=Homo sapiens (Human) OX=9606 GN=LIG1 PE=1 SV=1	1	2	2	2	0	1	0	0	0	0	1	2	1	1	0	0	0	1	0	0	0	0	1	2	1	1	0	0	0	1	0	0	0	0	1	2	1	1	0	0	2.8	2.8
P19174	P19174	8	8	8	1-phosphatidylinositol 4,5-bisphosphate phosphodiesterase gamma-1	PLCG1	>sp|P19174|PLCG1_HUMAN 1-phosphatidylinositol 4,5-bisphosphate phosphodiesterase gamma-1 OS=Homo sapiens (Human) OX=9606 GN=PLCG1 PE=1 SV=1	1	8	8	8	4	3	3	3	1	0	2	3	4	4	4	2	4	3	3	3	1	0	2	3	4	4	4	2	4	3	3	3	1	0	2	3	4	4	4	2	8.8	8.8
P19338	P19338	12	12	12	Nucleolin	NCL	>sp|P19338|NUCL_HUMAN Nucleolin OS=Homo sapiens (Human) OX=9606 GN=NCL PE=1 SV=3	1	12	12	12	5	5	3	8	4	4	5	4	7	6	6	4	5	5	3	8	4	4	5	4	7	6	6	4	5	5	3	8	4	4	5	4	7	6	6	4	20.3	20.3
P19367	P19367	6	3	3	Hexokinase-1	HK1	>sp|P19367|HXK1_HUMAN Hexokinase-1 OS=Homo sapiens (Human) OX=9606 GN=HK1 PE=1 SV=3	1	6	3	3	2	4	2	0	0	0	2	3	4	1	1	2	0	2	0	0	0	0	0	1	1	0	0	0	0	2	0	0	0	0	0	1	1	0	0	0	7	3.6
P19388	P19388	2	2	2	DNA-directed RNA polymerases I, II, and III subunit RPABC1	POLR2E	>sp|P19388|RPAB1_HUMAN DNA-directed RNA polymerases I, II, and III subunit RPABC1 OS=Homo sapiens (Human) OX=9606 GN=POLR2E PE=1 SV=4	1	2	2	2	1	1	1	0	0	0	1	2	1	1	2	0	1	1	1	0	0	0	1	2	1	1	2	0	1	1	1	0	0	0	1	2	1	1	2	0	14.8	14.8
P19525	P19525	3	3	3	Interferon-induced, double-stranded RNA-activated protein kinase	EIF2AK2	>sp|P19525|E2AK2_HUMAN Interferon-induced, double-stranded RNA-activated protein kinase OS=Homo sapiens (Human) OX=9606 GN=EIF2AK2 PE=1 SV=2	1	3	3	3	1	1	2	2	2	1	2	1	1	0	2	3	1	1	2	2	2	1	2	1	1	0	2	3	1	1	2	2	2	1	2	1	1	0	2	3	7.4	7.4
P19623	P19623	14	14	14	Spermidine synthase	SRM	>sp|P19623|SPEE_HUMAN Spermidine synthase OS=Homo sapiens (Human) OX=9606 GN=SRM PE=1 SV=1	1	14	14	14	9	8	9	12	10	8	12	13	12	10	11	10	9	8	9	12	10	8	12	13	12	10	11	10	9	8	9	12	10	8	12	13	12	10	11	10	69.2	69.2
P19784	P19784	10	10	10	Casein kinase II subunit alpha	CSNK2A2	>sp|P19784|CSK22_HUMAN Casein kinase II subunit alpha OS=Homo sapiens (Human) OX=9606 GN=CSNK2A2 PE=1 SV=1	1	10	10	10	4	5	3	6	5	5	5	7	5	6	6	6	4	5	3	6	5	5	5	7	5	6	6	6	4	5	3	6	5	5	5	7	5	6	6	6	35.4	35.4
P20073	P20073	5	5	5	Annexin A7	ANXA7	>sp|P20073|ANXA7_HUMAN Annexin A7 OS=Homo sapiens (Human) OX=9606 GN=ANXA7 PE=1 SV=3	1	5	5	5	2	2	2	2	1	1	3	5	3	3	2	2	2	2	2	2	1	1	3	5	3	3	2	2	2	2	2	2	1	1	3	5	3	3	2	2	13.7	13.7
P20290	P20290	3	3	3	Transcription factor BTF3	BTF3	>sp|P20290|BTF3_HUMAN Transcription factor BTF3 OS=Homo sapiens (Human) OX=9606 GN=BTF3 PE=1 SV=1	1	3	3	3	0	0	0	2	1	0	2	1	0	1	2	1	0	0	0	2	1	0	2	1	0	1	2	1	0	0	0	2	1	0	2	1	0	1	2	1	35.4	35.4
Q9NRW1;P20340;Q14964	Q9NRW1;P20340;Q14964	1;1;1	1;1;1	1;1;1	Ras-related protein Rab-6B;Ras-related protein Rab-6A;Ras-related protein Rab-39A	RAB6B;RAB6A;RAB39A	>sp|Q9NRW1|RAB6B_HUMAN Ras-related protein Rab-6B OS=Homo sapiens (Human) OX=9606 GN=RAB6B PE=1 SV=1;>sp|P20340|RAB6A_HUMAN Ras-related protein Rab-6A OS=Homo sapiens (Human) OX=9606 GN=RAB6A PE=1 SV=3;>sp|Q14964|RB39A_HUMAN Ras-related protein Rab-39A OS=	3	1	1	1	1	1	1	1	1	1	1	1	1	1	1	1	1	1	1	1	1	1	1	1	1	1	1	1	1	1	1	1	1	1	1	1	1	1	1	1	5.3	5.3
P20700	P20700	9	9	8	Lamin-B1	LMNB1	>sp|P20700|LMNB1_HUMAN Lamin-B1 OS=Homo sapiens (Human) OX=9606 GN=LMNB1 PE=1 SV=2	1	9	9	8	5	6	6	3	2	0	7	5	7	4	6	2	5	6	6	3	2	0	7	5	7	4	6	2	5	6	6	3	2	0	7	5	6	4	5	2	23.4	23.4
P20839	P20839	6	5	5	Inosine-5-monophosphate dehydrogenase 1	IMPDH1	>sp|P20839|IMDH1_HUMAN Inosine-5-monophosphate dehydrogenase 1 OS=Homo sapiens (Human) OX=9606 GN=IMPDH1 PE=1 SV=2	1	6	5	5	3	4	3	4	4	5	5	4	5	5	3	3	2	3	2	3	3	4	4	3	4	4	2	2	2	3	2	3	3	4	4	3	4	4	2	2	16.1	14.6
P21266;P46439	P21266	13;1	13;1	12;0	Glutathione S-transferase Mu 3	GSTM3	>sp|P21266|GSTM3_HUMAN Glutathione S-transferase Mu 3 OS=Homo sapiens (Human) OX=9606 GN=GSTM3 PE=1 SV=3	2	13	13	12	10	9	8	12	10	10	11	10	9	10	9	10	10	9	8	12	10	10	11	10	9	10	9	10	9	8	7	11	9	9	10	9	8	9	8	9	55.1	55.1
P21281;P15313	P21281	3;1	3;1	3;1	V-type proton ATPase subunit B, brain isoform	ATP6V1B2	>sp|P21281|VATB2_HUMAN V-type proton ATPase subunit B, brain isoform OS=Homo sapiens (Human) OX=9606 GN=ATP6V1B2 PE=1 SV=3	2	3	3	3	2	1	1	1	2	0	2	2	2	1	1	1	2	1	1	1	2	0	2	2	2	1	1	1	2	1	1	1	2	0	2	2	2	1	1	1	9	9
P21333	P21333	68	68	64	Filamin-A	FLNA	>sp|P21333|FLNA_HUMAN Filamin-A OS=Homo sapiens (Human) OX=9606 GN=FLNA PE=1 SV=4	1	68	68	64	39	42	33	45	41	39	49	51	46	48	46	48	39	42	33	45	41	39	49	51	46	48	46	48	35	38	29	42	38	36	45	47	42	44	42	44	41.6	41.6
P21796	P21796	3	3	3	Voltage-dependent anion-selective channel protein 1	VDAC1	>sp|P21796|VDAC1_HUMAN Voltage-dependent anion-selective channel protein 1 OS=Homo sapiens (Human) OX=9606 GN=VDAC1 PE=1 SV=2	1	3	3	3	3	2	2	1	1	0	2	3	3	2	3	3	3	2	2	1	1	0	2	3	3	2	3	3	3	2	2	1	1	0	2	3	3	2	3	3	11.7	11.7
P21912	P21912	10	10	10	Succinate dehydrogenase [ubiquinone] iron-sulfur subunit, mitochondrial	SDHB	>sp|P21912|SDHB_HUMAN Succinate dehydrogenase [ubiquinone] iron-sulfur subunit, mitochondrial OS=Homo sapiens (Human) OX=9606 GN=SDHB PE=1 SV=3	1	10	10	10	7	6	5	7	7	6	8	9	8	8	9	9	7	6	5	7	7	6	8	9	8	8	9	9	7	6	5	7	7	6	8	9	8	8	9	9	45.7	45.7
P21953	P21953	2	2	2	2-oxoisovalerate dehydrogenase subunit beta, mitochondrial	BCKDHB	>sp|P21953|ODBB_HUMAN 2-oxoisovalerate dehydrogenase subunit beta, mitochondrial OS=Homo sapiens (Human) OX=9606 GN=BCKDHB PE=1 SV=2	1	2	2	2	1	0	1	0	0	0	0	0	1	0	0	0	1	0	1	0	0	0	0	0	1	0	0	0	1	0	1	0	0	0	0	0	1	0	0	0	5.9	5.9
P21964	P21964	3	3	3	Catechol O-methyltransferase	COMT	>sp|P21964|COMT_HUMAN Catechol O-methyltransferase OS=Homo sapiens (Human) OX=9606 GN=COMT PE=1 SV=2	1	3	3	3	2	2	3	2	1	0	2	3	3	3	3	3	2	2	3	2	1	0	2	3	3	3	3	3	2	2	3	2	1	0	2	3	3	3	3	3	20.3	20.3
P22061	P22061	14	14	14	Protein-L-isoaspartate(D-aspartate) O-methyltransferase	PCMT1	>sp|P22061|PIMT_HUMAN Protein-L-isoaspartate(D-aspartate) O-methyltransferase OS=Homo sapiens (Human) OX=9606 GN=PCMT1 PE=1 SV=4	1	14	14	14	12	11	11	11	11	10	14	14	13	13	13	13	12	11	11	11	11	10	14	14	13	13	13	13	12	11	11	11	11	10	14	14	13	13	13	13	66.1	66.1
P22087;A6NHQ2	P22087	5;1	5;1	5;1	rRNA 2-O-methyltransferase fibrillarin	FBL	>sp|P22087|FBRL_HUMAN rRNA 2-O-methyltransferase fibrillarin OS=Homo sapiens (Human) OX=9606 GN=FBL PE=1 SV=2	2	5	5	5	4	3	4	1	2	0	3	3	3	3	3	2	4	3	4	1	2	0	3	3	3	3	3	2	4	3	4	1	2	0	3	3	3	3	3	2	21.5	21.5
P22102	P22102	44	44	44	Trifunctional purine biosynthetic protein adenosine-3;Phosphoribosylamine--glycine ligase;Phosphoribosylformylglycinamidine cyclo-ligase;Phosphoribosylglycinamide formyltransferase	GART	>sp|P22102|PUR2_HUMAN Trifunctional purine biosynthetic protein adenosine-3 OS=Homo sapiens (Human) OX=9606 GN=GART PE=1 SV=1	1	44	44	44	39	36	37	40	41	40	41	40	41	40	40	42	39	36	37	40	41	40	41	40	41	40	40	42	39	36	37	40	41	40	41	40	41	40	40	42	59.9	59.9
P22234	P22234	20	20	20	Multifunctional protein ADE2;Phosphoribosylaminoimidazole-succinocarboxamide synthase;Phosphoribosylaminoimidazole carboxylase	PAICS	>sp|P22234|PUR6_HUMAN Multifunctional protein ADE2 OS=Homo sapiens (Human) OX=9606 GN=PAICS PE=1 SV=3	1	20	20	20	13	14	15	16	14	15	16	13	15	15	16	15	13	14	15	16	14	15	16	13	15	15	16	15	13	14	15	16	14	15	16	13	15	15	16	15	57.2	57.2
P22314	P22314	34	34	34	Ubiquitin-like modifier-activating enzyme 1	UBA1	>sp|P22314|UBA1_HUMAN Ubiquitin-like modifier-activating enzyme 1 OS=Homo sapiens (Human) OX=9606 GN=UBA1 PE=1 SV=3	1	34	34	34	21	24	25	26	24	20	23	28	29	26	23	26	21	24	25	26	24	20	23	28	29	26	23	26	21	24	25	26	24	20	23	28	29	26	23	26	50.5	50.5
P22392;O60361	P22392;O60361	10;6	10;6	6;4	Nucleoside diphosphate kinase B;Putative nucleoside diphosphate kinase	NME2;NME2P1	>sp|P22392|NDKB_HUMAN Nucleoside diphosphate kinase B OS=Homo sapiens (Human) OX=9606 GN=NME2 PE=1 SV=1;>sp|O60361|NDK8_HUMAN Putative nucleoside diphosphate kinase OS=Homo sapiens (Human) OX=9606 GN=NME2P1 PE=5 SV=1	2	10	10	6	8	8	8	8	8	7	7	7	9	8	8	9	8	8	8	8	8	7	7	7	9	8	8	9	4	4	4	4	4	4	3	3	5	4	4	5	74.3	74.3
P22626	P22626	6	6	6	Heterogeneous nuclear ribonucleoproteins A2/B1	HNRNPA2B1	>sp|P22626|ROA2_HUMAN Heterogeneous nuclear ribonucleoproteins A2/B1 OS=Homo sapiens (Human) OX=9606 GN=HNRNPA2B1 PE=1 SV=2	1	6	6	6	1	1	0	2	2	0	3	5	6	3	1	0	1	1	0	2	2	0	3	5	6	3	1	0	1	1	0	2	2	0	3	5	6	3	1	0	21.8	21.8
P22681	P22681	2	2	2	E3 ubiquitin-protein ligase CBL	CBL	>sp|P22681|CBL_HUMAN E3 ubiquitin-protein ligase CBL OS=Homo sapiens (Human) OX=9606 GN=CBL PE=1 SV=2	1	2	2	2	0	1	0	0	1	0	0	1	0	0	2	1	0	1	0	0	1	0	0	1	0	0	2	1	0	1	0	0	1	0	0	1	0	0	2	1	3.8	3.8
P22695	P22695	10	10	10	Cytochrome b-c1 complex subunit 2, mitochondrial	UQCRC2	>sp|P22695|QCR2_HUMAN Cytochrome b-c1 complex subunit 2, mitochondrial OS=Homo sapiens (Human) OX=9606 GN=UQCRC2 PE=1 SV=3	1	10	10	10	8	9	8	6	6	4	8	9	8	7	8	8	8	9	8	6	6	4	8	9	8	7	8	8	8	9	8	6	6	4	8	9	8	7	8	8	34.4	34.4
P22735	P22735	6	6	6	Protein-glutamine gamma-glutamyltransferase K	TGM1	>sp|P22735|TGM1_HUMAN Protein-glutamine gamma-glutamyltransferase K OS=Homo sapiens (Human) OX=9606 GN=TGM1 PE=1 SV=4	1	6	6	6	0	2	2	1	0	0	2	4	6	1	0	0	0	2	2	1	0	0	2	4	6	1	0	0	0	2	2	1	0	0	2	4	6	1	0	0	8.1	8.1
P22830	P22830	8	8	8	Ferrochelatase, mitochondrial	FECH	>sp|P22830|HEMH_HUMAN Ferrochelatase, mitochondrial OS=Homo sapiens (Human) OX=9606 GN=FECH PE=1 SV=2	1	8	8	8	5	3	3	6	6	4	8	6	6	6	7	5	5	3	3	6	6	4	8	6	6	6	7	5	5	3	3	6	6	4	8	6	6	6	7	5	25.5	25.5
P23246	P23246	15	15	14	Splicing factor, proline- and glutamine-rich	SFPQ	>sp|P23246|SFPQ_HUMAN Splicing factor, proline- and glutamine-rich OS=Homo sapiens (Human) OX=9606 GN=SFPQ PE=1 SV=2	1	15	15	14	14	12	9	8	9	6	14	13	11	11	15	10	14	12	9	8	9	6	14	13	11	11	15	10	13	11	8	7	8	5	13	12	10	10	14	9	29.1	29.1
P23258;Q9NRH3	P23258;Q9NRH3	10;9	10;9	10;9	Tubulin gamma-1 chain;Tubulin gamma-2 chain	TUBG1;TUBG2	>sp|P23258|TBG1_HUMAN Tubulin gamma-1 chain OS=Homo sapiens (Human) OX=9606 GN=TUBG1 PE=1 SV=2;>sp|Q9NRH3|TBG2_HUMAN Tubulin gamma-2 chain OS=Homo sapiens (Human) OX=9606 GN=TUBG2 PE=2 SV=1	2	10	10	10	6	6	4	3	3	1	7	8	5	5	6	4	6	6	4	3	3	1	7	8	5	5	6	4	6	6	4	3	3	1	7	8	5	5	6	4	45	45
P23284	P23284	2	2	2	Peptidyl-prolyl cis-trans isomerase B	PPIB	>sp|P23284|PPIB_HUMAN Peptidyl-prolyl cis-trans isomerase B OS=Homo sapiens (Human) OX=9606 GN=PPIB PE=1 SV=2	1	2	2	2	0	0	0	1	0	2	0	0	0	0	0	0	0	0	0	1	0	2	0	0	0	0	0	0	0	0	0	1	0	2	0	0	0	0	0	0	12.5	12.5
P23378	P23378	27	27	27	Glycine dehydrogenase (decarboxylating), mitochondrial	GLDC	>sp|P23378|GCSP_HUMAN Glycine dehydrogenase (decarboxylating), mitochondrial OS=Homo sapiens (Human) OX=9606 GN=GLDC PE=1 SV=2	1	27	27	27	13	15	10	16	18	18	17	21	20	20	18	16	13	15	10	16	18	18	17	21	20	20	18	16	13	15	10	16	18	18	17	21	20	20	18	16	41.7	41.7
P23381	P23381	3	3	3	Tryptophan--tRNA ligase, cytoplasmic;T1-TrpRS;T2-TrpRS	WARS	>sp|P23381|SYWC_HUMAN Tryptophan--tRNA ligase, cytoplasmic OS=Homo sapiens (Human) OX=9606 GN=WARS1 PE=1 SV=2	1	3	3	3	2	2	2	0	2	0	2	1	2	1	1	1	2	2	2	0	2	0	2	1	2	1	1	1	2	2	2	0	2	0	2	1	2	1	1	1	9.1	9.1
P23396	P23396	13	13	13	40S ribosomal protein S3	RPS3	>sp|P23396|RS3_HUMAN 40S ribosomal protein S3 OS=Homo sapiens (Human) OX=9606 GN=RPS3 PE=1 SV=2	1	13	13	13	12	11	11	8	9	6	11	10	10	10	11	10	12	11	11	8	9	6	11	10	10	10	11	10	12	11	11	8	9	6	11	10	10	10	11	10	59.3	59.3
P23526	P23526	16	16	16	Adenosylhomocysteinase	AHCY	>sp|P23526|SAHH_HUMAN Adenosylhomocysteinase OS=Homo sapiens (Human) OX=9606 GN=AHCY PE=1 SV=4	1	16	16	16	10	11	10	11	12	10	12	12	11	11	11	14	10	11	10	11	12	10	12	12	11	11	11	14	10	11	10	11	12	10	12	12	11	11	11	14	41.7	41.7
P23528;Q9Y281	P23528	14;3	14;3	14;3	Cofilin-1	CFL1	>sp|P23528|COF1_HUMAN Cofilin-1 OS=Homo sapiens (Human) OX=9606 GN=CFL1 PE=1 SV=3	2	14	14	14	12	12	13	13	14	14	13	14	14	13	12	13	12	12	13	13	14	14	13	14	14	13	12	13	12	12	13	13	14	14	13	14	14	13	12	13	69.9	69.9
P23588	P23588	2	2	2	Eukaryotic translation initiation factor 4B	EIF4B	>sp|P23588|IF4B_HUMAN Eukaryotic translation initiation factor 4B OS=Homo sapiens (Human) OX=9606 GN=EIF4B PE=1 SV=2	1	2	2	2	0	1	1	0	1	0	1	2	2	2	1	1	0	1	1	0	1	0	1	2	2	2	1	1	0	1	1	0	1	0	1	2	2	2	1	1	4.7	4.7
P23919	P23919	3	3	3	Thymidylate kinase	DTYMK	>sp|P23919|KTHY_HUMAN Thymidylate kinase OS=Homo sapiens (Human) OX=9606 GN=DTYMK PE=1 SV=4	1	3	3	3	0	2	0	2	2	2	2	2	2	0	2	2	0	2	0	2	2	2	2	2	2	0	2	2	0	2	0	2	2	2	2	2	2	0	2	2	16	16
P23921	P23921	27	27	27	Ribonucleoside-diphosphate reductase large subunit	RRM1	>sp|P23921|RIR1_HUMAN Ribonucleoside-diphosphate reductase large subunit OS=Homo sapiens (Human) OX=9606 GN=RRM1 PE=1 SV=1	1	27	27	27	20	19	20	17	21	17	20	23	22	22	25	24	20	19	20	17	21	17	20	23	22	22	25	24	20	19	20	17	21	17	20	23	22	22	25	24	44.2	44.2
P24534	P24534	5	5	5	Elongation factor 1-beta	EEF1B2	>sp|P24534|EF1B_HUMAN Elongation factor 1-beta OS=Homo sapiens (Human) OX=9606 GN=EEF1B2 PE=1 SV=3	1	5	5	5	3	3	2	4	2	4	3	2	3	3	4	3	3	3	2	4	2	4	3	2	3	3	4	3	3	3	2	4	2	4	3	2	3	3	4	3	38.7	38.7
P24666	P24666	6	6	6	Low molecular weight phosphotyrosine protein phosphatase	ACP1	>sp|P24666|PPAC_HUMAN Low molecular weight phosphotyrosine protein phosphatase OS=Homo sapiens (Human) OX=9606 GN=ACP1 PE=1 SV=3	1	6	6	6	4	4	4	6	6	6	6	6	6	5	6	5	4	4	4	6	6	6	6	6	6	5	6	5	4	4	4	6	6	6	6	6	6	5	6	5	45.6	45.6
P24752	P24752	4	4	4	Acetyl-CoA acetyltransferase, mitochondrial	ACAT1	>sp|P24752|THIL_HUMAN Acetyl-CoA acetyltransferase, mitochondrial OS=Homo sapiens (Human) OX=9606 GN=ACAT1 PE=1 SV=1	1	4	4	4	0	0	0	2	2	2	2	1	1	0	3	0	0	0	0	2	2	2	2	1	1	0	3	0	0	0	0	2	2	2	2	1	1	0	3	0	9.6	9.6
P24941;Q00526	P24941	16;3	14;1	14;1	Cyclin-dependent kinase 2	CDK2	>sp|P24941|CDK2_HUMAN Cyclin-dependent kinase 2 OS=Homo sapiens (Human) OX=9606 GN=CDK2 PE=1 SV=2	2	16	14	14	12	13	11	7	5	9	11	11	9	12	10	11	10	11	9	5	4	8	9	9	7	10	8	9	10	11	9	5	4	8	9	9	7	10	8	9	65.4	59.1
P25205	P25205	52	52	52	DNA replication licensing factor MCM3	MCM3	>sp|P25205|MCM3_HUMAN DNA replication licensing factor MCM3 OS=Homo sapiens (Human) OX=9606 GN=MCM3 PE=1 SV=3	1	52	52	52	38	38	35	46	45	39	45	43	45	42	43	41	38	38	35	46	45	39	45	43	45	42	43	41	38	38	35	46	45	39	45	43	45	42	43	41	67.6	67.6
P25311	P25311	3	3	3	Zinc-alpha-2-glycoprotein	AZGP1	>sp|P25311|ZA2G_HUMAN Zinc-alpha-2-glycoprotein OS=Homo sapiens (Human) OX=9606 GN=AZGP1 PE=1 SV=2	1	3	3	3	0	1	0	3	1	2	1	2	3	0	3	2	0	1	0	3	1	2	1	2	3	0	3	2	0	1	0	3	1	2	1	2	3	0	3	2	14.4	14.4
P25325	P25325	1	1	1	3-mercaptopyruvate sulfurtransferase	MPST	>sp|P25325|THTM_HUMAN 3-mercaptopyruvate sulfurtransferase OS=Homo sapiens (Human) OX=9606 GN=MPST PE=1 SV=3	1	1	1	1	1	1	0	1	0	0	1	0	1	0	0	0	1	1	0	1	0	0	1	0	1	0	0	0	1	1	0	1	0	0	1	0	1	0	0	0	4.4	4.4
P25398	P25398	3	3	3	40S ribosomal protein S12	RPS12	>sp|P25398|RS12_HUMAN 40S ribosomal protein S12 OS=Homo sapiens (Human) OX=9606 GN=RPS12 PE=1 SV=3	1	3	3	3	3	3	3	2	2	1	3	1	2	3	1	2	3	3	3	2	2	1	3	1	2	3	1	2	3	3	3	2	2	1	3	1	2	3	1	2	25	25
P25705	P25705	23	23	23	ATP synthase subunit alpha, mitochondrial	ATP5A1	>sp|P25705|ATPA_HUMAN ATP synthase subunit alpha, mitochondrial OS=Homo sapiens (Human) OX=9606 GN=ATP5F1A PE=1 SV=1	1	23	23	23	22	23	22	15	15	11	18	21	22	22	18	18	22	23	22	15	15	11	18	21	22	22	18	18	22	23	22	15	15	11	18	21	22	22	18	18	52.8	52.8
P25788	P25788	2	2	2	Proteasome subunit alpha type-3	PSMA3	>sp|P25788|PSA3_HUMAN Proteasome subunit alpha type-3 OS=Homo sapiens (Human) OX=9606 GN=PSMA3 PE=1 SV=2	1	2	2	2	1	2	1	0	1	1	1	1	1	1	1	0	1	2	1	0	1	1	1	1	1	1	1	0	1	2	1	0	1	1	1	1	1	1	1	0	10.2	10.2
P25789	P25789	5	5	5	Proteasome subunit alpha type-4	PSMA4	>sp|P25789|PSA4_HUMAN Proteasome subunit alpha type-4 OS=Homo sapiens (Human) OX=9606 GN=PSMA4 PE=1 SV=1	1	5	5	5	1	3	3	1	3	3	4	4	4	3	2	0	1	3	3	1	3	3	4	4	4	3	2	0	1	3	3	1	3	3	4	4	4	3	2	0	26.8	26.8
P26196	P26196	7	7	7	Probable ATP-dependent RNA helicase DDX6	DDX6	>sp|P26196|DDX6_HUMAN Probable ATP-dependent RNA helicase DDX6 OS=Homo sapiens (Human) OX=9606 GN=DDX6 PE=1 SV=2	1	7	7	7	4	3	1	6	5	1	3	5	4	4	5	4	4	3	1	6	5	1	3	5	4	4	5	4	4	3	1	6	5	1	3	5	4	4	5	4	20.3	20.3
P26358	P26358	7	7	7	DNA (cytosine-5)-methyltransferase 1	DNMT1	>sp|P26358|DNMT1_HUMAN DNA (cytosine-5)-methyltransferase 1 OS=Homo sapiens (Human) OX=9606 GN=DNMT1 PE=1 SV=2	1	7	7	7	1	1	0	4	4	1	1	6	2	4	2	3	1	1	0	4	4	1	1	6	2	4	2	3	1	1	0	4	4	1	1	6	2	4	2	3	4.6	4.6
P26368	P26368	9	9	9	Splicing factor U2AF 65 kDa subunit	U2AF2	>sp|P26368|U2AF2_HUMAN Splicing factor U2AF 65 kDa subunit OS=Homo sapiens (Human) OX=9606 GN=U2AF2 PE=1 SV=4	1	9	9	9	1	2	4	8	6	3	5	4	8	2	2	2	1	2	4	8	6	3	5	4	8	2	2	2	1	2	4	8	6	3	5	4	8	2	2	2	24.6	24.6
P26373	P26373	4	4	4	60S ribosomal protein L13	RPL13	>sp|P26373|RL13_HUMAN 60S ribosomal protein L13 OS=Homo sapiens (Human) OX=9606 GN=RPL13 PE=1 SV=4	1	4	4	4	1	2	2	4	3	1	3	3	2	2	1	0	1	2	2	4	3	1	3	3	2	2	1	0	1	2	2	4	3	1	3	3	2	2	1	0	19.9	19.9
P26583	P26583	4	2	2	High mobility group protein B2	HMGB2	>sp|P26583|HMGB2_HUMAN High mobility group protein B2 OS=Homo sapiens (Human) OX=9606 GN=HMGB2 PE=1 SV=2	1	4	2	2	0	0	0	4	0	1	0	0	0	0	0	0	0	0	0	2	0	1	0	0	0	0	0	0	0	0	0	2	0	1	0	0	0	0	0	0	17.2	7.2
P26599	P26599	21	21	18	Polypyrimidine tract-binding protein 1	PTBP1	>sp|P26599|PTBP1_HUMAN Polypyrimidine tract-binding protein 1 OS=Homo sapiens (Human) OX=9606 GN=PTBP1 PE=1 SV=1	1	21	21	18	19	18	17	20	20	16	19	19	19	21	21	18	19	18	17	20	20	16	19	19	19	21	21	18	17	17	15	17	17	14	17	17	17	18	18	16	65.7	65.7
P26639	P26639	7	7	7	Threonine--tRNA ligase, cytoplasmic	TARS	>sp|P26639|SYTC_HUMAN Threonine--tRNA ligase 1, cytoplasmic OS=Homo sapiens (Human) OX=9606 GN=TARS1 PE=1 SV=3	1	7	7	7	5	5	6	6	4	4	4	4	4	6	3	2	5	5	6	6	4	4	4	4	4	6	3	2	5	5	6	6	4	4	4	4	4	6	3	2	10.9	10.9
P26640	P26640	8	8	8	Valine--tRNA ligase	VARS	>sp|P26640|SYVC_HUMAN Valine--tRNA ligase OS=Homo sapiens (Human) OX=9606 GN=VARS1 PE=1 SV=4	1	8	8	8	1	1	1	6	4	3	4	4	4	4	4	2	1	1	1	6	4	3	4	4	4	4	4	2	1	1	1	6	4	3	4	4	4	4	4	2	8.2	8.2
P26641	P26641	19	19	19	Elongation factor 1-gamma	EEF1G	>sp|P26641|EF1G_HUMAN Elongation factor 1-gamma OS=Homo sapiens (Human) OX=9606 GN=EEF1G PE=1 SV=3	1	19	19	19	15	12	12	11	12	12	17	18	15	14	13	15	15	12	12	11	12	12	17	18	15	14	13	15	15	12	12	11	12	12	17	18	15	14	13	15	60.2	60.2
P27348	P27348	13	13	11	14-3-3 protein theta	YWHAQ	>sp|P27348|1433T_HUMAN 14-3-3 protein theta OS=Homo sapiens (Human) OX=9606 GN=YWHAQ PE=1 SV=1	1	13	13	11	9	7	9	10	8	8	10	8	9	10	9	8	9	7	9	10	8	8	10	8	9	10	9	8	8	6	8	8	6	6	9	7	8	9	8	7	46.9	46.9
P27361;P31152;Q16659	P27361	14;1;1	8;0;0	8;0;0	Mitogen-activated protein kinase 3	MAPK3	>sp|P27361|MK03_HUMAN Mitogen-activated protein kinase 3 OS=Homo sapiens (Human) OX=9606 GN=MAPK3 PE=1 SV=4	3	14	8	8	11	13	12	2	4	2	11	9	11	9	10	10	8	8	7	0	2	0	8	7	8	6	7	8	8	8	7	0	2	0	8	7	8	6	7	8	47.5	28.8
P27635;Q96L21	P27635	5;2	5;2	5;2	60S ribosomal protein L10	RPL10	>sp|P27635|RL10_HUMAN 60S ribosomal protein L10 OS=Homo sapiens (Human) OX=9606 GN=RPL10 PE=1 SV=4	2	5	5	5	3	2	3	4	5	2	5	4	3	4	3	4	3	2	3	4	5	2	5	4	3	4	3	4	3	2	3	4	5	2	5	4	3	4	3	4	19.2	19.2
P27708;P31327	P27708	69;1	69;1	69;1	CAD protein;Glutamine-dependent carbamoyl-phosphate synthase;Aspartate carbamoyltransferase;Dihydroorotase	CAD	>sp|P27708|PYR1_HUMAN CAD protein OS=Homo sapiens (Human) OX=9606 GN=CAD PE=1 SV=3	2	69	69	69	55	57	62	25	30	27	50	53	53	51	56	48	55	57	62	25	30	27	50	53	53	51	56	48	55	57	62	25	30	27	50	53	53	51	56	48	45.3	45.3
P27816	P27816	19	19	19	Microtubule-associated protein 4	MAP4	>sp|P27816|MAP4_HUMAN Microtubule-associated protein 4 OS=Homo sapiens (Human) OX=9606 GN=MAP4 PE=1 SV=3	1	19	19	19	7	8	8	13	14	10	13	14	14	13	16	13	7	8	8	13	14	10	13	14	14	13	16	13	7	8	8	13	14	10	13	14	14	13	16	13	24	24
P27824	P27824	4	4	4	Calnexin	CANX	>sp|P27824|CALX_HUMAN Calnexin OS=Homo sapiens (Human) OX=9606 GN=CANX PE=1 SV=2	1	4	4	4	2	3	2	3	2	1	3	3	3	4	2	3	2	3	2	3	2	1	3	3	3	4	2	3	2	3	2	3	2	1	3	3	3	4	2	3	10.3	10.3
P28074	P28074	2	2	2	Proteasome subunit beta type-5	PSMB5	>sp|P28074|PSB5_HUMAN Proteasome subunit beta type-5 OS=Homo sapiens (Human) OX=9606 GN=PSMB5 PE=1 SV=3	1	2	2	2	0	0	0	0	0	0	0	2	1	0	1	0	0	0	0	0	0	0	0	2	1	0	1	0	0	0	0	0	0	0	0	2	1	0	1	0	10.3	10.3
P28161;Q03013;P09488	P28161	7;1;1	6;1;1	6;1;1	Glutathione S-transferase Mu 2	GSTM2	>sp|P28161|GSTM2_HUMAN Glutathione S-transferase Mu 2 OS=Homo sapiens (Human) OX=9606 GN=GSTM2 PE=1 SV=2	3	7	6	6	4	3	4	6	4	4	6	5	4	4	5	4	3	2	3	5	3	3	5	4	3	3	4	3	3	2	3	5	3	3	5	4	3	3	4	3	36.2	32.1
P28288	P28288	14	14	14	ATP-binding cassette sub-family D member 3	ABCD3	>sp|P28288|ABCD3_HUMAN ATP-binding cassette sub-family D member 3 OS=Homo sapiens (Human) OX=9606 GN=ABCD3 PE=1 SV=1	1	14	14	14	11	12	13	4	2	2	12	11	10	10	10	9	11	12	13	4	2	2	12	11	10	10	10	9	11	12	13	4	2	2	12	11	10	10	10	9	28.1	28.1
P28331	P28331	4	4	4	NADH-ubiquinone oxidoreductase 75 kDa subunit, mitochondrial	NDUFS1	>sp|P28331|NDUS1_HUMAN NADH-ubiquinone oxidoreductase 75 kDa subunit, mitochondrial OS=Homo sapiens (Human) OX=9606 GN=NDUFS1 PE=1 SV=3	1	4	4	4	1	2	2	2	1	1	2	1	1	0	1	2	1	2	2	2	1	1	2	1	1	0	1	2	1	2	2	2	1	1	2	1	1	0	1	2	8.4	8.4
P28482	P28482	19	19	13	Mitogen-activated protein kinase 1	MAPK1	>sp|P28482|MK01_HUMAN Mitogen-activated protein kinase 1 OS=Homo sapiens (Human) OX=9606 GN=MAPK1 PE=1 SV=3	1	19	19	13	16	17	17	8	7	7	14	12	13	13	15	11	16	17	17	8	7	7	14	12	13	13	15	11	13	12	12	6	5	5	11	10	10	10	12	9	71.9	71.9
P29144	P29144	6	6	6	Tripeptidyl-peptidase 2	TPP2	>sp|P29144|TPP2_HUMAN Tripeptidyl-peptidase 2 OS=Homo sapiens (Human) OX=9606 GN=TPP2 PE=1 SV=4	1	6	6	6	1	1	0	3	2	0	3	3	1	3	2	1	1	1	0	3	2	0	3	3	1	3	2	1	1	1	0	3	2	0	3	3	1	3	2	1	6.7	6.7
P29353	P29353	8	8	7	SHC-transforming protein 1	SHC1	>sp|P29353|SHC1_HUMAN SHC-transforming protein 1 OS=Homo sapiens (Human) OX=9606 GN=SHC1 PE=1 SV=4	1	8	8	7	4	3	4	4	2	3	3	6	4	4	4	4	4	3	4	4	2	3	3	6	4	4	4	4	4	3	4	4	2	3	3	5	4	4	4	4	23.8	23.8
P29372	P29372	6	6	6	DNA-3-methyladenine glycosylase	MPG	>sp|P29372|3MG_HUMAN DNA-3-methyladenine glycosylase OS=Homo sapiens (Human) OX=9606 GN=MPG PE=1 SV=3	1	6	6	6	2	4	4	3	5	5	5	5	6	4	4	5	2	4	4	3	5	5	5	5	6	4	4	5	2	4	4	3	5	5	5	5	6	4	4	5	30.2	30.2
P29508;P48594	P29508;P48594	2;1	2;1	2;1	Serpin B3;Serpin B4	SERPINB3;SERPINB4	>sp|P29508|SPB3_HUMAN Serpin B3 OS=Homo sapiens (Human) OX=9606 GN=SERPINB3 PE=1 SV=2;>sp|P48594|SPB4_HUMAN Serpin B4 OS=Homo sapiens (Human) OX=9606 GN=SERPINB4 PE=1 SV=2	2	2	2	2	1	1	1	0	0	0	2	1	2	1	0	1	1	1	1	0	0	0	2	1	2	1	0	1	1	1	1	0	0	0	2	1	2	1	0	1	5.9	5.9
P29590	P29590	10	10	10	Protein PML	PML	>sp|P29590|PML_HUMAN Protein PML OS=Homo sapiens (Human) OX=9606 GN=PML PE=1 SV=3	1	10	10	10	7	7	7	5	5	4	6	7	6	7	8	8	7	7	7	5	5	4	6	7	6	7	8	8	7	7	7	5	5	4	6	7	6	7	8	8	13.9	13.9
P29692	P29692	5	5	5	Elongation factor 1-delta	EEF1D	>sp|P29692|EF1D_HUMAN Elongation factor 1-delta OS=Homo sapiens (Human) OX=9606 GN=EEF1D PE=1 SV=5	1	5	5	5	2	4	3	3	4	4	3	3	4	4	4	4	2	4	3	3	4	4	3	3	4	4	4	4	2	4	3	3	4	4	3	3	4	4	4	4	24.9	24.9
P29966	P29966	3	3	3	Myristoylated alanine-rich C-kinase substrate	MARCKS	>sp|P29966|MARCS_HUMAN Myristoylated alanine-rich C-kinase substrate OS=Homo sapiens (Human) OX=9606 GN=MARCKS PE=1 SV=4	1	3	3	3	1	1	1	3	3	3	3	2	3	3	3	3	1	1	1	3	3	3	3	2	3	3	3	3	1	1	1	3	3	3	3	2	3	3	3	3	20.8	20.8
P30041	P30041	15	15	15	Peroxiredoxin-6	PRDX6	>sp|P30041|PRDX6_HUMAN Peroxiredoxin-6 OS=Homo sapiens (Human) OX=9606 GN=PRDX6 PE=1 SV=3	1	15	15	15	15	14	14	13	10	11	14	13	12	13	15	12	15	14	14	13	10	11	14	13	12	13	15	12	15	14	14	13	10	11	14	13	12	13	15	12	74.1	74.1
P30044	P30044	5	5	5	Peroxiredoxin-5, mitochondrial	PRDX5	>sp|P30044|PRDX5_HUMAN Peroxiredoxin-5, mitochondrial OS=Homo sapiens (Human) OX=9606 GN=PRDX5 PE=1 SV=4	1	5	5	5	4	4	4	0	2	2	4	2	2	3	3	2	4	4	4	0	2	2	4	2	2	3	3	2	4	4	4	0	2	2	4	2	2	3	3	2	32.7	32.7
P30048	P30048	11	11	11	Thioredoxin-dependent peroxide reductase, mitochondrial	PRDX3	>sp|P30048|PRDX3_HUMAN Thioredoxin-dependent peroxide reductase, mitochondrial OS=Homo sapiens (Human) OX=9606 GN=PRDX3 PE=1 SV=3	1	11	11	11	9	8	8	10	10	8	10	9	9	10	10	8	9	8	8	10	10	8	10	9	9	10	10	8	9	8	8	10	10	8	10	9	9	10	10	8	55.5	55.5
P30050	P30050	4	4	4	60S ribosomal protein L12	RPL12	>sp|P30050|RL12_HUMAN 60S ribosomal protein L12 OS=Homo sapiens (Human) OX=9606 GN=RPL12 PE=1 SV=1	1	4	4	4	1	3	1	3	3	1	2	2	3	2	3	1	1	3	1	3	3	1	2	2	3	2	3	1	1	3	1	3	3	1	2	2	3	2	3	1	35.8	35.8
P30084	P30084	11	11	11	Enoyl-CoA hydratase, mitochondrial	ECHS1	>sp|P30084|ECHM_HUMAN Enoyl-CoA hydratase, mitochondrial OS=Homo sapiens (Human) OX=9606 GN=ECHS1 PE=1 SV=4	1	11	11	11	6	6	4	5	6	5	9	8	11	8	8	11	6	6	4	5	6	5	9	8	11	8	8	11	6	6	4	5	6	5	9	8	11	8	8	11	41.7	41.7
P30101	P30101	5	5	5	Protein disulfide-isomerase A3	PDIA3	>sp|P30101|PDIA3_HUMAN Protein disulfide-isomerase A3 OS=Homo sapiens (Human) OX=9606 GN=PDIA3 PE=1 SV=4	1	5	5	5	1	0	0	5	5	3	2	2	2	2	2	2	1	0	0	5	5	3	2	2	2	2	2	2	1	0	0	5	5	3	2	2	2	2	2	2	10.7	10.7
P30153;P30154	P30153	30;6	30;6	30;6	Serine/threonine-protein phosphatase 2A 65 kDa regulatory subunit A alpha isoform	PPP2R1A	>sp|P30153|2AAA_HUMAN Serine/threonine-protein phosphatase 2A 65 kDa regulatory subunit A alpha isoform OS=Homo sapiens (Human) OX=9606 GN=PPP2R1A PE=1 SV=4	2	30	30	30	23	24	24	19	18	14	26	26	23	24	28	25	23	24	24	19	18	14	26	26	23	24	28	25	23	24	24	19	18	14	26	26	23	24	28	25	60.8	60.8
P30520	P30520	9	9	9	Adenylosuccinate synthetase isozyme 2	ADSS	>sp|P30520|PURA2_HUMAN Adenylosuccinate synthetase isozyme 2 OS=Homo sapiens (Human) OX=9606 GN=ADSS2 PE=1 SV=3	1	9	9	9	4	5	4	6	4	6	6	7	5	7	5	5	4	5	4	6	4	6	6	7	5	7	5	5	4	5	4	6	4	6	6	7	5	7	5	5	28.5	28.5
P30566	P30566	9	9	9	Adenylosuccinate lyase	ADSL	>sp|P30566|PUR8_HUMAN Adenylosuccinate lyase OS=Homo sapiens (Human) OX=9606 GN=ADSL PE=1 SV=2	1	9	9	9	7	5	5	6	7	4	6	6	8	7	7	4	7	5	5	6	7	4	6	6	8	7	7	4	7	5	5	6	7	4	6	6	8	7	7	4	29.8	29.8
P30740;P50453;O75830	P30740	14;1;1	14;1;1	13;0;0	Leukocyte elastase inhibitor	SERPINB1	>sp|P30740|ILEU_HUMAN Leukocyte elastase inhibitor OS=Homo sapiens (Human) OX=9606 GN=SERPINB1 PE=1 SV=1	3	14	14	13	6	7	6	9	7	10	11	10	13	9	10	7	6	7	6	9	7	10	11	10	13	9	10	7	5	6	5	9	6	9	10	9	12	8	9	6	44.9	44.9
P30837	P30837	15	15	14	Aldehyde dehydrogenase X, mitochondrial	ALDH1B1	>sp|P30837|AL1B1_HUMAN Aldehyde dehydrogenase X, mitochondrial OS=Homo sapiens (Human) OX=9606 GN=ALDH1B1 PE=1 SV=3	1	15	15	14	14	15	13	5	8	4	12	11	11	11	10	11	14	15	13	5	8	4	12	11	11	11	10	11	13	14	12	5	7	4	11	11	10	10	9	10	36.2	36.2
P30876	P30876	19	19	19	DNA-directed RNA polymerase II subunit RPB2	POLR2B	>sp|P30876|RPB2_HUMAN DNA-directed RNA polymerase II subunit RPB2 OS=Homo sapiens (Human) OX=9606 GN=POLR2B PE=1 SV=1	1	19	19	19	12	13	9	3	0	0	10	10	10	8	8	6	12	13	9	3	0	0	10	10	10	8	8	6	12	13	9	3	0	0	10	10	10	8	8	6	22	22
P31040	P31040	31	31	31	Succinate dehydrogenase [ubiquinone] flavoprotein subunit, mitochondrial	SDHA	>sp|P31040|SDHA_HUMAN Succinate dehydrogenase [ubiquinone] flavoprotein subunit, mitochondrial OS=Homo sapiens (Human) OX=9606 GN=SDHA PE=1 SV=2	1	31	31	31	27	25	24	27	28	25	27	29	29	26	26	25	27	25	24	27	28	25	27	29	29	26	26	25	27	25	24	27	28	25	27	29	29	26	26	25	65.2	65.2
P50395;P31150	P50395;P31150	1;1	1;1	1;1	Rab GDP dissociation inhibitor beta;Rab GDP dissociation inhibitor alpha	GDI2;GDI1	>sp|P50395|GDIB_HUMAN Rab GDP dissociation inhibitor beta OS=Homo sapiens (Human) OX=9606 GN=GDI2 PE=1 SV=2;>sp|P31150|GDIA_HUMAN Rab GDP dissociation inhibitor alpha OS=Homo sapiens (Human) OX=9606 GN=GDI1 PE=1 SV=2	2	1	1	1	0	0	0	1	0	0	1	1	0	0	0	0	0	0	0	1	0	0	1	1	0	0	0	0	0	0	0	1	0	0	1	1	0	0	0	0	4.3	4.3
P31151;Q86SG5	P31151;Q86SG5	2;1	2;1	2;1	Protein S100-A7;Protein S100-A7A	S100A7;S100A7A	>sp|P31151|S10A7_HUMAN Protein S100-A7 OS=Homo sapiens (Human) OX=9606 GN=S100A7 PE=1 SV=4;>sp|Q86SG5|S1A7A_HUMAN Protein S100-A7A OS=Homo sapiens (Human) OX=9606 GN=S100A7A PE=1 SV=3	2	2	2	2	0	0	0	1	1	1	2	1	2	0	0	0	0	0	0	1	1	1	2	1	2	0	0	0	0	0	0	1	1	1	2	1	2	0	0	0	30.7	30.7
P31153;Q00266	P31153	19;3	19;3	19;3	S-adenosylmethionine synthase isoform type-2	MAT2A	>sp|P31153|METK2_HUMAN S-adenosylmethionine synthase isoform type-2 OS=Homo sapiens (Human) OX=9606 GN=MAT2A PE=1 SV=1	2	19	19	19	17	17	17	17	16	17	18	17	15	18	18	18	17	17	17	17	16	17	18	17	15	18	18	18	17	17	17	17	16	17	18	17	15	18	18	18	53.7	53.7
P31350	P31350	9	9	8	Ribonucleoside-diphosphate reductase subunit M2	RRM2	>sp|P31350|RIR2_HUMAN Ribonucleoside-diphosphate reductase subunit M2 OS=Homo sapiens (Human) OX=9606 GN=RRM2 PE=1 SV=1	1	9	9	8	5	2	3	6	5	4	8	9	8	6	5	6	5	2	3	6	5	4	8	9	8	6	5	6	4	2	2	5	5	4	7	8	7	5	5	6	32.4	32.4
P31689	P31689	14	14	14	DnaJ homolog subfamily A member 1	DNAJA1	>sp|P31689|DNJA1_HUMAN DnaJ homolog subfamily A member 1 OS=Homo sapiens (Human) OX=9606 GN=DNAJA1 PE=1 SV=2	1	14	14	14	12	13	12	3	3	2	10	10	8	12	10	11	12	13	12	3	3	2	10	10	8	12	10	11	12	13	12	3	3	2	10	10	8	12	10	11	52.4	52.4
P31930	P31930	19	19	18	Cytochrome b-c1 complex subunit 1, mitochondrial	UQCRC1	>sp|P31930|QCR1_HUMAN Cytochrome b-c1 complex subunit 1, mitochondrial OS=Homo sapiens (Human) OX=9606 GN=UQCRC1 PE=1 SV=3	1	19	19	18	14	13	13	15	13	13	17	18	16	17	17	17	14	13	13	15	13	13	17	18	16	17	17	17	14	13	13	14	13	12	16	17	15	16	16	16	52.7	52.7
P31943;P31942	P31943	15;1	15;1	9;0	Heterogeneous nuclear ribonucleoprotein H;Heterogeneous nuclear ribonucleoprotein H, N-terminally processed	HNRNPH1	>sp|P31943|HNRH1_HUMAN Heterogeneous nuclear ribonucleoprotein H OS=Homo sapiens (Human) OX=9606 GN=HNRNPH1 PE=1 SV=4	2	15	15	9	12	14	13	14	14	13	13	13	13	14	14	14	12	14	13	14	14	13	13	13	13	14	14	14	6	8	7	8	8	7	7	7	7	8	8	8	49	49
P31944	P31944	6	6	6	Caspase-14;Caspase-14 subunit p17, mature form;Caspase-14 subunit p10, mature form;Caspase-14 subunit p20, intermediate form;Caspase-14 subunit p8, intermediate form	CASP14	>sp|P31944|CASPE_HUMAN Caspase-14 OS=Homo sapiens (Human) OX=9606 GN=CASP14 PE=1 SV=2	1	6	6	6	0	0	0	2	0	0	0	4	1	1	0	0	0	0	0	2	0	0	0	4	1	1	0	0	0	0	0	2	0	0	0	4	1	1	0	0	29.3	29.3
P31948	P31948	5	5	5	Stress-induced-phosphoprotein 1	STIP1	>sp|P31948|STIP1_HUMAN Stress-induced-phosphoprotein 1 OS=Homo sapiens (Human) OX=9606 GN=STIP1 PE=1 SV=1	1	5	5	5	3	3	3	4	2	1	1	4	3	2	5	3	3	3	3	4	2	1	1	4	3	2	5	3	3	3	3	4	2	1	1	4	3	2	5	3	12.3	12.3
P32119	P32119	16	15	15	Peroxiredoxin-2	PRDX2	>sp|P32119|PRDX2_HUMAN Peroxiredoxin-2 OS=Homo sapiens (Human) OX=9606 GN=PRDX2 PE=1 SV=5	1	16	15	15	15	15	15	15	15	15	14	14	16	15	16	15	14	14	14	14	14	14	13	13	15	14	15	14	14	14	14	14	14	14	13	13	15	14	15	14	74.7	69.2
P32322	P32322	3	3	3	Pyrroline-5-carboxylate reductase 1, mitochondrial	PYCR1	>sp|P32322|P5CR1_HUMAN Pyrroline-5-carboxylate reductase 1, mitochondrial OS=Homo sapiens (Human) OX=9606 GN=PYCR1 PE=1 SV=2	1	3	3	3	3	3	3	0	1	0	3	3	3	1	3	3	3	3	3	0	1	0	3	3	3	1	3	3	3	3	3	0	1	0	3	3	3	1	3	3	12.9	12.9
P32929	P32929	3	3	3	Cystathionine gamma-lyase	CTH	>sp|P32929|CGL_HUMAN Cystathionine gamma-lyase OS=Homo sapiens (Human) OX=9606 GN=CTH PE=1 SV=3	1	3	3	3	0	0	0	1	0	0	1	3	1	2	1	1	0	0	0	1	0	0	1	3	1	2	1	1	0	0	0	1	0	0	1	3	1	2	1	1	8.6	8.6
P32969	P32969	2	2	2	60S ribosomal protein L9	RPL9	>sp|P32969|RL9_HUMAN 60S ribosomal protein L9 OS=Homo sapiens (Human) OX=9606 GN=RPL9P8 PE=1 SV=1	1	2	2	2	0	1	0	2	2	1	2	1	2	1	0	0	0	1	0	2	2	1	2	1	2	1	0	0	0	1	0	2	2	1	2	1	2	1	0	0	15.1	15.1
P33176;O60282;Q12840	P33176	11;3;3	11;3;3	11;3;3	Kinesin-1 heavy chain	KIF5B	>sp|P33176|KINH_HUMAN Kinesin-1 heavy chain OS=Homo sapiens (Human) OX=9606 GN=KIF5B PE=1 SV=1	3	11	11	11	5	4	3	5	7	2	9	8	10	7	6	8	5	4	3	5	7	2	9	8	10	7	6	8	5	4	3	5	7	2	9	8	10	7	6	8	15.4	15.4
P33316	P33316	8	8	8	Deoxyuridine 5-triphosphate nucleotidohydrolase, mitochondrial	DUT	>sp|P33316|DUT_HUMAN Deoxyuridine 5-triphosphate nucleotidohydrolase, mitochondrial OS=Homo sapiens (Human) OX=9606 GN=DUT PE=1 SV=4	1	8	8	8	7	7	6	8	5	5	7	7	7	7	7	7	7	7	6	8	5	5	7	7	7	7	7	7	7	7	6	8	5	5	7	7	7	7	7	7	42.5	42.5
P33947	P33947	1	1	1	ER lumen protein-retaining receptor 2	KDELR2	>sp|P33947|ERD22_HUMAN ER lumen protein-retaining receptor 2 OS=Homo sapiens (Human) OX=9606 GN=KDELR2 PE=1 SV=1	1	1	1	1	1	1	1	0	0	0	0	1	1	0	0	0	1	1	1	0	0	0	0	1	1	0	0	0	1	1	1	0	0	0	0	1	1	0	0	0	8	8
P33981	P33981	3	3	3	Dual specificity protein kinase TTK	TTK	>sp|P33981|TTK_HUMAN Dual specificity protein kinase TTK OS=Homo sapiens (Human) OX=9606 GN=TTK PE=1 SV=2	1	3	3	3	1	2	1	1	0	1	2	1	2	2	1	2	1	2	1	1	0	1	2	1	2	2	1	2	1	2	1	1	0	1	2	1	2	2	1	2	6.7	6.7
P33991	P33991	8	8	8	DNA replication licensing factor MCM4	MCM4	>sp|P33991|MCM4_HUMAN DNA replication licensing factor MCM4 OS=Homo sapiens (Human) OX=9606 GN=MCM4 PE=1 SV=5	1	8	8	8	4	5	5	1	2	1	7	4	6	5	5	3	4	5	5	1	2	1	7	4	6	5	5	3	4	5	5	1	2	1	7	4	6	5	5	3	10.3	10.3
P33992	P33992	30	30	30	DNA replication licensing factor MCM5	MCM5	>sp|P33992|MCM5_HUMAN DNA replication licensing factor MCM5 OS=Homo sapiens (Human) OX=9606 GN=MCM5 PE=1 SV=5	1	30	30	30	24	23	22	26	26	24	27	28	29	29	30	26	24	23	22	26	26	24	27	28	29	29	30	26	24	23	22	26	26	24	27	28	29	29	30	26	50.3	50.3
P33993	P33993	27	27	27	DNA replication licensing factor MCM7	MCM7	>sp|P33993|MCM7_HUMAN DNA replication licensing factor MCM7 OS=Homo sapiens (Human) OX=9606 GN=MCM7 PE=1 SV=4	1	27	27	27	23	20	22	10	14	6	21	19	18	19	21	19	23	20	22	10	14	6	21	19	18	19	21	19	23	20	22	10	14	6	21	19	18	19	21	19	50.8	50.8
P34896	P34896	3	2	2	Serine hydroxymethyltransferase, cytosolic	SHMT1	>sp|P34896|GLYC_HUMAN Serine hydroxymethyltransferase, cytosolic OS=Homo sapiens (Human) OX=9606 GN=SHMT1 PE=1 SV=1	1	3	2	2	0	0	0	2	1	0	1	2	1	0	1	0	0	0	0	1	1	0	0	2	0	0	0	0	0	0	0	1	1	0	0	2	0	0	0	0	7	4.1
P34897	P34897	4	4	3	Serine hydroxymethyltransferase, mitochondrial	SHMT2	>sp|P34897|GLYM_HUMAN Serine hydroxymethyltransferase, mitochondrial OS=Homo sapiens (Human) OX=9606 GN=SHMT2 PE=1 SV=3	1	4	4	3	0	1	0	2	1	0	1	2	3	0	3	2	0	1	0	2	1	0	1	2	3	0	3	2	0	1	0	1	1	0	0	2	2	0	2	2	10.3	10.3
P34931	P34931	13	2	2	Heat shock 70 kDa protein 1-like	HSPA1L	>sp|P34931|HS71L_HUMAN Heat shock 70 kDa protein 1-like OS=Homo sapiens (Human) OX=9606 GN=HSPA1L PE=1 SV=2	1	13	2	2	12	13	12	9	11	9	12	12	12	12	12	12	1	2	1	1	1	0	1	1	1	1	1	1	1	2	1	1	1	0	1	1	1	1	1	1	26.4	2.5
P35030	P35030	1	1	1	Trypsin-3	PRSS3	>sp|P35030|TRY3_HUMAN Trypsin-3 OS=Homo sapiens (Human) OX=9606 GN=PRSS3 PE=1 SV=2	1	1	1	1	1	1	1	1	1	1	1	1	1	1	1	1	1	1	1	1	1	1	1	1	1	1	1	1	1	1	1	1	1	1	1	1	1	1	1	1	4.3	4.3
P35080	P35080	8	8	8	Profilin-2	PFN2	>sp|P35080|PROF2_HUMAN Profilin-2 OS=Homo sapiens (Human) OX=9606 GN=PFN2 PE=1 SV=3	1	8	8	8	8	7	7	8	7	7	8	7	8	8	7	8	8	7	7	8	7	7	8	7	8	8	7	8	8	7	7	8	7	7	8	7	8	8	7	8	75.7	75.7
P35219	P35219	3	3	3	Carbonic anhydrase-related protein	CA8	>sp|P35219|CAH8_HUMAN Carbonic anhydrase-related protein OS=Homo sapiens (Human) OX=9606 GN=CA8 PE=1 SV=3	1	3	3	3	0	0	1	1	1	1	2	1	3	3	2	1	0	0	1	1	1	1	2	1	3	3	2	1	0	0	1	1	1	1	2	1	3	3	2	1	17.9	17.9
P35221	P35221	2	2	2	Catenin alpha-1	CTNNA1	>sp|P35221|CTNA1_HUMAN Catenin alpha-1 OS=Homo sapiens (Human) OX=9606 GN=CTNNA1 PE=1 SV=1	1	2	2	2	0	0	0	1	0	0	1	2	1	0	1	0	0	0	0	1	0	0	1	2	1	0	1	0	0	0	0	1	0	0	1	2	1	0	1	0	4.4	4.4
P35232	P35232	7	7	7	Prohibitin	PHB	>sp|P35232|PHB_HUMAN Prohibitin OS=Homo sapiens (Human) OX=9606 GN=PHB PE=1 SV=1	1	7	7	7	3	5	3	5	4	2	4	3	3	5	3	0	3	5	3	5	4	2	4	3	3	5	3	0	3	5	3	5	4	2	4	3	3	5	3	0	36.8	36.8
P35237	P35237	18	18	17	Serpin B6	SERPINB6	>sp|P35237|SPB6_HUMAN Serpin B6 OS=Homo sapiens (Human) OX=9606 GN=SERPINB6 PE=1 SV=3	1	18	18	17	13	13	14	16	15	15	18	17	16	17	18	16	13	13	14	16	15	15	18	17	16	17	18	16	12	12	13	15	14	14	17	16	15	16	17	15	61.2	61.2
P35249	P35249	5	5	5	Replication factor C subunit 4	RFC4	>sp|P35249|RFC4_HUMAN Replication factor C subunit 4 OS=Homo sapiens (Human) OX=9606 GN=RFC4 PE=1 SV=2	1	5	5	5	2	2	3	3	1	1	3	4	4	2	3	2	2	2	3	3	1	1	3	4	4	2	3	2	2	2	3	3	1	1	3	4	4	2	3	2	17.1	17.1
P35250	P35250	5	5	5	Replication factor C subunit 2	RFC2	>sp|P35250|RFC2_HUMAN Replication factor C subunit 2 OS=Homo sapiens (Human) OX=9606 GN=RFC2 PE=1 SV=3	1	5	5	5	2	2	3	2	2	4	3	3	3	2	1	3	2	2	3	2	2	4	3	3	3	2	1	3	2	2	3	2	2	4	3	3	3	2	1	3	17.8	17.8
P35268	P35268	3	3	3	60S ribosomal protein L22	RPL22	>sp|P35268|RL22_HUMAN 60S ribosomal protein L22 OS=Homo sapiens (Human) OX=9606 GN=RPL22 PE=1 SV=2	1	3	3	3	0	2	1	3	1	1	1	1	3	1	0	1	0	2	1	3	1	1	1	1	3	1	0	1	0	2	1	3	1	1	1	1	3	1	0	1	39.1	39.1
P35579;REV__Q9UKV3	P35579	38;1	38;1	30;1	Myosin-9	MYH9	>sp|P35579|MYH9_HUMAN Myosin-9 OS=Homo sapiens (Human) OX=9606 GN=MYH9 PE=1 SV=4	2	38	38	30	14	18	9	26	18	11	30	22	22	17	16	13	14	18	9	26	18	11	30	22	22	17	16	13	9	15	8	20	13	10	25	19	16	13	13	12	27.4	27.4
P35580	P35580	18	12	9	Myosin-10	MYH10	>sp|P35580|MYH10_HUMAN Myosin-10 OS=Homo sapiens (Human) OX=9606 GN=MYH10 PE=1 SV=3	1	18	12	9	7	7	4	12	10	2	15	13	13	8	8	5	3	4	3	7	6	1	11	10	7	4	5	4	2	2	2	5	4	1	8	8	5	2	3	2	11.9	7.9
P35606	P35606	3	3	3	Coatomer subunit beta	COPB2	>sp|P35606|COPB2_HUMAN Coatomer subunit beta OS=Homo sapiens (Human) OX=9606 GN=COPB2 PE=1 SV=2	1	3	3	3	2	3	1	0	0	0	1	2	1	2	1	0	2	3	1	0	0	0	1	2	1	2	1	0	2	3	1	0	0	0	1	2	1	2	1	0	3.1	3.1
P35611	P35611	5	5	5	Alpha-adducin	ADD1	>sp|P35611|ADDA_HUMAN Alpha-adducin OS=Homo sapiens (Human) OX=9606 GN=ADD1 PE=1 SV=2	1	5	5	5	0	2	2	0	2	1	4	2	3	2	2	3	0	2	2	0	2	1	4	2	3	2	2	3	0	2	2	0	2	1	4	2	3	2	2	3	10	10
P35613	P35613	7	7	7	Basigin	BSG	>sp|P35613|BASI_HUMAN Basigin OS=Homo sapiens (Human) OX=9606 GN=BSG PE=1 SV=2	1	7	7	7	6	6	6	0	1	0	4	5	5	6	7	4	6	6	6	0	1	0	4	5	5	6	7	4	6	6	6	0	1	0	4	5	5	6	7	4	25.7	25.7
P35637;Q92804	P35637;Q92804	2;1	2;1	2;1	RNA-binding protein FUS;TATA-binding protein-associated factor 2N	FUS;TAF15	>sp|P35637|FUS_HUMAN RNA-binding protein FUS OS=Homo sapiens (Human) OX=9606 GN=FUS PE=1 SV=1;>sp|Q92804|RBP56_HUMAN TATA-binding protein-associated factor 2N OS=Homo sapiens (Human) OX=9606 GN=TAF15 PE=1 SV=1	2	2	2	2	0	1	0	0	0	1	2	1	1	0	0	1	0	1	0	0	0	1	2	1	1	0	0	1	0	1	0	0	0	1	2	1	1	0	0	1	7.2	7.2
P35659	P35659	7	7	7	Protein DEK	DEK	>sp|P35659|DEK_HUMAN Protein DEK OS=Homo sapiens (Human) OX=9606 GN=DEK PE=1 SV=1	1	7	7	7	1	5	2	6	6	4	4	5	4	2	2	4	1	5	2	6	6	4	4	5	4	2	2	4	1	5	2	6	6	4	4	5	4	2	2	4	21.3	21.3
P35908	P35908	63	63	1	Keratin, type II cytoskeletal 2 epidermal	KRT2	>sp|P35908|K22E_HUMAN Keratin, type II cytoskeletal 2 epidermal OS=Homo sapiens (Human) OX=9606 GN=KRT2 PE=1 SV=2	1	63	63	1	49	50	49	55	48	47	55	55	56	54	49	55	49	50	49	55	48	47	55	55	56	54	49	55	1	1	1	1	1	1	1	1	1	1	1	1	91.5	91.5
P35914;Q8TB92	P35914	10;1	10;1	10;1	Hydroxymethylglutaryl-CoA lyase, mitochondrial	HMGCL	>sp|P35914|HMGCL_HUMAN Hydroxymethylglutaryl-CoA lyase, mitochondrial OS=Homo sapiens (Human) OX=9606 GN=HMGCL PE=1 SV=2	2	10	10	10	4	6	5	9	8	7	7	6	6	7	5	6	4	6	5	9	8	7	7	6	6	7	5	6	4	6	5	9	8	7	7	6	6	7	5	6	33.8	33.8
P35998	P35998	13	13	13	26S protease regulatory subunit 7	PSMC2	>sp|P35998|PRS7_HUMAN 26S proteasome regulatory subunit 7 OS=Homo sapiens (Human) OX=9606 GN=PSMC2 PE=1 SV=3	1	13	13	13	9	9	9	1	1	2	8	8	6	7	7	6	9	9	9	1	1	2	8	8	6	7	7	6	9	9	9	1	1	2	8	8	6	7	7	6	37.2	37.2
P36542	P36542	9	9	9	ATP synthase subunit gamma, mitochondrial	ATP5C1	>sp|P36542|ATPG_HUMAN ATP synthase subunit gamma, mitochondrial OS=Homo sapiens (Human) OX=9606 GN=ATP5F1C PE=1 SV=1	1	9	9	9	8	7	9	6	5	4	6	6	6	6	6	7	8	7	9	6	5	4	6	6	6	6	6	7	8	7	9	6	5	4	6	6	6	6	6	7	39.3	39.3
P36551	P36551	18	18	18	Oxygen-dependent coproporphyrinogen-III oxidase, mitochondrial	CPOX	>sp|P36551|HEM6_HUMAN Oxygen-dependent coproporphyrinogen-III oxidase, mitochondrial OS=Homo sapiens (Human) OX=9606 GN=CPOX PE=1 SV=3	1	18	18	18	11	13	10	17	16	13	14	16	15	16	15	13	11	13	10	17	16	13	14	16	15	16	15	13	11	13	10	17	16	13	14	16	15	16	15	13	42.5	42.5
P36578	P36578	8	8	8	60S ribosomal protein L4	RPL4	>sp|P36578|RL4_HUMAN 60S ribosomal protein L4 OS=Homo sapiens (Human) OX=9606 GN=RPL4 PE=1 SV=5	1	8	8	8	2	6	6	6	3	0	4	7	4	6	4	1	2	6	6	6	3	0	4	7	4	6	4	1	2	6	6	6	3	0	4	7	4	6	4	1	24.8	24.8
P36873	P36873	10	1	1	Serine/threonine-protein phosphatase PP1-gamma catalytic subunit	PPP1CC	>sp|P36873|PP1G_HUMAN Serine/threonine-protein phosphatase PP1-gamma catalytic subunit OS=Homo sapiens (Human) OX=9606 GN=PPP1CC PE=1 SV=1	1	10	1	1	7	5	6	7	6	5	8	8	8	8	8	7	1	1	0	1	1	0	1	1	1	1	1	0	1	1	0	1	1	0	1	1	1	1	1	0	37.8	3.1
P36957	P36957	3	3	3	Dihydrolipoyllysine-residue succinyltransferase component of 2-oxoglutarate dehydrogenase complex, mitochondrial	DLST	>sp|P36957|ODO2_HUMAN Dihydrolipoyllysine-residue succinyltransferase component of 2-oxoglutarate dehydrogenase complex, mitochondrial OS=Homo sapiens (Human) OX=9606 GN=DLST PE=1 SV=4	1	3	3	3	1	1	1	0	1	0	3	2	2	2	3	1	1	1	1	0	1	0	3	2	2	2	3	1	1	1	1	0	1	0	3	2	2	2	3	1	7.3	7.3
P36969	P36969	6	6	6	Phospholipid hydroperoxide glutathione peroxidase, mitochondrial	GPX4	>sp|P36969|GPX4_HUMAN Phospholipid hydroperoxide glutathione peroxidase OS=Homo sapiens (Human) OX=9606 GN=GPX4 PE=1 SV=3	1	6	6	6	3	2	2	3	3	3	3	4	3	3	4	2	3	2	2	3	3	3	3	4	3	3	4	2	3	2	2	3	3	3	3	4	3	3	4	2	33	33
P37108	P37108	2	2	2	Signal recognition particle 14 kDa protein	SRP14	>sp|P37108|SRP14_HUMAN Signal recognition particle 14 kDa protein OS=Homo sapiens (Human) OX=9606 GN=SRP14 PE=1 SV=2	1	2	2	2	1	2	1	2	2	2	1	1	2	1	1	1	1	2	1	2	2	2	1	1	2	1	1	1	1	2	1	2	2	2	1	1	2	1	1	1	19.9	19.9
P37198	P37198	2	2	2	Nuclear pore glycoprotein p62	NUP62	>sp|P37198|NUP62_HUMAN Nuclear pore glycoprotein p62 OS=Homo sapiens (Human) OX=9606 GN=NUP62 PE=1 SV=3	1	2	2	2	1	1	0	0	1	0	2	2	2	2	2	1	1	1	0	0	1	0	2	2	2	2	2	1	1	1	0	0	1	0	2	2	2	2	2	1	5.9	5.9
P37802	P37802	7	7	7	Transgelin-2	TAGLN2	>sp|P37802|TAGL2_HUMAN Transgelin-2 OS=Homo sapiens (Human) OX=9606 GN=TAGLN2 PE=1 SV=3	1	7	7	7	4	4	3	5	7	5	5	5	4	6	6	5	4	4	3	5	7	5	5	5	4	6	6	5	4	4	3	5	7	5	5	5	4	6	6	5	48.2	48.2
P38159;Q96E39;O75526;Q8N7X1	P38159;Q96E39	4;3;1;1	4;3;1;1	4;3;1;1	RNA-binding motif protein, X chromosome;RNA-binding motif protein, X chromosome, N-terminally processed;RNA binding motif protein, X-linked-like-1	RBMX;RBMXL1	>sp|P38159|RBMX_HUMAN RNA-binding motif protein, X chromosome OS=Homo sapiens (Human) OX=9606 GN=RBMX PE=1 SV=3;>sp|Q96E39|RMXL1_HUMAN RNA binding motif protein, X-linked-like-1 OS=Homo sapiens (Human) OX=9606 GN=RBMXL1 PE=1 SV=1	4	4	4	4	1	3	1	1	1	1	4	3	3	2	1	1	1	3	1	1	1	1	4	3	3	2	1	1	1	3	1	1	1	1	4	3	3	2	1	1	12	12
P38571	P38571	2	2	2	Lysosomal acid lipase/cholesteryl ester hydrolase	LIPA	>sp|P38571|LICH_HUMAN Lysosomal acid lipase/cholesteryl ester hydrolase OS=Homo sapiens (Human) OX=9606 GN=LIPA PE=1 SV=2	1	2	2	2	1	1	0	2	2	2	1	1	2	1	1	1	1	1	0	2	2	2	1	1	2	1	1	1	1	1	0	2	2	2	1	1	2	1	1	1	6.8	6.8
P38606	P38606	12	12	12	V-type proton ATPase catalytic subunit A	ATP6V1A	>sp|P38606|VATA_HUMAN V-type proton ATPase catalytic subunit A OS=Homo sapiens (Human) OX=9606 GN=ATP6V1A PE=1 SV=2	1	12	12	12	7	5	7	2	2	1	8	8	6	5	10	4	7	5	7	2	2	1	8	8	6	5	10	4	7	5	7	2	2	1	8	8	6	5	10	4	26.6	26.6
P38646	P38646	34	33	33	Stress-70 protein, mitochondrial	HSPA9	>sp|P38646|GRP75_HUMAN Stress-70 protein, mitochondrial OS=Homo sapiens (Human) OX=9606 GN=HSPA9 PE=1 SV=2	1	34	33	33	32	31	27	25	26	24	30	32	31	30	32	30	32	30	27	25	25	24	30	31	30	29	31	29	32	30	27	25	25	24	30	31	30	29	31	29	55.4	54.3
P39023;Q92901	P39023	11;1	11;1	11;1	60S ribosomal protein L3	RPL3	>sp|P39023|RL3_HUMAN 60S ribosomal protein L3 OS=Homo sapiens (Human) OX=9606 GN=RPL3 PE=1 SV=2	2	11	11	11	4	8	6	8	6	4	10	6	9	7	9	5	4	8	6	8	6	4	10	6	9	7	9	5	4	8	6	8	6	4	10	6	9	7	9	5	31	31
P39656	P39656	8	8	8	Dolichyl-diphosphooligosaccharide--protein glycosyltransferase 48 kDa subunit	DDOST	>sp|P39656|OST48_HUMAN Dolichyl-diphosphooligosaccharide--protein glycosyltransferase 48 kDa subunit OS=Homo sapiens (Human) OX=9606 GN=DDOST PE=1 SV=4	1	8	8	8	4	8	4	3	3	2	3	4	5	5	5	4	4	8	4	3	3	2	3	4	5	5	5	4	4	8	4	3	3	2	3	4	5	5	5	4	27.6	27.6
P39687;O43423	P39687	3;1	2;1	2;1	Acidic leucine-rich nuclear phosphoprotein 32 family member A	ANP32A	>sp|P39687|AN32A_HUMAN Acidic leucine-rich nuclear phosphoprotein 32 family member A OS=Homo sapiens (Human) OX=9606 GN=ANP32A PE=1 SV=1	2	3	2	2	0	0	0	3	0	2	1	1	0	0	0	0	0	0	0	2	0	1	1	1	0	0	0	0	0	0	0	2	0	1	1	1	0	0	0	0	12.9	12.9
P40222	P40222	12	12	12	Alpha-taxilin	TXLNA	>sp|P40222|TXLNA_HUMAN Alpha-taxilin OS=Homo sapiens (Human) OX=9606 GN=TXLNA PE=1 SV=3	1	12	12	12	6	6	8	6	7	4	9	10	10	11	10	10	6	6	8	6	7	4	9	10	10	11	10	10	6	6	8	6	7	4	9	10	10	11	10	10	34.4	34.4
P40227;Q92526	P40227	22;5	22;5	22;5	T-complex protein 1 subunit zeta	CCT6A	>sp|P40227|TCPZ_HUMAN T-complex protein 1 subunit zeta OS=Homo sapiens (Human) OX=9606 GN=CCT6A PE=1 SV=3	2	22	22	22	18	18	18	9	12	7	18	19	19	17	21	18	18	18	18	9	12	7	18	19	19	17	21	18	18	18	18	9	12	7	18	19	19	17	21	18	50.1	50.1
P40429;Q6NVV1	P40429	3;1	3;1	3;1	60S ribosomal protein L13a	RPL13A	>sp|P40429|RL13A_HUMAN 60S ribosomal protein L13a OS=Homo sapiens (Human) OX=9606 GN=RPL13A PE=1 SV=2	2	3	3	3	1	1	1	3	2	1	2	2	2	2	2	1	1	1	1	3	2	1	2	2	2	2	2	1	1	1	1	3	2	1	2	2	2	2	2	1	14.8	14.8
P40616	P40616	5	5	5	ADP-ribosylation factor-like protein 1	ARL1	>sp|P40616|ARL1_HUMAN ADP-ribosylation factor-like protein 1 OS=Homo sapiens (Human) OX=9606 GN=ARL1 PE=1 SV=1	1	5	5	5	3	4	3	3	3	3	4	4	4	3	2	4	3	4	3	3	3	3	4	4	4	3	2	4	3	4	3	3	3	3	4	4	4	3	2	4	37	37
P40763	P40763	4	4	4	Signal transducer and activator of transcription 3	STAT3	>sp|P40763|STAT3_HUMAN Signal transducer and activator of transcription 3 OS=Homo sapiens (Human) OX=9606 GN=STAT3 PE=1 SV=2	1	4	4	4	1	3	3	3	2	1	3	2	2	2	1	2	1	3	3	3	2	1	3	2	2	2	1	2	1	3	3	3	2	1	3	2	2	2	1	2	9.4	9.4
P40925	P40925	5	5	5	Malate dehydrogenase, cytoplasmic	MDH1	>sp|P40925|MDHC_HUMAN Malate dehydrogenase, cytoplasmic OS=Homo sapiens (Human) OX=9606 GN=MDH1 PE=1 SV=4	1	5	5	5	1	0	0	3	2	2	2	3	2	4	3	3	1	0	0	3	2	2	2	3	2	4	3	3	1	0	0	3	2	2	2	3	2	4	3	3	22.2	22.2
P40937	P40937	8	8	8	Replication factor C subunit 5	RFC5	>sp|P40937|RFC5_HUMAN Replication factor C subunit 5 OS=Homo sapiens (Human) OX=9606 GN=RFC5 PE=1 SV=1	1	8	8	8	5	7	5	1	4	0	4	4	6	0	4	2	5	7	5	1	4	0	4	4	6	0	4	2	5	7	5	1	4	0	4	4	6	0	4	2	37.1	37.1
P40938	P40938	7	7	7	Replication factor C subunit 3	RFC3	>sp|P40938|RFC3_HUMAN Replication factor C subunit 3 OS=Homo sapiens (Human) OX=9606 GN=RFC3 PE=1 SV=2	1	7	7	7	1	4	3	1	4	2	3	4	3	4	3	2	1	4	3	1	4	2	3	4	3	4	3	2	1	4	3	1	4	2	3	4	3	4	3	2	25.6	25.6
P40939	P40939	20	20	20	Trifunctional enzyme subunit alpha, mitochondrial;Long-chain enoyl-CoA hydratase;Long chain 3-hydroxyacyl-CoA dehydrogenase	HADHA	>sp|P40939|ECHA_HUMAN Trifunctional enzyme subunit alpha, mitochondrial OS=Homo sapiens (Human) OX=9606 GN=HADHA PE=1 SV=2	1	20	20	20	17	17	17	12	9	5	16	14	18	13	15	12	17	17	17	12	9	5	16	14	18	13	15	12	17	17	17	12	9	5	16	14	18	13	15	12	38.3	38.3
P41002	P41002	1	1	1	Cyclin-F	CCNF	>sp|P41002|CCNF_HUMAN Cyclin-F OS=Homo sapiens (Human) OX=9606 GN=CCNF PE=1 SV=2	1	1	1	1	1	1	1	0	0	0	1	1	1	1	1	1	1	1	1	0	0	0	1	1	1	1	1	1	1	1	1	0	0	0	1	1	1	1	1	1	1.5	1.5
P41091;Q2VIR3	P41091;Q2VIR3	8;6	8;6	8;6	Eukaryotic translation initiation factor 2 subunit 3;Putative eukaryotic translation initiation factor 2 subunit 3-like protein	EIF2S3;EIF2S3L	>sp|P41091|IF2G_HUMAN Eukaryotic translation initiation factor 2 subunit 3 OS=Homo sapiens (Human) OX=9606 GN=EIF2S3 PE=1 SV=3;>sp|Q2VIR3|IF2GL_HUMAN Eukaryotic translation initiation factor 2 subunit 3B OS=Homo sapiens (Human) OX=9606 GN=EIF2S3B PE=2 SV=2	2	8	8	8	3	4	2	4	2	0	3	3	8	4	3	3	3	4	2	4	2	0	3	3	8	4	3	3	3	4	2	4	2	0	3	3	8	4	3	3	26.7	26.7
P41227;Q9BSU3	P41227	3;1	3;1	3;1	N-alpha-acetyltransferase 10	NAA10	>sp|P41227|NAA10_HUMAN N-alpha-acetyltransferase 10 OS=Homo sapiens (Human) OX=9606 GN=NAA10 PE=1 SV=1	2	3	3	3	2	3	2	1	1	1	2	1	0	2	1	2	2	3	2	1	1	1	2	1	0	2	1	2	2	3	2	1	1	1	2	1	0	2	1	2	11.9	11.9
P41240;P42679	P41240	21;1	21;1	21;1	Tyrosine-protein kinase CSK	CSK	>sp|P41240|CSK_HUMAN Tyrosine-protein kinase CSK OS=Homo sapiens (Human) OX=9606 GN=CSK PE=1 SV=1	2	21	21	21	14	14	16	18	17	15	18	20	18	19	19	18	14	14	16	18	17	15	18	20	18	19	19	18	14	14	16	18	17	15	18	20	18	19	19	18	61.1	61.1
P41250	P41250	23	23	23	Glycine--tRNA ligase	GARS	>sp|P41250|GARS_HUMAN Glycine--tRNA ligase OS=Homo sapiens (Human) OX=9606 GN=GARS1 PE=1 SV=3	1	23	23	23	13	14	14	17	15	15	16	18	18	17	18	15	13	14	14	17	15	15	16	18	18	17	18	15	13	14	14	17	15	15	16	18	18	17	18	15	41.4	41.4
P41252	P41252	26	26	26	Isoleucine--tRNA ligase, cytoplasmic	IARS	>sp|P41252|SYIC_HUMAN Isoleucine--tRNA ligase, cytoplasmic OS=Homo sapiens (Human) OX=9606 GN=IARS1 PE=1 SV=2	1	26	26	26	18	21	17	18	14	9	18	22	18	17	21	17	18	21	17	18	14	9	18	22	18	17	21	17	18	21	17	18	14	9	18	22	18	17	21	17	26.3	26.3
P41743	P41743	3	3	3	Protein kinase C iota type	PRKCI	>sp|P41743|KPCI_HUMAN Protein kinase C iota type OS=Homo sapiens (Human) OX=9606 GN=PRKCI PE=1 SV=2	1	3	3	3	0	0	1	1	0	0	3	0	2	0	0	0	0	0	1	1	0	0	3	0	2	0	0	0	0	0	1	1	0	0	3	0	2	0	0	0	9.6	9.6
P42166	P42166	14	14	14	Lamina-associated polypeptide 2, isoform alpha;Thymopoietin;Thymopentin	TMPO	>sp|P42166|LAP2A_HUMAN Lamina-associated polypeptide 2, isoform alpha OS=Homo sapiens (Human) OX=9606 GN=TMPO PE=1 SV=2	1	14	14	14	6	10	8	11	11	7	10	9	11	10	10	9	6	10	8	11	11	7	10	9	11	10	10	9	6	10	8	11	11	7	10	9	11	10	10	9	28.2	28.2
P42285	P42285	2	2	2	Superkiller viralicidic activity 2-like 2	SKIV2L2	>sp|P42285|MTREX_HUMAN Exosome RNA helicase MTR4 OS=Homo sapiens (Human) OX=9606 GN=MTREX PE=1 SV=3	1	2	2	2	0	1	0	1	0	0	0	1	1	0	0	0	0	1	0	1	0	0	0	1	1	0	0	0	0	1	0	1	0	0	0	1	1	0	0	0	2.4	2.4
P42345	P42345	3	3	3	Serine/threonine-protein kinase mTOR	MTOR	>sp|P42345|MTOR_HUMAN Serine/threonine-protein kinase mTOR OS=Homo sapiens (Human) OX=9606 GN=MTOR PE=1 SV=1	1	3	3	3	0	1	1	0	1	0	2	2	0	1	2	0	0	1	1	0	1	0	2	2	0	1	2	0	0	1	1	0	1	0	2	2	0	1	2	0	1.9	1.9
P42574	P42574	2	2	2	Caspase-3;Caspase-3 subunit p17;Caspase-3 subunit p12	CASP3	>sp|P42574|CASP3_HUMAN Caspase-3 OS=Homo sapiens (Human) OX=9606 GN=CASP3 PE=1 SV=2	1	2	2	2	2	2	0	1	1	1	2	1	2	1	2	1	2	2	0	1	1	1	2	1	2	1	2	1	2	2	0	1	1	1	2	1	2	1	2	1	6.9	6.9
P42575	P42575	3	3	3	Caspase-2;Caspase-2 subunit p18;Caspase-2 subunit p13;Caspase-2 subunit p12	CASP2	>sp|P42575|CASP2_HUMAN Caspase-2 OS=Homo sapiens (Human) OX=9606 GN=CASP2 PE=1 SV=2	1	3	3	3	0	0	0	2	2	1	0	0	1	1	1	0	0	0	0	2	2	1	0	0	1	1	1	0	0	0	0	2	2	1	0	0	1	1	1	0	10.8	10.8
P42677	P42677	5	5	3	40S ribosomal protein S27	RPS27	>sp|P42677|RS27_HUMAN 40S ribosomal protein S27 OS=Homo sapiens (Human) OX=9606 GN=RPS27 PE=1 SV=3	1	5	5	3	5	5	5	4	3	3	4	5	5	5	5	5	5	5	5	4	3	3	4	5	5	5	5	5	3	3	3	2	1	1	3	3	3	3	3	3	40.5	40.5
P42695	P42695	4	4	4	Condensin-2 complex subunit D3	NCAPD3	>sp|P42695|CNDD3_HUMAN Condensin-2 complex subunit D3 OS=Homo sapiens (Human) OX=9606 GN=NCAPD3 PE=1 SV=2	1	4	4	4	0	1	2	0	0	0	1	0	0	0	1	0	0	1	2	0	0	0	1	0	0	0	1	0	0	1	2	0	0	0	1	0	0	0	1	0	4.4	4.4
P42704	P42704	28	28	28	Leucine-rich PPR motif-containing protein, mitochondrial	LRPPRC	>sp|P42704|LPPRC_HUMAN Leucine-rich PPR motif-containing protein, mitochondrial OS=Homo sapiens (Human) OX=9606 GN=LRPPRC PE=1 SV=3	1	28	28	28	11	8	9	17	17	8	19	20	21	17	18	17	11	8	9	17	17	8	19	20	21	17	18	17	11	8	9	17	17	8	19	20	21	17	18	17	24.3	24.3
P42765	P42765	1	1	1	3-ketoacyl-CoA thiolase, mitochondrial	ACAA2	>sp|P42765|THIM_HUMAN 3-ketoacyl-CoA thiolase, mitochondrial OS=Homo sapiens (Human) OX=9606 GN=ACAA2 PE=1 SV=2	1	1	1	1	1	1	0	0	0	0	0	1	1	1	1	0	1	1	0	0	0	0	0	1	1	1	1	0	1	1	0	0	0	0	0	1	1	1	1	0	3.3	3.3
P42766	P42766	2	2	2	60S ribosomal protein L35	RPL35	>sp|P42766|RL35_HUMAN 60S ribosomal protein L35 OS=Homo sapiens (Human) OX=9606 GN=RPL35 PE=1 SV=2	1	2	2	2	1	2	2	2	2	0	2	2	2	2	2	2	1	2	2	2	2	0	2	2	2	2	2	2	1	2	2	2	2	0	2	2	2	2	2	2	15.4	15.4
P42771;P42772	P42771	3;1	3;1	3;1	Cyclin-dependent kinase inhibitor 2A	CDKN2A	>sp|P42771|CDN2A_HUMAN Cyclin-dependent kinase inhibitor 2A OS=Homo sapiens (Human) OX=9606 GN=CDKN2A PE=1 SV=2	2	3	3	3	0	1	2	1	1	0	2	0	0	0	0	0	0	1	2	1	1	0	2	0	0	0	0	0	0	1	2	1	1	0	2	0	0	0	0	0	26.3	26.3
P43003	P43003	1	1	1	Excitatory amino acid transporter 1	SLC1A3	>sp|P43003|EAA1_HUMAN Excitatory amino acid transporter 1 OS=Homo sapiens (Human) OX=9606 GN=SLC1A3 PE=1 SV=1	1	1	1	1	1	0	1	0	0	0	0	0	1	0	0	0	1	0	1	0	0	0	0	0	1	0	0	0	1	0	1	0	0	0	0	0	1	0	0	0	2.2	2.2
P43243	P43243	10	10	10	Matrin-3	MATR3	>sp|P43243|MATR3_HUMAN Matrin-3 OS=Homo sapiens (Human) OX=9606 GN=MATR3 PE=1 SV=2	1	10	10	10	5	3	5	3	3	0	9	8	10	6	5	3	5	3	5	3	3	0	9	8	10	6	5	3	5	3	5	3	3	0	9	8	10	6	5	3	17.2	17.2
P43246	P43246	21	21	21	DNA mismatch repair protein Msh2	MSH2	>sp|P43246|MSH2_HUMAN DNA mismatch repair protein Msh2 OS=Homo sapiens (Human) OX=9606 GN=MSH2 PE=1 SV=1	1	21	21	21	15	17	13	12	15	9	15	16	17	18	14	13	15	17	13	12	15	9	15	16	17	18	14	13	15	17	13	12	15	9	15	16	17	18	14	13	27.7	27.7
P43304	P43304	19	19	19	Glycerol-3-phosphate dehydrogenase, mitochondrial	GPD2	>sp|P43304|GPDM_HUMAN Glycerol-3-phosphate dehydrogenase, mitochondrial OS=Homo sapiens (Human) OX=9606 GN=GPD2 PE=1 SV=3	1	19	19	19	4	5	6	12	13	8	15	14	13	12	12	11	4	5	6	12	13	8	15	14	13	12	12	11	4	5	6	12	13	8	15	14	13	12	12	11	38.4	38.4
P43307	P43307	3	3	3	Translocon-associated protein subunit alpha	SSR1	>sp|P43307|SSRA_HUMAN Translocon-associated protein subunit alpha OS=Homo sapiens (Human) OX=9606 GN=SSR1 PE=1 SV=3	1	3	3	3	3	3	3	1	2	0	3	2	2	3	3	2	3	3	3	1	2	0	3	2	2	3	3	2	3	3	3	1	2	0	3	2	2	3	3	2	11.9	11.9
P43378	P43378	2	2	2	Tyrosine-protein phosphatase non-receptor type 9	PTPN9	>sp|P43378|PTN9_HUMAN Tyrosine-protein phosphatase non-receptor type 9 OS=Homo sapiens (Human) OX=9606 GN=PTPN9 PE=1 SV=1	1	2	2	2	0	0	0	0	0	0	1	1	1	0	2	1	0	0	0	0	0	0	1	1	1	0	2	1	0	0	0	0	0	0	1	1	1	0	2	1	3.9	3.9
P43487	P43487	7	7	7	Ran-specific GTPase-activating protein	RANBP1	>sp|P43487|RANG_HUMAN Ran-specific GTPase-activating protein OS=Homo sapiens (Human) OX=9606 GN=RANBP1 PE=1 SV=1	1	7	7	7	3	3	4	5	4	3	6	5	5	3	6	4	3	3	4	5	4	3	6	5	5	3	6	4	3	3	4	5	4	3	6	5	5	3	6	4	59.7	59.7
P43490	P43490	9	9	9	Nicotinamide phosphoribosyltransferase	NAMPT	>sp|P43490|NAMPT_HUMAN Nicotinamide phosphoribosyltransferase OS=Homo sapiens (Human) OX=9606 GN=NAMPT PE=1 SV=1	1	9	9	9	2	2	2	5	3	1	3	7	6	3	5	4	2	2	2	5	3	1	3	7	6	3	5	4	2	2	2	5	3	1	3	7	6	3	5	4	28.3	28.3
P43686	P43686	12	12	12	26S protease regulatory subunit 6B	PSMC4	>sp|P43686|PRS6B_HUMAN 26S proteasome regulatory subunit 6B OS=Homo sapiens (Human) OX=9606 GN=PSMC4 PE=1 SV=2	1	12	12	12	8	10	11	3	4	5	9	10	11	11	8	8	8	10	11	3	4	5	9	10	11	11	8	8	8	10	11	3	4	5	9	10	11	11	8	8	48.1	48.1
P45880	P45880	11	11	11	Voltage-dependent anion-selective channel protein 2	VDAC2	>sp|P45880|VDAC2_HUMAN Voltage-dependent anion-selective channel protein 2 OS=Homo sapiens (Human) OX=9606 GN=VDAC2 PE=1 SV=2	1	11	11	11	10	8	10	4	5	5	11	10	8	10	11	11	10	8	10	4	5	5	11	10	8	10	11	11	10	8	10	4	5	5	11	10	8	10	11	11	50	50
P45954	P45954	3	3	3	Short/branched chain specific acyl-CoA dehydrogenase, mitochondrial	ACADSB	>sp|P45954|ACDSB_HUMAN Short/branched chain specific acyl-CoA dehydrogenase, mitochondrial OS=Homo sapiens (Human) OX=9606 GN=ACADSB PE=1 SV=1	1	3	3	3	1	2	2	1	1	0	2	2	2	2	2	2	1	2	2	1	1	0	2	2	2	2	2	2	1	2	2	1	1	0	2	2	2	2	2	2	11.1	11.1
P45974;Q92995	P45974	20;1	20;1	20;1	Ubiquitin carboxyl-terminal hydrolase 5	USP5	>sp|P45974|UBP5_HUMAN Ubiquitin carboxyl-terminal hydrolase 5 OS=Homo sapiens (Human) OX=9606 GN=USP5 PE=1 SV=2	2	20	20	20	12	10	12	15	15	13	16	17	17	16	16	17	12	10	12	15	15	13	16	17	17	16	16	17	12	10	12	15	15	13	16	17	17	16	16	17	34	34
P45983	P45983	6	2	2	Mitogen-activated protein kinase 8	MAPK8	>sp|P45983|MK08_HUMAN Mitogen-activated protein kinase 8 OS=Homo sapiens (Human) OX=9606 GN=MAPK8 PE=1 SV=2	1	6	2	2	4	2	2	3	2	3	2	4	3	3	3	3	1	0	0	1	1	1	1	2	1	0	1	1	1	0	0	1	1	1	1	2	1	0	1	1	19.7	8.9
P45984;P53779	P45984	14;5	14;5	10;1	Mitogen-activated protein kinase 9	MAPK9	>sp|P45984|MK09_HUMAN Mitogen-activated protein kinase 9 OS=Homo sapiens (Human) OX=9606 GN=MAPK9 PE=1 SV=2	2	14	14	10	5	6	4	8	6	7	5	9	9	7	8	7	5	6	4	8	6	7	5	9	9	7	8	7	2	4	2	6	5	5	4	7	7	4	6	5	42.5	42.5
P45985	P45985	13	13	13	Dual specificity mitogen-activated protein kinase kinase 4	MAP2K4	>sp|P45985|MP2K4_HUMAN Dual specificity mitogen-activated protein kinase kinase 4 OS=Homo sapiens (Human) OX=9606 GN=MAP2K4 PE=1 SV=1	1	13	13	13	9	8	8	8	6	8	11	11	10	10	10	11	9	8	8	8	6	8	11	11	10	10	10	11	9	8	8	8	6	8	11	11	10	10	10	11	43.4	43.4
P46013	P46013	3	3	3	Antigen KI-67	MKI67	>sp|P46013|KI67_HUMAN Proliferation marker protein Ki-67 OS=Homo sapiens (Human) OX=9606 GN=MKI67 PE=1 SV=2	1	3	3	3	1	1	1	0	2	0	2	1	1	1	0	0	1	1	1	0	2	0	2	1	1	1	0	0	1	1	1	0	2	0	2	1	1	1	0	0	2	2
P46060	P46060	19	19	19	Ran GTPase-activating protein 1	RANGAP1	>sp|P46060|RAGP1_HUMAN Ran GTPase-activating protein 1 OS=Homo sapiens (Human) OX=9606 GN=RANGAP1 PE=1 SV=1	1	19	19	19	11	10	10	11	11	8	12	15	11	14	12	13	11	10	10	11	11	8	12	15	11	14	12	13	11	10	10	11	11	8	12	15	11	14	12	13	40.5	40.5
P46063	P46063	9	9	9	ATP-dependent DNA helicase Q1	RECQL	>sp|P46063|RECQ1_HUMAN ATP-dependent DNA helicase Q1 OS=Homo sapiens (Human) OX=9606 GN=RECQL PE=1 SV=3	1	9	9	9	5	4	5	6	4	2	7	6	6	6	6	6	5	4	5	6	4	2	7	6	6	6	6	6	5	4	5	6	4	2	7	6	6	6	6	6	19.7	19.7
P46109	P46109	18	18	18	Crk-like protein	CRKL	>sp|P46109|CRKL_HUMAN Crk-like protein OS=Homo sapiens (Human) OX=9606 GN=CRKL PE=1 SV=1	1	18	18	18	18	18	18	17	18	18	18	18	18	18	18	18	18	18	18	17	18	18	18	18	18	18	18	18	18	18	18	17	18	18	18	18	18	18	18	18	61.4	61.4
P46379	P46379	12	12	12	Large proline-rich protein BAG6	BAG6	>sp|P46379|BAG6_HUMAN Large proline-rich protein BAG6 OS=Homo sapiens (Human) OX=9606 GN=BAG6 PE=1 SV=2	1	12	12	12	5	6	5	1	0	0	7	8	8	8	10	9	5	6	5	1	0	0	7	8	8	8	10	9	5	6	5	1	0	0	7	8	8	8	10	9	14	14
P46459	P46459	18	18	18	Vesicle-fusing ATPase	NSF	>sp|P46459|NSF_HUMAN Vesicle-fusing ATPase OS=Homo sapiens (Human) OX=9606 GN=NSF PE=1 SV=3	1	18	18	18	11	14	13	5	6	3	11	13	14	11	12	10	11	14	13	5	6	3	11	13	14	11	12	10	11	14	13	5	6	3	11	13	14	11	12	10	28.1	28.1
P46734;P52564	P46734	5;1	5;1	5;1	Dual specificity mitogen-activated protein kinase kinase 3	MAP2K3	>sp|P46734|MP2K3_HUMAN Dual specificity mitogen-activated protein kinase kinase 3 OS=Homo sapiens (Human) OX=9606 GN=MAP2K3 PE=1 SV=2	2	5	5	5	2	2	2	2	1	1	2	2	2	2	5	1	2	2	2	2	1	1	2	2	2	2	5	1	2	2	2	2	1	1	2	2	2	2	5	1	19.3	19.3
P46736	P46736	2	2	2	Lys-63-specific deubiquitinase BRCC36	BRCC3	>sp|P46736|BRCC3_HUMAN Lys-63-specific deubiquitinase BRCC36 OS=Homo sapiens (Human) OX=9606 GN=BRCC3 PE=1 SV=2	1	2	2	2	1	1	0	0	0	0	1	2	1	1	1	1	1	1	0	0	0	0	1	2	1	1	1	1	1	1	0	0	0	0	1	2	1	1	1	1	8.5	8.5
P46776	P46776	5	5	5	60S ribosomal protein L27a	RPL27A	>sp|P46776|RL27A_HUMAN 60S ribosomal protein L27a OS=Homo sapiens (Human) OX=9606 GN=RPL27A PE=1 SV=2	1	5	5	5	2	2	3	2	3	1	4	4	4	3	2	2	2	2	3	2	3	1	4	4	4	3	2	2	2	2	3	2	3	1	4	4	4	3	2	2	31.1	31.1
P46777	P46777	4	4	4	60S ribosomal protein L5	RPL5	>sp|P46777|RL5_HUMAN 60S ribosomal protein L5 OS=Homo sapiens (Human) OX=9606 GN=RPL5 PE=1 SV=3	1	4	4	4	3	3	4	4	3	4	2	4	4	4	2	4	3	3	4	4	3	4	2	4	4	4	2	4	3	3	4	4	3	4	2	4	4	4	2	4	19.9	19.9
P46778	P46778	1	1	1	60S ribosomal protein L21	RPL21	>sp|P46778|RL21_HUMAN 60S ribosomal protein L21 OS=Homo sapiens (Human) OX=9606 GN=RPL21 PE=1 SV=2	1	1	1	1	1	1	1	1	1	0	1	1	1	1	1	1	1	1	1	1	1	0	1	1	1	1	1	1	1	1	1	1	1	0	1	1	1	1	1	1	9.4	9.4
P46781	P46781	2	2	2	40S ribosomal protein S9	RPS9	>sp|P46781|RS9_HUMAN 40S ribosomal protein S9 OS=Homo sapiens (Human) OX=9606 GN=RPS9 PE=1 SV=3	1	2	2	2	1	2	0	2	0	0	1	1	2	1	1	1	1	2	0	2	0	0	1	1	2	1	1	1	1	2	0	2	0	0	1	1	2	1	1	1	8.8	8.8
P46782	P46782	1	1	1	40S ribosomal protein S5;40S ribosomal protein S5, N-terminally processed	RPS5	>sp|P46782|RS5_HUMAN 40S ribosomal protein S5 OS=Homo sapiens (Human) OX=9606 GN=RPS5 PE=1 SV=4	1	1	1	1	1	1	1	1	1	1	1	1	1	1	1	1	1	1	1	1	1	1	1	1	1	1	1	1	1	1	1	1	1	1	1	1	1	1	1	1	7.4	7.4
P46940	P46940	20	20	20	Ras GTPase-activating-like protein IQGAP1	IQGAP1	>sp|P46940|IQGA1_HUMAN Ras GTPase-activating-like protein IQGAP1 OS=Homo sapiens (Human) OX=9606 GN=IQGAP1 PE=1 SV=1	1	20	20	20	2	8	9	12	12	8	11	13	11	10	10	8	2	8	9	12	12	8	11	13	11	10	10	8	2	8	9	12	12	8	11	13	11	10	10	8	17.7	17.7
P46977	P46977	5	5	5	Dolichyl-diphosphooligosaccharide--protein glycosyltransferase subunit STT3A	STT3A	>sp|P46977|STT3A_HUMAN Dolichyl-diphosphooligosaccharide--protein glycosyltransferase subunit STT3A OS=Homo sapiens (Human) OX=9606 GN=STT3A PE=1 SV=2	1	5	5	5	3	5	4	0	3	1	4	4	4	5	5	4	3	5	4	0	3	1	4	4	4	5	5	4	3	5	4	0	3	1	4	4	4	5	5	4	7	7
P47755	P47755	14	12	12	F-actin-capping protein subunit alpha-2	CAPZA2	>sp|P47755|CAZA2_HUMAN F-actin-capping protein subunit alpha-2 OS=Homo sapiens (Human) OX=9606 GN=CAPZA2 PE=1 SV=3	1	14	12	12	10	9	11	12	12	12	11	13	11	13	12	13	8	7	9	10	10	10	9	11	9	11	10	11	8	7	9	10	10	10	9	11	9	11	10	11	68.5	59.1
P47756	P47756	19	19	19	F-actin-capping protein subunit beta	CAPZB	>sp|P47756|CAPZB_HUMAN F-actin-capping protein subunit beta OS=Homo sapiens (Human) OX=9606 GN=CAPZB PE=1 SV=4	1	19	19	19	14	14	13	15	15	17	18	17	17	16	16	15	14	14	13	15	15	17	18	17	17	16	16	15	14	14	13	15	15	17	18	17	17	16	16	15	67.9	67.9
P47897	P47897	15	15	15	Glutamine--tRNA ligase	QARS	>sp|P47897|SYQ_HUMAN Glutamine--tRNA ligase OS=Homo sapiens (Human) OX=9606 GN=QARS1 PE=1 SV=1	1	15	15	15	6	7	3	7	4	3	9	7	12	9	9	8	6	7	3	7	4	3	9	7	12	9	9	8	6	7	3	7	4	3	9	7	12	9	9	8	24.9	24.9
P47914	P47914	1	1	1	60S ribosomal protein L29	RPL29	>sp|P47914|RL29_HUMAN 60S ribosomal protein L29 OS=Homo sapiens (Human) OX=9606 GN=RPL29 PE=1 SV=2	1	1	1	1	1	1	1	1	1	1	1	1	1	1	1	1	1	1	1	1	1	1	1	1	1	1	1	1	1	1	1	1	1	1	1	1	1	1	1	1	9.4	9.4
P47985;P0C7P4	P47985;P0C7P4	2;1	2;1	2;1	Cytochrome b-c1 complex subunit Rieske, mitochondrial;Cytochrome b-c1 complex subunit 11;Putative cytochrome b-c1 complex subunit Rieske-like protein 1	UQCRFS1;UQCRFS1P1	>sp|P47985|UCRI_HUMAN Cytochrome b-c1 complex subunit Rieske, mitochondrial OS=Homo sapiens (Human) OX=9606 GN=UQCRFS1 PE=1 SV=2;>sp|P0C7P4|UCRIL_HUMAN Putative cytochrome b-c1 complex subunit Rieske-like protein 1 OS=Homo sapiens (Human) OX=9606 GN=UQCRFS	2	2	2	2	0	2	1	0	0	0	0	1	0	0	0	0	0	2	1	0	0	0	0	1	0	0	0	0	0	2	1	0	0	0	0	1	0	0	0	0	15.7	15.7
P48047	P48047	2	2	2	ATP synthase subunit O, mitochondrial	ATP5O	>sp|P48047|ATPO_HUMAN ATP synthase subunit O, mitochondrial OS=Homo sapiens (Human) OX=9606 GN=ATP5PO PE=1 SV=1	1	2	2	2	1	2	2	2	2	1	2	1	2	2	0	1	1	2	2	2	2	1	2	1	2	2	0	1	1	2	2	2	2	1	2	1	2	2	0	1	11.7	11.7
P48147	P48147	2	2	2	Prolyl endopeptidase	PREP	>sp|P48147|PPCE_HUMAN Prolyl endopeptidase OS=Homo sapiens (Human) OX=9606 GN=PREP PE=1 SV=2	1	2	2	2	0	0	0	1	0	1	1	1	1	0	1	1	0	0	0	1	0	1	1	1	1	0	1	1	0	0	0	1	0	1	1	1	1	0	1	1	4.2	4.2
P48444	P48444	8	8	8	Coatomer subunit delta	ARCN1	>sp|P48444|COPD_HUMAN Coatomer subunit delta OS=Homo sapiens (Human) OX=9606 GN=ARCN1 PE=1 SV=1	1	8	8	8	4	6	4	2	2	0	2	2	5	3	5	2	4	6	4	2	2	0	2	2	5	3	5	2	4	6	4	2	2	0	2	2	5	3	5	2	21.5	21.5
P48506	P48506	2	2	2	Glutamate--cysteine ligase catalytic subunit	GCLC	>sp|P48506|GSH1_HUMAN Glutamate--cysteine ligase catalytic subunit OS=Homo sapiens (Human) OX=9606 GN=GCLC PE=1 SV=2	1	2	2	2	0	0	0	1	0	0	1	1	1	0	2	1	0	0	0	1	0	0	1	1	1	0	2	1	0	0	0	1	0	0	1	1	1	0	2	1	2.7	2.7
P48507	P48507	5	5	5	Glutamate--cysteine ligase regulatory subunit	GCLM	>sp|P48507|GSH0_HUMAN Glutamate--cysteine ligase regulatory subunit OS=Homo sapiens (Human) OX=9606 GN=GCLM PE=1 SV=1	1	5	5	5	4	3	5	5	5	5	5	5	4	5	5	4	4	3	5	5	5	5	5	5	4	5	5	4	4	3	5	5	5	5	5	5	4	5	5	4	27	27
P48556	P48556	2	2	2	26S proteasome non-ATPase regulatory subunit 8	PSMD8	>sp|P48556|PSMD8_HUMAN 26S proteasome non-ATPase regulatory subunit 8 OS=Homo sapiens (Human) OX=9606 GN=PSMD8 PE=1 SV=2	1	2	2	2	1	1	2	1	0	0	1	1	1	1	1	1	1	1	2	1	0	0	1	1	1	1	1	1	1	1	2	1	0	0	1	1	1	1	1	1	7.1	7.1
P48643	P48643	31	31	31	T-complex protein 1 subunit epsilon	CCT5	>sp|P48643|TCPE_HUMAN T-complex protein 1 subunit epsilon OS=Homo sapiens (Human) OX=9606 GN=CCT5 PE=1 SV=1	1	31	31	31	28	27	27	18	18	15	24	26	25	28	26	24	28	27	27	18	18	15	24	26	25	28	26	24	28	27	27	18	18	15	24	26	25	28	26	24	75.8	75.8
P48651	P48651	2	2	2	Phosphatidylserine synthase 1	PTDSS1	>sp|P48651|PTSS1_HUMAN Phosphatidylserine synthase 1 OS=Homo sapiens (Human) OX=9606 GN=PTDSS1 PE=1 SV=1	1	2	2	2	1	2	2	0	1	0	1	1	1	1	2	0	1	2	2	0	1	0	1	1	1	1	2	0	1	2	2	0	1	0	1	1	1	1	2	0	5.7	5.7
P48730	P48730	9	1	1	Casein kinase I isoform delta	CSNK1D	>sp|P48730|KC1D_HUMAN Casein kinase I isoform delta OS=Homo sapiens (Human) OX=9606 GN=CSNK1D PE=1 SV=2	1	9	1	1	7	8	7	7	5	6	7	7	7	8	6	8	0	1	1	0	1	1	1	1	1	1	1	1	0	1	1	0	1	1	1	1	1	1	1	1	23.1	3.4
P48739	P48739	5	5	4	Phosphatidylinositol transfer protein beta isoform	PITPNB	>sp|P48739|PIPNB_HUMAN Phosphatidylinositol transfer protein beta isoform OS=Homo sapiens (Human) OX=9606 GN=PITPNB PE=1 SV=2	1	5	5	4	5	2	5	4	5	5	4	5	5	4	5	5	5	2	5	4	5	5	4	5	5	4	5	5	4	2	4	3	4	4	3	4	4	3	4	4	22.9	22.9
P49005	P49005	11	11	11	DNA polymerase delta subunit 2	POLD2	>sp|P49005|DPOD2_HUMAN DNA polymerase delta subunit 2 OS=Homo sapiens (Human) OX=9606 GN=POLD2 PE=1 SV=1	1	11	11	11	4	8	6	9	6	3	11	8	7	9	8	7	4	8	6	9	6	3	11	8	7	9	8	7	4	8	6	9	6	3	11	8	7	9	8	7	37.5	37.5
P49137;Q96PN8;O43930;P51817	P49137	7;1;1;1	5;0;0;0	5;0;0;0	MAP kinase-activated protein kinase 2	MAPKAPK2	>sp|P49137|MAPK2_HUMAN MAP kinase-activated protein kinase 2 OS=Homo sapiens (Human) OX=9606 GN=MAPKAPK2 PE=1 SV=1	4	7	5	5	4	3	2	3	3	6	5	5	6	6	5	6	2	2	1	2	2	4	3	3	4	4	3	4	2	2	1	2	2	4	3	3	4	4	3	4	20	15
P49247	P49247	1	1	1	Ribose-5-phosphate isomerase	RPIA	>sp|P49247|RPIA_HUMAN Ribose-5-phosphate isomerase OS=Homo sapiens (Human) OX=9606 GN=RPIA PE=1 SV=3	1	1	1	1	1	0	0	0	1	0	1	1	1	1	1	1	1	0	0	0	1	0	1	1	1	1	1	1	1	0	0	0	1	0	1	1	1	1	1	1	6.1	6.1
P49321	P49321	13	13	13	Nuclear autoantigenic sperm protein	NASP	>sp|P49321|NASP_HUMAN Nuclear autoantigenic sperm protein OS=Homo sapiens (Human) OX=9606 GN=NASP PE=1 SV=2	1	13	13	13	5	7	5	9	6	6	9	10	8	9	10	10	5	7	5	9	6	6	9	10	8	9	10	10	5	7	5	9	6	6	9	10	8	9	10	10	22.3	22.3
P49327	P49327	108	108	108	Fatty acid synthase;[Acyl-carrier-protein] S-acetyltransferase;[Acyl-carrier-protein] S-malonyltransferase;3-oxoacyl-[acyl-carrier-protein] synthase;3-oxoacyl-[acyl-carrier-protein] reductase;3-hydroxyacyl-[acyl-carrier-protein] dehydratase;Enoyl-[acyl-carrier-protein] reductase;Oleoyl-[acyl-carrier-protein] hydrolase	FASN	>sp|P49327|FAS_HUMAN Fatty acid synthase OS=Homo sapiens (Human) OX=9606 GN=FASN PE=1 SV=3	1	108	108	108	95	101	95	88	87	77	92	95	98	97	92	94	95	101	95	88	87	77	92	95	98	97	92	94	95	101	95	88	87	77	92	95	98	97	92	94	63.4	63.4
P49354	P49354	4	4	4	Protein farnesyltransferase/geranylgeranyltransferase type-1 subunit alpha	FNTA	>sp|P49354|FNTA_HUMAN Protein farnesyltransferase/geranylgeranyltransferase type-1 subunit alpha OS=Homo sapiens (Human) OX=9606 GN=FNTA PE=1 SV=1	1	4	4	4	2	1	1	2	1	1	3	3	3	1	2	1	2	1	1	2	1	1	3	3	3	1	2	1	2	1	1	2	1	1	3	3	3	1	2	1	12.9	12.9
P49356	P49356	3	3	3	Protein farnesyltransferase subunit beta	FNTB	>sp|P49356|FNTB_HUMAN Protein farnesyltransferase subunit beta OS=Homo sapiens (Human) OX=9606 GN=FNTB PE=1 SV=1	1	3	3	3	0	0	0	1	0	1	1	1	0	0	1	1	0	0	0	1	0	1	1	1	0	0	1	1	0	0	0	1	0	1	1	1	0	0	1	1	8.5	8.5
P49368	P49368	27	27	27	T-complex protein 1 subunit gamma	CCT3	>sp|P49368|TCPG_HUMAN T-complex protein 1 subunit gamma OS=Homo sapiens (Human) OX=9606 GN=CCT3 PE=1 SV=4	1	27	27	27	22	23	25	16	14	11	22	26	23	22	24	22	22	23	25	16	14	11	22	26	23	22	24	22	22	23	25	16	14	11	22	26	23	22	24	22	59.3	59.3
P49411	P49411	30	30	30	Elongation factor Tu, mitochondrial	TUFM	>sp|P49411|EFTU_HUMAN Elongation factor Tu, mitochondrial OS=Homo sapiens (Human) OX=9606 GN=TUFM PE=1 SV=2	1	30	30	30	28	29	26	26	27	23	26	26	26	25	27	24	28	29	26	26	27	23	26	26	26	25	27	24	28	29	26	26	27	23	26	26	26	25	27	24	67.9	67.9
P49419	P49419	14	14	14	Alpha-aminoadipic semialdehyde dehydrogenase	ALDH7A1	>sp|P49419|AL7A1_HUMAN Alpha-aminoadipic semialdehyde dehydrogenase OS=Homo sapiens (Human) OX=9606 GN=ALDH7A1 PE=1 SV=5	1	14	14	14	7	7	7	12	11	11	9	9	10	12	10	11	7	7	7	12	11	11	9	9	10	12	10	11	7	7	7	12	11	11	9	9	10	12	10	11	43.4	43.4
P49458	P49458	2	2	2	Signal recognition particle 9 kDa protein	SRP9	>sp|P49458|SRP09_HUMAN Signal recognition particle 9 kDa protein OS=Homo sapiens (Human) OX=9606 GN=SRP9 PE=1 SV=2	1	2	2	2	0	0	0	0	2	1	1	1	1	1	1	1	0	0	0	0	2	1	1	1	1	1	1	1	0	0	0	0	2	1	1	1	1	1	1	1	25.6	25.6
P49459	P49459	2	2	2	Ubiquitin-conjugating enzyme E2 A	UBE2A	>sp|P49459|UBE2A_HUMAN Ubiquitin-conjugating enzyme E2 A OS=Homo sapiens (Human) OX=9606 GN=UBE2A PE=1 SV=2	1	2	2	2	2	1	1	0	1	2	2	2	2	2	2	2	2	1	1	0	1	2	2	2	2	2	2	2	2	1	1	0	1	2	2	2	2	2	2	2	17.8	17.8
P49585;Q9Y5K3	P49585;Q9Y5K3	5;3	5;3	5;3	Choline-phosphate cytidylyltransferase A;Choline-phosphate cytidylyltransferase B	PCYT1A;PCYT1B	>sp|P49585|PCY1A_HUMAN Choline-phosphate cytidylyltransferase A OS=Homo sapiens (Human) OX=9606 GN=PCYT1A PE=1 SV=2;>sp|Q9Y5K3|PCY1B_HUMAN Choline-phosphate cytidylyltransferase B OS=Homo sapiens (Human) OX=9606 GN=PCYT1B PE=1 SV=1	2	5	5	5	1	2	1	3	3	1	3	2	2	2	4	1	1	2	1	3	3	1	3	2	2	2	4	1	1	2	1	3	3	1	3	2	2	2	4	1	19.1	19.1
P49588	P49588	3	3	3	Alanine--tRNA ligase, cytoplasmic	AARS	>sp|P49588|SYAC_HUMAN Alanine--tRNA ligase, cytoplasmic OS=Homo sapiens (Human) OX=9606 GN=AARS1 PE=1 SV=2	1	3	3	3	0	0	0	0	0	0	1	1	1	0	1	0	0	0	0	0	0	0	1	1	1	0	1	0	0	0	0	0	0	0	1	1	1	0	1	0	3.6	3.6
P49589	P49589	33	33	33	Cysteine--tRNA ligase, cytoplasmic	CARS	>sp|P49589|SYCC_HUMAN Cysteine--tRNA ligase, cytoplasmic OS=Homo sapiens (Human) OX=9606 GN=CARS1 PE=1 SV=3	1	33	33	33	27	25	27	26	27	20	27	28	29	30	27	28	27	25	27	26	27	20	27	28	29	30	27	28	27	25	27	26	27	20	27	28	29	30	27	28	53.6	53.6
P49643	P49643	4	4	4	DNA primase large subunit	PRIM2	>sp|P49643|PRI2_HUMAN DNA primase large subunit OS=Homo sapiens (Human) OX=9606 GN=PRIM2 PE=1 SV=2	1	4	4	4	0	1	0	1	1	0	2	4	3	2	1	0	0	1	0	1	1	0	2	4	3	2	1	0	0	1	0	1	1	0	2	4	3	2	1	0	10.2	10.2
P49674	P49674	13	13	5	Casein kinase I isoform epsilon	CSNK1E	>sp|P49674|KC1E_HUMAN Casein kinase I isoform epsilon OS=Homo sapiens (Human) OX=9606 GN=CSNK1E PE=1 SV=1	1	13	13	5	10	12	9	11	8	10	10	11	11	12	10	12	10	12	9	11	8	10	10	11	11	12	10	12	3	5	3	4	4	5	4	5	5	5	5	5	36.5	36.5
P49756	P49756	8	8	8	RNA-binding protein 25	RBM25	>sp|P49756|RBM25_HUMAN RNA-binding protein 25 OS=Homo sapiens (Human) OX=9606 GN=RBM25 PE=1 SV=3	1	8	8	8	0	4	2	4	3	2	3	4	6	5	3	2	0	4	2	4	3	2	3	4	6	5	3	2	0	4	2	4	3	2	3	4	6	5	3	2	12.6	12.6
P49790	P49790	3	3	3	Nuclear pore complex protein Nup153	NUP153	>sp|P49790|NU153_HUMAN Nuclear pore complex protein Nup153 OS=Homo sapiens (Human) OX=9606 GN=NUP153 PE=1 SV=2	1	3	3	3	2	1	1	1	2	1	2	1	1	1	1	1	2	1	1	1	2	1	2	1	1	1	1	1	2	1	1	1	2	1	2	1	1	1	1	1	2.7	2.7
P49792;A6NKT7;Q7Z3J3;O14715;Q99666;P0DJD0;P0DJD1	P49792	37;10;8;7;6;5;5	37;10;8;7;6;5;5	37;10;8;7;6;5;5	E3 SUMO-protein ligase RanBP2	RANBP2	>sp|P49792|RBP2_HUMAN E3 SUMO-protein ligase RanBP2 OS=Homo sapiens (Human) OX=9606 GN=RANBP2 PE=1 SV=2	7	37	37	37	11	15	10	14	16	12	23	22	22	19	14	11	11	15	10	14	16	12	23	22	22	19	14	11	11	15	10	14	16	12	23	22	22	19	14	11	17	17
P49810	P49810	1	1	1	Presenilin-2;Presenilin-2 NTF subunit;Presenilin-2 CTF subunit	PSEN2	>sp|P49810|PSN2_HUMAN Presenilin-2 OS=Homo sapiens (Human) OX=9606 GN=PSEN2 PE=1 SV=1	1	1	1	1	1	1	1	0	0	0	1	1	1	1	1	1	1	1	1	0	0	0	1	1	1	1	1	1	1	1	1	0	0	0	1	1	1	1	1	1	2.7	2.7
P49821	P49821	3	3	3	NADH dehydrogenase [ubiquinone] flavoprotein 1, mitochondrial	NDUFV1	>sp|P49821|NDUV1_HUMAN NADH dehydrogenase [ubiquinone] flavoprotein 1, mitochondrial OS=Homo sapiens (Human) OX=9606 GN=NDUFV1 PE=1 SV=4	1	3	3	3	1	2	1	0	0	0	2	0	1	1	0	0	1	2	1	0	0	0	2	0	1	1	0	0	1	2	1	0	0	0	2	0	1	1	0	0	10.1	10.1
P49840	P49840	4	3	3	Glycogen synthase kinase-3 alpha	GSK3A	>sp|P49840|GSK3A_HUMAN Glycogen synthase kinase-3 alpha OS=Homo sapiens (Human) OX=9606 GN=GSK3A PE=1 SV=2	1	4	3	3	3	3	3	1	2	0	3	3	2	2	4	3	2	2	2	0	1	0	2	2	1	1	3	2	2	2	2	0	1	0	2	2	1	1	3	2	10.8	8.9
P49841	P49841	11	11	10	Glycogen synthase kinase-3 beta	GSK3B	>sp|P49841|GSK3B_HUMAN Glycogen synthase kinase-3 beta OS=Homo sapiens (Human) OX=9606 GN=GSK3B PE=1 SV=2	1	11	11	10	7	8	8	6	6	2	8	10	10	8	8	7	7	8	8	6	6	2	8	10	10	8	8	7	6	7	7	5	5	2	7	9	9	7	7	6	44	44
P49902	P49902	2	2	2	Cytosolic purine 5-nucleotidase	NT5C2	>sp|P49902|5NTC_HUMAN Cytosolic purine 5-nucleotidase OS=Homo sapiens (Human) OX=9606 GN=NT5C2 PE=1 SV=1	1	2	2	2	0	0	0	0	1	0	0	1	0	0	0	1	0	0	0	0	1	0	0	1	0	0	0	1	0	0	0	0	1	0	0	1	0	0	0	1	7.5	7.5
P49915	P49915	39	39	39	GMP synthase [glutamine-hydrolyzing]	GMPS	>sp|P49915|GUAA_HUMAN GMP synthase [glutamine-hydrolyzing] OS=Homo sapiens (Human) OX=9606 GN=GMPS PE=1 SV=1	1	39	39	39	26	27	28	28	34	30	34	30	33	34	30	30	26	27	28	28	34	30	34	30	33	34	30	30	26	27	28	28	34	30	34	30	33	34	30	30	65.1	65.1
P49959	P49959	9	9	9	Double-strand break repair protein MRE11A	MRE11A	>sp|P49959|MRE11_HUMAN Double-strand break repair protein MRE11 OS=Homo sapiens (Human) OX=9606 GN=MRE11 PE=1 SV=3	1	9	9	9	5	6	4	3	3	3	6	6	6	6	5	6	5	6	4	3	3	3	6	6	6	6	5	6	5	6	4	3	3	3	6	6	6	6	5	6	16.8	16.8
P50213	P50213	2	2	2	Isocitrate dehydrogenase [NAD] subunit alpha, mitochondrial	IDH3A	>sp|P50213|IDH3A_HUMAN Isocitrate dehydrogenase [NAD] subunit alpha, mitochondrial OS=Homo sapiens (Human) OX=9606 GN=IDH3A PE=1 SV=1	1	2	2	2	0	1	0	0	0	0	2	0	0	0	0	0	0	1	0	0	0	0	2	0	0	0	0	0	0	1	0	0	0	0	2	0	0	0	0	0	9.6	9.6
P50402	P50402	10	10	10	Emerin	EMD	>sp|P50402|EMD_HUMAN Emerin OS=Homo sapiens (Human) OX=9606 GN=EMD PE=1 SV=1	1	10	10	10	9	9	9	2	3	0	9	8	10	9	9	8	9	9	9	2	3	0	9	8	10	9	9	8	9	9	9	2	3	0	9	8	10	9	9	8	48.8	48.8
P50416	P50416	2	2	2	Carnitine O-palmitoyltransferase 1, liver isoform	CPT1A	>sp|P50416|CPT1A_HUMAN Carnitine O-palmitoyltransferase 1, liver isoform OS=Homo sapiens (Human) OX=9606 GN=CPT1A PE=1 SV=2	1	2	2	2	0	1	1	0	0	0	0	0	0	1	1	0	0	1	1	0	0	0	0	0	0	1	1	0	0	1	1	0	0	0	0	0	0	1	1	0	3.4	3.4
P50454	P50454	14	14	14	Serpin H1	SERPINH1	>sp|P50454|SERPH_HUMAN Serpin H1 OS=Homo sapiens (Human) OX=9606 GN=SERPINH1 PE=1 SV=2	1	14	14	14	13	11	13	11	11	9	13	12	11	13	13	12	13	11	13	11	11	9	13	12	11	13	13	12	13	11	13	11	11	9	13	12	11	13	13	12	53.1	53.1
P50570;Q05193;Q9UQ16	P50570	5;2;2	5;2;2	5;2;2	Dynamin-2	DNM2	>sp|P50570|DYN2_HUMAN Dynamin-2 OS=Homo sapiens (Human) OX=9606 GN=DNM2 PE=1 SV=2	3	5	5	5	2	2	4	0	1	0	2	1	2	2	1	1	2	2	4	0	1	0	2	1	2	2	1	1	2	2	4	0	1	0	2	1	2	2	1	1	6.8	6.8
P50750	P50750	5	4	4	Cyclin-dependent kinase 9	CDK9	>sp|P50750|CDK9_HUMAN Cyclin-dependent kinase 9 OS=Homo sapiens (Human) OX=9606 GN=CDK9 PE=1 SV=3	1	5	4	4	3	3	2	4	2	1	5	4	4	3	4	3	2	2	1	3	1	0	4	3	3	2	3	2	2	2	1	3	1	0	4	3	3	2	3	2	15.1	12.9
P50851;Q8NFP9	P50851	5;1	5;1	5;1	Lipopolysaccharide-responsive and beige-like anchor protein	LRBA	>sp|P50851|LRBA_HUMAN Lipopolysaccharide-responsive and beige-like anchor protein OS=Homo sapiens (Human) OX=9606 GN=LRBA PE=1 SV=4	2	5	5	5	1	1	0	0	0	0	0	2	2	1	3	1	1	1	0	0	0	0	0	2	2	1	3	1	1	1	0	0	0	0	0	2	2	1	3	1	2.3	2.3
P50914	P50914	3	3	3	60S ribosomal protein L14	RPL14	>sp|P50914|RL14_HUMAN 60S ribosomal protein L14 OS=Homo sapiens (Human) OX=9606 GN=RPL14 PE=1 SV=4	1	3	3	3	3	3	2	3	2	3	2	2	3	2	3	2	3	3	2	3	2	3	2	2	3	2	3	2	3	3	2	3	2	3	2	2	3	2	3	2	16.3	16.3
P50990	P50990	31	31	31	T-complex protein 1 subunit theta	CCT8	>sp|P50990|TCPQ_HUMAN T-complex protein 1 subunit theta OS=Homo sapiens (Human) OX=9606 GN=CCT8 PE=1 SV=4	1	31	31	31	28	25	27	18	18	12	24	27	22	27	27	27	28	25	27	18	18	12	24	27	22	27	27	27	28	25	27	18	18	12	24	27	22	27	27	27	65.3	65.3
P50991	P50991	24	24	24	T-complex protein 1 subunit delta	CCT4	>sp|P50991|TCPD_HUMAN T-complex protein 1 subunit delta OS=Homo sapiens (Human) OX=9606 GN=CCT4 PE=1 SV=4	1	24	24	24	22	22	21	18	14	14	19	21	20	19	22	20	22	22	21	18	14	14	19	21	20	19	22	20	22	22	21	18	14	14	19	21	20	19	22	20	55.8	55.8
P50995	P50995	10	10	10	Annexin A11	ANXA11	>sp|P50995|ANX11_HUMAN Annexin A11 OS=Homo sapiens (Human) OX=9606 GN=ANXA11 PE=1 SV=1	1	10	10	10	3	4	3	3	2	3	5	9	7	5	6	5	3	4	3	3	2	3	5	9	7	5	6	5	3	4	3	3	2	3	5	9	7	5	6	5	25.1	25.1
P51114	P51114	13	13	11	Fragile X mental retardation syndrome-related protein 1	FXR1	>sp|P51114|FXR1_HUMAN Fragile X mental retardation syndrome-related protein 1 OS=Homo sapiens (Human) OX=9606 GN=FXR1 PE=1 SV=3	1	13	13	11	9	8	7	10	8	5	11	13	11	9	10	11	9	8	7	10	8	5	11	13	11	9	10	11	7	7	5	8	6	3	9	11	9	7	8	9	25	25
P51116;Q06787	P51116	5;2	3;1	3;1	Fragile X mental retardation syndrome-related protein 2	FXR2	>sp|P51116|FXR2_HUMAN Fragile X mental retardation syndrome-related protein 2 OS=Homo sapiens (Human) OX=9606 GN=FXR2 PE=1 SV=2	2	5	3	3	3	2	3	2	3	2	2	3	3	4	4	4	1	1	1	0	1	0	0	1	1	2	2	2	1	1	1	0	1	0	0	1	1	2	2	2	9.7	7.3
P51148;P61020;P20339	P51148;P61020;P20339	4;2;2	4;2;2	4;2;2	Ras-related protein Rab-5C;Ras-related protein Rab-5B;Ras-related protein Rab-5A	RAB5C;RAB5B;RAB5A	>sp|P51148|RAB5C_HUMAN Ras-related protein Rab-5C OS=Homo sapiens (Human) OX=9606 GN=RAB5C PE=1 SV=2;>sp|P61020|RAB5B_HUMAN Ras-related protein Rab-5B OS=Homo sapiens (Human) OX=9606 GN=RAB5B PE=1 SV=1;>sp|P20339|RAB5A_HUMAN Ras-related protein Rab-5A OS=H	3	4	4	4	2	3	2	3	3	3	4	4	3	3	2	3	2	3	2	3	3	3	4	4	3	3	2	3	2	3	2	3	3	3	4	4	3	3	2	3	22.2	22.2
P51398	P51398	2	2	2	28S ribosomal protein S29, mitochondrial	DAP3	>sp|P51398|RT29_HUMAN 28S ribosomal protein S29, mitochondrial OS=Homo sapiens (Human) OX=9606 GN=DAP3 PE=1 SV=1	1	2	2	2	0	0	1	1	0	0	2	1	1	1	1	0	0	0	1	1	0	0	2	1	1	1	1	0	0	0	1	1	0	0	2	1	1	1	1	0	8.8	8.8
P51452	P51452	4	4	4	Dual specificity protein phosphatase 3	DUSP3	>sp|P51452|DUS3_HUMAN Dual specificity protein phosphatase 3 OS=Homo sapiens (Human) OX=9606 GN=DUSP3 PE=1 SV=1	1	4	4	4	2	2	2	2	1	2	3	2	3	2	3	2	2	2	2	2	1	2	3	2	3	2	3	2	2	2	2	2	1	2	3	2	3	2	3	2	31.9	31.9
P51532;P51531	P51532;P51531	3;2	3;2	3;2	Transcription activator BRG1;Probable global transcription activator SNF2L2	SMARCA4;SMARCA2	>sp|P51532|SMCA4_HUMAN Transcription activator BRG1 OS=Homo sapiens (Human) OX=9606 GN=SMARCA4 PE=1 SV=2;>sp|P51531|SMCA2_HUMAN Probable global transcription activator SNF2L2 OS=Homo sapiens (Human) OX=9606 GN=SMARCA2 PE=1 SV=2	2	3	3	3	0	0	1	1	0	0	1	0	1	0	1	1	0	0	1	1	0	0	1	0	1	0	1	1	0	0	1	1	0	0	1	0	1	0	1	1	2.3	2.3
P51553	P51553	2	2	2	Isocitrate dehydrogenase [NAD] subunit gamma, mitochondrial	IDH3G	>sp|P51553|IDH3G_HUMAN Isocitrate dehydrogenase [NAD] subunit gamma, mitochondrial OS=Homo sapiens (Human) OX=9606 GN=IDH3G PE=1 SV=1	1	2	2	2	0	2	1	0	0	0	0	0	0	1	0	0	0	2	1	0	0	0	0	0	0	1	0	0	0	2	1	0	0	0	0	0	0	1	0	0	10.9	10.9
P51570	P51570	10	10	10	Galactokinase	GALK1	>sp|P51570|GALK1_HUMAN Galactokinase OS=Homo sapiens (Human) OX=9606 GN=GALK1 PE=1 SV=1	1	10	10	10	5	6	6	4	5	3	5	5	5	6	5	5	5	6	6	4	5	3	5	5	5	6	5	5	5	6	6	4	5	3	5	5	5	6	5	5	40.1	40.1
P51571	P51571	4	4	4	Translocon-associated protein subunit delta	SSR4	>sp|P51571|SSRD_HUMAN Translocon-associated protein subunit delta OS=Homo sapiens (Human) OX=9606 GN=SSR4 PE=1 SV=1	1	4	4	4	3	3	4	2	2	2	2	2	2	2	2	2	3	3	4	2	2	2	2	2	2	2	2	2	3	3	4	2	2	2	2	2	2	2	2	2	30.6	30.6
P51580	P51580	3	3	3	Thiopurine S-methyltransferase	TPMT	>sp|P51580|TPMT_HUMAN Thiopurine S-methyltransferase OS=Homo sapiens (Human) OX=9606 GN=TPMT PE=1 SV=1	1	3	3	3	0	0	1	1	0	1	1	2	1	1	2	1	0	0	1	1	0	1	1	2	1	1	2	1	0	0	1	1	0	1	1	2	1	1	2	1	13.1	13.1
P51610;Q9Y5Z7	P51610	9;1	9;1	9;1	Host cell factor 1;HCF N-terminal chain 1;HCF N-terminal chain 2;HCF N-terminal chain 3;HCF N-terminal chain 4;HCF N-terminal chain 5;HCF N-terminal chain 6;HCF C-terminal chain 1;HCF C-terminal chain 2;HCF C-terminal chain 3;HCF C-terminal chain 4;HCF C-terminal chain 5;HCF C-terminal chain 6	HCFC1	>sp|P51610|HCFC1_HUMAN Host cell factor 1 OS=Homo sapiens (Human) OX=9606 GN=HCFC1 PE=1 SV=2	2	9	9	9	0	2	1	4	4	3	4	3	4	3	1	1	0	2	1	4	4	3	4	3	4	3	1	1	0	2	1	4	4	3	4	3	4	3	1	1	6.5	6.5
P51617;P51955	P51617	16;1	16;1	16;1	Interleukin-1 receptor-associated kinase 1	IRAK1	>sp|P51617|IRAK1_HUMAN Interleukin-1 receptor-associated kinase 1 OS=Homo sapiens (Human) OX=9606 GN=IRAK1 PE=1 SV=2	2	16	16	16	9	15	10	3	2	0	8	8	6	9	8	8	9	15	10	3	2	0	8	8	6	9	8	8	9	15	10	3	2	0	8	8	6	9	8	8	32.4	32.4
P51648	P51648	5	5	5	Fatty aldehyde dehydrogenase	ALDH3A2	>sp|P51648|AL3A2_HUMAN Aldehyde dehydrogenase family 3 member A2 OS=Homo sapiens (Human) OX=9606 GN=ALDH3A2 PE=1 SV=1	1	5	5	5	3	3	3	0	1	0	3	3	3	3	4	3	3	3	3	0	1	0	3	3	3	3	4	3	3	3	3	0	1	0	3	3	3	3	4	3	12.8	12.8
P51659	P51659	10	10	10	Peroxisomal multifunctional enzyme type 2;(3R)-hydroxyacyl-CoA dehydrogenase;Enoyl-CoA hydratase 2	HSD17B4	>sp|P51659|DHB4_HUMAN Peroxisomal multifunctional enzyme type 2 OS=Homo sapiens (Human) OX=9606 GN=HSD17B4 PE=1 SV=3	1	10	10	10	1	0	1	8	6	2	4	5	5	7	3	3	1	0	1	8	6	2	4	5	5	7	3	3	1	0	1	8	6	2	4	5	5	7	3	3	19.8	19.8
P51665	P51665	2	2	2	26S proteasome non-ATPase regulatory subunit 7	PSMD7	>sp|P51665|PSMD7_HUMAN 26S proteasome non-ATPase regulatory subunit 7 OS=Homo sapiens (Human) OX=9606 GN=PSMD7 PE=1 SV=2	1	2	2	2	0	1	2	0	0	0	0	1	1	0	1	1	0	1	2	0	0	0	0	1	1	0	1	1	0	1	2	0	0	0	0	1	1	0	1	1	8.3	8.3
P51692;P42229	P51692;P42229	5;3	5;3	5;3	Signal transducer and activator of transcription 5B;Signal transducer and activator of transcription 5A	STAT5B;STAT5A	>sp|P51692|STA5B_HUMAN Signal transducer and activator of transcription 5B OS=Homo sapiens (Human) OX=9606 GN=STAT5B PE=1 SV=2;>sp|P42229|STA5A_HUMAN Signal transducer and activator of transcription 5A OS=Homo sapiens (Human) OX=9606 GN=STAT5A PE=1 SV=1	2	5	5	5	0	0	2	3	3	2	3	2	3	2	5	3	0	0	2	3	3	2	3	2	3	2	5	3	0	0	2	3	3	2	3	2	3	2	5	3	9.3	9.3
P51784	P51784	3	2	2	Ubiquitin carboxyl-terminal hydrolase 11	USP11	>sp|P51784|UBP11_HUMAN Ubiquitin carboxyl-terminal hydrolase 11 OS=Homo sapiens (Human) OX=9606 GN=USP11 PE=1 SV=3	1	3	2	2	1	2	3	0	0	1	2	2	2	1	1	2	0	1	2	0	0	0	1	1	1	0	0	1	0	1	2	0	0	0	1	1	1	0	0	1	3.2	2.3
P51812;Q15418;Q9UK32;Q15349;Q96GX5;O60307;Q9Y2H9;Q6P0Q8;O15021	P51812	8;3;2;1;1;1;1;1;1	8;3;2;1;1;1;1;1;1	8;3;2;1;1;1;1;1;1	Ribosomal protein S6 kinase alpha-3	RPS6KA3	>sp|P51812|KS6A3_HUMAN Ribosomal protein S6 kinase alpha-3 OS=Homo sapiens (Human) OX=9606 GN=RPS6KA3 PE=1 SV=1	9	8	8	8	2	3	4	2	4	4	4	3	4	3	0	1	2	3	4	2	4	4	4	3	4	3	0	1	2	3	4	2	4	4	4	3	4	3	0	1	12	12
P51858	P51858	7	7	7	Hepatoma-derived growth factor	HDGF	>sp|P51858|HDGF_HUMAN Hepatoma-derived growth factor OS=Homo sapiens (Human) OX=9606 GN=HDGF PE=1 SV=1	1	7	7	7	2	3	1	7	4	5	3	4	2	3	3	3	2	3	1	7	4	5	3	4	2	3	3	3	2	3	1	7	4	5	3	4	2	3	3	3	39.6	39.6
P51965;Q96LR5;Q969T4	P51965;Q96LR5;Q969T4	2;1;1	2;1;1	2;1;1	Ubiquitin-conjugating enzyme E2 E1;Ubiquitin-conjugating enzyme E2 E2;Ubiquitin-conjugating enzyme E2 E3	UBE2E1;UBE2E2;UBE2E3	>sp|P51965|UB2E1_HUMAN Ubiquitin-conjugating enzyme E2 E1 OS=Homo sapiens (Human) OX=9606 GN=UBE2E1 PE=1 SV=1;>sp|Q96LR5|UB2E2_HUMAN Ubiquitin-conjugating enzyme E2 E2 OS=Homo sapiens (Human) OX=9606 GN=UBE2E2 PE=1 SV=1;>sp|Q969T4|UB2E3_HUMAN Ubiquitin-con	3	2	2	2	0	0	0	1	1	1	1	1	0	0	1	1	0	0	0	1	1	1	1	1	0	0	1	1	0	0	0	1	1	1	1	1	0	0	1	1	15	15
P51991	P51991	6	6	6	Heterogeneous nuclear ribonucleoprotein A3	HNRNPA3	>sp|P51991|ROA3_HUMAN Heterogeneous nuclear ribonucleoprotein A3 OS=Homo sapiens (Human) OX=9606 GN=HNRNPA3 PE=1 SV=2	1	6	6	6	1	3	1	3	4	2	3	4	5	2	2	3	1	3	1	3	4	2	3	4	5	2	2	3	1	3	1	3	4	2	3	4	5	2	2	3	25.7	25.7
P52272	P52272	19	19	19	Heterogeneous nuclear ribonucleoprotein M	HNRNPM	>sp|P52272|HNRPM_HUMAN Heterogeneous nuclear ribonucleoprotein M OS=Homo sapiens (Human) OX=9606 GN=HNRNPM PE=1 SV=3	1	19	19	19	10	13	11	9	10	4	12	14	13	13	16	8	10	13	11	9	10	4	12	14	13	13	16	8	10	13	11	9	10	4	12	14	13	13	16	8	29.6	29.6
P52292	P52292	13	13	13	Importin subunit alpha-1	KPNA2	>sp|P52292|IMA1_HUMAN Importin subunit alpha-1 OS=Homo sapiens (Human) OX=9606 GN=KPNA2 PE=1 SV=1	1	13	13	13	6	7	8	7	8	6	11	10	10	10	9	8	6	7	8	7	8	6	11	10	10	10	9	8	6	7	8	7	8	6	11	10	10	10	9	8	39.9	39.9
P52294;O60684;O15131	P52294;O60684	8;4;3	8;4;3	8;4;3	Importin subunit alpha-5;Importin subunit alpha-5, N-terminally processed;Importin subunit alpha-7	KPNA1;KPNA6	>sp|P52294|IMA5_HUMAN Importin subunit alpha-5 OS=Homo sapiens (Human) OX=9606 GN=KPNA1 PE=1 SV=3;>sp|O60684|IMA7_HUMAN Importin subunit alpha-7 OS=Homo sapiens (Human) OX=9606 GN=KPNA6 PE=1 SV=1	3	8	8	8	4	4	4	6	4	2	4	5	5	5	5	5	4	4	4	6	4	2	4	5	5	5	5	5	4	4	4	6	4	2	4	5	5	5	5	5	20.3	20.3
P52306	P52306	19	19	19	Rap1 GTPase-GDP dissociation stimulator 1	RAP1GDS1	>sp|P52306|GDS1_HUMAN Rap1 GTPase-GDP dissociation stimulator 1 OS=Homo sapiens (Human) OX=9606 GN=RAP1GDS1 PE=1 SV=3	1	19	19	19	16	16	16	1	2	1	14	15	14	13	14	12	16	16	16	1	2	1	14	15	14	13	14	12	16	16	16	1	2	1	14	15	14	13	14	12	42.2	42.2
P52434	P52434	2	2	2	DNA-directed RNA polymerases I, II, and III subunit RPABC3	POLR2H	>sp|P52434|RPAB3_HUMAN DNA-directed RNA polymerases I, II, and III subunit RPABC3 OS=Homo sapiens (Human) OX=9606 GN=POLR2H PE=1 SV=4	1	2	2	2	2	2	0	0	0	0	2	2	2	1	2	0	2	2	0	0	0	0	2	2	2	1	2	0	2	2	0	0	0	0	2	2	2	1	2	0	16.7	16.7
P52565	P52565	2	2	2	Rho GDP-dissociation inhibitor 1	ARHGDIA	>sp|P52565|GDIR1_HUMAN Rho GDP-dissociation inhibitor 1 OS=Homo sapiens (Human) OX=9606 GN=ARHGDIA PE=1 SV=3	1	2	2	2	1	1	1	1	0	0	2	1	2	2	1	2	1	1	1	1	0	0	2	1	2	2	1	2	1	1	1	1	0	0	2	1	2	2	1	2	15.7	15.7
P52597	P52597	13	11	11	Heterogeneous nuclear ribonucleoprotein F;Heterogeneous nuclear ribonucleoprotein F, N-terminally processed	HNRNPF	>sp|P52597|HNRPF_HUMAN Heterogeneous nuclear ribonucleoprotein F OS=Homo sapiens (Human) OX=9606 GN=HNRNPF PE=1 SV=3	1	13	11	11	10	12	12	11	11	9	11	11	10	10	12	11	8	10	10	9	9	7	9	9	8	8	10	9	8	10	10	9	9	7	9	9	8	8	10	9	52.8	46.3
P52701	P52701	31	31	31	DNA mismatch repair protein Msh6	MSH6	>sp|P52701|MSH6_HUMAN DNA mismatch repair protein Msh6 OS=Homo sapiens (Human) OX=9606 GN=MSH6 PE=1 SV=2	1	31	31	31	19	25	21	7	5	3	17	19	15	15	16	11	19	25	21	7	5	3	17	19	15	15	16	11	19	25	21	7	5	3	17	19	15	15	16	11	30.2	30.2
P52732	P52732	10	10	10	Kinesin-like protein KIF11	KIF11	>sp|P52732|KIF11_HUMAN Kinesin-like protein KIF11 OS=Homo sapiens (Human) OX=9606 GN=KIF11 PE=1 SV=2	1	10	10	10	2	2	2	2	2	1	6	6	6	5	5	3	2	2	2	2	2	1	6	6	6	5	5	3	2	2	2	2	2	1	6	6	6	5	5	3	13	13
P52789;P52790	P52789	19;2	19;2	16;1	Hexokinase-2	HK2	>sp|P52789|HXK2_HUMAN Hexokinase-2 OS=Homo sapiens (Human) OX=9606 GN=HK2 PE=1 SV=2	2	19	19	16	9	13	9	3	3	3	11	14	13	14	13	9	9	13	9	3	3	3	11	14	13	14	13	9	7	11	7	3	3	3	9	12	10	13	12	7	25.6	25.6
P52888	P52888	11	11	11	Thimet oligopeptidase	THOP1	>sp|P52888|THOP1_HUMAN Thimet oligopeptidase OS=Homo sapiens (Human) OX=9606 GN=THOP1 PE=1 SV=2	1	11	11	11	6	4	6	8	7	5	7	9	8	9	8	8	6	4	6	8	7	5	7	9	8	9	8	8	6	4	6	8	7	5	7	9	8	9	8	8	24.2	24.2
P52907	P52907	15	15	13	F-actin-capping protein subunit alpha-1	CAPZA1	>sp|P52907|CAZA1_HUMAN F-actin-capping protein subunit alpha-1 OS=Homo sapiens (Human) OX=9606 GN=CAPZA1 PE=1 SV=3	1	15	15	13	11	13	12	14	15	15	15	15	12	13	14	15	11	13	12	14	15	15	15	15	12	13	14	15	9	11	10	12	13	13	13	13	10	11	12	13	71.3	71.3
P52948	P52948	6	6	6	Nuclear pore complex protein Nup98-Nup96;Nuclear pore complex protein Nup98;Nuclear pore complex protein Nup96	NUP98	>sp|P52948|NUP98_HUMAN Nuclear pore complex protein Nup98-Nup96 OS=Homo sapiens (Human) OX=9606 GN=NUP98 PE=1 SV=4	1	6	6	6	2	4	2	1	1	1	2	3	3	3	3	2	2	4	2	1	1	1	2	3	3	3	3	2	2	4	2	1	1	1	2	3	3	3	3	2	5.1	5.1
P53004	P53004	2	2	2	Biliverdin reductase A	BLVRA	>sp|P53004|BIEA_HUMAN Biliverdin reductase A OS=Homo sapiens (Human) OX=9606 GN=BLVRA PE=1 SV=2	1	2	2	2	2	2	2	1	0	1	2	2	2	2	2	2	2	2	2	1	0	1	2	2	2	2	2	2	2	2	2	1	0	1	2	2	2	2	2	2	7.8	7.8
P53007	P53007	10	10	10	Tricarboxylate transport protein, mitochondrial	SLC25A1	>sp|P53007|TXTP_HUMAN Tricarboxylate transport protein, mitochondrial OS=Homo sapiens (Human) OX=9606 GN=SLC25A1 PE=1 SV=2	1	10	10	10	10	10	10	5	3	3	10	9	8	10	8	6	10	10	10	5	3	3	10	9	8	10	8	6	10	10	10	5	3	3	10	9	8	10	8	6	40.2	40.2
P53041	P53041	14	14	14	Serine/threonine-protein phosphatase 5	PPP5C	>sp|P53041|PPP5_HUMAN Serine/threonine-protein phosphatase 5 OS=Homo sapiens (Human) OX=9606 GN=PPP5C PE=1 SV=1	1	14	14	14	4	4	3	8	6	8	9	7	7	7	7	9	4	4	3	8	6	8	9	7	7	7	7	9	4	4	3	8	6	8	9	7	7	7	7	9	34.7	34.7
P53350	P53350	11	11	11	Serine/threonine-protein kinase PLK1	PLK1	>sp|P53350|PLK1_HUMAN Serine/threonine-protein kinase PLK1 OS=Homo sapiens (Human) OX=9606 GN=PLK1 PE=1 SV=1	1	11	11	11	6	5	5	5	7	5	10	10	8	10	8	9	6	5	5	5	7	5	10	10	8	10	8	9	6	5	5	5	7	5	10	10	8	10	8	9	28.5	28.5
P53365	P53365	4	4	4	Arfaptin-2	ARFIP2	>sp|P53365|ARFP2_HUMAN Arfaptin-2 OS=Homo sapiens (Human) OX=9606 GN=ARFIP2 PE=1 SV=1	1	4	4	4	1	1	1	2	2	2	0	2	0	3	3	2	1	1	1	2	2	2	0	2	0	3	3	2	1	1	1	2	2	2	0	2	0	3	3	2	19.9	19.9
P53367	P53367	2	2	2	Arfaptin-1	ARFIP1	>sp|P53367|ARFP1_HUMAN Arfaptin-1 OS=Homo sapiens (Human) OX=9606 GN=ARFIP1 PE=1 SV=2	1	2	2	2	1	1	1	2	1	1	1	1	1	1	1	1	1	1	1	2	1	1	1	1	1	1	1	1	1	1	1	2	1	1	1	1	1	1	1	1	6.2	6.2
P53370	P53370	2	2	2	Nucleoside diphosphate-linked moiety X motif 6	NUDT6	>sp|P53370|NUDT6_HUMAN Nucleoside diphosphate-linked moiety X motif 6 OS=Homo sapiens (Human) OX=9606 GN=NUDT6 PE=1 SV=2	1	2	2	2	0	0	0	0	0	1	1	1	0	0	0	0	0	0	0	0	0	1	1	1	0	0	0	0	0	0	0	0	0	1	1	1	0	0	0	0	8.9	8.9
P53384	P53384	2	2	2	Cytosolic Fe-S cluster assembly factor NUBP1	NUBP1	>sp|P53384|NUBP1_HUMAN Cytosolic Fe-S cluster assembly factor NUBP1 OS=Homo sapiens (Human) OX=9606 GN=NUBP1 PE=1 SV=2	1	2	2	2	0	1	1	2	2	2	1	1	1	1	1	1	0	1	1	2	2	2	1	1	1	1	1	1	0	1	1	2	2	2	1	1	1	1	1	1	9.1	9.1
P53396	P53396	34	34	34	ATP-citrate synthase	ACLY	>sp|P53396|ACLY_HUMAN ATP-citrate synthase OS=Homo sapiens (Human) OX=9606 GN=ACLY PE=1 SV=3	1	34	34	34	21	24	26	22	19	15	28	24	30	30	28	26	21	24	26	22	19	15	28	24	30	30	28	26	21	24	26	22	19	15	28	24	30	30	28	26	38.4	38.4
P53597	P53597	5	5	5	Succinyl-CoA ligase [ADP/GDP-forming] subunit alpha, mitochondrial	SUCLG1	>sp|P53597|SUCA_HUMAN Succinate--CoA ligase [ADP/GDP-forming] subunit alpha, mitochondrial OS=Homo sapiens (Human) OX=9606 GN=SUCLG1 PE=1 SV=4	1	5	5	5	5	4	4	2	3	3	3	3	3	5	2	3	5	4	4	2	3	3	3	3	3	5	2	3	5	4	4	2	3	3	3	3	3	5	2	3	17.9	17.9
P53602	P53602	6	6	6	Diphosphomevalonate decarboxylase	MVD	>sp|P53602|MVD1_HUMAN Diphosphomevalonate decarboxylase OS=Homo sapiens (Human) OX=9606 GN=MVD PE=1 SV=1	1	6	6	6	3	2	3	3	2	2	4	3	4	5	4	3	3	2	3	3	2	2	4	3	4	5	4	3	3	2	3	3	2	2	4	3	4	5	4	3	31	31
P53611	P53611	10	10	10	Geranylgeranyl transferase type-2 subunit beta	RABGGTB	>sp|P53611|PGTB2_HUMAN Geranylgeranyl transferase type-2 subunit beta OS=Homo sapiens (Human) OX=9606 GN=RABGGTB PE=1 SV=2	1	10	10	10	8	7	7	7	9	8	8	7	8	7	8	8	8	7	7	7	9	8	8	7	8	7	8	8	8	7	7	7	9	8	8	7	8	7	8	8	32.3	32.3
P53618	P53618	16	16	16	Coatomer subunit beta	COPB1	>sp|P53618|COPB_HUMAN Coatomer subunit beta OS=Homo sapiens (Human) OX=9606 GN=COPB1 PE=1 SV=3	1	16	16	16	11	12	11	4	1	0	9	10	9	8	11	7	11	12	11	4	1	0	9	10	9	8	11	7	11	12	11	4	1	0	9	10	9	8	11	7	25.5	25.5
P53621	P53621	10	10	10	Coatomer subunit alpha;Xenin;Proxenin	COPA	>sp|P53621|COPA_HUMAN Coatomer subunit alpha OS=Homo sapiens (Human) OX=9606 GN=COPA PE=1 SV=2	1	10	10	10	7	9	4	1	1	0	5	6	7	6	5	5	7	9	4	1	1	0	5	6	7	6	5	5	7	9	4	1	1	0	5	6	7	6	5	5	10.1	10.1
P53701	P53701	12	12	12	Cytochrome c-type heme lyase	HCCS	>sp|P53701|CCHL_HUMAN Cytochrome c-type heme lyase OS=Homo sapiens (Human) OX=9606 GN=HCCS PE=1 SV=1	1	12	12	12	7	4	7	6	7	7	11	11	11	10	10	10	7	4	7	6	7	7	11	11	11	10	10	10	7	4	7	6	7	7	11	11	11	10	10	10	46.3	46.3
P53985	P53985	9	9	9	Monocarboxylate transporter 1	SLC16A1	>sp|P53985|MOT1_HUMAN Monocarboxylate transporter 1 OS=Homo sapiens (Human) OX=9606 GN=SLC16A1 PE=1 SV=3	1	9	9	9	8	8	9	4	4	4	7	7	8	6	7	7	8	8	9	4	4	4	7	7	8	6	7	7	8	8	9	4	4	4	7	7	8	6	7	7	19.6	19.6
P53992	P53992	19	19	19	Protein transport protein Sec24C	SEC24C	>sp|P53992|SC24C_HUMAN Protein transport protein Sec24C OS=Homo sapiens (Human) OX=9606 GN=SEC24C PE=1 SV=3	1	19	19	19	9	9	8	12	10	9	14	13	13	16	15	15	9	9	8	12	10	9	14	13	13	16	15	15	9	9	8	12	10	9	14	13	13	16	15	15	24	24
P53999	P53999	4	4	4	Activated RNA polymerase II transcriptional coactivator p15	SUB1	>sp|P53999|TCP4_HUMAN Activated RNA polymerase II transcriptional coactivator p15 OS=Homo sapiens (Human) OX=9606 GN=SUB1 PE=1 SV=3	1	4	4	4	1	2	0	4	2	3	3	2	4	1	0	1	1	2	0	4	2	3	3	2	4	1	0	1	1	2	0	4	2	3	3	2	4	1	0	1	26.8	26.8
P54105	P54105	1	1	1	Methylosome subunit pICln	CLNS1A	>sp|P54105|ICLN_HUMAN Methylosome subunit pICln OS=Homo sapiens (Human) OX=9606 GN=CLNS1A PE=1 SV=1	1	1	1	1	1	1	1	1	1	1	1	1	1	1	1	1	1	1	1	1	1	1	1	1	1	1	1	1	1	1	1	1	1	1	1	1	1	1	1	1	5.5	5.5
P54136	P54136	26	26	26	Arginine--tRNA ligase, cytoplasmic	RARS	>sp|P54136|SYRC_HUMAN Arginine--tRNA ligase, cytoplasmic OS=Homo sapiens (Human) OX=9606 GN=RARS1 PE=1 SV=2	1	26	26	26	15	19	16	18	17	17	18	18	20	21	23	19	15	19	16	18	17	17	18	18	20	21	23	19	15	19	16	18	17	17	18	18	20	21	23	19	47.3	47.3
P54284	P54284	2	2	2	Voltage-dependent L-type calcium channel subunit beta-3	CACNB3	>sp|P54284|CACB3_HUMAN Voltage-dependent L-type calcium channel subunit beta-3 OS=Homo sapiens (Human) OX=9606 GN=CACNB3 PE=1 SV=1	1	2	2	2	1	1	1	1	1	1	1	2	1	2	2	1	1	1	1	1	1	1	1	2	1	2	2	1	1	1	1	1	1	1	1	2	1	2	2	1	4.5	4.5
P54619;Q9UGJ0	P54619	8;1	8;1	8;1	5-AMP-activated protein kinase subunit gamma-1	PRKAG1	>sp|P54619|AAKG1_HUMAN 5-AMP-activated protein kinase subunit gamma-1 OS=Homo sapiens (Human) OX=9606 GN=PRKAG1 PE=1 SV=1	2	8	8	8	7	6	4	4	4	5	6	6	6	6	6	6	7	6	4	4	4	5	6	6	6	6	6	6	7	6	4	4	4	5	6	6	6	6	6	6	33.8	33.8
P54646	P54646	6	6	4	5-AMP-activated protein kinase catalytic subunit alpha-2	PRKAA2	>sp|P54646|AAPK2_HUMAN 5-AMP-activated protein kinase catalytic subunit alpha-2 OS=Homo sapiens (Human) OX=9606 GN=PRKAA2 PE=1 SV=2	1	6	6	4	2	3	2	1	1	2	2	3	5	2	3	2	2	3	2	1	1	2	2	3	5	2	3	2	0	1	1	0	1	1	1	1	3	0	1	0	16.1	16.1
P54652	P54652	13	2	2	Heat shock-related 70 kDa protein 2	HSPA2	>sp|P54652|HSP72_HUMAN Heat shock-related 70 kDa protein 2 OS=Homo sapiens (Human) OX=9606 GN=HSPA2 PE=1 SV=1	1	13	2	2	10	10	9	8	10	9	9	10	10	11	10	11	1	1	1	0	0	0	0	1	1	1	0	1	1	1	1	0	0	0	0	1	1	1	0	1	25.7	7.2
P54687	P54687	3	3	3	Branched-chain-amino-acid aminotransferase, cytosolic	BCAT1	>sp|P54687|BCAT1_HUMAN Branched-chain-amino-acid aminotransferase, cytosolic OS=Homo sapiens (Human) OX=9606 GN=BCAT1 PE=1 SV=3	1	3	3	3	0	1	0	1	2	0	1	1	2	2	1	1	0	1	0	1	2	0	1	1	2	2	1	1	0	1	0	1	2	0	1	1	2	2	1	1	11.7	11.7
P54819	P54819	8	8	8	Adenylate kinase 2, mitochondrial;Adenylate kinase 2, mitochondrial, N-terminally processed	AK2	>sp|P54819|KAD2_HUMAN Adenylate kinase 2, mitochondrial OS=Homo sapiens (Human) OX=9606 GN=AK2 PE=1 SV=2	1	8	8	8	4	4	4	8	6	6	6	7	7	8	8	7	4	4	4	8	6	6	6	7	7	8	8	7	4	4	4	8	6	6	6	7	7	8	8	7	49.4	49.4
P54886	P54886	18	18	18	Delta-1-pyrroline-5-carboxylate synthase;Glutamate 5-kinase;Gamma-glutamyl phosphate reductase	ALDH18A1	>sp|P54886|P5CS_HUMAN Delta-1-pyrroline-5-carboxylate synthase OS=Homo sapiens (Human) OX=9606 GN=ALDH18A1 PE=1 SV=2	1	18	18	18	15	14	11	7	4	6	14	14	17	11	12	10	15	14	11	7	4	6	14	14	17	11	12	10	15	14	11	7	4	6	14	14	17	11	12	10	30.8	30.8
P55060	P55060	31	31	31	Exportin-2	CSE1L	>sp|P55060|XPO2_HUMAN Exportin-2 OS=Homo sapiens (Human) OX=9606 GN=CSE1L PE=1 SV=3	1	31	31	31	19	19	19	14	11	8	21	23	20	19	24	18	19	19	19	14	11	8	21	23	20	19	24	18	19	19	19	14	11	8	21	23	20	19	24	18	41.1	41.1
P55072	P55072	9	9	9	Transitional endoplasmic reticulum ATPase	VCP	>sp|P55072|TERA_HUMAN Transitional endoplasmic reticulum ATPase OS=Homo sapiens (Human) OX=9606 GN=VCP PE=1 SV=4	1	9	9	9	1	2	3	1	0	0	2	2	5	2	4	3	1	2	3	1	0	0	2	2	5	2	4	3	1	2	3	1	0	0	2	2	5	2	4	3	15.9	15.9
P55084	P55084	13	13	13	Trifunctional enzyme subunit beta, mitochondrial;3-ketoacyl-CoA thiolase	HADHB	>sp|P55084|ECHB_HUMAN Trifunctional enzyme subunit beta, mitochondrial OS=Homo sapiens (Human) OX=9606 GN=HADHB PE=1 SV=3	1	13	13	13	8	6	7	7	4	4	8	9	10	9	10	7	8	6	7	7	4	4	8	9	10	9	10	7	8	6	7	7	4	4	8	9	10	9	10	7	41.6	41.6
P55196	P55196	4	4	4	Afadin	MLLT4	>sp|P55196|AFAD_HUMAN Afadin OS=Homo sapiens (Human) OX=9606 GN=AFDN PE=1 SV=3	1	4	4	4	0	0	0	0	0	0	2	1	2	1	2	0	0	0	0	0	0	0	2	1	2	1	2	0	0	0	0	0	0	0	2	1	2	1	2	0	3.2	3.2
P55209	P55209	7	7	6	Nucleosome assembly protein 1-like 1	NAP1L1	>sp|P55209|NP1L1_HUMAN Nucleosome assembly protein 1-like 1 OS=Homo sapiens (Human) OX=9606 GN=NAP1L1 PE=1 SV=1	1	7	7	6	6	6	5	5	5	5	6	6	7	7	6	5	6	6	5	5	5	5	6	6	7	7	6	5	5	5	4	4	4	4	5	5	6	6	5	4	25.8	25.8
P55212	P55212	3	3	3	Caspase-6;Caspase-6 subunit p18;Caspase-6 subunit p11	CASP6	>sp|P55212|CASP6_HUMAN Caspase-6 OS=Homo sapiens (Human) OX=9606 GN=CASP6 PE=1 SV=2	1	3	3	3	1	2	2	3	2	2	2	2	3	2	3	2	1	2	2	3	2	2	2	2	3	2	3	2	1	2	2	3	2	2	2	2	3	2	3	2	13	13
P55265	P55265	32	32	32	Double-stranded RNA-specific adenosine deaminase	ADAR	>sp|P55265|DSRAD_HUMAN Double-stranded RNA-specific adenosine deaminase OS=Homo sapiens (Human) OX=9606 GN=ADAR PE=1 SV=4	1	32	32	32	25	22	21	23	24	21	30	27	28	27	29	28	25	22	21	23	24	21	30	27	28	27	29	28	25	22	21	23	24	21	30	27	28	27	29	28	32.5	32.5
P55735	P55735	6	6	6	Protein SEC13 homolog	SEC13	>sp|P55735|SEC13_HUMAN Protein SEC13 homolog OS=Homo sapiens (Human) OX=9606 GN=SEC13 PE=1 SV=3	1	6	6	6	4	2	4	1	0	1	3	4	4	4	3	2	4	2	4	1	0	1	3	4	4	4	3	2	4	2	4	1	0	1	3	4	4	4	3	2	32	32
P55786;A6NEC2	P55786	14;6	14;6	14;6	Puromycin-sensitive aminopeptidase	NPEPPS	>sp|P55786|PSA_HUMAN Puromycin-sensitive aminopeptidase OS=Homo sapiens (Human) OX=9606 GN=NPEPPS PE=1 SV=2	2	14	14	14	3	6	4	6	3	4	11	11	11	3	3	6	3	6	4	6	3	4	11	11	11	3	3	6	3	6	4	6	3	4	11	11	11	3	3	6	18.1	18.1
P55795	P55795	9	4	4	Heterogeneous nuclear ribonucleoprotein H2	HNRNPH2	>sp|P55795|HNRH2_HUMAN Heterogeneous nuclear ribonucleoprotein H2 OS=Homo sapiens (Human) OX=9606 GN=HNRNPH2 PE=1 SV=1	1	9	4	4	7	6	8	8	8	6	7	9	9	8	9	8	2	1	3	3	3	1	2	4	4	3	4	3	2	1	3	3	3	1	2	4	4	3	4	3	27.6	13.4
P55884	P55884	5	5	5	Eukaryotic translation initiation factor 3 subunit B	EIF3B	>sp|P55884|EIF3B_HUMAN Eukaryotic translation initiation factor 3 subunit B OS=Homo sapiens (Human) OX=9606 GN=EIF3B PE=1 SV=3	1	5	5	5	1	1	0	5	2	1	0	1	0	0	1	0	1	1	0	5	2	1	0	1	0	0	1	0	1	1	0	5	2	1	0	1	0	0	1	0	7.1	7.1
P55957	P55957	4	4	4	BH3-interacting domain death agonist;BH3-interacting domain death agonist p15;BH3-interacting domain death agonist p13;BH3-interacting domain death agonist p11	BID	>sp|P55957|BID_HUMAN BH3-interacting domain death agonist OS=Homo sapiens (Human) OX=9606 GN=BID PE=1 SV=1	1	4	4	4	0	0	4	0	0	0	0	0	4	0	0	0	0	0	4	0	0	0	0	0	4	0	0	0	0	0	4	0	0	0	0	0	4	0	0	0	35.4	35.4
P56134	P56134	2	2	2	ATP synthase subunit f, mitochondrial	ATP5J2	>sp|P56134|ATPK_HUMAN ATP synthase subunit f, mitochondrial OS=Homo sapiens (Human) OX=9606 GN=ATP5MF PE=1 SV=3	1	2	2	2	2	2	2	2	0	1	2	2	2	2	1	1	2	2	2	2	0	1	2	2	2	2	1	1	2	2	2	2	0	1	2	2	2	2	1	1	25.5	25.5
P56192	P56192	25	25	25	Methionine--tRNA ligase, cytoplasmic	MARS	>sp|P56192|SYMC_HUMAN Methionine--tRNA ligase, cytoplasmic OS=Homo sapiens (Human) OX=9606 GN=MARS1 PE=1 SV=2	1	25	25	25	12	16	15	12	14	11	18	20	18	22	20	19	12	16	15	12	14	11	18	20	18	22	20	19	12	16	15	12	14	11	18	20	18	22	20	19	40.2	40.2
P56537	P56537	4	4	4	Eukaryotic translation initiation factor 6	EIF6	>sp|P56537|IF6_HUMAN Eukaryotic translation initiation factor 6 OS=Homo sapiens (Human) OX=9606 GN=EIF6 PE=1 SV=1	1	4	4	4	3	4	1	2	2	1	3	4	3	3	3	2	3	4	1	2	2	1	3	4	3	3	3	2	3	4	1	2	2	1	3	4	3	3	3	2	26.9	26.9
P56545	P56545	9	9	7	C-terminal-binding protein 2	CTBP2	>sp|P56545|CTBP2_HUMAN C-terminal-binding protein 2 OS=Homo sapiens (Human) OX=9606 GN=CTBP2 PE=1 SV=1	1	9	9	7	4	5	6	6	5	4	6	6	4	5	5	5	4	5	6	6	5	4	6	6	4	5	5	5	3	4	4	5	4	3	5	4	3	4	4	4	26.5	26.5
P56937	P56937	1	1	1	3-keto-steroid reductase	HSD17B7	>sp|P56937|DHB7_HUMAN 3-keto-steroid reductase/17-beta-hydroxysteroid dehydrogenase 7 OS=Homo sapiens (Human) OX=9606 GN=HSD17B7 PE=1 SV=1	1	1	1	1	1	1	0	1	1	0	1	1	1	1	1	1	1	1	0	1	1	0	1	1	1	1	1	1	1	1	0	1	1	0	1	1	1	1	1	1	3.5	3.5
P57088	P57088	4	4	4	Transmembrane protein 33	TMEM33	>sp|P57088|TMM33_HUMAN Transmembrane protein 33 OS=Homo sapiens (Human) OX=9606 GN=TMEM33 PE=1 SV=2	1	4	4	4	2	4	1	1	0	0	1	1	2	1	2	0	2	4	1	1	0	0	1	1	2	1	2	0	2	4	1	1	0	0	1	1	2	1	2	0	15	15
P57678	P57678	3	3	3	Gem-associated protein 4	GEMIN4	>sp|P57678|GEMI4_HUMAN Gem-associated protein 4 OS=Homo sapiens (Human) OX=9606 GN=GEMIN4 PE=1 SV=2	1	3	3	3	3	3	3	0	0	0	2	3	2	3	2	2	3	3	3	0	0	0	2	3	2	3	2	2	3	3	3	0	0	0	2	3	2	3	2	2	4.1	4.1
P57721	P57721	5	1	1	Poly(rC)-binding protein 3	PCBP3	>sp|P57721|PCBP3_HUMAN Poly(rC)-binding protein 3 OS=Homo sapiens (Human) OX=9606 GN=PCBP3 PE=1 SV=2	1	5	1	1	4	5	5	5	4	4	5	5	5	4	4	4	0	1	1	1	0	0	1	1	1	0	0	0	0	1	1	1	0	0	1	1	1	0	0	0	17.5	3.2
P57737	P57737	4	4	4	Coronin-7	CORO7	>sp|P57737|CORO7_HUMAN Coronin-7 OS=Homo sapiens (Human) OX=9606 GN=CORO7 PE=1 SV=2	1	4	4	4	0	0	1	1	0	0	1	1	0	1	1	2	0	0	1	1	0	0	1	1	0	1	1	2	0	0	1	1	0	0	1	1	0	1	1	2	7.1	7.1
P57740	P57740	8	8	8	Nuclear pore complex protein Nup107	NUP107	>sp|P57740|NU107_HUMAN Nuclear pore complex protein Nup107 OS=Homo sapiens (Human) OX=9606 GN=NUP107 PE=1 SV=1	1	8	8	8	3	4	3	0	1	2	4	6	4	5	5	4	3	4	3	0	1	2	4	6	4	5	5	4	3	4	3	0	1	2	4	6	4	5	5	4	11	11
P58546	P58546	5	5	5	Myotrophin	MTPN	>sp|P58546|MTPN_HUMAN Myotrophin OS=Homo sapiens (Human) OX=9606 GN=MTPN PE=1 SV=2	1	5	5	5	4	5	4	4	3	4	5	5	5	5	4	4	4	5	4	4	3	4	5	5	5	5	4	4	4	5	4	4	3	4	5	5	5	5	4	4	75.4	75.4
P59998	P59998	4	4	4	Actin-related protein 2/3 complex subunit 4	ARPC4	>sp|P59998|ARPC4_HUMAN Actin-related protein 2/3 complex subunit 4 OS=Homo sapiens (Human) OX=9606 GN=ARPC4 PE=1 SV=3	1	4	4	4	4	4	2	3	3	3	3	3	3	3	3	3	4	4	2	3	3	3	3	3	3	3	3	3	4	4	2	3	3	3	3	3	3	3	3	3	22.6	22.6
P60468	P60468	2	2	2	Protein transport protein Sec61 subunit beta	SEC61B	>sp|P60468|SC61B_HUMAN Protein transport protein Sec61 subunit beta OS=Homo sapiens (Human) OX=9606 GN=SEC61B PE=1 SV=2	1	2	2	2	1	0	0	0	1	0	2	1	1	1	2	1	1	0	0	0	1	0	2	1	1	1	2	1	1	0	0	0	1	0	2	1	1	1	2	1	26	26
P60660;P14649	P60660	3;1	3;1	3;1	Myosin light polypeptide 6	MYL6	>sp|P60660|MYL6_HUMAN Myosin light polypeptide 6 OS=Homo sapiens (Human) OX=9606 GN=MYL6 PE=1 SV=2	2	3	3	3	1	2	1	1	1	1	3	3	3	2	1	1	1	2	1	1	1	1	3	3	3	2	1	1	1	2	1	1	1	1	3	3	3	2	1	1	24.5	24.5
P60709	P60709	22	22	1	Actin, cytoplasmic 1;Actin, cytoplasmic 1, N-terminally processed	ACTB	>sp|P60709|ACTB_HUMAN Actin, cytoplasmic 1 OS=Homo sapiens (Human) OX=9606 GN=ACTB PE=1 SV=1	1	22	22	1	19	19	19	21	20	19	20	18	20	20	21	19	19	19	19	21	20	19	20	18	20	20	21	19	1	1	1	1	1	1	1	1	1	1	1	1	70.1	70.1
P60842;Q14240	P60842;Q14240	12;7	12;7	10;5	Eukaryotic initiation factor 4A-I;Eukaryotic initiation factor 4A-II;Eukaryotic initiation factor 4A-II, N-terminally processed	EIF4A1;EIF4A2	>sp|P60842|IF4A1_HUMAN Eukaryotic initiation factor 4A-I OS=Homo sapiens (Human) OX=9606 GN=EIF4A1 PE=1 SV=1;>sp|Q14240|IF4A2_HUMAN Eukaryotic initiation factor 4A-II OS=Homo sapiens (Human) OX=9606 GN=EIF4A2 PE=1 SV=2	2	12	12	10	8	10	8	10	8	7	10	10	9	10	10	10	8	10	8	10	8	7	10	10	9	10	10	10	7	8	7	9	7	6	9	9	8	9	9	9	36.9	36.9
P60866	P60866	4	4	4	40S ribosomal protein S20	RPS20	>sp|P60866|RS20_HUMAN 40S ribosomal protein S20 OS=Homo sapiens (Human) OX=9606 GN=RPS20 PE=1 SV=1	1	4	4	4	4	4	4	4	4	4	4	4	4	4	4	4	4	4	4	4	4	4	4	4	4	4	4	4	4	4	4	4	4	4	4	4	4	4	4	4	28.6	28.6
P60891;P21108	P60891	16;5	16;5	8;1	Ribose-phosphate pyrophosphokinase 1	PRPS1	>sp|P60891|PRPS1_HUMAN Ribose-phosphate pyrophosphokinase 1 OS=Homo sapiens (Human) OX=9606 GN=PRPS1 PE=1 SV=2	2	16	16	8	12	10	12	12	12	12	14	14	13	12	13	13	12	10	12	12	12	12	14	14	13	12	13	13	5	4	5	6	6	6	6	7	6	6	6	6	56	56
P60900	P60900	4	4	4	Proteasome subunit alpha type-6	PSMA6	>sp|P60900|PSA6_HUMAN Proteasome subunit alpha type-6 OS=Homo sapiens (Human) OX=9606 GN=PSMA6 PE=1 SV=1	1	4	4	4	2	2	2	1	1	0	4	3	3	2	2	2	2	2	2	1	1	0	4	3	3	2	2	2	2	2	2	1	1	0	4	3	3	2	2	2	17.9	17.9
P60981	P60981	9	9	9	Destrin	DSTN	>sp|P60981|DEST_HUMAN Destrin OS=Homo sapiens (Human) OX=9606 GN=DSTN PE=1 SV=3	1	9	9	9	8	6	6	7	6	6	8	8	8	8	9	8	8	6	6	7	6	6	8	8	8	8	9	8	8	6	6	7	6	6	8	8	8	8	9	8	51.5	51.5
P61026;Q92930;P61006;P59190	P61026;Q92930;P61006;P59190	2;1;1;1	2;1;1;1	1;0;0;0	Ras-related protein Rab-10;Ras-related protein Rab-8B;Ras-related protein Rab-8A;Ras-related protein Rab-15	RAB10;RAB8B;RAB8A;RAB15	>sp|P61026|RAB10_HUMAN Ras-related protein Rab-10 OS=Homo sapiens (Human) OX=9606 GN=RAB10 PE=1 SV=1;>sp|Q92930|RAB8B_HUMAN Ras-related protein Rab-8B OS=Homo sapiens (Human) OX=9606 GN=RAB8B PE=1 SV=2;>sp|P61006|RAB8A_HUMAN Ras-related protein Rab-8A OS=H	4	2	2	1	1	2	1	1	1	0	2	2	2	2	2	2	1	2	1	1	1	0	2	2	2	2	2	2	1	1	0	1	0	0	1	1	1	1	1	1	11	11
P61077;P62837;Q9Y2X8;P51668	P61077;P62837	4;3;1;1	4;3;1;1	4;3;1;1	Ubiquitin-conjugating enzyme E2 D3;Ubiquitin-conjugating enzyme E2 D2	UBE2D3;UBE2D2	>sp|P61077|UB2D3_HUMAN Ubiquitin-conjugating enzyme E2 D3 OS=Homo sapiens (Human) OX=9606 GN=UBE2D3 PE=1 SV=1;>sp|P62837|UB2D2_HUMAN Ubiquitin-conjugating enzyme E2 D2 OS=Homo sapiens (Human) OX=9606 GN=UBE2D2 PE=1 SV=1	4	4	4	4	2	2	2	2	2	3	3	4	4	3	3	3	2	2	2	2	2	3	3	4	4	3	3	3	2	2	2	2	2	3	3	4	4	3	3	3	42.9	42.9
P61081	P61081	6	6	6	NEDD8-conjugating enzyme Ubc12	UBE2M	>sp|P61081|UBC12_HUMAN NEDD8-conjugating enzyme Ubc12 OS=Homo sapiens (Human) OX=9606 GN=UBE2M PE=1 SV=1	1	6	6	6	3	3	3	6	6	6	4	4	4	4	4	4	3	3	3	6	6	6	4	4	4	4	4	4	3	3	3	6	6	6	4	4	4	4	4	4	36.1	36.1
P61088;Q5JXB2	P61088;Q5JXB2	6;3	6;3	6;3	Ubiquitin-conjugating enzyme E2 N;Putative ubiquitin-conjugating enzyme E2 N-like	UBE2N;UBE2NL	>sp|P61088|UBE2N_HUMAN Ubiquitin-conjugating enzyme E2 N OS=Homo sapiens (Human) OX=9606 GN=UBE2N PE=1 SV=1;>sp|Q5JXB2|UE2NL_HUMAN Putative ubiquitin-conjugating enzyme E2 N-like OS=Homo sapiens (Human) OX=9606 GN=UBE2NL PE=1 SV=1	2	6	6	6	4	5	4	5	5	4	5	6	4	5	3	3	4	5	4	5	5	4	5	6	4	5	3	3	4	5	4	5	5	4	5	6	4	5	3	3	48	48
P61106	P61106	11	11	11	Ras-related protein Rab-14	RAB14	>sp|P61106|RAB14_HUMAN Ras-related protein Rab-14 OS=Homo sapiens (Human) OX=9606 GN=RAB14 PE=1 SV=4	1	11	11	11	10	10	10	8	8	9	11	9	10	11	10	9	10	10	10	8	8	9	11	9	10	11	10	9	10	10	10	8	8	9	11	9	10	11	10	9	63.3	63.3
P61158;Q9P1U1;Q9C0K3	P61158	13;2;1	13;2;1	13;2;1	Actin-related protein 3	ACTR3	>sp|P61158|ARP3_HUMAN Actin-related protein 3 OS=Homo sapiens (Human) OX=9606 GN=ACTR3 PE=1 SV=3	3	13	13	13	4	4	3	6	7	5	8	8	7	9	9	6	4	4	3	6	7	5	8	8	7	9	9	6	4	4	3	6	7	5	8	8	7	9	9	6	43.1	43.1
P61160	P61160	6	6	6	Actin-related protein 2	ACTR2	>sp|P61160|ARP2_HUMAN Actin-related protein 2 OS=Homo sapiens (Human) OX=9606 GN=ACTR2 PE=1 SV=1	1	6	6	6	5	5	3	3	3	3	5	5	5	5	4	5	5	5	3	3	3	3	5	5	5	5	4	5	5	5	3	3	3	3	5	5	5	5	4	5	18.3	18.3
P61163;P42025	P61163	5;2	5;2	5;2	Alpha-centractin	ACTR1A	>sp|P61163|ACTZ_HUMAN Alpha-centractin OS=Homo sapiens (Human) OX=9606 GN=ACTR1A PE=1 SV=1	2	5	5	5	4	3	4	1	1	0	4	5	4	5	3	1	4	3	4	1	1	0	4	5	4	5	3	1	4	3	4	1	1	0	4	5	4	5	3	1	22.9	22.9
P84077;P61204	P84077;P61204	5;5	3;3	2;2	ADP-ribosylation factor 1;ADP-ribosylation factor 3	ARF1;ARF3	>sp|P84077|ARF1_HUMAN ADP-ribosylation factor 1 OS=Homo sapiens (Human) OX=9606 GN=ARF1 PE=1 SV=2;>sp|P61204|ARF3_HUMAN ADP-ribosylation factor 3 OS=Homo sapiens (Human) OX=9606 GN=ARF3 PE=1 SV=2	2	5	3	2	4	4	3	4	3	2	4	3	4	3	4	4	2	2	1	3	1	1	2	2	3	2	2	2	1	1	1	2	0	1	1	1	2	1	1	1	40.3	17.7
P61221	P61221	9	9	9	ATP-binding cassette sub-family E member 1	ABCE1	>sp|P61221|ABCE1_HUMAN ATP-binding cassette sub-family E member 1 OS=Homo sapiens (Human) OX=9606 GN=ABCE1 PE=1 SV=1	1	9	9	9	4	4	3	4	4	3	4	7	7	5	5	3	4	4	3	4	4	3	4	7	7	5	5	3	4	4	3	4	4	3	4	7	7	5	5	3	20.7	20.7
P61247	P61247	11	11	11	40S ribosomal protein S3a	RPS3A	>sp|P61247|RS3A_HUMAN 40S ribosomal protein S3a OS=Homo sapiens (Human) OX=9606 GN=RPS3A PE=1 SV=2	1	11	11	11	6	6	6	7	6	5	9	5	8	6	6	3	6	6	6	7	6	5	9	5	8	6	6	3	6	6	6	7	6	5	9	5	8	6	6	3	39.8	39.8
P61254;Q9UNX3	P61254;Q9UNX3	2;1	2;1	2;1	60S ribosomal protein L26;60S ribosomal protein L26-like 1	RPL26;RPL26L1	>sp|P61254|RL26_HUMAN 60S ribosomal protein L26 OS=Homo sapiens (Human) OX=9606 GN=RPL26 PE=1 SV=1;>sp|Q9UNX3|RL26L_HUMAN 60S ribosomal protein L26-like 1 OS=Homo sapiens (Human) OX=9606 GN=RPL26L1 PE=1 SV=1	2	2	2	2	2	2	1	2	1	1	0	1	0	2	1	2	2	2	1	2	1	1	0	1	0	2	1	2	2	2	1	2	1	1	0	1	0	2	1	2	12.4	12.4
P61289	P61289	9	9	9	Proteasome activator complex subunit 3	PSME3	>sp|P61289|PSME3_HUMAN Proteasome activator complex subunit 3 OS=Homo sapiens (Human) OX=9606 GN=PSME3 PE=1 SV=1	1	9	9	9	6	6	8	8	9	8	6	8	7	7	8	7	6	6	8	8	9	8	6	8	7	7	8	7	6	6	8	8	9	8	6	8	7	7	8	7	38.6	38.6
P61313	P61313	6	6	6	60S ribosomal protein L15	RPL15	>sp|P61313|RL15_HUMAN 60S ribosomal protein L15 OS=Homo sapiens (Human) OX=9606 GN=RPL15 PE=1 SV=2	1	6	6	6	3	6	4	4	3	2	3	2	3	4	4	2	3	6	4	4	3	2	3	2	3	4	4	2	3	6	4	4	3	2	3	2	3	4	4	2	35.3	35.3
P61619;Q9H9S3	P61619	8;3	8;3	8;3	Protein transport protein Sec61 subunit alpha isoform 1	SEC61A1	>sp|P61619|S61A1_HUMAN Protein transport protein Sec61 subunit alpha isoform 1 OS=Homo sapiens (Human) OX=9606 GN=SEC61A1 PE=1 SV=2	2	8	8	8	7	8	6	4	4	3	4	4	5	5	5	5	7	8	6	4	4	3	4	4	5	5	5	5	7	8	6	4	4	3	4	4	5	5	5	5	21.8	21.8
P61758	P61758	4	4	4	Prefoldin subunit 3	VBP1	>sp|P61758|PFD3_HUMAN Prefoldin subunit 3 OS=Homo sapiens (Human) OX=9606 GN=VBP1 PE=1 SV=4	1	4	4	4	2	1	2	4	2	1	2	3	3	2	3	2	2	1	2	4	2	1	2	3	3	2	3	2	2	1	2	4	2	1	2	3	3	2	3	2	23.9	23.9
P61962	P61962	7	7	7	DDB1- and CUL4-associated factor 7	DCAF7	>sp|P61962|DCAF7_HUMAN DDB1- and CUL4-associated factor 7 OS=Homo sapiens (Human) OX=9606 GN=DCAF7 PE=1 SV=1	1	7	7	7	4	4	6	5	6	6	6	5	6	5	6	4	4	4	6	5	6	6	6	5	6	5	6	4	4	4	6	5	6	6	6	5	6	5	6	4	29.2	29.2
P61964	P61964	5	5	5	WD repeat-containing protein 5	WDR5	>sp|P61964|WDR5_HUMAN WD repeat-containing protein 5 OS=Homo sapiens (Human) OX=9606 GN=WDR5 PE=1 SV=1	1	5	5	5	4	3	5	1	0	2	1	2	2	1	2	0	4	3	5	1	0	2	1	2	2	1	2	0	4	3	5	1	0	2	1	2	2	1	2	0	23.4	23.4
P61978	P61978	25	25	25	Heterogeneous nuclear ribonucleoprotein K	HNRNPK	>sp|P61978|HNRPK_HUMAN Heterogeneous nuclear ribonucleoprotein K OS=Homo sapiens (Human) OX=9606 GN=HNRNPK PE=1 SV=1	1	25	25	25	20	19	19	22	22	21	22	22	25	24	23	24	20	19	19	22	22	21	22	22	25	24	23	24	20	19	19	22	22	21	22	22	25	24	23	24	60	60
P61981	P61981	5	3	3	14-3-3 protein gamma;14-3-3 protein gamma, N-terminally processed	YWHAG	>sp|P61981|1433G_HUMAN 14-3-3 protein gamma OS=Homo sapiens (Human) OX=9606 GN=YWHAG PE=1 SV=2	1	5	3	3	3	3	4	4	4	3	3	3	2	3	4	3	2	2	3	2	2	1	2	2	1	2	3	2	2	2	3	2	2	1	2	2	1	2	3	2	24.7	17.4
P62081	P62081	5	5	5	40S ribosomal protein S7	RPS7	>sp|P62081|RS7_HUMAN 40S ribosomal protein S7 OS=Homo sapiens (Human) OX=9606 GN=RPS7 PE=1 SV=1	1	5	5	5	3	5	3	4	4	3	5	4	4	4	3	3	3	5	3	4	4	3	5	4	4	4	3	3	3	5	3	4	4	3	5	4	4	4	3	3	31.4	31.4
P62136	P62136	11	3	2	Serine/threonine-protein phosphatase PP1-alpha catalytic subunit	PPP1CA	>sp|P62136|PP1A_HUMAN Serine/threonine-protein phosphatase PP1-alpha catalytic subunit OS=Homo sapiens (Human) OX=9606 GN=PPP1CA PE=1 SV=1	1	11	3	2	8	5	8	7	7	6	9	8	9	9	9	7	2	1	3	2	2	2	3	2	2	3	3	1	2	1	2	1	2	1	2	1	2	2	2	0	42.1	12.4
P62140	P62140	12	12	4	Serine/threonine-protein phosphatase PP1-beta catalytic subunit	PPP1CB	>sp|P62140|PP1B_HUMAN Serine/threonine-protein phosphatase PP1-beta catalytic subunit OS=Homo sapiens (Human) OX=9606 GN=PPP1CB PE=1 SV=3	1	12	12	4	9	5	6	7	7	5	9	8	8	8	9	9	9	5	6	7	7	5	9	8	8	8	9	9	3	1	1	2	2	1	3	2	1	2	3	3	46.2	46.2
P62191	P62191	8	8	8	26S protease regulatory subunit 4	PSMC1	>sp|P62191|PRS4_HUMAN 26S proteasome regulatory subunit 4 OS=Homo sapiens (Human) OX=9606 GN=PSMC1 PE=1 SV=1	1	8	8	8	5	4	4	5	2	1	5	4	3	6	8	7	5	4	4	5	2	1	5	4	3	6	8	7	5	4	4	5	2	1	5	4	3	6	8	7	25	25
P62195	P62195	11	11	10	26S protease regulatory subunit 8	PSMC5	>sp|P62195|PRS8_HUMAN 26S proteasome regulatory subunit 8 OS=Homo sapiens (Human) OX=9606 GN=PSMC5 PE=1 SV=1	1	11	11	10	7	7	7	3	5	3	6	6	7	7	8	7	7	7	7	3	5	3	6	6	7	7	8	7	6	6	6	2	4	2	5	5	6	6	7	6	40.6	40.6
P62241	P62241	8	8	8	40S ribosomal protein S8	RPS8	>sp|P62241|RS8_HUMAN 40S ribosomal protein S8 OS=Homo sapiens (Human) OX=9606 GN=RPS8 PE=1 SV=2	1	8	8	8	6	7	6	6	5	3	7	8	7	5	5	3	6	7	6	6	5	3	7	8	7	5	5	3	6	7	6	6	5	3	7	8	7	5	5	3	45.7	45.7
P62244	P62244	2	2	2	40S ribosomal protein S15a	RPS15A	>sp|P62244|RS15A_HUMAN 40S ribosomal protein S15a OS=Homo sapiens (Human) OX=9606 GN=RPS15A PE=1 SV=2	1	2	2	2	1	1	1	2	0	0	1	0	1	1	2	0	1	1	1	2	0	0	1	0	1	1	2	0	1	1	1	2	0	0	1	0	1	1	2	0	17.7	17.7
P62249	P62249	3	3	3	40S ribosomal protein S16	RPS16	>sp|P62249|RS16_HUMAN 40S ribosomal protein S16 OS=Homo sapiens (Human) OX=9606 GN=RPS16 PE=1 SV=2	1	3	3	3	2	2	2	1	1	0	2	3	2	2	2	2	2	2	2	1	1	0	2	3	2	2	2	2	2	2	2	1	1	0	2	3	2	2	2	2	22.6	22.6
P62258	P62258	9	7	7	14-3-3 protein epsilon	YWHAE	>sp|P62258|1433E_HUMAN 14-3-3 protein epsilon OS=Homo sapiens (Human) OX=9606 GN=YWHAE PE=1 SV=1	1	9	7	7	7	7	6	4	6	6	8	8	7	6	6	7	6	6	5	2	4	4	7	7	6	5	5	6	6	6	5	2	4	4	7	7	6	5	5	6	34.9	27.8
P62263	P62263	8	8	8	40S ribosomal protein S14	RPS14	>sp|P62263|RS14_HUMAN 40S ribosomal protein S14 OS=Homo sapiens (Human) OX=9606 GN=RPS14 PE=1 SV=3	1	8	8	8	8	7	7	6	6	6	5	6	6	7	8	7	8	7	7	6	6	6	5	6	6	7	8	7	8	7	7	6	6	6	5	6	6	7	8	7	66.9	66.9
P62266	P62266	2	2	2	40S ribosomal protein S23	RPS23	>sp|P62266|RS23_HUMAN 40S ribosomal protein S23 OS=Homo sapiens (Human) OX=9606 GN=RPS23 PE=1 SV=3	1	2	2	2	2	2	2	2	2	2	2	2	2	2	2	2	2	2	2	2	2	2	2	2	2	2	2	2	2	2	2	2	2	2	2	2	2	2	2	2	16.1	16.1
P62269	P62269	4	4	4	40S ribosomal protein S18	RPS18	>sp|P62269|RS18_HUMAN 40S ribosomal protein S18 OS=Homo sapiens (Human) OX=9606 GN=RPS18 PE=1 SV=3	1	4	4	4	0	3	0	2	2	1	2	1	3	0	1	1	0	3	0	2	2	1	2	1	3	0	1	1	0	3	0	2	2	1	2	1	3	0	1	1	25	25
P62277	P62277	5	5	5	40S ribosomal protein S13	RPS13	>sp|P62277|RS13_HUMAN 40S ribosomal protein S13 OS=Homo sapiens (Human) OX=9606 GN=RPS13 PE=1 SV=2	1	5	5	5	3	5	3	5	4	2	5	3	5	4	3	4	3	5	3	5	4	2	5	3	5	4	3	4	3	5	3	5	4	2	5	3	5	4	3	4	33.1	33.1
P62280	P62280	6	6	6	40S ribosomal protein S11	RPS11	>sp|P62280|RS11_HUMAN 40S ribosomal protein S11 OS=Homo sapiens (Human) OX=9606 GN=RPS11 PE=1 SV=3	1	6	6	6	3	4	4	4	5	5	4	4	4	4	4	4	3	4	4	4	5	5	4	4	4	4	4	4	3	4	4	4	5	5	4	4	4	4	4	4	32.9	32.9
P62304	P62304	1	1	1	Small nuclear ribonucleoprotein E	SNRPE	>sp|P62304|RUXE_HUMAN Small nuclear ribonucleoprotein E OS=Homo sapiens (Human) OX=9606 GN=SNRPE PE=1 SV=1	1	1	1	1	1	1	1	0	0	1	1	1	1	1	1	1	1	1	1	0	0	1	1	1	1	1	1	1	1	1	1	0	0	1	1	1	1	1	1	1	12	12
P62314	P62314	3	3	3	Small nuclear ribonucleoprotein Sm D1	SNRPD1	>sp|P62314|SMD1_HUMAN Small nuclear ribonucleoprotein Sm D1 OS=Homo sapiens (Human) OX=9606 GN=SNRPD1 PE=1 SV=1	1	3	3	3	2	2	2	2	2	2	3	3	3	2	3	3	2	2	2	2	2	2	3	3	3	2	3	3	2	2	2	2	2	2	3	3	3	2	3	3	37	37
P62316	P62316	5	5	5	Small nuclear ribonucleoprotein Sm D2	SNRPD2	>sp|P62316|SMD2_HUMAN Small nuclear ribonucleoprotein Sm D2 OS=Homo sapiens (Human) OX=9606 GN=SNRPD2 PE=1 SV=1	1	5	5	5	2	2	2	4	4	2	3	3	1	3	2	2	2	2	2	4	4	2	3	3	1	3	2	2	2	2	2	4	4	2	3	3	1	3	2	2	46.6	46.6
P62318	P62318	2	2	2	Small nuclear ribonucleoprotein Sm D3	SNRPD3	>sp|P62318|SMD3_HUMAN Small nuclear ribonucleoprotein Sm D3 OS=Homo sapiens (Human) OX=9606 GN=SNRPD3 PE=1 SV=1	1	2	2	2	2	2	2	2	1	2	2	1	1	1	1	1	2	2	2	2	1	2	2	1	1	1	1	1	2	2	2	2	1	2	2	1	1	1	1	1	15.1	15.1
P62333	P62333	10	10	10	26S protease regulatory subunit 10B	PSMC6	>sp|P62333|PRS10_HUMAN 26S proteasome regulatory subunit 10B OS=Homo sapiens (Human) OX=9606 GN=PSMC6 PE=1 SV=1	1	10	10	10	6	8	6	4	3	2	6	6	6	8	9	4	6	8	6	4	3	2	6	6	6	8	9	4	6	8	6	4	3	2	6	6	6	8	9	4	39.3	39.3
P62424	P62424	5	5	5	60S ribosomal protein L7a	RPL7A	>sp|P62424|RL7A_HUMAN 60S ribosomal protein L7a OS=Homo sapiens (Human) OX=9606 GN=RPL7A PE=1 SV=2	1	5	5	5	4	4	3	3	2	1	4	4	4	4	4	3	4	4	3	3	2	1	4	4	4	4	4	3	4	4	3	3	2	1	4	4	4	4	4	3	19.2	19.2
P62701;P22090;Q8TD47	P62701	16;5;5	16;5;5	16;5;5	40S ribosomal protein S4, X isoform	RPS4X	>sp|P62701|RS4X_HUMAN 40S ribosomal protein S4, X isoform OS=Homo sapiens (Human) OX=9606 GN=RPS4X PE=1 SV=2	3	16	16	16	13	13	10	15	13	14	14	15	16	14	13	15	13	13	10	15	13	14	14	15	16	14	13	15	13	13	10	15	13	14	14	15	16	14	13	15	52.5	52.5
P62750	P62750	2	2	2	60S ribosomal protein L23a	RPL23A	>sp|P62750|RL23A_HUMAN 60S ribosomal protein L23a OS=Homo sapiens (Human) OX=9606 GN=RPL23A PE=1 SV=1	1	2	2	2	0	2	0	1	1	1	1	1	1	1	1	1	0	2	0	1	1	1	1	1	1	1	1	1	0	2	0	1	1	1	1	1	1	1	1	1	15.4	15.4
P62753	P62753	5	5	5	40S ribosomal protein S6	RPS6	>sp|P62753|RS6_HUMAN 40S ribosomal protein S6 OS=Homo sapiens (Human) OX=9606 GN=RPS6 PE=1 SV=1	1	5	5	5	2	4	2	5	3	1	4	4	5	2	2	2	2	4	2	5	3	1	4	4	5	2	2	2	2	4	2	5	3	1	4	4	5	2	2	2	20.5	20.5
P62805	P62805	6	6	6	Histone H4	HIST1H4A	>sp|P62805|H4_HUMAN Histone H4 OS=Homo sapiens (Human) OX=9606 GN=H4C2 PE=1 SV=2	1	6	6	6	0	0	0	0	1	0	6	6	6	1	0	0	0	0	0	0	1	0	6	6	6	1	0	0	0	0	0	0	1	0	6	6	6	1	0	0	42.7	42.7
P62826	P62826	8	8	8	GTP-binding nuclear protein Ran	RAN	>sp|P62826|RAN_HUMAN GTP-binding nuclear protein Ran OS=Homo sapiens (Human) OX=9606 GN=RAN PE=1 SV=3	1	8	8	8	7	6	6	8	6	6	7	7	7	7	6	7	7	6	6	8	6	6	7	7	7	7	6	7	7	6	6	8	6	6	7	7	7	7	6	7	39.8	39.8
P62829	P62829	6	6	6	60S ribosomal protein L23	RPL23	>sp|P62829|RL23_HUMAN 60S ribosomal protein L23 OS=Homo sapiens (Human) OX=9606 GN=RPL23 PE=1 SV=1	1	6	6	6	5	5	5	5	4	5	5	5	6	6	6	5	5	5	5	5	4	5	5	5	6	6	6	5	5	5	5	5	4	5	5	5	6	6	6	5	45.7	45.7
P62847	P62847	2	2	2	40S ribosomal protein S24	RPS24	>sp|P62847|RS24_HUMAN 40S ribosomal protein S24 OS=Homo sapiens (Human) OX=9606 GN=RPS24 PE=1 SV=1	1	2	2	2	1	1	1	2	1	0	1	1	1	1	1	1	1	1	1	2	1	0	1	1	1	1	1	1	1	1	1	2	1	0	1	1	1	1	1	1	18	18
P62854;Q5JNZ5	P62854;Q5JNZ5	3;2	3;2	3;2	40S ribosomal protein S26;Putative 40S ribosomal protein S26-like 1	RPS26;RPS26P11	>sp|P62854|RS26_HUMAN 40S ribosomal protein S26 OS=Homo sapiens (Human) OX=9606 GN=RPS26 PE=1 SV=3;>sp|Q5JNZ5|RS26L_HUMAN Putative 40S ribosomal protein S26-like 1 OS=Homo sapiens (Human) OX=9606 GN=RPS26P11 PE=5 SV=1	2	3	3	3	2	3	2	2	2	1	3	1	3	3	2	1	2	3	2	2	2	1	3	1	3	3	2	1	2	3	2	2	2	1	3	1	3	3	2	1	31.3	31.3
P62873;P16520	P62873	7;2	7;2	4;0	Guanine nucleotide-binding protein G(I)/G(S)/G(T) subunit beta-1	GNB1	>sp|P62873|GBB1_HUMAN Guanine nucleotide-binding protein G(I)/G(S)/G(T) subunit beta-1 OS=Homo sapiens (Human) OX=9606 GN=GNB1 PE=1 SV=3	2	7	7	4	4	5	3	2	3	2	5	4	4	4	3	4	4	5	3	2	3	2	5	4	4	4	3	4	2	3	3	1	1	1	3	2	2	2	2	1	27.1	27.1
P62879;Q9HAV0	P62879;Q9HAV0	5;4	2;2	2;2	Guanine nucleotide-binding protein G(I)/G(S)/G(T) subunit beta-2;Guanine nucleotide-binding protein subunit beta-4	GNB2;GNB4	>sp|P62879|GBB2_HUMAN Guanine nucleotide-binding protein G(I)/G(S)/G(T) subunit beta-2 OS=Homo sapiens (Human) OX=9606 GN=GNB2 PE=1 SV=3;>sp|Q9HAV0|GBB4_HUMAN Guanine nucleotide-binding protein subunit beta-4 OS=Homo sapiens (Human) OX=9606 GN=GNB4 PE=1 SV	2	5	2	2	3	3	2	2	2	1	3	3	4	2	1	3	1	1	2	1	0	0	1	1	2	0	0	0	1	1	2	1	0	0	1	1	2	0	0	0	16.2	7.9
P62888	P62888	3	3	3	60S ribosomal protein L30	RPL30	>sp|P62888|RL30_HUMAN 60S ribosomal protein L30 OS=Homo sapiens (Human) OX=9606 GN=RPL30 PE=1 SV=2	1	3	3	3	3	3	3	2	3	3	3	3	3	3	3	3	3	3	3	2	3	3	3	3	3	3	3	3	3	3	3	2	3	3	3	3	3	3	3	3	40.9	40.9
P62899	P62899	3	3	3	60S ribosomal protein L31	RPL31	>sp|P62899|RL31_HUMAN 60S ribosomal protein L31 OS=Homo sapiens (Human) OX=9606 GN=RPL31 PE=1 SV=1	1	3	3	3	3	2	2	2	2	0	2	3	2	2	0	0	3	2	2	2	2	0	2	3	2	2	0	0	3	2	2	2	2	0	2	3	2	2	0	0	25.6	25.6
P62906	P62906	6	6	6	60S ribosomal protein L10a	RPL10A	>sp|P62906|RL10A_HUMAN 60S ribosomal protein L10a OS=Homo sapiens (Human) OX=9606 GN=RPL10A PE=1 SV=2	1	6	6	6	3	4	2	4	4	1	4	5	4	4	3	3	3	4	2	4	4	1	4	5	4	4	3	3	3	4	2	4	4	1	4	5	4	4	3	3	32.7	32.7
P62910	P62910	2	2	2	60S ribosomal protein L32	RPL32	>sp|P62910|RL32_HUMAN 60S ribosomal protein L32 OS=Homo sapiens (Human) OX=9606 GN=RPL32 PE=1 SV=2	1	2	2	2	1	0	1	1	2	1	1	1	1	1	2	1	1	0	1	1	2	1	1	1	1	1	2	1	1	0	1	1	2	1	1	1	1	1	2	1	17	17
P62913	P62913	3	3	3	60S ribosomal protein L11	RPL11	>sp|P62913|RL11_HUMAN 60S ribosomal protein L11 OS=Homo sapiens (Human) OX=9606 GN=RPL11 PE=1 SV=2	1	3	3	3	3	3	3	2	2	2	3	3	3	3	3	3	3	3	3	2	2	2	3	3	3	3	3	3	3	3	3	2	2	2	3	3	3	3	3	3	19.7	19.7
P62917	P62917	4	4	4	60S ribosomal protein L8	RPL8	>sp|P62917|RL8_HUMAN 60S ribosomal protein L8 OS=Homo sapiens (Human) OX=9606 GN=RPL8 PE=1 SV=2	1	4	4	4	3	3	3	3	4	2	3	3	3	3	3	3	3	3	3	3	4	2	3	3	3	3	3	3	3	3	3	3	4	2	3	3	3	3	3	3	14	14
P62937;Q9Y536;P0DN37;P0DN26;A0A0B4J2A2;A0A075B767;A0A075B759;F5H284	P62937	11;2;1;1;1;1;1;1	11;2;1;1;1;1;1;1	11;2;1;1;1;1;1;1	Peptidyl-prolyl cis-trans isomerase A;Peptidyl-prolyl cis-trans isomerase A, N-terminally processed	PPIA	>sp|P62937|PPIA_HUMAN Peptidyl-prolyl cis-trans isomerase A OS=Homo sapiens (Human) OX=9606 GN=PPIA PE=1 SV=2	8	11	11	11	9	10	9	9	10	8	11	11	11	11	11	11	9	10	9	9	10	8	11	11	11	11	11	11	9	10	9	9	10	8	11	11	11	11	11	11	54.5	54.5
P62942	P62942	2	2	2	Peptidyl-prolyl cis-trans isomerase FKBP1A	FKBP1A	>sp|P62942|FKB1A_HUMAN Peptidyl-prolyl cis-trans isomerase FKBP1A OS=Homo sapiens (Human) OX=9606 GN=FKBP1A PE=1 SV=2	1	2	2	2	0	1	1	0	0	0	1	1	1	2	0	2	0	1	1	0	0	0	1	1	1	2	0	2	0	1	1	0	0	0	1	1	1	2	0	2	29.6	29.6
P62993	P62993	16	16	16	Growth factor receptor-bound protein 2	GRB2	>sp|P62993|GRB2_HUMAN Growth factor receptor-bound protein 2 OS=Homo sapiens (Human) OX=9606 GN=GRB2 PE=1 SV=1	1	16	16	16	11	13	15	13	13	12	14	15	14	14	14	14	11	13	15	13	13	12	14	15	14	14	14	14	11	13	15	13	13	12	14	15	14	14	14	14	74.7	74.7
P63010;Q10567	P63010;Q10567	3;3	3;3	3;3	AP-2 complex subunit beta;AP-1 complex subunit beta-1	AP2B1;AP1B1	>sp|P63010|AP2B1_HUMAN AP-2 complex subunit beta OS=Homo sapiens (Human) OX=9606 GN=AP2B1 PE=1 SV=1;>sp|Q10567|AP1B1_HUMAN AP-1 complex subunit beta-1 OS=Homo sapiens (Human) OX=9606 GN=AP1B1 PE=1 SV=2	2	3	3	3	1	1	1	0	1	0	2	1	1	1	1	1	1	1	1	0	1	0	2	1	1	1	1	1	1	1	1	0	1	0	2	1	1	1	1	1	3.8	3.8
P63104	P63104	8	6	5	14-3-3 protein zeta/delta	YWHAZ	>sp|P63104|1433Z_HUMAN 14-3-3 protein zeta/delta OS=Homo sapiens (Human) OX=9606 GN=YWHAZ PE=1 SV=1	1	8	6	5	6	5	5	6	5	5	3	4	4	3	4	3	5	4	4	4	3	3	2	3	3	2	3	2	5	4	4	4	3	3	2	3	3	2	3	2	38.8	31.4
P63151;Q66LE6;Q00005;Q9Y2T4	P63151	16;3;2;1	16;3;2;1	16;3;2;1	Serine/threonine-protein phosphatase 2A 55 kDa regulatory subunit B alpha isoform	PPP2R2A	>sp|P63151|2ABA_HUMAN Serine/threonine-protein phosphatase 2A 55 kDa regulatory subunit B alpha isoform OS=Homo sapiens (Human) OX=9606 GN=PPP2R2A PE=1 SV=1	4	16	16	16	12	15	14	15	15	13	13	14	15	14	14	14	12	15	14	15	15	13	13	14	15	14	14	14	12	15	14	15	15	13	13	14	15	14	14	14	58.6	58.6
P63165	P63165	1	1	1	Small ubiquitin-related modifier 1	SUMO1	>sp|P63165|SUMO1_HUMAN Small ubiquitin-related modifier 1 OS=Homo sapiens (Human) OX=9606 GN=SUMO1 PE=1 SV=1	1	1	1	1	1	0	0	0	0	0	1	0	1	0	0	0	1	0	0	0	0	0	1	0	1	0	0	0	1	0	0	0	0	0	1	0	1	0	0	0	15.8	15.8
P63167;Q96FJ2	P63167;Q96FJ2	5;3	5;3	5;3	Dynein light chain 1, cytoplasmic;Dynein light chain 2, cytoplasmic	DYNLL1;DYNLL2	>sp|P63167|DYL1_HUMAN Dynein light chain 1, cytoplasmic OS=Homo sapiens (Human) OX=9606 GN=DYNLL1 PE=1 SV=1;>sp|Q96FJ2|DYL2_HUMAN Dynein light chain 2, cytoplasmic OS=Homo sapiens (Human) OX=9606 GN=DYNLL2 PE=1 SV=1	2	5	5	5	5	3	3	1	2	1	3	4	3	3	3	3	5	3	3	1	2	1	3	4	3	3	3	3	5	3	3	1	2	1	3	4	3	3	3	3	64	64
P63173	P63173	5	5	5	60S ribosomal protein L38	RPL38	>sp|P63173|RL38_HUMAN 60S ribosomal protein L38 OS=Homo sapiens (Human) OX=9606 GN=RPL38 PE=1 SV=2	1	5	5	5	4	5	4	4	4	5	5	5	5	4	4	5	4	5	4	4	4	5	5	5	5	4	4	5	4	5	4	4	4	5	5	5	5	4	4	5	52.9	52.9
P63208	P63208	6	6	6	S-phase kinase-associated protein 1	SKP1	>sp|P63208|SKP1_HUMAN S-phase kinase-associated protein 1 OS=Homo sapiens (Human) OX=9606 GN=SKP1 PE=1 SV=2	1	6	6	6	5	5	4	5	4	5	6	5	5	6	5	5	5	5	4	5	4	5	6	5	5	6	5	5	5	5	4	5	4	5	6	5	5	6	5	5	46.6	46.6
P63241;Q9GZV4;Q6IS14	P63241;Q9GZV4;Q6IS14	6;3;3	6;3;3	6;3;3	Eukaryotic translation initiation factor 5A-1;Eukaryotic translation initiation factor 5A-2;Eukaryotic translation initiation factor 5A-1-like	EIF5A;EIF5A2;EIF5AL1	>sp|P63241|IF5A1_HUMAN Eukaryotic translation initiation factor 5A-1 OS=Homo sapiens (Human) OX=9606 GN=EIF5A PE=1 SV=2;>sp|Q9GZV4|IF5A2_HUMAN Eukaryotic translation initiation factor 5A-2 OS=Homo sapiens (Human) OX=9606 GN=EIF5A2 PE=1 SV=3;>sp|Q6IS14|IF5A	3	6	6	6	5	6	5	4	5	5	6	5	6	6	6	6	5	6	5	4	5	5	6	5	6	6	6	6	5	6	5	4	5	5	6	5	6	6	6	6	45.5	45.5
P63244	P63244	16	16	16	Guanine nucleotide-binding protein subunit beta-2-like 1;Guanine nucleotide-binding protein subunit beta-2-like 1, N-terminally processed	GNB2L1	>sp|P63244|RACK1_HUMAN Receptor of activated protein C kinase 1 OS=Homo sapiens (Human) OX=9606 GN=RACK1 PE=1 SV=3	1	16	16	16	10	11	8	12	13	8	14	13	13	11	15	12	10	11	8	12	13	8	14	13	13	11	15	12	10	11	8	12	13	8	14	13	13	11	15	12	72.2	72.2
P63261	P63261	22	1	1	Actin, cytoplasmic 2;Actin, cytoplasmic 2, N-terminally processed	ACTG1	>sp|P63261|ACTG_HUMAN Actin, cytoplasmic 2 OS=Homo sapiens (Human) OX=9606 GN=ACTG1 PE=1 SV=1	1	22	1	1	19	19	19	21	20	19	20	18	20	20	20	19	1	1	1	1	1	1	1	1	1	1	0	1	1	1	1	1	1	1	1	1	1	1	0	1	70.1	4.5
P67775;P62714	P67775;P62714	12;11	12;11	10;9	Serine/threonine-protein phosphatase 2A catalytic subunit alpha isoform;Serine/threonine-protein phosphatase 2A catalytic subunit beta isoform	PPP2CA;PPP2CB	>sp|P67775|PP2AA_HUMAN Serine/threonine-protein phosphatase 2A catalytic subunit alpha isoform OS=Homo sapiens (Human) OX=9606 GN=PPP2CA PE=1 SV=1;>sp|P62714|PP2AB_HUMAN Serine/threonine-protein phosphatase 2A catalytic subunit beta isoform OS=Homo sapiens	2	12	12	10	10	10	10	8	5	5	10	8	9	8	10	7	10	10	10	8	5	5	10	8	9	8	10	7	10	10	9	8	4	4	9	6	7	8	9	7	58.9	58.9
P67809;Q9Y2T7	P67809	5;2	5;2	3;0	Nuclease-sensitive element-binding protein 1	YBX1	>sp|P67809|YBOX1_HUMAN Y-box-binding protein 1 OS=Homo sapiens (Human) OX=9606 GN=YBX1 PE=1 SV=3	2	5	5	3	2	4	1	3	1	2	3	1	4	1	4	1	2	4	1	3	1	2	3	1	4	1	4	1	2	3	1	3	1	2	2	1	3	1	2	1	32.1	32.1
P67870	P67870	3	3	3	Casein kinase II subunit beta	CSNK2B	>sp|P67870|CSK2B_HUMAN Casein kinase II subunit beta OS=Homo sapiens (Human) OX=9606 GN=CSNK2B PE=1 SV=1	1	3	3	3	1	2	1	3	2	3	1	3	1	3	0	1	1	2	1	3	2	3	1	3	1	3	0	1	1	2	1	3	2	3	1	3	1	3	0	1	23.3	23.3
P67936	P67936	4	2	2	Tropomyosin alpha-4 chain	TPM4	>sp|P67936|TPM4_HUMAN Tropomyosin alpha-4 chain OS=Homo sapiens (Human) OX=9606 GN=TPM4 PE=1 SV=3	1	4	2	2	1	0	1	0	2	2	2	2	3	2	2	2	0	0	0	0	0	1	0	0	1	0	0	0	0	0	0	0	0	1	0	0	1	0	0	0	16.1	10.5
P68133;P68032;P63267;P62736;Q562R1	P68133;P68032;P63267;P62736	11;11;10;10;4	1;1;1;1;0	1;1;1;1;0	Actin, alpha skeletal muscle;Actin, alpha cardiac muscle 1;Actin, gamma-enteric smooth muscle;Actin, aortic smooth muscle	ACTA1;ACTC1;ACTG2;ACTA2	>sp|P68133|ACTS_HUMAN Actin, alpha skeletal muscle OS=Homo sapiens (Human) OX=9606 GN=ACTA1 PE=1 SV=1;>sp|P68032|ACTC_HUMAN Actin, alpha cardiac muscle 1 OS=Homo sapiens (Human) OX=9606 GN=ACTC1 PE=1 SV=1;>sp|P63267|ACTH_HUMAN Actin, gamma-enteric smooth m	5	11	1	1	10	10	10	11	11	11	10	10	11	10	11	10	1	1	1	1	1	1	1	1	1	1	1	1	1	1	1	1	1	1	1	1	1	1	1	1	30	4.2
P68036;A0A1B0GUS4	P68036;A0A1B0GUS4	6;3	6;3	6;3	Ubiquitin-conjugating enzyme E2 L3	UBE2L3	>sp|P68036|UB2L3_HUMAN Ubiquitin-conjugating enzyme E2 L3 OS=Homo sapiens (Human) OX=9606 GN=UBE2L3 PE=1 SV=1;>sp|A0A1B0GUS4|UB2L5_HUMAN Ubiquitin-conjugating enzyme E2 L5 OS=Homo sapiens (Human) OX=9606 GN=UBE2L5 PE=2 SV=1	2	6	6	6	5	5	5	4	4	4	6	5	5	5	5	5	5	5	5	4	4	4	6	5	5	5	5	5	5	5	5	4	4	4	6	5	5	5	5	5	48.7	48.7
P68104;Q5VTE0	P68104;Q5VTE0	21;19	21;19	12;11	Elongation factor 1-alpha 1;Putative elongation factor 1-alpha-like 3	EEF1A1;EEF1A1P5	>sp|P68104|EF1A1_HUMAN Elongation factor 1-alpha 1 OS=Homo sapiens (Human) OX=9606 GN=EEF1A1 PE=1 SV=1;>sp|Q5VTE0|EF1A3_HUMAN Putative elongation factor 1-alpha-like 3 OS=Homo sapiens (Human) OX=9606 GN=EEF1A1P5 PE=5 SV=1	2	21	21	12	17	19	18	21	20	19	18	20	21	19	19	20	17	19	18	21	20	19	18	20	21	19	19	20	8	10	9	12	11	10	9	11	12	10	10	11	68	68
P68363;Q9H853	P68363	31;1	5;0	0;0	Tubulin alpha-1B chain	TUBA1B	>sp|P68363|TBA1B_HUMAN Tubulin alpha-1B chain OS=Homo sapiens (Human) OX=9606 GN=TUBA1B PE=1 SV=1	2	31	5	0	30	30	30	24	25	24	26	28	27	29	28	29	5	5	5	4	4	4	5	5	4	5	5	5	0	0	0	0	0	0	0	0	0	0	0	0	82.3	18.6
P68366	P68366	22	1	1	Tubulin alpha-4A chain	TUBA4A	>sp|P68366|TBA4A_HUMAN Tubulin alpha-4A chain OS=Homo sapiens (Human) OX=9606 GN=TUBA4A PE=1 SV=1	1	22	1	1	21	21	21	21	21	20	20	21	20	21	21	21	1	1	1	1	1	0	1	1	1	1	1	1	1	1	1	1	1	0	1	1	1	1	1	1	51.6	3.3
P68371	P68371	29	29	1	Tubulin beta-4B chain	TUBB4B	>sp|P68371|TBB4B_HUMAN Tubulin beta-4B chain OS=Homo sapiens (Human) OX=9606 GN=TUBB4B PE=1 SV=1	1	29	29	1	29	28	29	26	26	24	27	26	27	28	27	25	29	28	29	26	26	24	27	26	27	28	27	25	1	1	1	1	1	1	1	1	1	1	1	1	75.7	75.7
P68400;Q8NEV1	P68400;Q8NEV1	5;4	5;4	5;4	Casein kinase II subunit alpha;Casein kinase II subunit alpha 3	CSNK2A1;CSNK2A3	>sp|P68400|CSK21_HUMAN Casein kinase II subunit alpha OS=Homo sapiens (Human) OX=9606 GN=CSNK2A1 PE=1 SV=1;>sp|Q8NEV1|CSK23_HUMAN Casein kinase II subunit alpha 3 OS=Homo sapiens (Human) OX=9606 GN=CSNK2A3 PE=1 SV=2	2	5	5	5	0	3	2	5	4	2	4	5	4	4	5	2	0	3	2	5	4	2	4	5	4	4	5	2	0	3	2	5	4	2	4	5	4	4	5	2	22.5	22.5
P68431	P68431	4	1	1	Histone H3.1	HIST1H3A	>sp|P68431|H31_HUMAN Histone H3.1 OS=Homo sapiens (Human) OX=9606 GN=H3C4 PE=1 SV=2	1	4	1	1	1	2	1	1	1	1	3	3	4	2	2	1	0	1	0	0	0	0	0	0	1	0	0	0	0	1	0	0	0	0	0	0	1	0	0	0	40.4	23.5
P78346	P78346	6	6	6	Ribonuclease P protein subunit p30	RPP30	>sp|P78346|RPP30_HUMAN Ribonuclease P protein subunit p30 OS=Homo sapiens (Human) OX=9606 GN=RPP30 PE=1 SV=1	1	6	6	6	3	3	4	5	4	3	4	4	3	5	4	4	3	3	4	5	4	3	4	4	3	5	4	4	3	3	4	5	4	3	4	4	3	5	4	4	32.1	32.1
P78347	P78347	20	20	20	General transcription factor II-I	GTF2I	>sp|P78347|GTF2I_HUMAN General transcription factor II-I OS=Homo sapiens (Human) OX=9606 GN=GTF2I PE=1 SV=2	1	20	20	20	12	9	9	16	15	12	14	16	12	10	16	13	12	9	9	16	15	12	14	16	12	10	16	13	12	9	9	16	15	12	14	16	12	10	16	13	28.8	28.8
P78371	P78371	26	26	26	T-complex protein 1 subunit beta	CCT2	>sp|P78371|TCPB_HUMAN T-complex protein 1 subunit beta OS=Homo sapiens (Human) OX=9606 GN=CCT2 PE=1 SV=4	1	26	26	26	21	22	22	14	16	9	17	21	23	20	24	20	21	22	22	14	16	9	17	21	23	20	24	20	21	22	22	14	16	9	17	21	23	20	24	20	61.9	61.9
P78406	P78406	3	3	3	mRNA export factor	RAE1	>sp|P78406|RAE1L_HUMAN mRNA export factor OS=Homo sapiens (Human) OX=9606 GN=RAE1 PE=1 SV=1	1	3	3	3	0	2	1	1	2	1	1	3	3	2	3	1	0	2	1	1	2	1	1	3	3	2	3	1	0	2	1	1	2	1	1	3	3	2	3	1	10.3	10.3
P78527	P78527	151	151	151	DNA-dependent protein kinase catalytic subunit	PRKDC	>sp|P78527|PRKDC_HUMAN DNA-dependent protein kinase catalytic subunit OS=Homo sapiens (Human) OX=9606 GN=PRKDC PE=1 SV=3	1	151	151	151	114	129	130	64	45	25	107	116	110	118	111	99	114	129	130	64	45	25	107	116	110	118	111	99	114	129	130	64	45	25	107	116	110	118	111	99	43.3	43.3
P81605	P81605	4	4	4	Dermcidin;Survival-promoting peptide;DCD-1	DCD	>sp|P81605|DCD_HUMAN Dermcidin OS=Homo sapiens (Human) OX=9606 GN=DCD PE=1 SV=2	1	4	4	4	2	3	2	2	1	1	3	3	4	2	3	2	2	3	2	2	1	1	3	3	4	2	3	2	2	3	2	2	1	1	3	3	4	2	3	2	35.5	35.5
P82930	P82930	3	3	3	28S ribosomal protein S34, mitochondrial	MRPS34	>sp|P82930|RT34_HUMAN 28S ribosomal protein S34, mitochondrial OS=Homo sapiens (Human) OX=9606 GN=MRPS34 PE=1 SV=2	1	3	3	3	0	1	2	2	2	0	3	2	3	2	2	1	0	1	2	2	2	0	3	2	3	2	2	1	0	1	2	2	2	0	3	2	3	2	2	1	13.3	13.3
P83731	P83731	4	4	4	60S ribosomal protein L24	RPL24	>sp|P83731|RL24_HUMAN 60S ribosomal protein L24 OS=Homo sapiens (Human) OX=9606 GN=RPL24 PE=1 SV=1	1	4	4	4	2	3	3	3	1	1	2	4	2	2	2	2	2	3	3	3	1	1	2	4	2	2	2	2	2	3	3	3	1	1	2	4	2	2	2	2	25.5	25.5
P84085	P84085	5	2	2	ADP-ribosylation factor 5	ARF5	>sp|P84085|ARF5_HUMAN ADP-ribosylation factor 5 OS=Homo sapiens (Human) OX=9606 GN=ARF5 PE=1 SV=2	1	5	2	2	5	3	3	4	3	1	4	3	3	2	4	4	2	0	1	2	0	0	1	1	1	0	1	1	2	0	1	2	0	0	1	1	1	0	1	1	41.7	13.3
P84098	P84098	1	1	1	60S ribosomal protein L19	RPL19	>sp|P84098|RL19_HUMAN 60S ribosomal protein L19 OS=Homo sapiens (Human) OX=9606 GN=RPL19 PE=1 SV=1	1	1	1	1	0	0	0	1	1	0	0	0	0	0	0	0	0	0	0	1	1	0	0	0	0	0	0	0	0	0	0	1	1	0	0	0	0	0	0	0	8.7	8.7
P84103;Q16629	P84103	4;1	4;1	4;1	Serine/arginine-rich splicing factor 3	SRSF3	>sp|P84103|SRSF3_HUMAN Serine/arginine-rich splicing factor 3 OS=Homo sapiens (Human) OX=9606 GN=SRSF3 PE=1 SV=1	2	4	4	4	3	1	3	2	2	3	4	3	3	2	2	4	3	1	3	2	2	3	4	3	3	2	2	4	3	1	3	2	2	3	4	3	3	2	2	4	25.6	25.6
P84243;Q16695;Q5TEC6;Q6NXT2	P84243;Q16695;Q5TEC6;Q6NXT2	4;3;2;2	1;0;0;0	1;0;0;0	Histone H3.3;Histone H3.1t;Histone H3;Histone H3.3C	H3F3A;HIST3H3;HIST2H3PS2;H3F3C	>sp|P84243|H33_HUMAN Histone H3.3 OS=Homo sapiens (Human) OX=9606 GN=H3-3A PE=1 SV=2;>sp|Q16695|H31T_HUMAN Histone H3.1t OS=Homo sapiens (Human) OX=9606 GN=H3-4 PE=1 SV=3;>sp|Q5TEC6|H3PS2_HUMAN Histone HIST2H3PS2 OS=Homo sapiens (Human) OX=9606 GN=H3-2 PE=	4	4	1	1	1	1	1	1	1	1	4	3	4	2	2	1	0	0	0	0	0	0	1	0	1	0	0	0	0	0	0	0	0	0	1	0	1	0	0	0	40.4	23.5
P98194	P98194	3	3	3	Calcium-transporting ATPase type 2C member 1	ATP2C1	>sp|P98194|AT2C1_HUMAN Calcium-transporting ATPase type 2C member 1 OS=Homo sapiens (Human) OX=9606 GN=ATP2C1 PE=1 SV=3	1	3	3	3	0	0	0	1	1	2	3	3	2	1	2	2	0	0	0	1	1	2	3	3	2	1	2	2	0	0	0	1	1	2	3	3	2	1	2	2	3.8	3.8
Q00013	Q00013	12	12	12	55 kDa erythrocyte membrane protein	MPP1	>sp|Q00013|EM55_HUMAN 55 kDa erythrocyte membrane protein OS=Homo sapiens (Human) OX=9606 GN=MPP1 PE=1 SV=2	1	12	12	12	9	10	6	7	9	8	11	11	11	12	12	11	9	10	6	7	9	8	11	11	11	12	12	11	9	10	6	7	9	8	11	11	11	12	12	11	36.3	36.3
Q00325	Q00325	14	14	14	Phosphate carrier protein, mitochondrial	SLC25A3	>sp|Q00325|MPCP_HUMAN Phosphate carrier protein, mitochondrial OS=Homo sapiens (Human) OX=9606 GN=SLC25A3 PE=1 SV=2	1	14	14	14	12	14	12	10	8	7	10	11	10	13	12	12	12	14	12	10	8	7	10	11	10	13	12	12	12	14	12	10	8	7	10	11	10	13	12	12	43.4	43.4
Q00341	Q00341	10	10	10	Vigilin	HDLBP	>sp|Q00341|VIGLN_HUMAN Vigilin OS=Homo sapiens (Human) OX=9606 GN=HDLBP PE=1 SV=2	1	10	10	10	5	3	4	3	5	1	7	8	9	7	7	6	5	3	4	3	5	1	7	8	9	7	7	6	5	3	4	3	5	1	7	8	9	7	7	6	10	10
Q00535	Q00535	12	11	11	Cyclin-dependent-like kinase 5	CDK5	>sp|Q00535|CDK5_HUMAN Cyclin-dependent-like kinase 5 OS=Homo sapiens (Human) OX=9606 GN=CDK5 PE=1 SV=3	1	12	11	11	10	10	9	8	9	9	11	10	10	10	11	12	9	9	8	7	8	8	10	9	9	9	10	11	9	9	8	7	8	8	10	9	9	9	10	11	51.7	49
Q00587	Q00587	4	4	4	Cdc42 effector protein 1	CDC42EP1	>sp|Q00587|BORG5_HUMAN Cdc42 effector protein 1 OS=Homo sapiens (Human) OX=9606 GN=CDC42EP1 PE=1 SV=1	1	4	4	4	1	3	4	0	1	0	0	1	2	2	0	0	1	3	4	0	1	0	0	1	2	2	0	0	1	3	4	0	1	0	0	1	2	2	0	0	14.1	14.1
Q00610;P53675	Q00610	40;9	40;9	40;9	Clathrin heavy chain 1	CLTC	>sp|Q00610|CLH1_HUMAN Clathrin heavy chain 1 OS=Homo sapiens (Human) OX=9606 GN=CLTC PE=1 SV=5	2	40	40	40	25	29	23	21	14	7	29	27	26	29	23	18	25	29	23	21	14	7	29	27	26	29	23	18	25	29	23	21	14	7	29	27	26	29	23	18	34.2	34.2
Q00839	Q00839	15	15	15	Heterogeneous nuclear ribonucleoprotein U	HNRNPU	>sp|Q00839|HNRPU_HUMAN Heterogeneous nuclear ribonucleoprotein U OS=Homo sapiens (Human) OX=9606 GN=HNRNPU PE=1 SV=6	1	15	15	15	7	10	6	10	9	8	13	13	12	10	9	7	7	10	6	10	9	8	13	13	12	10	9	7	7	10	6	10	9	8	13	13	12	10	9	7	21.5	21.5
Q01082;P11277	Q01082	23;2	23;2	21;0	Spectrin beta chain, non-erythrocytic 1	SPTBN1	>sp|Q01082|SPTB2_HUMAN Spectrin beta chain, non-erythrocytic 1 OS=Homo sapiens (Human) OX=9606 GN=SPTBN1 PE=1 SV=2	2	23	23	21	5	5	5	7	7	3	20	11	20	10	7	7	5	5	5	7	7	3	20	11	20	10	7	7	5	5	5	7	6	3	19	11	18	8	6	7	12.5	12.5
Q01105;P0DME0	Q01105;P0DME0	4;3	4;3	4;3	Protein SET;Protein SETSIP	SET;SETSIP	>sp|Q01105|SET_HUMAN Protein SET OS=Homo sapiens (Human) OX=9606 GN=SET PE=1 SV=3;>sp|P0DME0|SETLP_HUMAN Protein SETSIP OS=Homo sapiens (Human) OX=9606 GN=SETSIP PE=1 SV=1	2	4	4	4	0	0	0	4	1	2	0	0	0	0	0	0	0	0	0	4	1	2	0	0	0	0	0	0	0	0	0	4	1	2	0	0	0	0	0	0	16.6	16.6
Q01130;Q9BRL6	Q01130;Q9BRL6	1;1	1;1	1;1	Serine/arginine-rich splicing factor 2;Serine/arginine-rich splicing factor 8	SRSF2;SRSF8	>sp|Q01130|SRSF2_HUMAN Serine/arginine-rich splicing factor 2 OS=Homo sapiens (Human) OX=9606 GN=SRSF2 PE=1 SV=4;>sp|Q9BRL6|SRSF8_HUMAN Serine/arginine-rich splicing factor 8 OS=Homo sapiens (Human) OX=9606 GN=SRSF8 PE=1 SV=1	2	1	1	1	0	0	0	1	0	0	1	0	1	0	0	0	0	0	0	1	0	0	1	0	1	0	0	0	0	0	0	1	0	0	1	0	1	0	0	0	3.6	3.6
Q01433	Q01433	4	4	4	AMP deaminase 2	AMPD2	>sp|Q01433|AMPD2_HUMAN AMP deaminase 2 OS=Homo sapiens (Human) OX=9606 GN=AMPD2 PE=1 SV=2	1	4	4	4	2	1	2	0	0	0	3	2	2	4	3	3	2	1	2	0	0	0	3	2	2	4	3	3	2	1	2	0	0	0	3	2	2	4	3	3	5.1	5.1
Q01469	Q01469	2	2	2	Fatty acid-binding protein, epidermal	FABP5	>sp|Q01469|FABP5_HUMAN Fatty acid-binding protein 5 OS=Homo sapiens (Human) OX=9606 GN=FABP5 PE=1 SV=3	1	2	2	2	0	0	0	1	1	0	1	1	1	1	1	0	0	0	0	1	1	0	1	1	1	1	1	0	0	0	0	1	1	0	1	1	1	1	1	0	13.3	13.3
Q01581;P54868	Q01581	13;1	13;1	13;1	Hydroxymethylglutaryl-CoA synthase, cytoplasmic	HMGCS1	>sp|Q01581|HMCS1_HUMAN Hydroxymethylglutaryl-CoA synthase, cytoplasmic OS=Homo sapiens (Human) OX=9606 GN=HMGCS1 PE=1 SV=2	2	13	13	13	5	8	7	8	6	7	6	8	7	8	7	7	5	8	7	8	6	7	6	8	7	8	7	7	5	8	7	8	6	7	6	8	7	8	7	7	33.5	33.5
Q01650	Q01650	1	1	1	Large neutral amino acids transporter small subunit 1	SLC7A5	>sp|Q01650|LAT1_HUMAN Large neutral amino acids transporter small subunit 1 OS=Homo sapiens (Human) OX=9606 GN=SLC7A5 PE=1 SV=2	1	1	1	1	1	1	1	1	1	0	1	1	1	1	1	1	1	1	1	1	1	0	1	1	1	1	1	1	1	1	1	1	1	0	1	1	1	1	1	1	2.8	2.8
Q01813	Q01813	16	14	14	ATP-dependent 6-phosphofructokinase, platelet type	PFKP	>sp|Q01813|PFKAP_HUMAN ATP-dependent 6-phosphofructokinase, platelet type OS=Homo sapiens (Human) OX=9606 GN=PFKP PE=1 SV=2	1	16	14	14	13	12	14	9	8	7	11	12	12	9	14	12	11	10	12	8	8	7	9	10	10	7	12	10	11	10	12	8	8	7	9	10	10	7	12	10	26.1	22.6
Q01968	Q01968	4	4	4	Inositol polyphosphate 5-phosphatase OCRL-1	OCRL	>sp|Q01968|OCRL_HUMAN Inositol polyphosphate 5-phosphatase OCRL OS=Homo sapiens (Human) OX=9606 GN=OCRL PE=1 SV=3	1	4	4	4	1	3	1	1	0	0	2	2	3	1	2	0	1	3	1	1	0	0	2	2	3	1	2	0	1	3	1	1	0	0	2	2	3	1	2	0	4.3	4.3
Q02241	Q02241	6	6	6	Kinesin-like protein KIF23	KIF23	>sp|Q02241|KIF23_HUMAN Kinesin-like protein KIF23 OS=Homo sapiens (Human) OX=9606 GN=KIF23 PE=1 SV=3	1	6	6	6	3	1	2	2	2	2	3	3	4	4	2	2	3	1	2	2	2	2	3	3	4	4	2	2	3	1	2	2	2	2	3	3	4	4	2	2	10.9	10.9
Q02413	Q02413	12	12	12	Desmoglein-1	DSG1	>sp|Q02413|DSG1_HUMAN Desmoglein-1 OS=Homo sapiens (Human) OX=9606 GN=DSG1 PE=1 SV=2	1	12	12	12	6	6	6	9	8	7	10	11	11	7	8	6	6	6	6	9	8	7	10	11	11	7	8	6	6	6	6	9	8	7	10	11	11	7	8	6	17.6	17.6
Q02543	Q02543	4	4	4	60S ribosomal protein L18a	RPL18A	>sp|Q02543|RL18A_HUMAN 60S ribosomal protein L18a OS=Homo sapiens (Human) OX=9606 GN=RPL18A PE=1 SV=2	1	4	4	4	0	3	2	2	2	2	4	3	3	2	3	3	0	3	2	2	2	2	4	3	3	2	3	3	0	3	2	2	2	2	4	3	3	2	3	3	22.7	22.7
Q02750;P36507;A0A1B0GUL7	Q02750;P36507;A0A1B0GUL7	6;4;3	6;4;3	6;4;3	Dual specificity mitogen-activated protein kinase kinase 1;Dual specificity mitogen-activated protein kinase kinase 2	MAP2K1;MAP2K2	>sp|Q02750|MP2K1_HUMAN Dual specificity mitogen-activated protein kinase kinase 1 OS=Homo sapiens (Human) OX=9606 GN=MAP2K1 PE=1 SV=2;>sp|P36507|MP2K2_HUMAN Dual specificity mitogen-activated protein kinase kinase 2 OS=Homo sapiens (Human) OX=9606 GN=MAP2K	3	6	6	6	3	1	2	0	2	2	5	5	3	3	5	5	3	1	2	0	2	2	5	5	3	3	5	5	3	1	2	0	2	2	5	5	3	3	5	5	17.6	17.6
Q02878	Q02878	5	5	5	60S ribosomal protein L6	RPL6	>sp|Q02878|RL6_HUMAN 60S ribosomal protein L6 OS=Homo sapiens (Human) OX=9606 GN=RPL6 PE=1 SV=3	1	5	5	5	0	3	0	5	2	1	2	3	2	0	0	0	0	3	0	5	2	1	2	3	2	0	0	0	0	3	0	5	2	1	2	3	2	0	0	0	18.4	18.4
Q02978	Q02978	12	12	12	Mitochondrial 2-oxoglutarate/malate carrier protein	SLC25A11	>sp|Q02978|M2OM_HUMAN Mitochondrial 2-oxoglutarate/malate carrier protein OS=Homo sapiens (Human) OX=9606 GN=SLC25A11 PE=1 SV=3	1	12	12	12	5	11	9	8	3	3	7	6	7	6	6	5	5	11	9	8	3	3	7	6	7	6	6	5	5	11	9	8	3	3	7	6	7	6	6	5	49	49
Q03111	Q03111	5	5	5	Protein ENL	MLLT1	>sp|Q03111|ENL_HUMAN Protein ENL OS=Homo sapiens (Human) OX=9606 GN=MLLT1 PE=1 SV=2	1	5	5	5	4	1	2	4	2	3	5	4	5	5	5	3	4	1	2	4	2	3	5	4	5	5	5	3	4	1	2	4	2	3	5	4	5	5	5	3	13.1	13.1
Q03426	Q03426	3	3	3	Mevalonate kinase	MVK	>sp|Q03426|KIME_HUMAN Mevalonate kinase OS=Homo sapiens (Human) OX=9606 GN=MVK PE=1 SV=1	1	3	3	3	2	1	0	2	0	0	1	2	1	2	1	0	2	1	0	2	0	0	1	2	1	2	1	0	2	1	0	2	0	0	1	2	1	2	1	0	15.2	15.2
Q04206	Q04206	2	2	2	Transcription factor p65	RELA	>sp|Q04206|TF65_HUMAN Transcription factor p65 OS=Homo sapiens (Human) OX=9606 GN=RELA PE=1 SV=2	1	2	2	2	1	2	1	1	0	0	1	1	0	1	2	1	1	2	1	1	0	0	1	1	0	1	2	1	1	2	1	1	0	0	1	1	0	1	2	1	4.9	4.9
Q04323	Q04323	6	6	6	UBX domain-containing protein 1	UBXN1	>sp|Q04323|UBXN1_HUMAN UBX domain-containing protein 1 OS=Homo sapiens (Human) OX=9606 GN=UBXN1 PE=1 SV=2	1	6	6	6	4	2	4	2	4	2	4	4	3	4	4	4	4	2	4	2	4	2	4	4	3	4	4	4	4	2	4	2	4	2	4	4	3	4	4	4	40.7	40.7
Q04446	Q04446	4	4	4	1,4-alpha-glucan-branching enzyme	GBE1	>sp|Q04446|GLGB_HUMAN 1,4-alpha-glucan-branching enzyme OS=Homo sapiens (Human) OX=9606 GN=GBE1 PE=1 SV=3	1	4	4	4	2	4	1	2	2	1	3	3	3	4	3	2	2	4	1	2	2	1	3	3	3	4	3	2	2	4	1	2	2	1	3	3	3	4	3	2	7.8	7.8
Q04637;REV__Q8NEG2	Q04637	18;1	18;1	18;1	Eukaryotic translation initiation factor 4 gamma 1	EIF4G1	>sp|Q04637|IF4G1_HUMAN Eukaryotic translation initiation factor 4 gamma 1 OS=Homo sapiens (Human) OX=9606 GN=EIF4G1 PE=1 SV=4	2	18	18	18	13	15	12	10	7	7	12	14	13	14	13	12	13	15	12	10	7	7	12	14	13	14	13	12	13	15	12	10	7	7	12	14	13	14	13	12	15.3	15.3
Q04725;Q04724;Q04726;Q04727	Q04725;Q04724;Q04726;Q04727	2;2;2;2	2;2;2;2	2;2;2;2	Transducin-like enhancer protein 2;Transducin-like enhancer protein 1;Transducin-like enhancer protein 3;Transducin-like enhancer protein 4	TLE2;TLE1;TLE3;TLE4	>sp|Q04725|TLE2_HUMAN Transducin-like enhancer protein 2 OS=Homo sapiens (Human) OX=9606 GN=TLE2 PE=1 SV=2;>sp|Q04724|TLE1_HUMAN Transducin-like enhancer protein 1 OS=Homo sapiens (Human) OX=9606 GN=TLE1 PE=1 SV=2;>sp|Q04726|TLE3_HUMAN Transducin-like enha	4	2	2	2	1	1	1	0	0	0	1	2	1	1	1	0	1	1	1	0	0	0	1	2	1	1	1	0	1	1	1	0	0	0	1	2	1	1	1	0	3	3
Q04760	Q04760	1	1	1	Lactoylglutathione lyase	GLO1	>sp|Q04760|LGUL_HUMAN Lactoylglutathione lyase OS=Homo sapiens (Human) OX=9606 GN=GLO1 PE=1 SV=4	1	1	1	1	0	0	0	0	0	0	0	0	0	1	1	0	0	0	0	0	0	0	0	0	0	1	1	0	0	0	0	0	0	0	0	0	0	1	1	0	9.2	9.2
Q04837	Q04837	1	1	1	Single-stranded DNA-binding protein, mitochondrial	SSBP1	>sp|Q04837|SSBP_HUMAN Single-stranded DNA-binding protein, mitochondrial OS=Homo sapiens (Human) OX=9606 GN=SSBP1 PE=1 SV=1	1	1	1	1	0	0	1	0	0	0	1	0	1	0	0	0	0	0	1	0	0	0	1	0	1	0	0	0	0	0	1	0	0	0	1	0	1	0	0	0	10.1	10.1
Q04917	Q04917	6	4	4	14-3-3 protein eta	YWHAH	>sp|Q04917|1433F_HUMAN 14-3-3 protein eta OS=Homo sapiens (Human) OX=9606 GN=YWHAH PE=1 SV=4	1	6	4	4	2	3	2	3	4	3	4	3	3	2	3	2	1	2	1	1	2	1	3	2	2	1	2	1	1	2	1	1	2	1	3	2	2	1	2	1	26.8	19.5
Q05086	Q05086	7	7	7	Ubiquitin-protein ligase E3A	UBE3A	>sp|Q05086|UBE3A_HUMAN Ubiquitin-protein ligase E3A OS=Homo sapiens (Human) OX=9606 GN=UBE3A PE=1 SV=4	1	7	7	7	1	2	1	2	3	1	3	5	3	4	6	2	1	2	1	2	3	1	3	5	3	4	6	2	1	2	1	2	3	1	3	5	3	4	6	2	10.6	10.6
Q05397	Q05397	7	7	7	Focal adhesion kinase 1	PTK2	>sp|Q05397|FAK1_HUMAN Focal adhesion kinase 1 OS=Homo sapiens (Human) OX=9606 GN=PTK2 PE=1 SV=2	1	7	7	7	2	1	2	4	4	3	5	5	4	4	3	2	2	1	2	4	4	3	5	5	4	4	3	2	2	1	2	4	4	3	5	5	4	4	3	2	10.6	10.6
Q05639	Q05639	11	2	2	Elongation factor 1-alpha 2	EEF1A2	>sp|Q05639|EF1A2_HUMAN Elongation factor 1-alpha 2 OS=Homo sapiens (Human) OX=9606 GN=EEF1A2 PE=1 SV=1	1	11	2	2	11	11	9	11	11	10	10	11	10	9	11	10	2	2	0	2	2	1	1	2	1	0	2	1	2	2	0	2	2	1	1	2	1	0	2	1	34.8	7.8
Q05655;Q04759	Q05655	4;1	4;1	4;1	Protein kinase C delta type;Protein kinase C delta type regulatory subunit;Protein kinase C delta type catalytic subunit	PRKCD	>sp|Q05655|KPCD_HUMAN Protein kinase C delta type OS=Homo sapiens (Human) OX=9606 GN=PRKCD PE=1 SV=2	2	4	4	4	0	2	0	1	1	2	3	3	3	2	2	4	0	2	0	1	1	2	3	3	3	2	2	4	0	2	0	1	1	2	3	3	3	2	2	4	5.8	5.8
Q05932	Q05932	2	2	2	Folylpolyglutamate synthase, mitochondrial	FPGS	>sp|Q05932|FOLC_HUMAN Folylpolyglutamate synthase, mitochondrial OS=Homo sapiens (Human) OX=9606 GN=FPGS PE=1 SV=3	1	2	2	2	0	1	1	1	1	2	1	1	1	0	0	0	0	1	1	1	1	2	1	1	1	0	0	0	0	1	1	1	1	2	1	1	1	0	0	0	5.6	5.6
Q06124	Q06124	22	22	22	Tyrosine-protein phosphatase non-receptor type 11	PTPN11	>sp|Q06124|PTN11_HUMAN Tyrosine-protein phosphatase non-receptor type 11 OS=Homo sapiens (Human) OX=9606 GN=PTPN11 PE=1 SV=3	1	22	22	22	13	19	15	20	20	16	19	20	21	21	20	18	13	19	15	20	20	16	19	20	21	21	20	18	13	19	15	20	20	16	19	20	21	21	20	18	46.4	46.4
Q06203	Q06203	11	11	11	Amidophosphoribosyltransferase	PPAT	>sp|Q06203|PUR1_HUMAN Amidophosphoribosyltransferase OS=Homo sapiens (Human) OX=9606 GN=PPAT PE=1 SV=1	1	11	11	11	7	6	6	4	5	5	8	8	11	10	8	10	7	6	6	4	5	5	8	8	11	10	8	10	7	6	6	4	5	5	8	8	11	10	8	10	30.8	30.8
Q06210;O94808	Q06210	14;3	14;3	14;3	Glutamine--fructose-6-phosphate aminotransferase [isomerizing] 1	GFPT1	>sp|Q06210|GFPT1_HUMAN Glutamine--fructose-6-phosphate aminotransferase [isomerizing] 1 OS=Homo sapiens (Human) OX=9606 GN=GFPT1 PE=1 SV=3	2	14	14	14	10	9	8	4	3	6	9	10	9	12	12	9	10	9	8	4	3	6	9	10	9	12	12	9	10	9	8	4	3	6	9	10	9	12	12	9	27.9	27.9
Q06265	Q06265	4	4	4	Exosome complex component RRP45	EXOSC9	>sp|Q06265|EXOS9_HUMAN Exosome complex component RRP45 OS=Homo sapiens (Human) OX=9606 GN=EXOSC9 PE=1 SV=3	1	4	4	4	3	2	3	4	3	3	3	2	2	2	2	3	3	2	3	4	3	3	3	2	2	2	2	3	3	2	3	4	3	3	3	2	2	2	2	3	11.4	11.4
Q06323	Q06323	7	7	7	Proteasome activator complex subunit 1	PSME1	>sp|Q06323|PSME1_HUMAN Proteasome activator complex subunit 1 OS=Homo sapiens (Human) OX=9606 GN=PSME1 PE=1 SV=1	1	7	7	7	2	3	3	4	4	4	3	4	6	6	4	4	2	3	3	4	4	4	3	4	6	6	4	4	2	3	3	4	4	4	3	4	6	6	4	4	30.5	30.5
Q06330	Q06330	9	9	9	Recombining binding protein suppressor of hairless	RBPJ	>sp|Q06330|SUH_HUMAN Recombining binding protein suppressor of hairless OS=Homo sapiens (Human) OX=9606 GN=RBPJ PE=1 SV=3	1	9	9	9	4	4	2	6	5	7	5	6	5	7	8	5	4	4	2	6	5	7	5	6	5	7	8	5	4	4	2	6	5	7	5	6	5	7	8	5	18.6	18.6
Q06830	Q06830	26	26	22	Peroxiredoxin-1	PRDX1	>sp|Q06830|PRDX1_HUMAN Peroxiredoxin-1 OS=Homo sapiens (Human) OX=9606 GN=PRDX1 PE=1 SV=1	1	26	26	22	24	25	24	23	23	23	24	25	23	23	24	25	24	25	24	23	23	23	24	25	23	23	24	25	20	21	20	19	19	19	20	21	19	19	20	21	92	92
Q07020	Q07020	5	5	5	60S ribosomal protein L18	RPL18	>sp|Q07020|RL18_HUMAN 60S ribosomal protein L18 OS=Homo sapiens (Human) OX=9606 GN=RPL18 PE=1 SV=2	1	5	5	5	3	4	3	2	2	1	3	4	5	2	3	2	3	4	3	2	2	1	3	4	5	2	3	2	3	4	3	2	2	1	3	4	5	2	3	2	30.9	30.9
Q07021	Q07021	8	8	8	Complement component 1 Q subcomponent-binding protein, mitochondrial	C1QBP	>sp|Q07021|C1QBP_HUMAN Complement component 1 Q subcomponent-binding protein, mitochondrial OS=Homo sapiens (Human) OX=9606 GN=C1QBP PE=1 SV=1	1	8	8	8	7	7	7	7	6	5	7	6	8	7	5	7	7	7	7	7	6	5	7	6	8	7	5	7	7	7	7	7	6	5	7	6	8	7	5	7	51.4	51.4
Q07065	Q07065	5	5	5	Cytoskeleton-associated protein 4	CKAP4	>sp|Q07065|CKAP4_HUMAN Cytoskeleton-associated protein 4 OS=Homo sapiens (Human) OX=9606 GN=CKAP4 PE=1 SV=2	1	5	5	5	0	0	1	1	1	1	4	4	4	3	2	3	0	0	1	1	1	1	4	4	4	3	2	3	0	0	1	1	1	1	4	4	4	3	2	3	14.3	14.3
Q07666;O75525;Q5VWX1	Q07666	9;1;1	9;1;1	9;1;1	KH domain-containing, RNA-binding, signal transduction-associated protein 1	KHDRBS1	>sp|Q07666|KHDR1_HUMAN KH domain-containing, RNA-binding, signal transduction-associated protein 1 OS=Homo sapiens (Human) OX=9606 GN=KHDRBS1 PE=1 SV=1	3	9	9	9	8	8	7	7	8	7	8	9	8	8	8	9	8	8	7	7	8	7	8	9	8	8	8	9	8	8	7	7	8	7	8	9	8	8	8	9	25.3	25.3
Q08043	Q08043	2	1	1	Alpha-actinin-3	ACTN3	>sp|Q08043|ACTN3_HUMAN Alpha-actinin-3 OS=Homo sapiens (Human) OX=9606 GN=ACTN3 PE=1 SV=2	1	2	1	1	2	2	2	0	0	0	2	1	2	2	1	2	1	1	1	0	0	0	1	1	1	1	1	1	1	1	1	0	0	0	1	1	1	1	1	1	2.9	1.3
Q08188	Q08188	5	5	5	Protein-glutamine gamma-glutamyltransferase E;Protein-glutamine gamma-glutamyltransferase E 50 kDa catalytic chain;Protein-glutamine gamma-glutamyltransferase E 27 kDa non-catalytic chain	TGM3	>sp|Q08188|TGM3_HUMAN Protein-glutamine gamma-glutamyltransferase E OS=Homo sapiens (Human) OX=9606 GN=TGM3 PE=1 SV=4	1	5	5	5	0	0	0	3	2	2	2	3	4	3	2	2	0	0	0	3	2	2	2	3	4	3	2	2	0	0	0	3	2	2	2	3	4	3	2	2	10	10
Q08211	Q08211	17	17	17	ATP-dependent RNA helicase A	DHX9	>sp|Q08211|DHX9_HUMAN ATP-dependent RNA helicase A OS=Homo sapiens (Human) OX=9606 GN=DHX9 PE=1 SV=4	1	17	17	17	2	8	4	4	1	1	14	14	13	3	2	0	2	8	4	4	1	1	14	14	13	3	2	0	2	8	4	4	1	1	14	14	13	3	2	0	17.3	17.3
Q08379	Q08379	4	4	4	Golgin subfamily A member 2	GOLGA2	>sp|Q08379|GOGA2_HUMAN Golgin subfamily A member 2 OS=Homo sapiens (Human) OX=9606 GN=GOLGA2 PE=1 SV=3	1	4	4	4	2	2	2	2	1	3	3	2	3	3	3	3	2	2	2	2	1	3	3	2	3	3	3	3	2	2	2	2	1	3	3	2	3	3	3	3	4.9	4.9
Q08554	Q08554	6	6	6	Desmocollin-1	DSC1	>sp|Q08554|DSC1_HUMAN Desmocollin-1 OS=Homo sapiens (Human) OX=9606 GN=DSC1 PE=1 SV=2	1	6	6	6	2	4	2	4	3	3	6	5	6	5	5	4	2	4	2	4	3	3	6	5	6	5	5	4	2	4	2	4	3	3	6	5	6	5	5	4	8.1	8.1
Q08J23	Q08J23	29	29	29	tRNA (cytosine(34)-C(5))-methyltransferase	NSUN2	>sp|Q08J23|NSUN2_HUMAN RNA cytosine C(5)-methyltransferase NSUN2 OS=Homo sapiens (Human) OX=9606 GN=NSUN2 PE=1 SV=2	1	29	29	29	19	15	14	18	18	15	23	22	23	19	23	19	19	15	14	18	18	15	23	22	23	19	23	19	19	15	14	18	18	15	23	22	23	19	23	19	60.4	60.4
Q09028	Q09028	10	5	5	Histone-binding protein RBBP4	RBBP4	>sp|Q09028|RBBP4_HUMAN Histone-binding protein RBBP4 OS=Homo sapiens (Human) OX=9606 GN=RBBP4 PE=1 SV=3	1	10	5	5	10	10	8	9	8	7	9	10	10	10	10	8	5	5	3	4	3	3	4	5	5	5	5	3	5	5	3	4	3	3	4	5	5	5	5	3	37.2	28.5
Q09161	Q09161	3	3	3	Nuclear cap-binding protein subunit 1	NCBP1	>sp|Q09161|NCBP1_HUMAN Nuclear cap-binding protein subunit 1 OS=Homo sapiens (Human) OX=9606 GN=NCBP1 PE=1 SV=1	1	3	3	3	1	1	1	0	2	0	2	2	3	1	2	2	1	1	1	0	2	0	2	2	3	1	2	2	1	1	1	0	2	0	2	2	3	1	2	2	4.2	4.2
Q09666	Q09666	2	2	2	Neuroblast differentiation-associated protein AHNAK	AHNAK	>sp|Q09666|AHNK_HUMAN Neuroblast differentiation-associated protein AHNAK OS=Homo sapiens (Human) OX=9606 GN=AHNAK PE=1 SV=2	1	2	2	2	1	1	1	1	0	1	2	2	2	1	1	1	1	1	1	1	0	1	2	2	2	1	1	1	1	1	1	1	0	1	2	2	2	1	1	1	1.4	1.4
Q0VDF9	Q0VDF9	14	14	14	Heat shock 70 kDa protein 14	HSPA14	>sp|Q0VDF9|HSP7E_HUMAN Heat shock 70 kDa protein 14 OS=Homo sapiens (Human) OX=9606 GN=HSPA14 PE=1 SV=1	1	14	14	14	9	6	5	8	9	7	8	8	9	7	10	9	9	6	5	8	9	7	8	8	9	7	10	9	9	6	5	8	9	7	8	8	9	7	10	9	34.6	34.6
Q10570	Q10570	1	1	1	Cleavage and polyadenylation specificity factor subunit 1	CPSF1	>sp|Q10570|CPSF1_HUMAN Cleavage and polyadenylation specificity factor subunit 1 OS=Homo sapiens (Human) OX=9606 GN=CPSF1 PE=1 SV=2	1	1	1	1	0	1	1	0	0	0	1	0	1	1	1	0	0	1	1	0	0	0	1	0	1	1	1	0	0	1	1	0	0	0	1	0	1	1	1	0	1.2	1.2
Q10713	Q10713	7	7	7	Mitochondrial-processing peptidase subunit alpha	PMPCA	>sp|Q10713|MPPA_HUMAN Mitochondrial-processing peptidase subunit alpha OS=Homo sapiens (Human) OX=9606 GN=PMPCA PE=1 SV=2	1	7	7	7	2	0	2	2	3	1	1	3	5	1	3	1	2	0	2	2	3	1	1	3	5	1	3	1	2	0	2	2	3	1	1	3	5	1	3	1	18.7	18.7
Q11206	Q11206	1	1	1	CMP-N-acetylneuraminate-beta-galactosamide-alpha-2,3-sialyltransferase 4	ST3GAL4	>sp|Q11206|SIA4C_HUMAN CMP-N-acetylneuraminate-beta-galactosamide-alpha-2,3-sialyltransferase 4 OS=Homo sapiens (Human) OX=9606 GN=ST3GAL4 PE=1 SV=1	1	1	1	1	0	0	0	0	0	0	0	0	0	0	0	1	0	0	0	0	0	0	0	0	0	0	0	1	0	0	0	0	0	0	0	0	0	0	0	1	4.5	4.5
Q12756;O60333;O43896	Q12756	18;4;1	18;4;1	18;4;1	Kinesin-like protein KIF1A	KIF1A	>sp|Q12756|KIF1A_HUMAN Kinesin-like protein KIF1A OS=Homo sapiens (Human) OX=9606 GN=KIF1A PE=1 SV=2	3	18	18	18	1	3	4	6	9	6	5	8	7	7	12	7	1	3	4	6	9	6	5	8	7	7	12	7	1	3	4	6	9	6	5	8	7	7	12	7	13.6	13.6
Q12769	Q12769	7	7	7	Nuclear pore complex protein Nup160	NUP160	>sp|Q12769|NU160_HUMAN Nuclear pore complex protein Nup160 OS=Homo sapiens (Human) OX=9606 GN=NUP160 PE=1 SV=3	1	7	7	7	4	4	4	2	1	2	4	5	4	4	3	2	4	4	4	2	1	2	4	5	4	4	3	2	4	4	4	2	1	2	4	5	4	4	3	2	6.3	6.3
Q12788	Q12788	5	5	5	Transducin beta-like protein 3	TBL3	>sp|Q12788|TBL3_HUMAN Transducin beta-like protein 3 OS=Homo sapiens (Human) OX=9606 GN=TBL3 PE=1 SV=2	1	5	5	5	0	1	1	0	2	0	4	1	4	1	1	1	0	1	1	0	2	0	4	1	4	1	1	1	0	1	1	0	2	0	4	1	4	1	1	1	9.2	9.2
Q12789	Q12789	2	2	2	General transcription factor 3C polypeptide 1	GTF3C1	>sp|Q12789|TF3C1_HUMAN General transcription factor 3C polypeptide 1 OS=Homo sapiens (Human) OX=9606 GN=GTF3C1 PE=1 SV=4	1	2	2	2	0	1	0	2	1	1	1	2	1	0	1	0	0	1	0	2	1	1	1	2	1	0	1	0	0	1	0	2	1	1	1	2	1	0	1	0	1.6	1.6
Q12800;Q9NZI6;Q9NZI7	Q12800	12;1;1	12;1;1	12;1;1	Alpha-globin transcription factor CP2	TFCP2	>sp|Q12800|TFCP2_HUMAN Alpha-globin transcription factor CP2 OS=Homo sapiens (Human) OX=9606 GN=TFCP2 PE=1 SV=2	3	12	12	12	6	6	9	8	7	8	6	9	5	8	9	7	6	6	9	8	7	8	6	9	5	8	9	7	6	6	9	8	7	8	6	9	5	8	9	7	33.1	33.1
Q12834	Q12834	8	8	8	Cell division cycle protein 20 homolog	CDC20	>sp|Q12834|CDC20_HUMAN Cell division cycle protein 20 homolog OS=Homo sapiens (Human) OX=9606 GN=CDC20 PE=1 SV=2	1	8	8	8	3	3	3	5	5	3	2	6	5	4	5	4	3	3	3	5	5	3	2	6	5	4	5	4	3	3	3	5	5	3	2	6	5	4	5	4	23.8	23.8
Q12888	Q12888	2	2	2	Tumor suppressor p53-binding protein 1	TP53BP1	>sp|Q12888|TP53B_HUMAN TP53-binding protein 1 OS=Homo sapiens (Human) OX=9606 GN=TP53BP1 PE=1 SV=2	1	2	2	2	0	0	0	0	2	1	0	1	0	0	0	0	0	0	0	0	2	1	0	1	0	0	0	0	0	0	0	0	2	1	0	1	0	0	0	0	1.4	1.4
Q12904	Q12904	3	3	3	Aminoacyl tRNA synthase complex-interacting multifunctional protein 1;Endothelial monocyte-activating polypeptide 2	AIMP1	>sp|Q12904|AIMP1_HUMAN Aminoacyl tRNA synthase complex-interacting multifunctional protein 1 OS=Homo sapiens (Human) OX=9606 GN=AIMP1 PE=1 SV=2	1	3	3	3	1	2	0	1	1	1	2	3	2	2	2	1	1	2	0	1	1	1	2	3	2	2	2	1	1	2	0	1	1	1	2	3	2	2	2	1	12.8	12.8
Q12905	Q12905	4	4	4	Interleukin enhancer-binding factor 2	ILF2	>sp|Q12905|ILF2_HUMAN Interleukin enhancer-binding factor 2 OS=Homo sapiens (Human) OX=9606 GN=ILF2 PE=1 SV=2	1	4	4	4	2	2	3	3	3	0	3	3	3	2	2	3	2	2	3	3	3	0	3	3	3	2	2	3	2	2	3	3	3	0	3	3	3	2	2	3	14.1	14.1
Q12906;Q96SI9	Q12906	5;1	5;1	5;1	Interleukin enhancer-binding factor 3	ILF3	>sp|Q12906|ILF3_HUMAN Interleukin enhancer-binding factor 3 OS=Homo sapiens (Human) OX=9606 GN=ILF3 PE=1 SV=3	2	5	5	5	0	1	2	2	3	1	3	1	2	0	3	2	0	1	2	2	3	1	3	1	2	0	3	2	0	1	2	2	3	1	3	1	2	0	3	2	6.9	6.9
Q12907	Q12907	1	1	1	Vesicular integral-membrane protein VIP36	LMAN2	>sp|Q12907|LMAN2_HUMAN Vesicular integral-membrane protein VIP36 OS=Homo sapiens (Human) OX=9606 GN=LMAN2 PE=1 SV=1	1	1	1	1	1	0	1	1	1	0	1	1	1	1	1	1	1	0	1	1	1	0	1	1	1	1	1	1	1	0	1	1	1	0	1	1	1	1	1	1	5.9	5.9
Q12931	Q12931	19	19	19	Heat shock protein 75 kDa, mitochondrial	TRAP1	>sp|Q12931|TRAP1_HUMAN Heat shock protein 75 kDa, mitochondrial OS=Homo sapiens (Human) OX=9606 GN=TRAP1 PE=1 SV=3	1	19	19	19	10	9	9	13	10	10	16	14	12	12	12	13	10	9	9	13	10	10	16	14	12	12	12	13	10	9	9	13	10	10	16	14	12	12	12	13	37.9	37.9
Q12955	Q12955	4	4	3	Ankyrin-3	ANK3	>sp|Q12955|ANK3_HUMAN Ankyrin-3 OS=Homo sapiens (Human) OX=9606 GN=ANK3 PE=1 SV=3	1	4	4	3	1	1	0	1	1	0	2	0	1	0	0	1	1	1	0	1	1	0	2	0	1	0	0	1	1	1	0	0	0	0	2	0	1	0	0	1	1.2	1.2
Q13043	Q13043	2	2	1	Serine/threonine-protein kinase 4;Serine/threonine-protein kinase 4 37kDa subunit;Serine/threonine-protein kinase 4 18kDa subunit	STK4	>sp|Q13043|STK4_HUMAN Serine/threonine-protein kinase 4 OS=Homo sapiens (Human) OX=9606 GN=STK4 PE=1 SV=2	1	2	2	1	2	2	2	0	0	2	2	2	2	2	2	2	2	2	2	0	0	2	2	2	2	2	2	2	1	1	1	0	0	1	1	1	1	1	1	1	5.3	5.3
Q13045	Q13045	4	4	4	Protein flightless-1 homolog	FLII	>sp|Q13045|FLII_HUMAN Protein flightless-1 homolog OS=Homo sapiens (Human) OX=9606 GN=FLII PE=1 SV=2	1	4	4	4	1	1	1	0	1	0	3	1	0	2	2	2	1	1	1	0	1	0	3	1	0	2	2	2	1	1	1	0	1	0	3	1	0	2	2	2	3.8	3.8
Q13049	Q13049	33	33	33	E3 ubiquitin-protein ligase TRIM32	TRIM32	>sp|Q13049|TRI32_HUMAN E3 ubiquitin-protein ligase TRIM32 OS=Homo sapiens (Human) OX=9606 GN=TRIM32 PE=1 SV=2	1	33	33	33	31	32	32	0	0	0	24	26	22	24	24	23	31	32	32	0	0	0	24	26	22	24	24	23	31	32	32	0	0	0	24	26	22	24	24	23	58.5	58.5
Q13057	Q13057	17	17	17	Bifunctional coenzyme A synthase;Phosphopantetheine adenylyltransferase;Dephospho-CoA kinase	COASY	>sp|Q13057|COASY_HUMAN Bifunctional coenzyme A synthase OS=Homo sapiens (Human) OX=9606 GN=COASY PE=1 SV=4	1	17	17	17	15	15	16	11	13	13	15	15	15	16	13	15	15	15	16	11	13	13	15	15	15	16	13	15	15	15	16	11	13	13	15	15	15	16	13	15	45.7	45.7
Q13085;O00763	Q13085	54;9	54;9	54;9	Acetyl-CoA carboxylase 1;Biotin carboxylase	ACACA	>sp|Q13085|ACACA_HUMAN Acetyl-CoA carboxylase 1 OS=Homo sapiens (Human) OX=9606 GN=ACACA PE=1 SV=2	2	54	54	54	28	30	28	31	38	31	37	34	38	34	31	38	28	30	28	31	38	31	37	34	38	34	31	38	28	30	28	31	38	31	37	34	38	34	31	38	31.5	31.5
Q13098	Q13098	3	3	3	COP9 signalosome complex subunit 1	GPS1	>sp|Q13098|CSN1_HUMAN COP9 signalosome complex subunit 1 OS=Homo sapiens (Human) OX=9606 GN=GPS1 PE=1 SV=4	1	3	3	3	2	2	2	0	1	0	3	2	2	2	1	2	2	2	2	0	1	0	3	2	2	2	1	2	2	2	2	0	1	0	3	2	2	2	1	2	6.7	6.7
Q13107	Q13107	4	2	2	Ubiquitin carboxyl-terminal hydrolase 4	USP4	>sp|Q13107|UBP4_HUMAN Ubiquitin carboxyl-terminal hydrolase 4 OS=Homo sapiens (Human) OX=9606 GN=USP4 PE=1 SV=3	1	4	2	2	1	3	2	1	2	2	3	4	3	3	3	3	0	1	0	0	1	1	1	2	1	1	1	1	0	1	0	0	1	1	1	2	1	1	1	1	5.3	3.3
Q13126	Q13126	11	11	11	S-methyl-5-thioadenosine phosphorylase	MTAP	>sp|Q13126|MTAP_HUMAN S-methyl-5-thioadenosine phosphorylase OS=Homo sapiens (Human) OX=9606 GN=MTAP PE=1 SV=2	1	11	11	11	7	6	5	10	8	6	9	9	10	8	9	7	7	6	5	10	8	6	9	9	10	8	9	7	7	6	5	10	8	6	9	9	10	8	9	7	62.5	62.5
Q13131	Q13131	5	3	3	5-AMP-activated protein kinase catalytic subunit alpha-1	PRKAA1	>sp|Q13131|AAPK1_HUMAN 5-AMP-activated protein kinase catalytic subunit alpha-1 OS=Homo sapiens (Human) OX=9606 GN=PRKAA1 PE=1 SV=4	1	5	3	3	2	3	1	2	1	2	2	4	4	5	3	2	0	1	0	1	1	1	1	2	2	3	1	0	0	1	0	1	1	1	1	2	2	3	1	0	13.2	7.3
Q13136	Q13136	3	3	3	Liprin-alpha-1	PPFIA1	>sp|Q13136|LIPA1_HUMAN Liprin-alpha-1 OS=Homo sapiens (Human) OX=9606 GN=PPFIA1 PE=1 SV=1	1	3	3	3	1	0	1	1	0	0	0	0	1	0	0	0	1	0	1	1	0	0	0	0	1	0	0	0	1	0	1	1	0	0	0	0	1	0	0	0	3.1	3.1
Q13148	Q13148	7	7	7	TAR DNA-binding protein 43	TARDBP	>sp|Q13148|TADBP_HUMAN TAR DNA-binding protein 43 OS=Homo sapiens (Human) OX=9606 GN=TARDBP PE=1 SV=1	1	7	7	7	6	6	6	6	5	6	7	6	6	7	7	7	6	6	6	6	5	6	7	6	6	7	7	7	6	6	6	6	5	6	7	6	6	7	7	7	32.6	32.6
Q13155	Q13155	3	3	3	Aminoacyl tRNA synthase complex-interacting multifunctional protein 2	AIMP2	>sp|Q13155|AIMP2_HUMAN Aminoacyl tRNA synthase complex-interacting multifunctional protein 2 OS=Homo sapiens (Human) OX=9606 GN=AIMP2 PE=1 SV=2	1	3	3	3	2	1	1	2	2	2	1	3	3	3	1	1	2	1	1	2	2	2	1	3	3	3	1	1	2	1	1	2	2	2	1	3	3	3	1	1	14.7	14.7
Q13162	Q13162	12	9	9	Peroxiredoxin-4	PRDX4	>sp|Q13162|PRDX4_HUMAN Peroxiredoxin-4 OS=Homo sapiens (Human) OX=9606 GN=PRDX4 PE=1 SV=1	1	12	9	9	11	11	11	9	8	8	10	11	11	11	10	11	8	8	8	6	5	5	7	8	8	8	7	8	8	8	8	6	5	5	7	8	8	8	7	8	61.6	54.6
Q13185;P83916	Q13185	4;1	4;1	4;1	Chromobox protein homolog 3	CBX3	>sp|Q13185|CBX3_HUMAN Chromobox protein homolog 3 OS=Homo sapiens (Human) OX=9606 GN=CBX3 PE=1 SV=4	2	4	4	4	2	4	1	4	2	3	3	3	4	3	4	2	2	4	1	4	2	3	3	3	4	3	4	2	2	4	1	4	2	3	3	3	4	3	4	2	38.8	38.8
Q13200	Q13200	21	21	21	26S proteasome non-ATPase regulatory subunit 2	PSMD2	>sp|Q13200|PSMD2_HUMAN 26S proteasome non-ATPase regulatory subunit 2 OS=Homo sapiens (Human) OX=9606 GN=PSMD2 PE=1 SV=3	1	21	21	21	15	19	13	5	5	2	14	15	14	15	13	13	15	19	13	5	5	2	14	15	14	15	13	13	15	19	13	5	5	2	14	15	14	15	13	13	32	32
Q13232	Q13232	3	3	3	Nucleoside diphosphate kinase 3	NME3	>sp|Q13232|NDK3_HUMAN Nucleoside diphosphate kinase 3 OS=Homo sapiens (Human) OX=9606 GN=NME3 PE=1 SV=2	1	3	3	3	2	2	2	0	1	1	2	2	2	2	3	1	2	2	2	0	1	1	2	2	2	2	3	1	2	2	2	0	1	1	2	2	2	2	3	1	23.7	23.7
Q13257	Q13257	3	3	3	Mitotic spindle assembly checkpoint protein MAD2A	MAD2L1	>sp|Q13257|MD2L1_HUMAN Mitotic spindle assembly checkpoint protein MAD2A OS=Homo sapiens (Human) OX=9606 GN=MAD2L1 PE=1 SV=1	1	3	3	3	1	1	3	0	0	0	1	1	1	1	1	1	1	1	3	0	0	0	1	1	1	1	1	1	1	1	3	0	0	0	1	1	1	1	1	1	16.1	16.1
Q13263	Q13263	9	9	9	Transcription intermediary factor 1-beta	TRIM28	>sp|Q13263|TIF1B_HUMAN Transcription intermediary factor 1-beta OS=Homo sapiens (Human) OX=9606 GN=TRIM28 PE=1 SV=5	1	9	9	9	3	5	4	2	2	0	3	4	7	4	5	4	3	5	4	2	2	0	3	4	7	4	5	4	3	5	4	2	2	0	3	4	7	4	5	4	15.9	15.9
Q13310	Q13310	10	4	4	Polyadenylate-binding protein 4	PABPC4	>sp|Q13310|PABP4_HUMAN Polyadenylate-binding protein 4 OS=Homo sapiens (Human) OX=9606 GN=PABPC4 PE=1 SV=1	1	10	4	4	5	6	7	7	5	3	9	9	7	7	7	7	1	2	3	2	1	2	4	4	3	2	3	4	1	2	3	2	1	2	4	4	3	2	3	4	23	8.5
Q13347	Q13347	5	5	5	Eukaryotic translation initiation factor 3 subunit I	EIF3I	>sp|Q13347|EIF3I_HUMAN Eukaryotic translation initiation factor 3 subunit I OS=Homo sapiens (Human) OX=9606 GN=EIF3I PE=1 SV=1	1	5	5	5	3	3	3	3	3	0	2	3	3	4	3	3	3	3	3	3	3	0	2	3	3	4	3	3	3	3	3	3	3	0	2	3	3	4	3	3	24	24
Q13356	Q13356	9	9	9	Peptidyl-prolyl cis-trans isomerase-like 2	PPIL2	>sp|Q13356|PPIL2_HUMAN RING-type E3 ubiquitin-protein ligase PPIL2 OS=Homo sapiens (Human) OX=9606 GN=PPIL2 PE=1 SV=1	1	9	9	9	4	2	4	5	7	4	5	6	5	7	6	5	4	2	4	5	7	4	5	6	5	7	6	5	4	2	4	5	7	4	5	6	5	7	6	5	22.9	22.9
Q13363	Q13363	6	4	4	C-terminal-binding protein 1	CTBP1	>sp|Q13363|CTBP1_HUMAN C-terminal-binding protein 1 OS=Homo sapiens (Human) OX=9606 GN=CTBP1 PE=1 SV=2	1	6	4	4	3	4	5	1	1	1	3	4	3	2	4	2	2	3	3	0	0	0	2	2	2	1	3	1	2	3	3	0	0	0	2	2	2	1	3	1	19.5	15.5
Q13395	Q13395	1	1	1	Probable methyltransferase TARBP1	TARBP1	>sp|Q13395|TARB1_HUMAN Probable methyltransferase TARBP1 OS=Homo sapiens (Human) OX=9606 GN=TARBP1 PE=1 SV=1	1	1	1	1	1	1	1	0	0	0	1	1	1	1	0	0	1	1	1	0	0	0	1	1	1	1	0	0	1	1	1	0	0	0	1	1	1	1	0	0	0.9	0.9
Q13409	Q13409	2	2	2	Cytoplasmic dynein 1 intermediate chain 2	DYNC1I2	>sp|Q13409|DC1I2_HUMAN Cytoplasmic dynein 1 intermediate chain 2 OS=Homo sapiens (Human) OX=9606 GN=DYNC1I2 PE=1 SV=3	1	2	2	2	2	2	1	0	0	0	2	1	2	2	2	1	2	2	1	0	0	0	2	1	2	2	2	1	2	2	1	0	0	0	2	1	2	2	2	1	3.6	3.6
Q13435	Q13435	4	4	4	Splicing factor 3B subunit 2	SF3B2	>sp|Q13435|SF3B2_HUMAN Splicing factor 3B subunit 2 OS=Homo sapiens (Human) OX=9606 GN=SF3B2 PE=1 SV=2	1	4	4	4	0	0	0	2	0	0	0	1	1	1	3	2	0	0	0	2	0	0	0	1	1	1	3	2	0	0	0	2	0	0	0	1	1	1	3	2	5.7	5.7
Q13439	Q13439	3	3	3	Golgin subfamily A member 4	GOLGA4	>sp|Q13439|GOGA4_HUMAN Golgin subfamily A member 4 OS=Homo sapiens (Human) OX=9606 GN=GOLGA4 PE=1 SV=1	1	3	3	3	2	2	2	0	0	0	3	2	2	1	1	1	2	2	2	0	0	0	3	2	2	1	1	1	2	2	2	0	0	0	3	2	2	1	1	1	1.7	1.7
Q13485	Q13485	2	2	2	Mothers against decapentaplegic homolog 4	SMAD4	>sp|Q13485|SMAD4_HUMAN Mothers against decapentaplegic homolog 4 OS=Homo sapiens (Human) OX=9606 GN=SMAD4 PE=1 SV=1	1	2	2	2	1	1	1	0	0	0	1	1	1	1	1	2	1	1	1	0	0	0	1	1	1	1	1	2	1	1	1	0	0	0	1	1	1	1	1	2	3.4	3.4
Q13492;O60641	Q13492	3;1	3;1	3;1	Phosphatidylinositol-binding clathrin assembly protein	PICALM	>sp|Q13492|PICAL_HUMAN Phosphatidylinositol-binding clathrin assembly protein OS=Homo sapiens (Human) OX=9606 GN=PICALM PE=1 SV=2	2	3	3	3	2	2	1	2	2	3	3	3	2	2	1	3	2	2	1	2	2	3	3	3	2	2	1	3	2	2	1	2	2	3	3	3	2	2	1	3	7.2	7.2
Q13509	Q13509	15	1	1	Tubulin beta-3 chain	TUBB3	>sp|Q13509|TBB3_HUMAN Tubulin beta-3 chain OS=Homo sapiens (Human) OX=9606 GN=TUBB3 PE=1 SV=2	1	15	1	1	14	14	15	13	13	12	14	14	14	14	14	14	0	0	1	0	0	0	0	0	0	0	0	0	0	0	1	0	0	0	0	0	0	0	0	0	30.9	3.1
Q13546	Q13546	4	4	4	Receptor-interacting serine/threonine-protein kinase 1	RIPK1	>sp|Q13546|RIPK1_HUMAN Receptor-interacting serine/threonine-protein kinase 1 OS=Homo sapiens (Human) OX=9606 GN=RIPK1 PE=1 SV=3	1	4	4	4	4	3	3	2	2	1	3	3	4	3	2	2	4	3	3	2	2	1	3	3	4	3	2	2	4	3	3	2	2	1	3	3	4	3	2	2	7.9	7.9
Q13547	Q13547	6	6	2	Histone deacetylase 1	HDAC1	>sp|Q13547|HDAC1_HUMAN Histone deacetylase 1 OS=Homo sapiens (Human) OX=9606 GN=HDAC1 PE=1 SV=1	1	6	6	2	1	4	2	3	2	2	3	3	3	5	4	3	1	4	2	3	2	2	3	3	3	5	4	3	0	1	1	1	1	1	2	1	1	1	1	1	13.1	13.1
Q13555	Q13555	9	5	3	Calcium/calmodulin-dependent protein kinase type II subunit gamma	CAMK2G	>sp|Q13555|KCC2G_HUMAN Calcium/calmodulin-dependent protein kinase type II subunit gamma OS=Homo sapiens (Human) OX=9606 GN=CAMK2G PE=1 SV=4	1	9	5	3	7	6	5	4	6	6	6	7	4	6	6	4	3	3	3	2	3	3	3	4	1	3	3	1	2	2	2	1	2	2	2	3	0	2	1	0	18.8	10.4
Q13557;Q9UQM7	Q13557	11;4	11;4	6;0	Calcium/calmodulin-dependent protein kinase type II subunit delta	CAMK2D	>sp|Q13557|KCC2D_HUMAN Calcium/calmodulin-dependent protein kinase type II subunit delta OS=Homo sapiens (Human) OX=9606 GN=CAMK2D PE=1 SV=3	2	11	11	6	8	7	7	4	7	6	8	9	9	7	7	7	8	7	7	4	7	6	8	9	9	7	7	7	3	3	4	2	4	3	4	5	5	3	3	3	24.2	24.2
Q13561	Q13561	2	2	2	Dynactin subunit 2	DCTN2	>sp|Q13561|DCTN2_HUMAN Dynactin subunit 2 OS=Homo sapiens (Human) OX=9606 GN=DCTN2 PE=1 SV=4	1	2	2	2	0	1	0	1	1	0	1	1	0	2	0	0	0	1	0	1	1	0	1	1	0	2	0	0	0	1	0	1	1	0	1	1	0	2	0	0	7.2	7.2
Q13564	Q13564	8	8	8	NEDD8-activating enzyme E1 regulatory subunit	NAE1	>sp|Q13564|ULA1_HUMAN NEDD8-activating enzyme E1 regulatory subunit OS=Homo sapiens (Human) OX=9606 GN=NAE1 PE=1 SV=1	1	8	8	8	2	2	1	3	4	1	6	5	4	6	6	2	2	2	1	3	4	1	6	5	4	6	6	2	2	2	1	3	4	1	6	5	4	6	6	2	22.8	22.8
Q13572	Q13572	3	3	3	Inositol-tetrakisphosphate 1-kinase	ITPK1	>sp|Q13572|ITPK1_HUMAN Inositol-tetrakisphosphate 1-kinase OS=Homo sapiens (Human) OX=9606 GN=ITPK1 PE=1 SV=2	1	3	3	3	0	2	0	3	2	3	2	3	2	3	3	2	0	2	0	3	2	3	2	3	2	3	3	2	0	2	0	3	2	3	2	3	2	3	3	2	12.3	12.3
Q13573	Q13573	7	7	7	SNW domain-containing protein 1	SNW1	>sp|Q13573|SNW1_HUMAN SNW domain-containing protein 1 OS=Homo sapiens (Human) OX=9606 GN=SNW1 PE=1 SV=1	1	7	7	7	3	0	2	2	3	4	5	6	5	4	4	5	3	0	2	2	3	4	5	6	5	4	4	5	3	0	2	2	3	4	5	6	5	4	4	5	17.4	17.4
Q13576	Q13576	15	15	15	Ras GTPase-activating-like protein IQGAP2	IQGAP2	>sp|Q13576|IQGA2_HUMAN Ras GTPase-activating-like protein IQGAP2 OS=Homo sapiens (Human) OX=9606 GN=IQGAP2 PE=1 SV=4	1	15	15	15	10	12	10	0	0	1	8	10	8	4	6	4	10	12	10	0	0	1	8	10	8	4	6	4	10	12	10	0	0	1	8	10	8	4	6	4	12.8	12.8
Q13596;O60749	Q13596	14;2	14;2	14;2	Sorting nexin-1	SNX1	>sp|Q13596|SNX1_HUMAN Sorting nexin-1 OS=Homo sapiens (Human) OX=9606 GN=SNX1 PE=1 SV=3	2	14	14	14	6	6	2	9	9	7	11	13	14	11	9	9	6	6	2	9	9	7	11	13	14	11	9	9	6	6	2	9	9	7	11	13	14	11	9	9	32.8	32.8
Q13613	Q13613	5	5	5	Myotubularin-related protein 1	MTMR1	>sp|Q13613|MTMR1_HUMAN Myotubularin-related protein 1 OS=Homo sapiens (Human) OX=9606 GN=MTMR1 PE=1 SV=4	1	5	5	5	0	3	1	2	2	0	2	2	4	2	2	0	0	3	1	2	2	0	2	2	4	2	2	0	0	3	1	2	2	0	2	2	4	2	2	0	11	11
Q13616	Q13616	8	8	8	Cullin-1	CUL1	>sp|Q13616|CUL1_HUMAN Cullin-1 OS=Homo sapiens (Human) OX=9606 GN=CUL1 PE=1 SV=2	1	8	8	8	4	5	6	1	1	2	4	5	4	5	4	3	4	5	6	1	1	2	4	5	4	5	4	3	4	5	6	1	1	2	4	5	4	5	4	3	12.6	12.6
Q13618	Q13618	13	13	13	Cullin-3	CUL3	>sp|Q13618|CUL3_HUMAN Cullin-3 OS=Homo sapiens (Human) OX=9606 GN=CUL3 PE=1 SV=2	1	13	13	13	8	6	7	8	8	6	9	9	6	9	10	7	8	6	7	8	8	6	9	9	6	9	10	7	8	6	7	8	8	6	9	9	6	9	10	7	21	21
Q13620;Q13619	Q13620	7;2	7;2	7;2	Cullin-4B	CUL4B	>sp|Q13620|CUL4B_HUMAN Cullin-4B OS=Homo sapiens (Human) OX=9606 GN=CUL4B PE=1 SV=4	2	7	7	7	2	3	1	2	1	1	2	4	5	5	6	5	2	3	1	2	1	1	2	4	5	5	6	5	2	3	1	2	1	1	2	4	5	5	6	5	9.3	9.3
Q9Y463;Q13627	Q9Y463;Q13627	1;1	1;1	1;1	Dual specificity tyrosine-phosphorylation-regulated kinase 1B;Dual specificity tyrosine-phosphorylation-regulated kinase 1A	DYRK1B;DYRK1A	>sp|Q9Y463|DYR1B_HUMAN Dual specificity tyrosine-phosphorylation-regulated kinase 1B OS=Homo sapiens (Human) OX=9606 GN=DYRK1B PE=1 SV=1;>sp|Q13627|DYR1A_HUMAN Dual specificity tyrosine-phosphorylation-regulated kinase 1A OS=Homo sapiens (Human) OX=9606 GN	2	1	1	1	1	1	0	0	0	0	1	1	1	1	1	0	1	1	0	0	0	0	1	1	1	1	1	0	1	1	0	0	0	0	1	1	1	1	1	0	2.1	2.1
Q13642	Q13642	5	5	5	Four and a half LIM domains protein 1	FHL1	>sp|Q13642|FHL1_HUMAN Four and a half LIM domains protein 1 OS=Homo sapiens (Human) OX=9606 GN=FHL1 PE=1 SV=4	1	5	5	5	2	2	1	2	3	2	2	4	3	3	3	1	2	2	1	2	3	2	2	4	3	3	3	1	2	2	1	2	3	2	2	4	3	3	3	1	18	18
Q13685	Q13685	5	5	5	Angio-associated migratory cell protein	AAMP	>sp|Q13685|AAMP_HUMAN Angio-associated migratory cell protein OS=Homo sapiens (Human) OX=9606 GN=AAMP PE=1 SV=2	1	5	5	5	4	5	3	4	3	4	3	4	3	4	5	3	4	5	3	4	3	4	3	4	3	4	5	3	4	5	3	4	3	4	3	4	3	4	5	3	15.7	15.7
Q13769	Q13769	2	2	2	THO complex subunit 5 homolog	THOC5	>sp|Q13769|THOC5_HUMAN THO complex subunit 5 homolog OS=Homo sapiens (Human) OX=9606 GN=THOC5 PE=1 SV=2	1	2	2	2	0	1	0	0	0	1	1	2	2	1	1	0	0	1	0	0	0	1	1	2	2	1	1	0	0	1	0	0	0	1	1	2	2	1	1	0	4.4	4.4
Q13813	Q13813	29	29	29	Spectrin alpha chain, non-erythrocytic 1	SPTAN1	>sp|Q13813|SPTN1_HUMAN Spectrin alpha chain, non-erythrocytic 1 OS=Homo sapiens (Human) OX=9606 GN=SPTAN1 PE=1 SV=3	1	29	29	29	7	6	5	10	15	9	23	19	19	11	10	6	7	6	5	10	15	9	23	19	19	11	10	6	7	6	5	10	15	9	23	19	19	11	10	6	15.6	15.6
Q13835	Q13835	2	2	2	Plakophilin-1	PKP1	>sp|Q13835|PKP1_HUMAN Plakophilin-1 OS=Homo sapiens (Human) OX=9606 GN=PKP1 PE=1 SV=2	1	2	2	2	0	1	0	0	1	0	0	1	2	1	0	0	0	1	0	0	1	0	0	1	2	1	0	0	0	1	0	0	1	0	0	1	2	1	0	0	3.1	3.1
Q13838	Q13838	12	3	3	Spliceosome RNA helicase DDX39B	DDX39B	>sp|Q13838|DX39B_HUMAN Spliceosome RNA helicase DDX39B OS=Homo sapiens (Human) OX=9606 GN=DDX39B PE=1 SV=1	1	12	3	3	6	7	7	9	9	8	7	8	7	7	7	6	1	2	1	2	3	0	0	2	2	1	1	1	1	2	1	2	3	0	0	2	2	1	1	1	32.2	7.5
Q13867	Q13867	2	2	2	Bleomycin hydrolase	BLMH	>sp|Q13867|BLMH_HUMAN Bleomycin hydrolase OS=Homo sapiens (Human) OX=9606 GN=BLMH PE=1 SV=1	1	2	2	2	1	1	1	1	0	0	1	1	1	2	1	1	1	1	1	1	0	0	1	1	1	2	1	1	1	1	1	1	0	0	1	1	1	2	1	1	6.8	6.8
Q13868	Q13868	3	3	3	Exosome complex component RRP4	EXOSC2	>sp|Q13868|EXOS2_HUMAN Exosome complex component RRP4 OS=Homo sapiens (Human) OX=9606 GN=EXOSC2 PE=1 SV=2	1	3	3	3	1	0	0	2	2	1	2	2	2	0	2	2	1	0	0	2	2	1	2	2	2	0	2	2	1	0	0	2	2	1	2	2	2	0	2	2	13	13
Q13884	Q13884	1	1	1	Beta-1-syntrophin	SNTB1	>sp|Q13884|SNTB1_HUMAN Beta-1-syntrophin OS=Homo sapiens (Human) OX=9606 GN=SNTB1 PE=1 SV=3	1	1	1	1	0	0	0	0	0	0	0	1	0	0	0	0	0	0	0	0	0	0	0	1	0	0	0	0	0	0	0	0	0	0	0	1	0	0	0	0	3.3	3.3
Q13885	Q13885	27	1	1	Tubulin beta-2A chain	TUBB2A	>sp|Q13885|TBB2A_HUMAN Tubulin beta-2A chain OS=Homo sapiens (Human) OX=9606 GN=TUBB2A PE=1 SV=1	1	27	1	1	27	27	27	24	24	21	26	25	27	25	25	24	1	1	1	1	1	1	1	1	1	1	1	1	1	1	1	1	1	1	1	1	1	1	1	1	69.9	2.7
Q6P1K8;Q13888	Q6P1K8;Q13888	3;3	3;3	3;3	General transcription factor IIH subunit 2-like protein;General transcription factor IIH subunit 2	GTF2H2C;GTF2H2	>sp|Q6P1K8|T2H2L_HUMAN General transcription factor IIH subunit 2-like protein OS=Homo sapiens (Human) OX=9606 GN=GTF2H2C PE=1 SV=1;>sp|Q13888|TF2H2_HUMAN General transcription factor IIH subunit 2 OS=Homo sapiens (Human) OX=9606 GN=GTF2H2 PE=1 SV=1	2	3	3	3	0	0	0	1	1	0	2	1	1	0	1	0	0	0	0	1	1	0	2	1	1	0	1	0	0	0	0	1	1	0	2	1	1	0	1	0	6.8	6.8
Q14008	Q14008	16	16	16	Cytoskeleton-associated protein 5	CKAP5	>sp|Q14008|CKAP5_HUMAN Cytoskeleton-associated protein 5 OS=Homo sapiens (Human) OX=9606 GN=CKAP5 PE=1 SV=3	1	16	16	16	7	7	7	8	7	6	11	11	8	9	11	7	7	7	7	8	7	6	11	11	8	9	11	7	7	7	7	8	7	6	11	11	8	9	11	7	12	12
Q14061	Q14061	1	1	1	Cytochrome c oxidase copper chaperone	COX17	>sp|Q14061|COX17_HUMAN Cytochrome c oxidase copper chaperone OS=Homo sapiens (Human) OX=9606 GN=COX17 PE=1 SV=2	1	1	1	1	0	1	1	1	1	1	1	1	1	1	1	1	0	1	1	1	1	1	1	1	1	1	1	1	0	1	1	1	1	1	1	1	1	1	1	1	25.4	25.4
Q14103;O14979	Q14103	3;1	3;1	3;1	Heterogeneous nuclear ribonucleoprotein D0	HNRNPD	>sp|Q14103|HNRPD_HUMAN Heterogeneous nuclear ribonucleoprotein D0 OS=Homo sapiens (Human) OX=9606 GN=HNRNPD PE=1 SV=1	2	3	3	3	0	1	0	2	2	1	2	2	2	0	1	0	0	1	0	2	2	1	2	2	2	0	1	0	0	1	0	2	2	1	2	2	2	0	1	0	9	9
Q14126	Q14126	2	2	2	Desmoglein-2	DSG2	>sp|Q14126|DSG2_HUMAN Desmoglein-2 OS=Homo sapiens (Human) OX=9606 GN=DSG2 PE=1 SV=2	1	2	2	2	0	0	0	0	0	0	2	0	1	0	0	0	0	0	0	0	0	0	2	0	1	0	0	0	0	0	0	0	0	0	2	0	1	0	0	0	2.1	2.1
Q14141	Q14141	65	65	40	Septin-6	2022-09-06	>sp|Q14141|SEPT6_HUMAN Septin-6 OS=Homo sapiens (Human) OX=9606 GN=SEPTIN6 PE=1 SV=4	1	65	65	40	63	58	61	9	10	13	57	53	57	58	60	56	63	58	61	9	10	13	57	53	57	58	60	56	38	33	37	5	5	8	33	29	33	33	35	31	82	82
138552;138553;138554;138555;138556;138557;138558;138559;138560;138561;138562;138563;138564;138565;138566;138567;138568;138569;138570;138571;138572;138573;138574;138575;138576;138577;138578;138579;138580;138581;138582;138583;138584;138585;138586;138587;138588;138589;138590;138591;138592;138593;138594;138595;138596;138597;138598;138599;138600;138601;138602;138603;138604;138605;138606;138607;138608;…	1619;1620;1621;1622;1623;1624;1625;1626;1627;1628;1629;1630;1631;1632;1633;1634;1635;1636;1637;1638;1639;1640;1641;1642;1643;1644;1645;1646;1647;1648;1649;1650;1651;1652;1653;1654;1655;1656;1657;1658;1659;1660;1661;1662;1663;1664;1665;1666;1667;1668;1669;1670;1671;1672;1673;1674;1675;1676;1677;1678;1679;1680;1681;1682;1683;1684;1685;1686;1687;1688;1689;1690;1691;1692;1693;1694;1695;1696;1697;1698…
123322;123323;123324;123325;123326;123327;123328;123329;123330;123331;123332;123333;123334;123335;123336;123337;123338;123339;123340;123341;123342;123343;123344;123345;123346;123347;123348;123349;123350;123351;123352;123353;123354;123355;123356;123357;123358;123359;123360;123361;123362;123363;123364;123365;123366;123367;123368;123369;123370;123371;123372;123373;123374;123375;123376;123377;123378;…
187113;187114;187115;187116;187117;187118;187119;187120;187121;187122;187123;187124;187125;187126;187127;187128;187129;187130;187131;187132;187133;187134;187135;187136;187137;187138;187139;187140;187141;187142;187143;187144;187145;187146;187147;187148;187149;187150;187151;187152;187153;187154;187155;187156;187157;187158;187159;187160;187161;187162;187163;187164;187165;187166;187167;187168;187169;…	1691;2472;2481;16955;21997;22130;30333;30392;30456;32544;32578;32633;34228;34516;34525;34624;38606;40916;46333;76448;82059;83469;96703;97135;98047;99260;99305;99336;103848;104227;104364;104511;112223;120762;123237;124353;133422;133469;133498;137731;144234;144486;144806;146546;146616;147966;147978;154524;154746;154755;155134;155353;160759;161062;162390;163194;163913;163947;176852;177316;187059;187…	229;230;231;232	59;170;306;342
Q14152	Q14152	4	4	4	Eukaryotic translation initiation factor 3 subunit A	EIF3A	>sp|Q14152|EIF3A_HUMAN Eukaryotic translation initiation factor 3 subunit A OS=Homo sapiens (Human) OX=9606 GN=EIF3A PE=1 SV=1	1	4	4	4	1	2	0	4	0	0	0	1	1	0	2	1	1	2	0	4	0	0	0	1	1	0	2	1	1	2	0	4	0	0	0	1	1	0	2	1	3.6	3.6
Q14160	Q14160	22	22	19	Protein scribble homolog	SCRIB	>sp|Q14160|SCRIB_HUMAN Protein scribble homolog OS=Homo sapiens (Human) OX=9606 GN=SCRIB PE=1 SV=4	1	22	22	19	13	12	12	10	13	8	13	16	13	13	9	8	13	12	12	10	13	8	13	16	13	13	9	8	10	11	10	8	12	6	11	14	12	11	7	8	22	22
Q14166	Q14166	17	17	17	Tubulin--tyrosine ligase-like protein 12	TTLL12	>sp|Q14166|TTL12_HUMAN Tubulin--tyrosine ligase-like protein 12 OS=Homo sapiens (Human) OX=9606 GN=TTLL12 PE=1 SV=2	1	17	17	17	9	11	8	14	11	11	14	14	14	16	15	13	9	11	8	14	11	11	14	14	14	16	15	13	9	11	8	14	11	11	14	14	14	16	15	13	45	45
Q14168	Q14168	15	13	13	MAGUK p55 subfamily member 2	MPP2	>sp|Q14168|MPP2_HUMAN MAGUK p55 subfamily member 2 OS=Homo sapiens (Human) OX=9606 GN=MPP2 PE=1 SV=3	1	15	13	13	8	7	4	8	8	7	10	10	10	9	10	8	6	5	2	7	7	6	8	8	8	7	8	6	6	5	2	7	7	6	8	8	8	7	8	6	32.6	30.4
Q14181	Q14181	3	3	3	DNA polymerase alpha subunit B	POLA2	>sp|Q14181|DPOA2_HUMAN DNA polymerase alpha subunit B OS=Homo sapiens (Human) OX=9606 GN=POLA2 PE=1 SV=2	1	3	3	3	1	2	0	1	1	0	3	3	3	3	1	2	1	2	0	1	1	0	3	3	3	3	1	2	1	2	0	1	1	0	3	3	3	3	1	2	7.4	7.4
Q14195;Q14194	Q14195;Q14194	1;1	1;1	1;1	Dihydropyrimidinase-related protein 3;Dihydropyrimidinase-related protein 1	DPYSL3;CRMP1	>sp|Q14195|DPYL3_HUMAN Dihydropyrimidinase-related protein 3 OS=Homo sapiens (Human) OX=9606 GN=DPYSL3 PE=1 SV=1;>sp|Q14194|DPYL1_HUMAN Dihydropyrimidinase-related protein 1 OS=Homo sapiens (Human) OX=9606 GN=CRMP1 PE=1 SV=1	2	1	1	1	1	1	1	1	1	1	1	1	1	1	1	1	1	1	1	1	1	1	1	1	1	1	1	1	1	1	1	1	1	1	1	1	1	1	1	1	3.9	3.9
Q14203	Q14203	2	2	2	Dynactin subunit 1	DCTN1	>sp|Q14203|DCTN1_HUMAN Dynactin subunit 1 OS=Homo sapiens (Human) OX=9606 GN=DCTN1 PE=1 SV=3	1	2	2	2	0	1	0	1	1	0	1	0	1	0	0	0	0	1	0	1	1	0	1	0	1	0	0	0	0	1	0	1	1	0	1	0	1	0	0	0	1.7	1.7
Q14204	Q14204	42	42	42	Cytoplasmic dynein 1 heavy chain 1	DYNC1H1	>sp|Q14204|DYHC1_HUMAN Cytoplasmic dynein 1 heavy chain 1 OS=Homo sapiens (Human) OX=9606 GN=DYNC1H1 PE=1 SV=5	1	42	42	42	23	30	27	3	3	1	22	21	24	12	16	19	23	30	27	3	3	1	22	21	24	12	16	19	23	30	27	3	3	1	22	21	24	12	16	19	13	13
Q14232	Q14232	8	8	8	Translation initiation factor eIF-2B subunit alpha	EIF2B1	>sp|Q14232|EI2BA_HUMAN Translation initiation factor eIF-2B subunit alpha OS=Homo sapiens (Human) OX=9606 GN=EIF2B1 PE=1 SV=1	1	8	8	8	4	2	4	5	5	4	8	6	4	6	4	3	4	2	4	5	5	4	8	6	4	6	4	3	4	2	4	5	5	4	8	6	4	6	4	3	29.5	29.5
Q14247	Q14247	17	17	17	Src substrate cortactin	CTTN	>sp|Q14247|SRC8_HUMAN Src substrate cortactin OS=Homo sapiens (Human) OX=9606 GN=CTTN PE=1 SV=2	1	17	17	17	8	6	6	9	9	9	7	11	8	9	11	9	8	6	6	9	9	9	7	11	8	9	11	9	8	6	6	9	9	9	7	11	8	9	11	9	38.7	38.7
Q14257	Q14257	4	4	4	Reticulocalbin-2	RCN2	>sp|Q14257|RCN2_HUMAN Reticulocalbin-2 OS=Homo sapiens (Human) OX=9606 GN=RCN2 PE=1 SV=1	1	4	4	4	2	4	4	0	0	0	3	2	2	0	2	1	2	4	4	0	0	0	3	2	2	0	2	1	2	4	4	0	0	0	3	2	2	0	2	1	16.1	16.1
Q14258	Q14258	21	21	21	E3 ubiquitin/ISG15 ligase TRIM25	TRIM25	>sp|Q14258|TRI25_HUMAN E3 ubiquitin/ISG15 ligase TRIM25 OS=Homo sapiens (Human) OX=9606 GN=TRIM25 PE=1 SV=2	1	21	21	21	14	14	13	17	18	16	17	17	20	17	18	17	14	14	13	17	18	16	17	17	20	17	18	17	14	14	13	17	18	16	17	17	20	17	18	17	48.7	48.7
Q14318	Q14318	8	8	8	Peptidyl-prolyl cis-trans isomerase FKBP8	FKBP8	>sp|Q14318|FKBP8_HUMAN Peptidyl-prolyl cis-trans isomerase FKBP8 OS=Homo sapiens (Human) OX=9606 GN=FKBP8 PE=1 SV=2	1	8	8	8	7	5	5	3	4	2	8	7	7	7	4	6	7	5	5	3	4	2	8	7	7	7	4	6	7	5	5	3	4	2	8	7	7	7	4	6	31.6	31.6
Q14344	Q14344	6	6	6	Guanine nucleotide-binding protein subunit alpha-13	GNA13	>sp|Q14344|GNA13_HUMAN Guanine nucleotide-binding protein subunit alpha-13 OS=Homo sapiens (Human) OX=9606 GN=GNA13 PE=1 SV=2	1	6	6	6	3	2	1	4	4	3	5	6	5	3	4	4	3	2	1	4	4	3	5	6	5	3	4	4	3	2	1	4	4	3	5	6	5	3	4	4	17	17
Q14444	Q14444	6	6	6	Caprin-1	CAPRIN1	>sp|Q14444|CAPR1_HUMAN Caprin-1 OS=Homo sapiens (Human) OX=9606 GN=CAPRIN1 PE=1 SV=2	1	6	6	6	4	2	1	3	4	3	3	3	3	2	3	2	4	2	1	3	4	3	3	3	3	2	3	2	4	2	1	3	4	3	3	3	3	2	3	2	10	10
Q14493	Q14493	2	2	2	Histone RNA hairpin-binding protein	SLBP	>sp|Q14493|SLBP_HUMAN Histone RNA hairpin-binding protein OS=Homo sapiens (Human) OX=9606 GN=SLBP PE=1 SV=1	1	2	2	2	1	2	2	1	2	1	0	1	1	1	2	1	1	2	2	1	2	1	0	1	1	1	2	1	1	2	2	1	2	1	0	1	1	1	2	1	9.6	9.6
Q14527	Q14527	7	7	7	Helicase-like transcription factor	HLTF	>sp|Q14527|HLTF_HUMAN Helicase-like transcription factor OS=Homo sapiens (Human) OX=9606 GN=HLTF PE=1 SV=2	1	7	7	7	2	5	3	4	0	1	5	3	5	3	2	2	2	5	3	4	0	1	5	3	5	3	2	2	2	5	3	4	0	1	5	3	5	3	2	2	10.6	10.6
Q14558	Q14558	5	5	4	Phosphoribosyl pyrophosphate synthase-associated protein 1	PRPSAP1	>sp|Q14558|KPRA_HUMAN Phosphoribosyl pyrophosphate synthase-associated protein 1 OS=Homo sapiens (Human) OX=9606 GN=PRPSAP1 PE=1 SV=2	1	5	5	4	3	2	2	3	2	1	2	4	4	0	2	1	3	2	2	3	2	1	2	4	4	0	2	1	3	2	2	2	1	0	2	3	3	0	2	1	21.1	21.1
Q14566	Q14566	6	6	6	DNA replication licensing factor MCM6	MCM6	>sp|Q14566|MCM6_HUMAN DNA replication licensing factor MCM6 OS=Homo sapiens (Human) OX=9606 GN=MCM6 PE=1 SV=1	1	6	6	6	2	1	3	1	0	0	3	2	4	2	2	2	2	1	3	1	0	0	3	2	4	2	2	2	2	1	3	1	0	0	3	2	4	2	2	2	8.5	8.5
Q14571;Q14573;Q14643	Q14571;Q14573;Q14643	3;2;2	3;2;2	3;2;2	Inositol 1,4,5-trisphosphate receptor type 2;Inositol 1,4,5-trisphosphate receptor type 3;Inositol 1,4,5-trisphosphate receptor type 1	ITPR2;ITPR3;ITPR1	>sp|Q14571|ITPR2_HUMAN Inositol 1,4,5-trisphosphate receptor type 2 OS=Homo sapiens (Human) OX=9606 GN=ITPR2 PE=1 SV=2;>sp|Q14573|ITPR3_HUMAN Inositol 1,4,5-trisphosphate receptor type 3 OS=Homo sapiens (Human) OX=9606 GN=ITPR3 PE=1 SV=2;>sp|Q14643|ITPR1_H	3	3	3	3	1	1	1	0	0	0	3	2	1	1	1	1	1	1	1	0	0	0	3	2	1	1	1	1	1	1	1	0	0	0	3	2	1	1	1	1	1.4	1.4
Q14657	Q14657	1	1	1	EKC/KEOPS complex subunit LAGE3	LAGE3	>sp|Q14657|LAGE3_HUMAN EKC/KEOPS complex subunit LAGE3 OS=Homo sapiens (Human) OX=9606 GN=LAGE3 PE=1 SV=2	1	1	1	1	0	0	0	0	0	1	1	0	0	0	1	0	0	0	0	0	0	1	1	0	0	0	1	0	0	0	0	0	0	1	1	0	0	0	1	0	16.1	16.1
Q14669	Q14669	20	20	20	E3 ubiquitin-protein ligase TRIP12	TRIP12	>sp|Q14669|TRIPC_HUMAN E3 ubiquitin-protein ligase TRIP12 OS=Homo sapiens (Human) OX=9606 GN=TRIP12 PE=1 SV=1	1	20	20	20	4	6	7	8	10	5	13	12	11	9	9	9	4	6	7	8	10	5	13	12	11	9	9	9	4	6	7	8	10	5	13	12	11	9	9	9	14.1	14.1
Q14671;Q8TB72	Q14671	11;2	11;2	11;2	Pumilio homolog 1	PUM1	>sp|Q14671|PUM1_HUMAN Pumilio homolog 1 OS=Homo sapiens (Human) OX=9606 GN=PUM1 PE=1 SV=3	2	11	11	11	6	8	5	2	4	3	7	7	8	9	9	7	6	8	5	2	4	3	7	7	8	9	9	7	6	8	5	2	4	3	7	7	8	9	9	7	12.1	12.1
Q14683	Q14683	18	18	18	Structural maintenance of chromosomes protein 1A	SMC1A	>sp|Q14683|SMC1A_HUMAN Structural maintenance of chromosomes protein 1A OS=Homo sapiens (Human) OX=9606 GN=SMC1A PE=1 SV=2	1	18	18	18	8	9	7	3	3	1	9	9	5	6	8	5	8	9	7	3	3	1	9	9	5	6	8	5	8	9	7	3	3	1	9	9	5	6	8	5	19.6	19.6
Q14694	Q14694	12	12	12	Ubiquitin carboxyl-terminal hydrolase 10	USP10	>sp|Q14694|UBP10_HUMAN Ubiquitin carboxyl-terminal hydrolase 10 OS=Homo sapiens (Human) OX=9606 GN=USP10 PE=1 SV=2	1	12	12	12	6	6	7	8	7	7	8	10	9	10	7	8	6	6	7	8	7	7	8	10	9	10	7	8	6	6	7	8	7	7	8	10	9	10	7	8	21.1	21.1
Q14697	Q14697	12	12	12	Neutral alpha-glucosidase AB	GANAB	>sp|Q14697|GANAB_HUMAN Neutral alpha-glucosidase AB OS=Homo sapiens (Human) OX=9606 GN=GANAB PE=1 SV=3	1	12	12	12	6	6	5	3	3	0	6	8	8	6	5	4	6	6	5	3	3	0	6	8	8	6	5	4	6	6	5	3	3	0	6	8	8	6	5	4	18.3	18.3
Q14739	Q14739	5	5	5	Lamin-B receptor	LBR	>sp|Q14739|LBR_HUMAN Delta(14)-sterol reductase LBR OS=Homo sapiens (Human) OX=9606 GN=LBR PE=1 SV=2	1	5	5	5	3	3	4	3	2	1	2	2	2	3	3	2	3	3	4	3	2	1	2	2	2	3	3	2	3	3	4	3	2	1	2	2	2	3	3	2	9.8	9.8
Q14807	Q14807	8	8	8	Kinesin-like protein KIF22	KIF22	>sp|Q14807|KIF22_HUMAN Kinesin-like protein KIF22 OS=Homo sapiens (Human) OX=9606 GN=KIF22 PE=1 SV=5	1	8	8	8	3	4	2	6	6	5	6	6	6	5	6	6	3	4	2	6	6	5	6	6	6	5	6	6	3	4	2	6	6	5	6	6	6	5	6	6	18.9	18.9
Q14839;Q8TDI0;Q12873	Q14839;Q8TDI0	7;4;2	7;4;2	7;4;2	Chromodomain-helicase-DNA-binding protein 4;Chromodomain-helicase-DNA-binding protein 5	CHD4;CHD5	>sp|Q14839|CHD4_HUMAN Chromodomain-helicase-DNA-binding protein 4 OS=Homo sapiens (Human) OX=9606 GN=CHD4 PE=1 SV=2;>sp|Q8TDI0|CHD5_HUMAN Chromodomain-helicase-DNA-binding protein 5 OS=Homo sapiens (Human) OX=9606 GN=CHD5 PE=1 SV=1	3	7	7	7	2	1	1	3	1	0	3	2	4	2	6	3	2	1	1	3	1	0	3	2	4	2	6	3	2	1	1	3	1	0	3	2	4	2	6	3	5.3	5.3
Q14974	Q14974	30	30	30	Importin subunit beta-1	KPNB1	>sp|Q14974|IMB1_HUMAN Importin subunit beta-1 OS=Homo sapiens (Human) OX=9606 GN=KPNB1 PE=1 SV=2	1	30	30	30	22	21	21	18	17	15	23	23	23	22	23	21	22	21	21	18	17	15	23	23	23	22	23	21	22	21	21	18	17	15	23	23	23	22	23	21	46.3	46.3
Q14978	Q14978	2	2	2	Nucleolar and coiled-body phosphoprotein 1	NOLC1	>sp|Q14978|NOLC1_HUMAN Nucleolar and coiled-body phosphoprotein 1 OS=Homo sapiens (Human) OX=9606 GN=NOLC1 PE=1 SV=2	1	2	2	2	0	0	0	1	0	0	2	1	2	0	0	0	0	0	0	1	0	0	2	1	2	0	0	0	0	0	0	1	0	0	2	1	2	0	0	0	3.7	3.7
Q14980	Q14980	6	6	6	Nuclear mitotic apparatus protein 1	NUMA1	>sp|Q14980|NUMA1_HUMAN Nuclear mitotic apparatus protein 1 OS=Homo sapiens (Human) OX=9606 GN=NUMA1 PE=1 SV=2	1	6	6	6	1	2	0	4	3	3	2	2	3	2	1	2	1	2	0	4	3	3	2	2	3	2	1	2	1	2	0	4	3	3	2	2	3	2	1	2	3.7	3.7
Q14C86	Q14C86	4	4	4	GTPase-activating protein and VPS9 domain-containing protein 1	GAPVD1	>sp|Q14C86|GAPD1_HUMAN GTPase-activating protein and VPS9 domain-containing protein 1 OS=Homo sapiens (Human) OX=9606 GN=GAPVD1 PE=1 SV=2	1	4	4	4	1	1	0	1	0	1	1	2	1	2	3	1	1	1	0	1	0	1	1	2	1	2	3	1	1	1	0	1	0	1	1	2	1	2	3	1	3.5	3.5
Q15003	Q15003	5	5	5	Condensin complex subunit 2	NCAPH	>sp|Q15003|CND2_HUMAN Condensin complex subunit 2 OS=Homo sapiens (Human) OX=9606 GN=NCAPH PE=1 SV=3	1	5	5	5	3	3	2	1	2	1	3	2	3	4	2	4	3	3	2	1	2	1	3	2	3	4	2	4	3	3	2	1	2	1	3	2	3	4	2	4	10	10
Q15004	Q15004	1	1	1	PCNA-associated factor	KIAA0101	>sp|Q15004|PAF15_HUMAN PCNA-associated factor OS=Homo sapiens (Human) OX=9606 GN=PCLAF PE=1 SV=1	1	1	1	1	1	1	1	1	0	0	0	0	1	0	1	1	1	1	1	1	0	0	0	0	1	0	1	1	1	1	1	1	0	0	0	0	1	0	1	1	11.7	11.7
Q15008	Q15008	8	8	8	26S proteasome non-ATPase regulatory subunit 6	PSMD6	>sp|Q15008|PSMD6_HUMAN 26S proteasome non-ATPase regulatory subunit 6 OS=Homo sapiens (Human) OX=9606 GN=PSMD6 PE=1 SV=1	1	8	8	8	5	4	5	1	1	2	4	4	4	4	4	5	5	4	5	1	1	2	4	4	4	4	4	5	5	4	5	1	1	2	4	4	4	4	4	5	23.9	23.9
Q15019	Q15019	26	25	25	Septin-2	2022-09-02	>sp|Q15019|SEPT2_HUMAN Septin-2 OS=Homo sapiens (Human) OX=9606 GN=SEPTIN2 PE=1 SV=1	1	26	25	25	24	24	24	7	10	7	25	23	24	25	25	24	23	23	23	7	10	7	24	22	23	24	24	24	23	23	23	7	10	7	24	22	23	24	24	24	83.7	83.7
Q15021	Q15021	4	4	4	Condensin complex subunit 1	NCAPD2	>sp|Q15021|CND1_HUMAN Condensin complex subunit 1 OS=Homo sapiens (Human) OX=9606 GN=NCAPD2 PE=1 SV=3	1	4	4	4	0	2	1	1	0	0	0	1	0	1	1	0	0	2	1	1	0	0	0	1	0	1	1	0	0	2	1	1	0	0	0	1	0	1	1	0	2.9	2.9
Q15024	Q15024	2	2	2	Exosome complex component RRP42	EXOSC7	>sp|Q15024|EXOS7_HUMAN Exosome complex component RRP42 OS=Homo sapiens (Human) OX=9606 GN=EXOSC7 PE=1 SV=3	1	2	2	2	1	1	1	1	0	0	1	1	2	1	0	0	1	1	1	1	0	0	1	1	2	1	0	0	1	1	1	1	0	0	1	1	2	1	0	0	11.3	11.3
Q15029	Q15029	19	18	18	116 kDa U5 small nuclear ribonucleoprotein component	EFTUD2	>sp|Q15029|U5S1_HUMAN 116 kDa U5 small nuclear ribonucleoprotein component OS=Homo sapiens (Human) OX=9606 GN=EFTUD2 PE=1 SV=1	1	19	18	18	10	12	7	10	6	2	9	11	11	12	12	11	9	11	7	9	5	1	8	10	10	11	11	10	9	11	7	9	5	1	8	10	10	11	11	10	27	25.9
Q15031	Q15031	3	3	3	Probable leucine--tRNA ligase, mitochondrial	LARS2	>sp|Q15031|SYLM_HUMAN Probable leucine--tRNA ligase, mitochondrial OS=Homo sapiens (Human) OX=9606 GN=LARS2 PE=1 SV=2	1	3	3	3	1	1	0	1	2	0	1	1	1	1	0	0	1	1	0	1	2	0	1	1	1	1	0	0	1	1	0	1	2	0	1	1	1	1	0	0	3.3	3.3
Q15046	Q15046	6	6	6	Lysine--tRNA ligase	KARS	>sp|Q15046|SYK_HUMAN Lysine--tRNA ligase OS=Homo sapiens (Human) OX=9606 GN=KARS1 PE=1 SV=3	1	6	6	6	3	5	2	3	3	2	2	3	3	3	4	3	3	5	2	3	3	2	2	3	3	3	4	3	3	5	2	3	3	2	2	3	3	3	4	3	12.7	12.7
Q15054	Q15054	5	5	5	DNA polymerase delta subunit 3	POLD3	>sp|Q15054|DPOD3_HUMAN DNA polymerase delta subunit 3 OS=Homo sapiens (Human) OX=9606 GN=POLD3 PE=1 SV=2	1	5	5	5	4	4	4	1	2	0	3	2	3	2	2	2	4	4	4	1	2	0	3	2	3	2	2	2	4	4	4	1	2	0	3	2	3	2	2	2	13.9	13.9
Q15058	Q15058	2	2	2	Kinesin-like protein KIF14	KIF14	>sp|Q15058|KIF14_HUMAN Kinesin-like protein KIF14 OS=Homo sapiens (Human) OX=9606 GN=KIF14 PE=1 SV=1	1	2	2	2	1	1	1	0	0	1	2	1	1	1	1	0	1	1	1	0	0	1	2	1	1	1	1	0	1	1	1	0	0	1	2	1	1	1	1	0	1.2	1.2
Q15067	Q15067	3	3	3	Peroxisomal acyl-coenzyme A oxidase 1	ACOX1	>sp|Q15067|ACOX1_HUMAN Peroxisomal acyl-coenzyme A oxidase 1 OS=Homo sapiens (Human) OX=9606 GN=ACOX1 PE=1 SV=3	1	3	3	3	0	0	0	1	1	1	0	2	1	0	0	1	0	0	0	1	1	1	0	2	1	0	0	1	0	0	0	1	1	1	0	2	1	0	0	1	8.2	8.2
Q15084	Q15084	6	6	6	Protein disulfide-isomerase A6	PDIA6	>sp|Q15084|PDIA6_HUMAN Protein disulfide-isomerase A6 OS=Homo sapiens (Human) OX=9606 GN=PDIA6 PE=1 SV=1	1	6	6	6	0	1	1	2	3	2	1	4	5	3	1	2	0	1	1	2	3	2	1	4	5	3	1	2	0	1	1	2	3	2	1	4	5	3	1	2	21.4	21.4
Q15120	Q15120	3	3	3	[Pyruvate dehydrogenase (acetyl-transferring)] kinase isozyme 3, mitochondrial	PDK3	>sp|Q15120|PDK3_HUMAN [Pyruvate dehydrogenase (acetyl-transferring)] kinase isozyme 3, mitochondrial OS=Homo sapiens (Human) OX=9606 GN=PDK3 PE=1 SV=1	1	3	3	3	1	2	2	1	1	0	2	1	2	1	3	2	1	2	2	1	1	0	2	1	2	1	3	2	1	2	2	1	1	0	2	1	2	1	3	2	10.3	10.3
Q15149	Q15149	4	4	3	Plectin	PLEC	>sp|Q15149|PLEC_HUMAN Plectin OS=Homo sapiens (Human) OX=9606 GN=PLEC PE=1 SV=3	1	4	4	3	1	0	0	0	0	0	4	0	0	0	1	1	1	0	0	0	0	0	4	0	0	0	1	1	1	0	0	0	0	0	3	0	0	0	1	1	1	1
Q15181	Q15181	11	11	11	Inorganic pyrophosphatase	PPA1	>sp|Q15181|IPYR_HUMAN Inorganic pyrophosphatase OS=Homo sapiens (Human) OX=9606 GN=PPA1 PE=1 SV=2	1	11	11	11	8	6	8	9	9	6	9	9	9	7	9	7	8	6	8	9	9	6	9	9	9	7	9	7	8	6	8	9	9	6	9	9	9	7	9	7	66.8	66.8
Q15185	Q15185	6	6	6	Prostaglandin E synthase 3	PTGES3	>sp|Q15185|TEBP_HUMAN Prostaglandin E synthase 3 OS=Homo sapiens (Human) OX=9606 GN=PTGES3 PE=1 SV=1	1	6	6	6	5	6	6	5	5	5	6	6	6	6	6	5	5	6	6	5	5	5	6	6	6	6	6	5	5	6	6	5	5	5	6	6	6	6	6	5	36.9	36.9
Q15233	Q15233	13	12	12	Non-POU domain-containing octamer-binding protein	NONO	>sp|Q15233|NONO_HUMAN Non-POU domain-containing octamer-binding protein OS=Homo sapiens (Human) OX=9606 GN=NONO PE=1 SV=4	1	13	12	12	12	11	9	7	6	6	11	11	11	11	12	9	11	10	8	6	5	5	10	10	10	10	11	8	11	10	8	6	5	5	10	10	10	10	11	8	32.9	31.2
Q15334	Q15334	4	4	4	Lethal(2) giant larvae protein homolog 1	LLGL1	>sp|Q15334|L2GL1_HUMAN Lethal(2) giant larvae protein homolog 1 OS=Homo sapiens (Human) OX=9606 GN=LLGL1 PE=1 SV=3	1	4	4	4	0	0	0	0	2	2	2	2	3	3	3	2	0	0	0	0	2	2	2	2	3	3	3	2	0	0	0	0	2	2	2	2	3	3	3	2	4.8	4.8
Q15365;P57723	Q15365	16;1	16;1	12;0	Poly(rC)-binding protein 1	PCBP1	>sp|Q15365|PCBP1_HUMAN Poly(rC)-binding protein 1 OS=Homo sapiens (Human) OX=9606 GN=PCBP1 PE=1 SV=2	2	16	16	12	15	15	15	15	13	14	15	15	15	16	14	14	15	15	15	15	13	14	15	15	15	16	14	14	11	11	11	11	9	10	11	11	11	12	11	11	80.1	80.1
Q15366	Q15366	15	11	10	Poly(rC)-binding protein 2	PCBP2	>sp|Q15366|PCBP2_HUMAN Poly(rC)-binding protein 2 OS=Homo sapiens (Human) OX=9606 GN=PCBP2 PE=1 SV=1	1	15	11	10	13	12	12	12	11	13	14	13	13	14	13	12	9	8	8	8	7	9	10	9	9	10	10	9	8	7	7	7	6	8	9	8	8	9	9	8	66.8	56.2
Q15370	Q15370	4	4	4	Transcription elongation factor B polypeptide 2	TCEB2	>sp|Q15370|ELOB_HUMAN Elongin-B OS=Homo sapiens (Human) OX=9606 GN=ELOB PE=1 SV=1	1	4	4	4	1	2	2	3	3	0	3	2	2	3	2	2	1	2	2	3	3	0	3	2	2	3	2	2	1	2	2	3	3	0	3	2	2	3	2	2	44.1	44.1
Q15386	Q15386	8	8	8	Ubiquitin-protein ligase E3C	UBE3C	>sp|Q15386|UBE3C_HUMAN Ubiquitin-protein ligase E3C OS=Homo sapiens (Human) OX=9606 GN=UBE3C PE=1 SV=3	1	8	8	8	5	6	5	1	0	0	3	4	3	2	3	2	5	6	5	1	0	0	3	4	3	2	3	2	5	6	5	1	0	0	3	4	3	2	3	2	9.1	9.1
Q15392	Q15392	5	5	5	Delta(24)-sterol reductase	DHCR24	>sp|Q15392|DHC24_HUMAN Delta(24)-sterol reductase OS=Homo sapiens (Human) OX=9606 GN=DHCR24 PE=1 SV=2	1	5	5	5	4	4	2	1	0	0	3	2	2	2	2	2	4	4	2	1	0	0	3	2	2	2	2	2	4	4	2	1	0	0	3	2	2	2	2	2	12.2	12.2
Q15393	Q15393	13	13	13	Splicing factor 3B subunit 3	SF3B3	>sp|Q15393|SF3B3_HUMAN Splicing factor 3B subunit 3 OS=Homo sapiens (Human) OX=9606 GN=SF3B3 PE=1 SV=4	1	13	13	13	7	8	4	6	7	3	10	8	8	7	7	8	7	8	4	6	7	3	10	8	8	7	7	8	7	8	4	6	7	3	10	8	8	7	7	8	13.6	13.6
Q15417;Q99439	Q15417	7;1	7;1	7;1	Calponin-3	CNN3	>sp|Q15417|CNN3_HUMAN Calponin-3 OS=Homo sapiens (Human) OX=9606 GN=CNN3 PE=1 SV=1	2	7	7	7	3	4	3	4	6	5	3	6	5	4	6	5	3	4	3	4	6	5	3	6	5	4	6	5	3	4	3	4	6	5	3	6	5	4	6	5	29.8	29.8
Q15436	Q15436	24	24	21	Protein transport protein Sec23A	SEC23A	>sp|Q15436|SC23A_HUMAN Protein transport protein Sec23A OS=Homo sapiens (Human) OX=9606 GN=SEC23A PE=1 SV=2	1	24	24	21	14	14	13	19	18	14	18	20	20	17	20	20	14	14	13	19	18	14	18	20	20	17	20	20	12	12	11	17	17	12	16	18	17	14	17	17	44.8	44.8
Q15437	Q15437	18	15	15	Protein transport protein Sec23B	SEC23B	>sp|Q15437|SC23B_HUMAN Protein transport protein Sec23B OS=Homo sapiens (Human) OX=9606 GN=SEC23B PE=1 SV=2	1	18	15	15	10	10	9	9	8	10	14	14	15	15	18	14	8	8	7	7	7	8	12	12	12	12	15	11	8	8	7	7	7	8	12	12	12	12	15	11	35.1	30.4
Q15599	Q15599	4	4	4	Na(+)/H(+) exchange regulatory cofactor NHE-RF2	SLC9A3R2	>sp|Q15599|NHRF2_HUMAN Na(+)/H(+) exchange regulatory cofactor NHE-RF2 OS=Homo sapiens (Human) OX=9606 GN=SLC9A3R2 PE=1 SV=2	1	4	4	4	0	0	0	1	1	0	2	2	1	2	1	2	0	0	0	1	1	0	2	2	1	2	1	2	0	0	0	1	1	0	2	2	1	2	1	2	16	16
Q15631	Q15631	2	2	2	Translin	TSN	>sp|Q15631|TSN_HUMAN Translin OS=Homo sapiens (Human) OX=9606 GN=TSN PE=1 SV=1	1	2	2	2	0	1	1	2	2	2	1	2	1	2	2	1	0	1	1	2	2	2	1	2	1	2	2	1	0	1	1	2	2	2	1	2	1	2	2	1	15.4	15.4
Q15637	Q15637	5	5	5	Splicing factor 1	SF1	>sp|Q15637|SF01_HUMAN Splicing factor 1 OS=Homo sapiens (Human) OX=9606 GN=SF1 PE=1 SV=4	1	5	5	5	2	3	1	2	3	3	3	4	4	2	2	2	2	3	1	2	3	3	3	4	4	2	2	2	2	3	1	2	3	3	3	4	4	2	2	2	11.9	11.9
Q15645	Q15645	18	18	18	Pachytene checkpoint protein 2 homolog	TRIP13	>sp|Q15645|PCH2_HUMAN Pachytene checkpoint protein 2 homolog OS=Homo sapiens (Human) OX=9606 GN=TRIP13 PE=1 SV=2	1	18	18	18	14	14	14	10	9	9	13	15	15	13	16	13	14	14	14	10	9	9	13	15	15	13	16	13	14	14	14	10	9	9	13	15	15	13	16	13	53.9	53.9
Q15654	Q15654	6	6	6	Thyroid receptor-interacting protein 6	TRIP6	>sp|Q15654|TRIP6_HUMAN Thyroid receptor-interacting protein 6 OS=Homo sapiens (Human) OX=9606 GN=TRIP6 PE=1 SV=3	1	6	6	6	4	3	4	3	4	3	6	6	6	5	6	4	4	3	4	3	4	3	6	6	6	5	6	4	4	3	4	3	4	3	6	6	6	5	6	4	20.6	20.6
Q15700	Q15700	2	2	2	Disks large homolog 2	DLG2	>sp|Q15700|DLG2_HUMAN Disks large homolog 2 OS=Homo sapiens (Human) OX=9606 GN=DLG2 PE=1 SV=3	1	2	2	2	0	0	1	0	0	0	0	1	1	1	1	1	0	0	1	0	0	0	0	1	1	1	1	1	0	0	1	0	0	0	0	1	1	1	1	1	4	4
Q15717	Q15717	6	6	6	ELAV-like protein 1	ELAVL1	>sp|Q15717|ELAV1_HUMAN ELAV-like protein 1 OS=Homo sapiens (Human) OX=9606 GN=ELAVL1 PE=1 SV=2	1	6	6	6	1	1	1	6	5	3	3	4	3	3	2	1	1	1	1	6	5	3	3	4	3	3	2	1	1	1	1	6	5	3	3	4	3	3	2	1	22.4	22.4
Q15738	Q15738	2	2	2	Sterol-4-alpha-carboxylate 3-dehydrogenase, decarboxylating	NSDHL	>sp|Q15738|NSDHL_HUMAN Sterol-4-alpha-carboxylate 3-dehydrogenase, decarboxylating OS=Homo sapiens (Human) OX=9606 GN=NSDHL PE=1 SV=2	1	2	2	2	0	0	1	1	0	0	1	2	0	0	1	1	0	0	1	1	0	0	1	2	0	0	1	1	0	0	1	1	0	0	1	2	0	0	1	1	9.9	9.9
Q15746	Q15746	1	1	1	Myosin light chain kinase, smooth muscle;Myosin light chain kinase, smooth muscle, deglutamylated form	MYLK	>sp|Q15746|MYLK_HUMAN Myosin light chain kinase, smooth muscle OS=Homo sapiens (Human) OX=9606 GN=MYLK PE=1 SV=4	1	1	1	1	1	1	1	1	1	1	1	1	1	1	1	1	1	1	1	1	1	1	1	1	1	1	1	1	1	1	1	1	1	1	1	1	1	1	1	1	0.4	0.4
Q15750	Q15750	1	1	1	TGF-beta-activated kinase 1 and MAP3K7-binding protein 1	TAB1	>sp|Q15750|TAB1_HUMAN TGF-beta-activated kinase 1 and MAP3K7-binding protein 1 OS=Homo sapiens (Human) OX=9606 GN=TAB1 PE=1 SV=1	1	1	1	1	0	1	1	0	0	0	1	1	1	1	1	0	0	1	1	0	0	0	1	1	1	1	1	0	0	1	1	0	0	0	1	1	1	1	1	0	2.2	2.2
Q15758	Q15758	5	5	5	Neutral amino acid transporter B(0)	SLC1A5	>sp|Q15758|AAAT_HUMAN Neutral amino acid transporter B(0) OS=Homo sapiens (Human) OX=9606 GN=SLC1A5 PE=1 SV=2	1	5	5	5	3	5	3	3	2	3	3	4	2	2	4	2	3	5	3	3	2	3	3	4	2	2	4	2	3	5	3	3	2	3	3	4	2	2	4	2	14.2	14.2
Q15773	Q15773	4	4	4	Myeloid leukemia factor 2	MLF2	>sp|Q15773|MLF2_HUMAN Myeloid leukemia factor 2 OS=Homo sapiens (Human) OX=9606 GN=MLF2 PE=1 SV=1	1	4	4	4	3	3	4	0	0	0	1	3	1	3	3	1	3	3	4	0	0	0	1	3	1	3	3	1	3	3	4	0	0	0	1	3	1	3	3	1	25.4	25.4
Q15796;P84022;O15198;Q99717;Q15797	Q15796;P84022	7;4;2;1;1	7;4;2;1;1	7;4;2;1;1	Mothers against decapentaplegic homolog 2;Mothers against decapentaplegic homolog 3	SMAD2;SMAD3	>sp|Q15796|SMAD2_HUMAN Mothers against decapentaplegic homolog 2 OS=Homo sapiens (Human) OX=9606 GN=SMAD2 PE=1 SV=1;>sp|P84022|SMAD3_HUMAN Mothers against decapentaplegic homolog 3 OS=Homo sapiens (Human) OX=9606 GN=SMAD3 PE=1 SV=1	5	7	7	7	3	2	3	4	4	3	5	4	4	3	5	4	3	2	3	4	4	3	5	4	4	3	5	4	3	2	3	4	4	3	5	4	4	3	5	4	23.3	23.3
Q15813;Q8WVB6	Q15813	12;1	12;1	12;1	Tubulin-specific chaperone E	TBCE	>sp|Q15813|TBCE_HUMAN Tubulin-specific chaperone E OS=Homo sapiens (Human) OX=9606 GN=TBCE PE=1 SV=1	2	12	12	12	8	7	7	4	7	5	7	8	9	5	7	6	8	7	7	4	7	5	7	8	9	5	7	6	8	7	7	4	7	5	7	8	9	5	7	6	30.7	30.7
Q15814	Q15814	2	2	2	Tubulin-specific chaperone C	TBCC	>sp|Q15814|TBCC_HUMAN Tubulin-specific chaperone C OS=Homo sapiens (Human) OX=9606 GN=TBCC PE=1 SV=2	1	2	2	2	2	1	1	2	1	2	2	1	2	1	1	1	2	1	1	2	1	2	2	1	2	1	1	1	2	1	1	2	1	2	2	1	2	1	1	1	9.2	9.2
Q16181	Q16181	37	37	35	Septin-7	2022-09-07	>sp|Q16181|SEPT7_HUMAN Septin-7 OS=Homo sapiens (Human) OX=9606 GN=SEPTIN7 PE=1 SV=2	1	37	37	35	32	33	32	10	8	8	37	34	36	34	36	32	32	33	32	10	8	8	37	34	36	34	36	32	30	31	30	9	7	7	35	32	34	32	34	31	75.1	75.1
Q16186	Q16186	3	3	3	Proteasomal ubiquitin receptor ADRM1	ADRM1	>sp|Q16186|ADRM1_HUMAN Proteasomal ubiquitin receptor ADRM1 OS=Homo sapiens (Human) OX=9606 GN=ADRM1 PE=1 SV=2	1	3	3	3	1	1	1	1	1	1	1	3	1	1	2	1	1	1	1	1	1	1	1	3	1	1	2	1	1	1	1	1	1	1	1	3	1	1	2	1	12.5	12.5
Q16352	Q16352	3	2	2	Alpha-internexin	INA	>sp|Q16352|AINX_HUMAN Alpha-internexin OS=Homo sapiens (Human) OX=9606 GN=INA PE=1 SV=2	1	3	2	2	1	1	1	1	0	0	3	1	1	1	1	1	0	0	0	0	0	0	2	0	0	0	0	0	0	0	0	0	0	0	2	0	0	0	0	0	5.4	3.6
Q16527	Q16527	12	12	12	Cysteine and glycine-rich protein 2	CSRP2	>sp|Q16527|CSRP2_HUMAN Cysteine and glycine-rich protein 2 OS=Homo sapiens (Human) OX=9606 GN=CSRP2 PE=1 SV=3	1	12	12	12	10	9	8	11	11	11	12	11	11	12	10	11	10	9	8	11	11	11	12	11	11	12	10	11	10	9	8	11	11	11	12	11	11	12	10	11	70.5	70.5
Q16531	Q16531	29	29	29	DNA damage-binding protein 1	DDB1	>sp|Q16531|DDB1_HUMAN DNA damage-binding protein 1 OS=Homo sapiens (Human) OX=9606 GN=DDB1 PE=1 SV=1	1	29	29	29	20	23	21	12	12	5	21	18	17	16	19	17	20	23	21	12	12	5	21	18	17	16	19	17	20	23	21	12	12	5	21	18	17	16	19	17	35.4	35.4
Q16539	Q16539	3	3	3	Mitogen-activated protein kinase 14	MAPK14	>sp|Q16539|MK14_HUMAN Mitogen-activated protein kinase 14 OS=Homo sapiens (Human) OX=9606 GN=MAPK14 PE=1 SV=3	1	3	3	3	1	1	1	2	1	1	2	3	1	2	1	1	1	1	1	2	1	1	2	3	1	2	1	1	1	1	1	2	1	1	2	3	1	2	1	1	8.9	8.9
Q16543	Q16543	3	3	3	Hsp90 co-chaperone Cdc37;Hsp90 co-chaperone Cdc37, N-terminally processed	CDC37	>sp|Q16543|CDC37_HUMAN Hsp90 co-chaperone Cdc37 OS=Homo sapiens (Human) OX=9606 GN=CDC37 PE=1 SV=1	1	3	3	3	1	1	1	2	1	1	1	1	2	1	2	2	1	1	1	2	1	1	1	1	2	1	2	2	1	1	1	2	1	1	1	1	2	1	2	2	8.2	8.2
Q16576	Q16576	14	14	9	Histone-binding protein RBBP7	RBBP7	>sp|Q16576|RBBP7_HUMAN Histone-binding protein RBBP7 OS=Homo sapiens (Human) OX=9606 GN=RBBP7 PE=1 SV=1	1	14	14	9	14	13	11	11	11	9	12	12	13	13	14	11	14	13	11	11	11	9	12	12	13	13	14	11	9	8	6	6	6	5	7	7	8	8	9	6	57.6	57.6
Q16630	Q16630	5	5	5	Cleavage and polyadenylation specificity factor subunit 6	CPSF6	>sp|Q16630|CPSF6_HUMAN Cleavage and polyadenylation specificity factor subunit 6 OS=Homo sapiens (Human) OX=9606 GN=CPSF6 PE=1 SV=2	1	5	5	5	0	1	1	3	0	0	1	2	2	0	1	0	0	1	1	3	0	0	1	2	2	0	1	0	0	1	1	3	0	0	1	2	2	0	1	0	12.2	12.2
Q16643	Q16643	8	8	8	Drebrin	DBN1	>sp|Q16643|DREB_HUMAN Drebrin OS=Homo sapiens (Human) OX=9606 GN=DBN1 PE=1 SV=4	1	8	8	8	5	6	6	7	8	7	7	8	8	6	7	7	5	6	6	7	8	7	7	8	8	6	7	7	5	6	6	7	8	7	7	8	8	6	7	7	17.1	17.1
Q16644	Q16644	8	8	6	MAP kinase-activated protein kinase 3	MAPKAPK3	>sp|Q16644|MAPK3_HUMAN MAP kinase-activated protein kinase 3 OS=Homo sapiens (Human) OX=9606 GN=MAPKAPK3 PE=1 SV=1	1	8	8	6	3	2	4	2	4	4	6	6	6	5	6	6	3	2	4	2	4	4	6	6	6	5	6	6	1	1	3	1	3	2	4	4	4	3	4	4	27.7	27.7
Q16658	Q16658	6	6	6	Fascin	FSCN1	>sp|Q16658|FSCN1_HUMAN Fascin OS=Homo sapiens (Human) OX=9606 GN=FSCN1 PE=1 SV=3	1	6	6	6	2	1	2	3	3	2	2	3	2	1	3	3	2	1	2	3	3	2	2	3	2	1	3	3	2	1	2	3	3	2	2	3	2	1	3	3	17.4	17.4
Q16763	Q16763	4	4	4	Ubiquitin-conjugating enzyme E2 S	UBE2S	>sp|Q16763|UBE2S_HUMAN Ubiquitin-conjugating enzyme E2 S OS=Homo sapiens (Human) OX=9606 GN=UBE2S PE=1 SV=2	1	4	4	4	3	4	3	3	3	3	4	4	4	4	4	4	3	4	3	3	3	3	4	4	4	4	4	4	3	4	3	3	3	3	4	4	4	4	4	4	20.3	20.3
Q16822	Q16822	1	1	1	Phosphoenolpyruvate carboxykinase [GTP], mitochondrial	PCK2	>sp|Q16822|PCKGM_HUMAN Phosphoenolpyruvate carboxykinase [GTP], mitochondrial OS=Homo sapiens (Human) OX=9606 GN=PCK2 PE=1 SV=4	1	1	1	1	0	1	1	1	0	0	1	1	1	0	0	1	0	1	1	1	0	0	1	1	1	0	0	1	0	1	1	1	0	0	1	1	1	0	0	1	2.5	2.5
Q16831	Q16831	11	11	11	Uridine phosphorylase 1	UPP1	>sp|Q16831|UPP1_HUMAN Uridine phosphorylase 1 OS=Homo sapiens (Human) OX=9606 GN=UPP1 PE=1 SV=1	1	11	11	11	2	3	5	8	8	8	7	7	5	5	8	6	2	3	5	8	8	8	7	7	5	5	8	6	2	3	5	8	8	8	7	7	5	5	8	6	39	39
Q16854	Q16854	5	5	5	Deoxyguanosine kinase, mitochondrial	DGUOK	>sp|Q16854|DGUOK_HUMAN Deoxyguanosine kinase, mitochondrial OS=Homo sapiens (Human) OX=9606 GN=DGUOK PE=1 SV=2	1	5	5	5	1	2	2	3	4	3	3	3	3	3	2	3	1	2	2	3	4	3	3	3	3	3	2	3	1	2	2	3	4	3	3	3	3	3	2	3	27.4	27.4
Q16875;O60825;P16118	Q16875;O60825	6;3;1	6;3;1	5;2;0	6-phosphofructo-2-kinase/fructose-2,6-bisphosphatase 3;6-phosphofructo-2-kinase;Fructose-2,6-bisphosphatase;6-phosphofructo-2-kinase/fructose-2,6-bisphosphatase 2;6-phosphofructo-2-kinase;Fructose-2,6-bisphosphatase	PFKFB3;PFKFB2	>sp|Q16875|F263_HUMAN 6-phosphofructo-2-kinase/fructose-2,6-bisphosphatase 3 OS=Homo sapiens (Human) OX=9606 GN=PFKFB3 PE=1 SV=1;>sp|O60825|F262_HUMAN 6-phosphofructo-2-kinase/fructose-2,6-bisphosphatase 2 OS=Homo sapiens (Human) OX=9606 GN=PFKFB2 PE=1 SV=	3	6	6	5	1	2	2	1	1	2	3	5	3	2	3	3	1	2	2	1	1	2	3	5	3	2	3	3	1	2	2	1	1	2	3	4	3	2	3	3	13.7	13.7
Q16881	Q16881	2	2	2	Thioredoxin reductase 1, cytoplasmic	TXNRD1	>sp|Q16881|TRXR1_HUMAN Thioredoxin reductase 1, cytoplasmic OS=Homo sapiens (Human) OX=9606 GN=TXNRD1 PE=1 SV=3	1	2	2	2	0	0	0	2	2	1	0	1	1	0	0	1	0	0	0	2	2	1	0	1	1	0	0	1	0	0	0	2	2	1	0	1	1	0	0	1	5.1	5.1
Q16891	Q16891	23	23	23	MICOS complex subunit MIC60	IMMT	>sp|Q16891|MIC60_HUMAN MICOS complex subunit MIC60 OS=Homo sapiens (Human) OX=9606 GN=IMMT PE=1 SV=1	1	23	23	23	16	17	15	9	11	8	16	17	12	13	16	17	16	17	15	9	11	8	16	17	12	13	16	17	16	17	15	9	11	8	16	17	12	13	16	17	43.5	43.5
Q1ED39	Q1ED39	2	2	2	Lysine-rich nucleolar protein 1	KNOP1	>sp|Q1ED39|KNOP1_HUMAN Lysine-rich nucleolar protein 1 OS=Homo sapiens (Human) OX=9606 GN=KNOP1 PE=1 SV=1	1	2	2	2	2	1	1	0	1	1	0	0	0	0	1	0	2	1	1	0	1	1	0	0	0	0	1	0	2	1	1	0	1	1	0	0	0	0	1	0	8.5	8.5
Q29RF7	Q29RF7	7	7	7	Sister chromatid cohesion protein PDS5 homolog A	PDS5A	>sp|Q29RF7|PDS5A_HUMAN Sister chromatid cohesion protein PDS5 homolog A OS=Homo sapiens (Human) OX=9606 GN=PDS5A PE=1 SV=1	1	7	7	7	0	3	2	1	1	2	3	3	2	1	3	2	0	3	2	1	1	2	3	3	2	1	3	2	0	3	2	1	1	2	3	3	2	1	3	2	8.7	8.7
Q2NKX8	Q2NKX8	3	3	3	DNA excision repair protein ERCC-6-like	ERCC6L	>sp|Q2NKX8|ERC6L_HUMAN DNA excision repair protein ERCC-6-like OS=Homo sapiens (Human) OX=9606 GN=ERCC6L PE=1 SV=1	1	3	3	3	0	0	0	0	0	0	0	0	0	0	2	1	0	0	0	0	0	0	0	0	0	0	2	1	0	0	0	0	0	0	0	0	0	0	2	1	3	3
Q2TAA2	Q2TAA2	6	6	6	Isoamyl acetate-hydrolyzing esterase 1 homolog	IAH1	>sp|Q2TAA2|IAH1_HUMAN Isoamyl acetate-hydrolyzing esterase 1 homolog OS=Homo sapiens (Human) OX=9606 GN=IAH1 PE=1 SV=1	1	6	6	6	4	3	2	5	5	3	5	5	4	4	5	3	4	3	2	5	5	3	5	5	4	4	5	3	4	3	2	5	5	3	5	5	4	4	5	3	34.3	34.3
Q2TAL8	Q2TAL8	4	4	4	Glutamine-rich protein 1	QRICH1	>sp|Q2TAL8|QRIC1_HUMAN Glutamine-rich protein 1 OS=Homo sapiens (Human) OX=9606 GN=QRICH1 PE=1 SV=1	1	4	4	4	0	2	2	3	2	1	2	1	2	2	2	0	0	2	2	3	2	1	2	1	2	2	2	0	0	2	2	3	2	1	2	1	2	2	2	0	9.4	9.4
Q32MZ4	Q32MZ4	2	2	2	Leucine-rich repeat flightless-interacting protein 1	LRRFIP1	>sp|Q32MZ4|LRRF1_HUMAN Leucine-rich repeat flightless-interacting protein 1 OS=Homo sapiens (Human) OX=9606 GN=LRRFIP1 PE=1 SV=2	1	2	2	2	1	1	0	2	2	2	2	2	2	1	1	1	1	1	0	2	2	2	2	2	2	1	1	1	1	1	0	2	2	2	2	2	2	1	1	1	3.7	3.7
Q3B726	Q3B726	2	2	2	DNA-directed RNA polymerase I subunit RPA43	TWISTNB	>sp|Q3B726|RPA43_HUMAN DNA-directed RNA polymerase I subunit RPA43 OS=Homo sapiens (Human) OX=9606 GN=POLR1F PE=1 SV=1	1	2	2	2	0	0	0	2	1	1	0	1	1	0	0	0	0	0	0	2	1	1	0	1	1	0	0	0	0	0	0	2	1	1	0	1	1	0	0	0	8.3	8.3
Q3KQU3	Q3KQU3	2	2	2	MAP7 domain-containing protein 1	MAP7D1	>sp|Q3KQU3|MA7D1_HUMAN MAP7 domain-containing protein 1 OS=Homo sapiens (Human) OX=9606 GN=MAP7D1 PE=1 SV=1	1	2	2	2	0	1	0	0	1	0	1	0	0	1	1	0	0	1	0	0	1	0	1	0	0	1	1	0	0	1	0	0	1	0	1	0	0	1	1	0	2.6	2.6
Q3MHD2	Q3MHD2	3	3	3	Protein LSM12 homolog	LSM12	>sp|Q3MHD2|LSM12_HUMAN Protein LSM12 homolog OS=Homo sapiens (Human) OX=9606 GN=LSM12 PE=1 SV=2	1	3	3	3	1	3	2	1	3	2	2	3	1	3	3	3	1	3	2	1	3	2	2	3	1	3	3	3	1	3	2	1	3	2	2	3	1	3	3	3	22.6	22.6
Q3SXM5	Q3SXM5	3	3	3	Inactive hydroxysteroid dehydrogenase-like protein 1	HSDL1	>sp|Q3SXM5|HSDL1_HUMAN Inactive hydroxysteroid dehydrogenase-like protein 1 OS=Homo sapiens (Human) OX=9606 GN=HSDL1 PE=1 SV=3	1	3	3	3	1	1	3	1	2	1	2	3	3	3	3	2	1	1	3	1	2	1	2	3	3	3	3	2	1	1	3	1	2	1	2	3	3	3	3	2	9.7	9.7
Q3SY69	Q3SY69	9	9	8	Mitochondrial 10-formyltetrahydrofolate dehydrogenase	ALDH1L2	>sp|Q3SY69|AL1L2_HUMAN Mitochondrial 10-formyltetrahydrofolate dehydrogenase OS=Homo sapiens (Human) OX=9606 GN=ALDH1L2 PE=1 SV=2	1	9	9	8	3	8	3	1	1	1	4	5	3	1	4	3	3	8	3	1	1	1	4	5	3	1	4	3	2	7	2	1	1	1	3	4	3	1	3	3	15.9	15.9
Q3ZCM7	Q3ZCM7	11	2	2	Tubulin beta-8 chain	TUBB8	>sp|Q3ZCM7|TBB8_HUMAN Tubulin beta-8 chain OS=Homo sapiens (Human) OX=9606 GN=TUBB8 PE=1 SV=2	1	11	2	2	11	11	11	11	11	10	11	11	11	11	11	11	2	2	2	2	2	1	2	2	2	2	2	2	2	2	2	2	2	1	2	2	2	2	2	2	24.5	7.4
Q3ZCQ8	Q3ZCQ8	6	6	6	Mitochondrial import inner membrane translocase subunit TIM50	TIMM50	>sp|Q3ZCQ8|TIM50_HUMAN Mitochondrial import inner membrane translocase subunit TIM50 OS=Homo sapiens (Human) OX=9606 GN=TIMM50 PE=1 SV=2	1	6	6	6	5	6	5	3	4	3	6	5	4	5	4	3	5	6	5	3	4	3	6	5	4	5	4	3	5	6	5	3	4	3	6	5	4	5	4	3	24.1	24.1
Q4G0F5	Q4G0F5	2	2	2	Vacuolar protein sorting-associated protein 26B	VPS26B	>sp|Q4G0F5|VP26B_HUMAN Vacuolar protein sorting-associated protein 26B OS=Homo sapiens (Human) OX=9606 GN=VPS26B PE=1 SV=2	1	2	2	2	1	0	1	1	0	0	0	2	1	0	1	1	1	0	1	1	0	0	0	2	1	0	1	1	1	0	1	1	0	0	0	2	1	0	1	1	8.6	8.6
Q4G0N4	Q4G0N4	13	13	13	NAD kinase 2, mitochondrial	NADK2	>sp|Q4G0N4|NAKD2_HUMAN NAD kinase 2, mitochondrial OS=Homo sapiens (Human) OX=9606 GN=NADK2 PE=1 SV=2	1	13	13	13	11	9	7	8	10	10	12	11	9	12	13	10	11	9	7	8	10	10	12	11	9	12	13	10	11	9	7	8	10	10	12	11	9	12	13	10	37.8	37.8
Q4G176	Q4G176	16	16	16	Acyl-CoA synthetase family member 3, mitochondrial	ACSF3	>sp|Q4G176|ACSF3_HUMAN Malonate--CoA ligase ACSF3, mitochondrial OS=Homo sapiens (Human) OX=9606 GN=ACSF3 PE=1 SV=3	1	16	16	16	11	7	6	11	10	10	10	11	12	12	10	14	11	7	6	11	10	10	10	11	12	12	10	14	11	7	6	11	10	10	10	11	12	12	10	14	31.9	31.9
Q4J6C6	Q4J6C6	1	1	1	Prolyl endopeptidase-like	PREPL	>sp|Q4J6C6|PPCEL_HUMAN Prolyl endopeptidase-like OS=Homo sapiens (Human) OX=9606 GN=PREPL PE=1 SV=1	1	1	1	1	0	0	0	1	1	1	0	1	1	0	0	0	0	0	0	1	1	1	0	1	1	0	0	0	0	0	0	1	1	1	0	1	1	0	0	0	2.1	2.1
Q9BRT8;Q8IUF1;Q5RIA9;Q5JTY5;Q4V339	Q9BRT8;Q8IUF1;Q5RIA9;Q5JTY5;Q4V339	2;2;2;2;2	2;2;2;2;2	2;2;2;2;2	COBW domain-containing protein 1;COBW domain-containing protein 2;COBW domain-containing protein 5;COBW domain-containing protein 3;COBW domain-containing protein 6	CBWD1;CBWD2;CBWD5;CBWD3;CBWD6	>sp|Q9BRT8|CBWD1_HUMAN COBW domain-containing protein 1 OS=Homo sapiens (Human) OX=9606 GN=CBWD1 PE=1 SV=1;>sp|Q8IUF1|CBWD2_HUMAN COBW domain-containing protein 2 OS=Homo sapiens (Human) OX=9606 GN=CBWD2 PE=2 SV=1;>sp|Q5RIA9|CBWD5_HUMAN COBW domain-contain	5	2	2	2	1	1	2	0	0	0	1	1	1	1	1	1	1	1	2	0	0	0	1	1	1	1	1	1	1	1	2	0	0	0	1	1	1	1	1	1	8.1	8.1
Q4VCS5;Q8IY63	Q4VCS5	25;1	25;1	25;1	Angiomotin	AMOT	>sp|Q4VCS5|AMOT_HUMAN Angiomotin OS=Homo sapiens (Human) OX=9606 GN=AMOT PE=1 SV=1	2	25	25	25	18	17	18	14	17	13	19	19	20	20	19	16	18	17	18	14	17	13	19	19	20	20	19	16	18	17	18	14	17	13	19	19	20	20	19	16	30.4	30.4
Q53EL6	Q53EL6	6	6	6	Programmed cell death protein 4	PDCD4	>sp|Q53EL6|PDCD4_HUMAN Programmed cell death protein 4 OS=Homo sapiens (Human) OX=9606 GN=PDCD4 PE=1 SV=2	1	6	6	6	1	2	1	3	3	5	5	4	5	4	4	4	1	2	1	3	3	5	5	4	5	4	4	4	1	2	1	3	3	5	5	4	5	4	4	4	20.9	20.9
Q53GQ0	Q53GQ0	10	10	10	Very-long-chain 3-oxoacyl-CoA reductase	HSD17B12	>sp|Q53GQ0|DHB12_HUMAN Very-long-chain 3-oxoacyl-CoA reductase OS=Homo sapiens (Human) OX=9606 GN=HSD17B12 PE=1 SV=2	1	10	10	10	8	8	9	3	4	0	8	8	8	8	8	6	8	8	9	3	4	0	8	8	8	8	8	6	8	8	9	3	4	0	8	8	8	8	8	6	42	42
Q53H12	Q53H12	19	19	19	Acylglycerol kinase, mitochondrial	AGK	>sp|Q53H12|AGK_HUMAN Acylglycerol kinase, mitochondrial OS=Homo sapiens (Human) OX=9606 GN=AGK PE=1 SV=2	1	19	19	19	17	16	17	13	13	14	16	15	16	14	15	14	17	16	17	13	13	14	16	15	16	14	15	14	17	16	17	13	13	14	16	15	16	14	15	14	61.6	61.6
Q53H96	Q53H96	9	9	9	Pyrroline-5-carboxylate reductase 3	PYCRL	>sp|Q53H96|P5CR3_HUMAN Pyrroline-5-carboxylate reductase 3 OS=Homo sapiens (Human) OX=9606 GN=PYCR3 PE=1 SV=3	1	9	9	9	7	7	8	5	6	4	7	6	6	6	8	5	7	7	8	5	6	4	7	6	6	6	8	5	7	7	8	5	6	4	7	6	6	6	8	5	37.2	37.2
Q58FF6	Q58FF6	5	1	1	Putative heat shock protein HSP 90-beta 4	HSP90AB4P	>sp|Q58FF6|H90B4_HUMAN Putative heat shock protein HSP 90-beta 4 OS=Homo sapiens (Human) OX=9606 GN=HSP90AB4P PE=5 SV=1	1	5	1	1	4	5	4	3	2	1	4	5	4	4	5	3	0	1	0	0	0	0	0	1	0	0	1	0	0	1	0	0	0	0	0	1	0	0	1	0	11.3	4
Q58FF8	Q58FF8	9	1	1	Putative heat shock protein HSP 90-beta 2	HSP90AB2P	>sp|Q58FF8|H90B2_HUMAN Putative heat shock protein HSP 90-beta 2 OS=Homo sapiens (Human) OX=9606 GN=HSP90AB2P PE=1 SV=2	1	9	1	1	6	7	7	8	8	4	9	9	9	9	9	9	1	1	1	1	1	1	1	1	1	1	1	1	1	1	1	1	1	1	1	1	1	1	1	1	19.9	3.9
Q5BKX5	Q5BKX5	5	5	5	UPF0692 protein C19orf54	C19orf54	>sp|Q5BKX5|CS054_HUMAN UPF0692 protein C19orf54 OS=Homo sapiens (Human) OX=9606 GN=C19orf54 PE=1 SV=2	1	5	5	5	1	1	0	1	1	1	4	3	2	1	3	2	1	1	0	1	1	1	4	3	2	1	3	2	1	1	0	1	1	1	4	3	2	1	3	2	14.8	14.8
Q5GLZ8	Q5GLZ8	5	5	5	Probable E3 ubiquitin-protein ligase HERC4	HERC4	>sp|Q5GLZ8|HERC4_HUMAN Probable E3 ubiquitin-protein ligase HERC4 OS=Homo sapiens (Human) OX=9606 GN=HERC4 PE=1 SV=1	1	5	5	5	1	3	0	2	2	0	2	2	2	1	2	2	1	3	0	2	2	0	2	2	2	1	2	2	1	3	0	2	2	0	2	2	2	1	2	2	8.4	8.4
Q5H9R7	Q5H9R7	4	4	4	Serine/threonine-protein phosphatase 6 regulatory subunit 3	PPP6R3	>sp|Q5H9R7|PP6R3_HUMAN Serine/threonine-protein phosphatase 6 regulatory subunit 3 OS=Homo sapiens (Human) OX=9606 GN=PPP6R3 PE=1 SV=2	1	4	4	4	4	2	3	0	0	0	2	3	1	1	3	1	4	2	3	0	0	0	2	3	1	1	3	1	4	2	3	0	0	0	2	3	1	1	3	1	5.8	5.8
Q5JPH6	Q5JPH6	7	7	7	Probable glutamate--tRNA ligase, mitochondrial	EARS2	>sp|Q5JPH6|SYEM_HUMAN Probable glutamate--tRNA ligase, mitochondrial OS=Homo sapiens (Human) OX=9606 GN=EARS2 PE=1 SV=2	1	7	7	7	3	5	4	2	2	3	3	4	3	4	5	1	3	5	4	2	2	3	3	4	3	4	5	1	3	5	4	2	2	3	3	4	3	4	5	1	17.6	17.6
Q5JRX3	Q5JRX3	28	28	28	Presequence protease, mitochondrial	PITRM1	>sp|Q5JRX3|PREP_HUMAN Presequence protease, mitochondrial OS=Homo sapiens (Human) OX=9606 GN=PITRM1 PE=1 SV=3	1	28	28	28	14	15	12	20	19	19	23	25	22	20	23	23	14	15	12	20	19	19	23	25	22	20	23	23	14	15	12	20	19	19	23	25	22	20	23	23	36.4	36.4
Q5JTZ9	Q5JTZ9	21	21	21	Alanine--tRNA ligase, mitochondrial	AARS2	>sp|Q5JTZ9|SYAM_HUMAN Alanine--tRNA ligase, mitochondrial OS=Homo sapiens (Human) OX=9606 GN=AARS2 PE=1 SV=1	1	21	21	21	11	10	8	12	13	9	14	17	17	15	16	17	11	10	8	12	13	9	14	17	17	15	16	17	11	10	8	12	13	9	14	17	17	15	16	17	30.4	30.4
Q5JVF3	Q5JVF3	3	3	3	PCI domain-containing protein 2	PCID2	>sp|Q5JVF3|PCID2_HUMAN PCI domain-containing protein 2 OS=Homo sapiens (Human) OX=9606 GN=PCID2 PE=1 SV=2	1	3	3	3	2	1	2	2	2	1	1	2	2	2	2	2	2	1	2	2	2	1	1	2	2	2	2	2	2	1	2	2	2	1	1	2	2	2	2	2	10.3	10.3
Q5JWF2;P38405;P11488;P19087;A8MTJ3	Q5JWF2	14;3;1;1;1	14;3;1;1;1	13;2;0;0;0	Guanine nucleotide-binding protein G(s) subunit alpha isoforms XLas	GNAS	>sp|Q5JWF2|GNAS1_HUMAN Guanine nucleotide-binding protein G(s) subunit alpha isoforms XLas OS=Homo sapiens (Human) OX=9606 GN=GNAS PE=1 SV=2	5	14	14	13	10	10	11	10	13	10	12	12	12	12	13	12	10	10	11	10	13	10	12	12	12	12	13	12	9	9	10	9	12	9	11	11	11	11	12	11	16	16
Q96D09;Q5JY77	Q96D09;Q5JY77	1;1	1;1	1;1	G-protein coupled receptor-associated sorting protein 2;G-protein coupled receptor-associated sorting protein 1	GPRASP2;GPRASP1	>sp|Q96D09|GASP2_HUMAN G-protein coupled receptor-associated sorting protein 2 OS=Homo sapiens (Human) OX=9606 GN=GPRASP2 PE=1 SV=1;>sp|Q5JY77|GASP1_HUMAN G-protein coupled receptor-associated sorting protein 1 OS=Homo sapiens (Human) OX=9606 GN=GPRASP1 PE	2	1	1	1	1	1	1	0	0	0	1	1	1	1	0	0	1	1	1	0	0	0	1	1	1	1	0	0	1	1	1	0	0	0	1	1	1	1	0	0	2.1	2.1
Q5MNZ6	Q5MNZ6	8	8	8	WD repeat domain phosphoinositide-interacting protein 3	WDR45B	>sp|Q5MNZ6|WIPI3_HUMAN WD repeat domain phosphoinositide-interacting protein 3 OS=Homo sapiens (Human) OX=9606 GN=WDR45B PE=1 SV=2	1	8	8	8	5	3	3	3	6	4	6	5	5	5	4	4	5	3	3	3	6	4	6	5	5	5	4	4	5	3	3	3	6	4	6	5	5	5	4	4	30.2	30.2
Q5SRE5	Q5SRE5	13	13	13	Nucleoporin NUP188 homolog	NUP188	>sp|Q5SRE5|NU188_HUMAN Nucleoporin NUP188 OS=Homo sapiens (Human) OX=9606 GN=NUP188 PE=1 SV=1	1	13	13	13	3	7	8	2	1	0	6	7	3	3	3	4	3	7	8	2	1	0	6	7	3	3	3	4	3	7	8	2	1	0	6	7	3	3	3	4	8.6	8.6
Q5SRE7	Q5SRE7	2	2	2	Phytanoyl-CoA dioxygenase domain-containing protein 1	PHYHD1	>sp|Q5SRE7|PHYD1_HUMAN Phytanoyl-CoA dioxygenase domain-containing protein 1 OS=Homo sapiens (Human) OX=9606 GN=PHYHD1 PE=1 SV=2	1	2	2	2	1	1	1	2	2	2	2	1	1	2	2	2	1	1	1	2	2	2	2	1	1	2	2	2	1	1	1	2	2	2	2	1	1	2	2	2	10.3	10.3
Q5SW79;Q96L14	Q5SW79	12;1	12;1	12;1	Centrosomal protein of 170 kDa	CEP170	>sp|Q5SW79|CE170_HUMAN Centrosomal protein of 170 kDa OS=Homo sapiens (Human) OX=9606 GN=CEP170 PE=1 SV=1	2	12	12	12	6	8	6	3	1	0	8	8	6	6	6	3	6	8	6	3	1	0	8	8	6	6	6	3	6	8	6	3	1	0	8	8	6	6	6	3	8.8	8.8
Q5SY16	Q5SY16	5	5	5	Polynucleotide 5-hydroxyl-kinase NOL9	NOL9	>sp|Q5SY16|NOL9_HUMAN Polynucleotide 5-hydroxyl-kinase NOL9 OS=Homo sapiens (Human) OX=9606 GN=NOL9 PE=1 SV=1	1	5	5	5	2	2	3	0	0	0	2	2	3	1	0	1	2	2	3	0	0	0	2	2	3	1	0	1	2	2	3	0	0	0	2	2	3	1	0	1	10.5	10.5
Q5T160	Q5T160	10	10	10	Probable arginine--tRNA ligase, mitochondrial	RARS2	>sp|Q5T160|SYRM_HUMAN Probable arginine--tRNA ligase, mitochondrial OS=Homo sapiens (Human) OX=9606 GN=RARS2 PE=1 SV=1	1	10	10	10	7	8	7	2	3	2	5	8	5	7	5	7	7	8	7	2	3	2	5	8	5	7	5	7	7	8	7	2	3	2	5	8	5	7	5	7	22	22
Q5T1V6	Q5T1V6	4	4	4	Probable ATP-dependent RNA helicase DDX59	DDX59	>sp|Q5T1V6|DDX59_HUMAN Probable ATP-dependent RNA helicase DDX59 OS=Homo sapiens (Human) OX=9606 GN=DDX59 PE=1 SV=1	1	4	4	4	1	0	1	1	2	1	2	3	2	1	2	1	1	0	1	1	2	1	2	3	2	1	2	1	1	0	1	1	2	1	2	3	2	1	2	1	8.6	8.6
Q5T440	Q5T440	14	14	14	Putative transferase CAF17, mitochondrial	IBA57	>sp|Q5T440|CAF17_HUMAN Putative transferase CAF17, mitochondrial OS=Homo sapiens (Human) OX=9606 GN=IBA57 PE=1 SV=1	1	14	14	14	11	9	12	11	11	11	13	10	10	12	11	12	11	9	12	11	11	11	13	10	10	12	11	12	11	9	12	11	11	11	13	10	10	12	11	12	54.8	54.8
Q5T6F2	Q5T6F2	2	2	2	Ubiquitin-associated protein 2	UBAP2	>sp|Q5T6F2|UBAP2_HUMAN Ubiquitin-associated protein 2 OS=Homo sapiens (Human) OX=9606 GN=UBAP2 PE=1 SV=1	1	2	2	2	0	1	0	0	0	0	1	1	1	1	2	1	0	1	0	0	0	0	1	1	1	1	2	1	0	1	0	0	0	0	1	1	1	1	2	1	3.1	3.1
Q5T749	Q5T749	10	10	10	Keratinocyte proline-rich protein	KPRP	>sp|Q5T749|KPRP_HUMAN Keratinocyte proline-rich protein OS=Homo sapiens (Human) OX=9606 GN=KPRP PE=1 SV=1	1	10	10	10	2	4	0	2	3	6	7	10	8	4	4	4	2	4	0	2	3	6	7	10	8	4	4	4	2	4	0	2	3	6	7	10	8	4	4	4	31.6	31.6
Q5T750	Q5T750	5	5	5	Skin-specific protein 32	XP32	>sp|Q5T750|XP32_HUMAN Skin-specific protein 32 OS=Homo sapiens (Human) OX=9606 GN=XP32 PE=1 SV=1	1	5	5	5	0	1	0	0	0	0	0	2	3	0	0	0	0	1	0	0	0	0	0	2	3	0	0	0	0	1	0	0	0	0	0	2	3	0	0	0	16.4	16.4
Q5T9A4	Q5T9A4	12	4	3	ATPase family AAA domain-containing protein 3B	ATAD3B	>sp|Q5T9A4|ATD3B_HUMAN ATPase family AAA domain-containing protein 3B OS=Homo sapiens (Human) OX=9606 GN=ATAD3B PE=1 SV=1	1	12	4	3	11	12	11	5	6	5	11	11	12	11	12	10	4	4	4	1	1	1	4	4	4	4	4	3	3	3	3	1	1	1	3	3	3	3	3	2	22.7	8.6
Q5TFE4	Q5TFE4	7	7	7	5-nucleotidase domain-containing protein 1	NT5DC1	>sp|Q5TFE4|NT5D1_HUMAN 5-nucleotidase domain-containing protein 1 OS=Homo sapiens (Human) OX=9606 GN=NT5DC1 PE=1 SV=1	1	7	7	7	2	2	2	6	4	3	4	5	5	5	6	5	2	2	2	6	4	3	4	5	5	5	6	5	2	2	2	6	4	3	4	5	5	5	6	5	26.4	26.4
Q5VU69	Q5VU69	1	1	1	Uncharacterized protein C1orf189	C1orf189	>sp|Q5VU69|CA189_HUMAN Uncharacterized protein C1orf189 OS=Homo sapiens (Human) OX=9606 GN=C1orf189 PE=1 SV=1	1	1	1	1	1	1	1	0	0	0	0	0	1	1	0	0	1	1	1	0	0	0	0	0	1	1	0	0	1	1	1	0	0	0	0	0	1	1	0	0	7.9	7.9
Q5VV42	Q5VV42	2	2	2	Threonylcarbamoyladenosine tRNA methylthiotransferase	CDKAL1	>sp|Q5VV42|CDKAL_HUMAN Threonylcarbamoyladenosine tRNA methylthiotransferase OS=Homo sapiens (Human) OX=9606 GN=CDKAL1 PE=1 SV=1	1	2	2	2	0	2	0	0	0	0	2	2	2	1	1	2	0	2	0	0	0	0	2	2	2	1	1	2	0	2	0	0	0	0	2	2	2	1	1	2	3.8	3.8
Q5VWZ2	Q5VWZ2	3	3	3	Lysophospholipase-like protein 1	LYPLAL1	>sp|Q5VWZ2|LYPL1_HUMAN Lysophospholipase-like protein 1 OS=Homo sapiens (Human) OX=9606 GN=LYPLAL1 PE=1 SV=3	1	3	3	3	1	1	1	0	0	1	2	2	1	0	0	0	1	1	1	0	0	1	2	2	1	0	0	0	1	1	1	0	0	1	2	2	1	0	0	0	12.2	12.2
Q5VYK3	Q5VYK3	12	12	12	Proteasome-associated protein ECM29 homolog	ECM29	>sp|Q5VYK3|ECM29_HUMAN Proteasome adapter and scaffold protein ECM29 OS=Homo sapiens (Human) OX=9606 GN=ECPAS PE=1 SV=2	1	12	12	12	3	9	3	2	0	0	6	8	4	3	6	5	3	9	3	2	0	0	6	8	4	3	6	5	3	9	3	2	0	0	6	8	4	3	6	5	8.2	8.2
Q7L523;Q5VZM2	Q7L523;Q5VZM2	2;2	2;2	2;2	Ras-related GTP-binding protein A;Ras-related GTP-binding protein B	RRAGA;RRAGB	>sp|Q7L523|RRAGA_HUMAN Ras-related GTP-binding protein A OS=Homo sapiens (Human) OX=9606 GN=RRAGA PE=1 SV=1;>sp|Q5VZM2|RRAGB_HUMAN Ras-related GTP-binding protein B OS=Homo sapiens (Human) OX=9606 GN=RRAGB PE=1 SV=1	2	2	2	2	0	0	0	0	0	1	1	0	1	1	0	0	0	0	0	0	0	1	1	0	1	1	0	0	0	0	0	0	0	1	1	0	1	1	0	0	7	7
Q5W0B1	Q5W0B1	5	5	5	RING finger protein 219	RNF219	>sp|Q5W0B1|OBI1_HUMAN ORC ubiquitin ligase 1 OS=Homo sapiens (Human) OX=9606 GN=OBI1 PE=1 SV=1	1	5	5	5	3	3	4	1	0	0	1	0	1	1	2	0	3	3	4	1	0	0	1	0	1	1	2	0	3	3	4	1	0	0	1	0	1	1	2	0	9.9	9.9
Q69YN2	Q69YN2	2	2	2	CWF19-like protein 1	CWF19L1	>sp|Q69YN2|C19L1_HUMAN CWF19-like protein 1 OS=Homo sapiens (Human) OX=9606 GN=CWF19L1 PE=1 SV=2	1	2	2	2	2	2	1	1	1	2	2	2	2	2	1	1	2	2	1	1	1	2	2	2	2	2	1	1	2	2	1	1	1	2	2	2	2	2	1	1	4.8	4.8
Q6FI81	Q6FI81	4	4	4	Anamorsin	CIAPIN1	>sp|Q6FI81|CPIN1_HUMAN Anamorsin OS=Homo sapiens (Human) OX=9606 GN=CIAPIN1 PE=1 SV=2	1	4	4	4	1	1	1	1	1	1	1	1	1	0	2	2	1	1	1	1	1	1	1	1	1	0	2	2	1	1	1	1	1	1	1	1	1	0	2	2	17	17
Q6GMV2	Q6GMV2	9	9	9	SET and MYND domain-containing protein 5	SMYD5	>sp|Q6GMV2|SMYD5_HUMAN SET and MYND domain-containing protein 5 OS=Homo sapiens (Human) OX=9606 GN=SMYD5 PE=1 SV=2	1	9	9	9	5	4	6	4	6	5	8	7	5	7	7	6	5	4	6	4	6	5	8	7	5	7	7	6	5	4	6	4	6	5	8	7	5	7	7	6	33.5	33.5
Q6IA86	Q6IA86	13	13	13	Elongator complex protein 2	ELP2	>sp|Q6IA86|ELP2_HUMAN Elongator complex protein 2 OS=Homo sapiens (Human) OX=9606 GN=ELP2 PE=1 SV=2	1	13	13	13	8	8	7	6	5	5	10	9	9	12	12	7	8	8	7	6	5	5	10	9	9	12	12	7	8	8	7	6	5	5	10	9	9	12	12	7	20.2	20.2
Q6IAN0	Q6IAN0	3	3	3	Dehydrogenase/reductase SDR family member 7B	DHRS7B	>sp|Q6IAN0|DRS7B_HUMAN Dehydrogenase/reductase SDR family member 7B OS=Homo sapiens (Human) OX=9606 GN=DHRS7B PE=1 SV=2	1	3	3	3	2	3	2	0	0	0	1	1	0	0	2	0	2	3	2	0	0	0	1	1	0	0	2	0	2	3	2	0	0	0	1	1	0	0	2	0	10.5	10.5
Q6IQ49	Q6IQ49	1	1	1	Protein SDE2 homolog	SDE2	>sp|Q6IQ49|SDE2_HUMAN Replication stress response regulator SDE2 OS=Homo sapiens (Human) OX=9606 GN=SDE2 PE=1 SV=1	1	1	1	1	0	0	1	0	1	0	1	1	0	1	1	1	0	0	1	0	1	0	1	1	0	1	1	1	0	0	1	0	1	0	1	1	0	1	1	1	4.7	4.7
Q6L8Q7	Q6L8Q7	14	14	14	2,5-phosphodiesterase 12	PDE12	>sp|Q6L8Q7|PDE12_HUMAN 2,5-phosphodiesterase 12 OS=Homo sapiens (Human) OX=9606 GN=PDE12 PE=1 SV=2	1	14	14	14	4	8	8	8	9	6	9	9	6	10	9	5	4	8	8	8	9	6	9	9	6	10	9	5	4	8	8	8	9	6	9	9	6	10	9	5	38.3	38.3
Q6NSI4	Q6NSI4	3	3	3	Uncharacterized protein CXorf57	CXorf57	>sp|Q6NSI4|RADX_HUMAN RPA-related protein RADX OS=Homo sapiens (Human) OX=9606 GN=RADX PE=1 SV=2	1	3	3	3	2	1	2	0	0	0	1	0	0	2	0	1	2	1	2	0	0	0	1	0	0	2	0	1	2	1	2	0	0	0	1	0	0	2	0	1	4	4
Q6NTF9	Q6NTF9	1	1	1	Rhomboid domain-containing protein 2	RHBDD2	>sp|Q6NTF9|RHBD2_HUMAN Rhomboid domain-containing protein 2 OS=Homo sapiens (Human) OX=9606 GN=RHBDD2 PE=1 SV=2	1	1	1	1	1	1	1	0	0	0	1	0	1	1	1	0	1	1	1	0	0	0	1	0	1	1	1	0	1	1	1	0	0	0	1	0	1	1	1	0	4.4	4.4
Q6NUK1	Q6NUK1	4	4	4	Calcium-binding mitochondrial carrier protein SCaMC-1	SLC25A24	>sp|Q6NUK1|SCMC1_HUMAN Calcium-binding mitochondrial carrier protein SCaMC-1 OS=Homo sapiens (Human) OX=9606 GN=SLC25A24 PE=1 SV=2	1	4	4	4	3	3	1	0	1	0	1	1	2	1	0	0	3	3	1	0	1	0	1	1	2	1	0	0	3	3	1	0	1	0	1	1	2	1	0	0	13.6	13.6
Q6NXE6	Q6NXE6	3	3	3	Armadillo repeat-containing protein 6	ARMC6	>sp|Q6NXE6|ARMC6_HUMAN Armadillo repeat-containing protein 6 OS=Homo sapiens (Human) OX=9606 GN=ARMC6 PE=1 SV=2	1	3	3	3	1	3	2	1	1	1	2	3	2	2	2	2	1	3	2	1	1	1	2	3	2	2	2	2	1	3	2	1	1	1	2	3	2	2	2	2	7.6	7.6
Q6NXT1	Q6NXT1	3	3	3	Ankyrin repeat domain-containing protein 54	ANKRD54	>sp|Q6NXT1|ANR54_HUMAN Ankyrin repeat domain-containing protein 54 OS=Homo sapiens (Human) OX=9606 GN=ANKRD54 PE=1 SV=2	1	3	3	3	1	1	1	1	1	0	2	1	1	1	0	1	1	1	1	1	1	0	2	1	1	1	0	1	1	1	1	1	1	0	2	1	1	1	0	1	14.3	14.3
Q6P1J9	Q6P1J9	3	3	3	Parafibromin	CDC73	>sp|Q6P1J9|CDC73_HUMAN Parafibromin OS=Homo sapiens (Human) OX=9606 GN=CDC73 PE=1 SV=1	1	3	3	3	0	0	0	2	1	0	1	0	0	1	0	0	0	0	0	2	1	0	1	0	0	1	0	0	0	0	0	2	1	0	1	0	0	1	0	0	7	7
Q6P1M0	Q6P1M0	7	7	7	Long-chain fatty acid transport protein 4	SLC27A4	>sp|Q6P1M0|S27A4_HUMAN Long-chain fatty acid transport protein 4 OS=Homo sapiens (Human) OX=9606 GN=SLC27A4 PE=1 SV=1	1	7	7	7	1	5	1	0	0	0	2	4	2	2	2	1	1	5	1	0	0	0	2	4	2	2	2	1	1	5	1	0	0	0	2	4	2	2	2	1	15.6	15.6
Q6P1Q9	Q6P1Q9	7	7	3	Methyltransferase-like protein 2B	METTL2B	>sp|Q6P1Q9|MET2B_HUMAN tRNA N(3)-methylcytidine methyltransferase METTL2B OS=Homo sapiens (Human) OX=9606 GN=METTL2B PE=1 SV=3	1	7	7	3	2	1	1	3	3	4	4	2	6	4	4	4	2	1	1	3	3	4	4	2	6	4	4	4	1	1	1	2	1	3	2	1	2	1	2	2	26.2	26.2
Q6P1X6	Q6P1X6	4	4	4	UPF0598 protein C8orf82	C8orf82	>sp|Q6P1X6|CH082_HUMAN UPF0598 protein C8orf82 OS=Homo sapiens (Human) OX=9606 GN=C8orf82 PE=1 SV=2	1	4	4	4	2	1	1	2	3	2	3	3	2	1	3	1	2	1	1	2	3	2	3	3	2	1	3	1	2	1	1	2	3	2	3	3	2	1	3	1	22.7	22.7
Q6P2E9	Q6P2E9	5	5	5	Enhancer of mRNA-decapping protein 4	EDC4	>sp|Q6P2E9|EDC4_HUMAN Enhancer of mRNA-decapping protein 4 OS=Homo sapiens (Human) OX=9606 GN=EDC4 PE=1 SV=1	1	5	5	5	2	2	1	4	3	3	2	4	3	3	1	1	2	2	1	4	3	3	2	4	3	3	1	1	2	2	1	4	3	3	2	4	3	3	1	1	5.9	5.9
Q96GK7;Q6P2I3	Q96GK7;Q6P2I3	1;1	1;1	1;1	Fumarylacetoacetate hydrolase domain-containing protein 2A;Fumarylacetoacetate hydrolase domain-containing protein 2B	FAHD2A;FAHD2B	>sp|Q96GK7|FAH2A_HUMAN Fumarylacetoacetate hydrolase domain-containing protein 2A OS=Homo sapiens (Human) OX=9606 GN=FAHD2A PE=1 SV=1;>sp|Q6P2I3|FAH2B_HUMAN Fumarylacetoacetate hydrolase domain-containing protein 2B OS=Homo sapiens (Human) OX=9606 GN=FAHD2	2	1	1	1	0	1	1	0	0	0	0	0	0	1	0	1	0	1	1	0	0	0	0	0	0	1	0	1	0	1	1	0	0	0	0	0	0	1	0	1	6.4	6.4
Q6P2Q9	Q6P2Q9	14	14	14	Pre-mRNA-processing-splicing factor 8	PRPF8	>sp|Q6P2Q9|PRP8_HUMAN Pre-mRNA-processing-splicing factor 8 OS=Homo sapiens (Human) OX=9606 GN=PRPF8 PE=1 SV=2	1	14	14	14	3	11	6	4	0	2	6	12	8	4	7	5	3	11	6	4	0	2	6	12	8	4	7	5	3	11	6	4	0	2	6	12	8	4	7	5	7.1	7.1
Q6P3X3	Q6P3X3	3	3	3	Tetratricopeptide repeat protein 27	TTC27	>sp|Q6P3X3|TTC27_HUMAN Tetratricopeptide repeat protein 27 OS=Homo sapiens (Human) OX=9606 GN=TTC27 PE=1 SV=1	1	3	3	3	0	2	1	0	0	0	0	2	0	0	0	0	0	2	1	0	0	0	0	2	0	0	0	0	0	2	1	0	0	0	0	2	0	0	0	0	4.2	4.2
Q6P4A7	Q6P4A7	2	2	2	Sideroflexin-4	SFXN4	>sp|Q6P4A7|SFXN4_HUMAN Sideroflexin-4 OS=Homo sapiens (Human) OX=9606 GN=SFXN4 PE=1 SV=1	1	2	2	2	0	0	1	0	0	0	0	0	0	0	2	0	0	0	1	0	0	0	0	0	0	0	2	0	0	0	1	0	0	0	0	0	0	0	2	0	6.8	6.8
Q6P4I2	Q6P4I2	3	3	3	WD repeat-containing protein 73	WDR73	>sp|Q6P4I2|WDR73_HUMAN WD repeat-containing protein 73 OS=Homo sapiens (Human) OX=9606 GN=WDR73 PE=1 SV=1	1	3	3	3	1	2	1	3	2	2	2	2	2	2	2	2	1	2	1	3	2	2	2	2	2	2	2	2	1	2	1	3	2	2	2	2	2	2	2	2	10.8	10.8
Q6P6C2	Q6P6C2	3	3	2	RNA demethylase ALKBH5	ALKBH5	>sp|Q6P6C2|ALKB5_HUMAN RNA demethylase ALKBH5 OS=Homo sapiens (Human) OX=9606 GN=ALKBH5 PE=1 SV=2	1	3	3	2	0	0	0	0	1	1	2	1	1	1	1	2	0	0	0	0	1	1	2	1	1	1	1	2	0	0	0	0	1	1	2	1	1	1	1	2	13.7	13.7
Q6PJ69	Q6PJ69	6	6	6	Tripartite motif-containing protein 65	TRIM65	>sp|Q6PJ69|TRI65_HUMAN Tripartite motif-containing protein 65 OS=Homo sapiens (Human) OX=9606 GN=TRIM65 PE=1 SV=3	1	6	6	6	3	2	3	3	1	1	5	5	5	4	6	3	3	2	3	3	1	1	5	5	5	4	6	3	3	2	3	3	1	1	5	5	5	4	6	3	17.6	17.6
Q6PJG6	Q6PJG6	5	5	5	BRCA1-associated ATM activator 1	BRAT1	>sp|Q6PJG6|BRAT1_HUMAN BRCA1-associated ATM activator 1 OS=Homo sapiens (Human) OX=9606 GN=BRAT1 PE=1 SV=2	1	5	5	5	0	1	2	0	0	0	3	3	1	0	4	0	0	1	2	0	0	0	3	3	1	0	4	0	0	1	2	0	0	0	3	3	1	0	4	0	7.6	7.6
Q6R327	Q6R327	3	3	3	Rapamycin-insensitive companion of mTOR	RICTOR	>sp|Q6R327|RICTR_HUMAN Rapamycin-insensitive companion of mTOR OS=Homo sapiens (Human) OX=9606 GN=RICTOR PE=1 SV=1	1	3	3	3	0	1	2	0	0	0	0	0	0	0	0	0	0	1	2	0	0	0	0	0	0	0	0	0	0	1	2	0	0	0	0	0	0	0	0	0	2.2	2.2
Q6S8J3;A5A3E0;P0CG38;P0CG39;Q9BYX7;A0A0A6YYL3;Q6S8J7;Q6S5H5;A6NI47;B2RU33;H3BUK9;Q6S545;A0JP26	Q6S8J3;A5A3E0;P0CG38;P0CG39;Q9BYX7	10;7;7;6;5;1;1;1;1;1;1;1;1	2;1;2;2;1;1;1;1;1;1;1;1;1	2;1;2;2;1;1;1;1;1;1;1;1;1	POTE ankyrin domain family member E;POTE ankyrin domain family member F;POTE ankyrin domain family member I;POTE ankyrin domain family member J;Putative beta-actin-like protein 3;Putative beta-actin-like protein 3, N-terminally processed	POTEE;POTEF;POTEI;POTEJ;POTEKP	>sp|Q6S8J3|POTEE_HUMAN POTE ankyrin domain family member E OS=Homo sapiens (Human) OX=9606 GN=POTEE PE=2 SV=3;>sp|A5A3E0|POTEF_HUMAN POTE ankyrin domain family member F OS=Homo sapiens (Human) OX=9606 GN=POTEF PE=1 SV=2;>sp|P0CG38|POTEI_HUMAN POTE ankyrin	13	10	2	2	8	8	8	10	10	9	9	8	8	9	9	9	2	2	2	2	2	2	2	2	2	1	2	2	2	2	2	2	2	2	2	2	2	1	2	2	10.5	2.4
Q6UB28	Q6UB28	7	7	7	Methionine aminopeptidase 1D, mitochondrial	METAP1D	>sp|Q6UB28|MAP12_HUMAN Methionine aminopeptidase 1D, mitochondrial OS=Homo sapiens (Human) OX=9606 GN=METAP1D PE=1 SV=1	1	7	7	7	3	4	3	7	4	3	7	5	5	7	5	6	3	4	3	7	4	3	7	5	5	7	5	6	3	4	3	7	4	3	7	5	5	7	5	6	31.3	31.3
Q6UB35	Q6UB35	22	22	22	Monofunctional C1-tetrahydrofolate synthase, mitochondrial	MTHFD1L	>sp|Q6UB35|C1TM_HUMAN Monofunctional C1-tetrahydrofolate synthase, mitochondrial OS=Homo sapiens (Human) OX=9606 GN=MTHFD1L PE=1 SV=1	1	22	22	22	16	14	15	20	19	16	15	15	16	14	16	15	16	14	15	20	19	16	15	15	16	14	16	15	16	14	15	20	19	16	15	15	16	14	16	15	32.9	32.9
Q6VN20;Q96S59	Q6VN20;Q96S59	1;1	1;1	1;1	Ran-binding protein 10;Ran-binding protein 9	RANBP10;RANBP9	>sp|Q6VN20|RBP10_HUMAN Ran-binding protein 10 OS=Homo sapiens (Human) OX=9606 GN=RANBP10 PE=1 SV=1;>sp|Q96S59|RANB9_HUMAN Ran-binding protein 9 OS=Homo sapiens (Human) OX=9606 GN=RANBP9 PE=1 SV=1	2	1	1	1	0	0	0	0	1	1	0	0	0	0	1	1	0	0	0	0	1	1	0	0	0	0	1	1	0	0	0	0	1	1	0	0	0	0	1	1	2.7	2.7
Q6Y7W6	Q6Y7W6	8	8	8	PERQ amino acid-rich with GYF domain-containing protein 2	GIGYF2	>sp|Q6Y7W6|GGYF2_HUMAN GRB10-interacting GYF protein 2 OS=Homo sapiens (Human) OX=9606 GN=GIGYF2 PE=1 SV=1	1	8	8	8	3	2	1	5	5	3	6	5	5	4	5	4	3	2	1	5	5	3	6	5	5	4	5	4	3	2	1	5	5	3	6	5	5	4	5	4	9.2	9.2
Q6YN16	Q6YN16	15	15	15	Hydroxysteroid dehydrogenase-like protein 2	HSDL2	>sp|Q6YN16|HSDL2_HUMAN Hydroxysteroid dehydrogenase-like protein 2 OS=Homo sapiens (Human) OX=9606 GN=HSDL2 PE=1 SV=1	1	15	15	15	11	9	8	10	10	9	11	11	11	11	11	10	11	9	8	10	10	9	11	11	11	11	11	10	11	9	8	10	10	9	11	11	11	11	11	10	40.7	40.7
Q6ZVX7	Q6ZVX7	1	1	1	F-box only protein 50	NCCRP1	>sp|Q6ZVX7|FBX50_HUMAN F-box only protein 50 OS=Homo sapiens (Human) OX=9606 GN=NCCRP1 PE=1 SV=1	1	1	1	1	0	0	0	0	0	0	0	0	1	0	0	0	0	0	0	0	0	0	0	0	1	0	0	0	0	0	0	0	0	0	0	0	1	0	0	0	10.9	10.9
Q71DI3	Q71DI3	4	4	1	Histone H3.2	HIST2H3A	>sp|Q71DI3|H32_HUMAN Histone H3.2 OS=Homo sapiens (Human) OX=9606 GN=H3C15 PE=1 SV=3	1	4	4	1	1	1	1	1	1	1	4	4	4	2	2	1	1	1	1	1	1	1	4	4	4	2	2	1	0	0	0	0	0	0	1	1	1	0	0	0	40.4	40.4
Q71U36;P0DPH8;P0DPH7;Q6PEY2	Q71U36;P0DPH8;P0DPH7;Q6PEY2	31;22;22;16	1;1;1;1	1;1;1;1	Tubulin alpha-1A chain;Tubulin alpha-3E chain	TUBA1A;TUBA3E	>sp|Q71U36|TBA1A_HUMAN Tubulin alpha-1A chain OS=Homo sapiens (Human) OX=9606 GN=TUBA1A PE=1 SV=1;>sp|P0DPH8|TBA3D_HUMAN Tubulin alpha-3D chain OS=Homo sapiens (Human) OX=9606 GN=TUBA3D PE=1 SV=1;>sp|P0DPH7|TBA3C_HUMAN Tubulin alpha-3C chain OS=Homo sapien	4	31	1	1	30	30	30	23	24	23	26	28	27	28	28	29	1	1	1	1	1	1	1	1	1	1	1	1	1	1	1	1	1	1	1	1	1	1	1	1	82.3	3.1
Q71UM5	Q71UM5	3	1	1	40S ribosomal protein S27-like	RPS27L	>sp|Q71UM5|RS27L_HUMAN 40S ribosomal protein S27-like OS=Homo sapiens (Human) OX=9606 GN=RPS27L PE=1 SV=3	1	3	1	1	3	3	3	3	2	2	2	3	3	3	3	3	1	1	1	1	0	0	1	1	1	1	1	1	1	1	1	1	0	0	1	1	1	1	1	1	38.1	13.1
Q7KZF4	Q7KZF4	3	3	3	Staphylococcal nuclease domain-containing protein 1	SND1	>sp|Q7KZF4|SND1_HUMAN Staphylococcal nuclease domain-containing protein 1 OS=Homo sapiens (Human) OX=9606 GN=SND1 PE=1 SV=1	1	3	3	3	0	0	0	2	1	0	1	0	0	1	0	0	0	0	0	2	1	0	1	0	0	1	0	0	0	0	0	2	1	0	1	0	0	1	0	0	4.9	4.9
Q7KZI7;Q96L34;P27448;Q9P0L2	Q7KZI7;Q96L34;P27448;Q9P0L2	2;1;1;1	2;1;1;1	2;1;1;1	Serine/threonine-protein kinase MARK2;MAP/microtubule affinity-regulating kinase 4;MAP/microtubule affinity-regulating kinase 3;Serine/threonine-protein kinase MARK1	MARK2;MARK4;MARK3;MARK1	>sp|Q7KZI7|MARK2_HUMAN Serine/threonine-protein kinase MARK2 OS=Homo sapiens (Human) OX=9606 GN=MARK2 PE=1 SV=2;>sp|Q96L34|MARK4_HUMAN MAP/microtubule affinity-regulating kinase 4 OS=Homo sapiens (Human) OX=9606 GN=MARK4 PE=1 SV=1;>sp|P27448|MARK3_HUMAN MA	4	2	2	2	1	1	0	0	1	0	1	1	0	1	2	1	1	1	0	0	1	0	1	1	0	1	2	1	1	1	0	0	1	0	1	1	0	1	2	1	3.7	3.7
Q7L014	Q7L014	2	2	2	Probable ATP-dependent RNA helicase DDX46	DDX46	>sp|Q7L014|DDX46_HUMAN Probable ATP-dependent RNA helicase DDX46 OS=Homo sapiens (Human) OX=9606 GN=DDX46 PE=1 SV=2	1	2	2	2	0	0	0	2	1	1	1	1	1	1	0	1	0	0	0	2	1	1	1	1	1	1	0	1	0	0	0	2	1	1	1	1	1	1	0	1	2	2
Q7L0Y3	Q7L0Y3	16	16	16	Mitochondrial ribonuclease P protein 1	TRMT10C	>sp|Q7L0Y3|TM10C_HUMAN tRNA methyltransferase 10 homolog C OS=Homo sapiens (Human) OX=9606 GN=TRMT10C PE=1 SV=2	1	16	16	16	10	8	6	10	11	11	11	12	9	9	13	10	10	8	6	10	11	11	11	12	9	9	13	10	10	8	6	10	11	11	11	12	9	9	13	10	49.9	49.9
Q7L266	Q7L266	4	4	4	Isoaspartyl peptidase/L-asparaginase;Isoaspartyl peptidase/L-asparaginase alpha chain;Isoaspartyl peptidase/L-asparaginase beta chain	ASRGL1	>sp|Q7L266|ASGL1_HUMAN Isoaspartyl peptidase/L-asparaginase OS=Homo sapiens (Human) OX=9606 GN=ASRGL1 PE=1 SV=2	1	4	4	4	2	2	2	4	4	3	4	3	3	4	3	4	2	2	2	4	4	3	4	3	3	4	3	4	2	2	2	4	4	3	4	3	3	4	3	4	14.6	14.6
Q7L2E3	Q7L2E3	8	8	8	Putative ATP-dependent RNA helicase DHX30	DHX30	>sp|Q7L2E3|DHX30_HUMAN ATP-dependent RNA helicase DHX30 OS=Homo sapiens (Human) OX=9606 GN=DHX30 PE=1 SV=1	1	8	8	8	0	3	1	3	2	0	5	4	6	1	0	1	0	3	1	3	2	0	5	4	6	1	0	1	0	3	1	3	2	0	5	4	6	1	0	1	8	8
Q7L3T8	Q7L3T8	16	16	16	Probable proline--tRNA ligase, mitochondrial	PARS2	>sp|Q7L3T8|SYPM_HUMAN Probable proline--tRNA ligase, mitochondrial OS=Homo sapiens (Human) OX=9606 GN=PARS2 PE=1 SV=1	1	16	16	16	9	10	11	11	9	10	12	11	9	8	11	10	9	10	11	11	9	10	12	11	9	8	11	10	9	10	11	11	9	10	12	11	9	8	11	10	52.6	52.6
Q7L576	Q7L576	33	33	18	Cytoplasmic FMR1-interacting protein 1	CYFIP1	>sp|Q7L576|CYFP1_HUMAN Cytoplasmic FMR1-interacting protein 1 OS=Homo sapiens (Human) OX=9606 GN=CYFIP1 PE=1 SV=1	1	33	33	18	15	18	17	21	22	19	19	24	22	19	24	20	15	18	17	21	22	19	19	24	22	19	24	20	6	11	10	13	14	11	11	13	13	10	14	12	31.7	31.7
Q7L5D6	Q7L5D6	1	1	1	Golgi to ER traffic protein 4 homolog	GET4	>sp|Q7L5D6|GET4_HUMAN Golgi to ER traffic protein 4 homolog OS=Homo sapiens (Human) OX=9606 GN=GET4 PE=1 SV=1	1	1	1	1	1	1	0	0	0	0	1	1	1	1	1	0	1	1	0	0	0	0	1	1	1	1	1	0	1	1	0	0	0	0	1	1	1	1	1	0	4.6	4.6
Q7L5N7	Q7L5N7	3	3	3	Lysophosphatidylcholine acyltransferase 2	LPCAT2	>sp|Q7L5N7|PCAT2_HUMAN Lysophosphatidylcholine acyltransferase 2 OS=Homo sapiens (Human) OX=9606 GN=LPCAT2 PE=1 SV=1	1	3	3	3	0	1	0	1	2	1	2	1	1	1	1	1	0	1	0	1	2	1	2	1	1	1	1	1	0	1	0	1	2	1	2	1	1	1	1	1	8.3	8.3
Q7L8L6	Q7L8L6	6	6	6	FAST kinase domain-containing protein 5	FASTKD5	>sp|Q7L8L6|FAKD5_HUMAN FAST kinase domain-containing protein 5, mitochondrial OS=Homo sapiens (Human) OX=9606 GN=FASTKD5 PE=1 SV=1	1	6	6	6	1	4	1	0	0	0	1	1	1	2	0	1	1	4	1	0	0	0	1	1	1	2	0	1	1	4	1	0	0	0	1	1	1	2	0	1	10.9	10.9
Q7LBC6;Q9Y4C1	Q7LBC6	10;2	10;2	10;2	Lysine-specific demethylase 3B	KDM3B	>sp|Q7LBC6|KDM3B_HUMAN Lysine-specific demethylase 3B OS=Homo sapiens (Human) OX=9606 GN=KDM3B PE=1 SV=2	2	10	10	10	2	4	5	6	6	2	5	6	6	5	7	8	2	4	5	6	6	2	5	6	6	5	7	8	2	4	5	6	6	2	5	6	6	5	7	8	8.3	8.3
Q7LG56	Q7LG56	3	2	2	Ribonucleoside-diphosphate reductase subunit M2 B	RRM2B	>sp|Q7LG56|RIR2B_HUMAN Ribonucleoside-diphosphate reductase subunit M2 B OS=Homo sapiens (Human) OX=9606 GN=RRM2B PE=1 SV=1	1	3	2	2	1	0	1	2	1	0	2	2	2	2	1	1	0	0	0	1	1	0	1	1	1	1	1	1	0	0	0	1	1	0	1	1	1	1	1	1	11.4	7.1
Q7RTV0	Q7RTV0	1	1	1	PHD finger-like domain-containing protein 5A	PHF5A	>sp|Q7RTV0|PHF5A_HUMAN PHD finger-like domain-containing protein 5A OS=Homo sapiens (Human) OX=9606 GN=PHF5A PE=1 SV=1	1	1	1	1	0	0	0	1	0	0	0	0	0	1	0	0	0	0	0	1	0	0	0	0	0	1	0	0	0	0	0	1	0	0	0	0	0	1	0	0	11.8	11.8
Q7Z2T5	Q7Z2T5	8	8	8	TRMT1-like protein	TRMT1L	>sp|Q7Z2T5|TRM1L_HUMAN TRMT1-like protein OS=Homo sapiens (Human) OX=9606 GN=TRMT1L PE=1 SV=2	1	8	8	8	2	1	0	2	0	1	7	7	5	4	6	3	2	1	0	2	0	1	7	7	5	4	6	3	2	1	0	2	0	1	7	7	5	4	6	3	19.5	19.5
Q7Z2W4;Q9H0J9	Q7Z2W4	10;1	10;1	10;1	Zinc finger CCCH-type antiviral protein 1	ZC3HAV1	>sp|Q7Z2W4|ZCCHV_HUMAN Zinc finger CCCH-type antiviral protein 1 OS=Homo sapiens (Human) OX=9606 GN=ZC3HAV1 PE=1 SV=3	2	10	10	10	2	1	2	5	2	3	8	8	7	5	5	4	2	1	2	5	2	3	8	8	7	5	5	4	2	1	2	5	2	3	8	8	7	5	5	4	14	14
Q7Z3B4	Q7Z3B4	2	2	2	Nucleoporin p54	NUP54	>sp|Q7Z3B4|NUP54_HUMAN Nucleoporin p54 OS=Homo sapiens (Human) OX=9606 GN=NUP54 PE=1 SV=2	1	2	2	2	1	1	1	1	1	1	2	1	1	2	2	1	1	1	1	1	1	1	2	1	1	2	2	1	1	1	1	1	1	1	2	1	1	2	2	1	3.7	3.7
Q7Z3U7	Q7Z3U7	3	3	3	Protein MON2 homolog	MON2	>sp|Q7Z3U7|MON2_HUMAN Protein MON2 homolog OS=Homo sapiens (Human) OX=9606 GN=MON2 PE=1 SV=3	1	3	3	3	2	3	2	0	0	0	2	2	1	2	2	1	2	3	2	0	0	0	2	2	1	2	2	1	2	3	2	0	0	0	2	2	1	2	2	1	2	2
Q7Z434	Q7Z434	3	3	3	Mitochondrial antiviral-signaling protein	MAVS	>sp|Q7Z434|MAVS_HUMAN Mitochondrial antiviral-signaling protein OS=Homo sapiens (Human) OX=9606 GN=MAVS PE=1 SV=2	1	3	3	3	0	0	0	0	1	0	1	0	1	2	3	2	0	0	0	0	1	0	1	0	1	2	3	2	0	0	0	0	1	0	1	0	1	2	3	2	10.9	10.9
Q7Z4G4	Q7Z4G4	10	10	10	tRNA (guanine(10)-N2)-methyltransferase homolog	TRMT11	>sp|Q7Z4G4|TRM11_HUMAN tRNA (guanine(10)-N2)-methyltransferase homolog OS=Homo sapiens (Human) OX=9606 GN=TRMT11 PE=1 SV=1	1	10	10	10	6	3	5	6	6	6	8	8	9	7	9	6	6	3	5	6	6	6	8	8	9	7	9	6	6	3	5	6	6	6	8	8	9	7	9	6	32.2	32.2
Q7Z4H7	Q7Z4H7	2	2	2	HAUS augmin-like complex subunit 6	HAUS6	>sp|Q7Z4H7|HAUS6_HUMAN HAUS augmin-like complex subunit 6 OS=Homo sapiens (Human) OX=9606 GN=HAUS6 PE=1 SV=2	1	2	2	2	1	2	1	0	0	0	1	1	1	0	2	1	1	2	1	0	0	0	1	1	1	0	2	1	1	2	1	0	0	0	1	1	1	0	2	1	2.2	2.2
Q7Z4Q2	Q7Z4Q2	6	6	6	HEAT repeat-containing protein 3	HEATR3	>sp|Q7Z4Q2|HEAT3_HUMAN HEAT repeat-containing protein 3 OS=Homo sapiens (Human) OX=9606 GN=HEATR3 PE=1 SV=2	1	6	6	6	4	2	2	1	1	1	2	3	2	5	2	4	4	2	2	1	1	1	2	3	2	5	2	4	4	2	2	1	1	1	2	3	2	5	2	4	12.1	12.1
Q7Z4V5	Q7Z4V5	1	1	1	Hepatoma-derived growth factor-related protein 2	HDGFRP2	>sp|Q7Z4V5|HDGR2_HUMAN Hepatoma-derived growth factor-related protein 2 OS=Homo sapiens (Human) OX=9606 GN=HDGFL2 PE=1 SV=1	1	1	1	1	0	0	0	1	0	1	1	1	1	1	1	1	0	0	0	1	0	1	1	1	1	1	1	1	0	0	0	1	0	1	1	1	1	1	1	1	2.2	2.2
Q7Z4W1	Q7Z4W1	4	4	4	L-xylulose reductase	DCXR	>sp|Q7Z4W1|DCXR_HUMAN L-xylulose reductase OS=Homo sapiens (Human) OX=9606 GN=DCXR PE=1 SV=2	1	4	4	4	3	3	3	3	3	2	2	3	2	3	3	3	3	3	3	3	3	2	2	3	2	3	3	3	3	3	3	3	3	2	2	3	2	3	3	3	24.2	24.2
Q7Z5K2	Q7Z5K2	5	5	5	Wings apart-like protein homolog	WAPAL	>sp|Q7Z5K2|WAPL_HUMAN Wings apart-like protein homolog OS=Homo sapiens (Human) OX=9606 GN=WAPL PE=1 SV=1	1	5	5	5	2	3	2	2	0	0	2	1	2	3	2	1	2	3	2	2	0	0	2	1	2	3	2	1	2	3	2	2	0	0	2	1	2	3	2	1	5.3	5.3
Q7Z5L9	Q7Z5L9	5	5	5	Interferon regulatory factor 2-binding protein 2	IRF2BP2	>sp|Q7Z5L9|I2BP2_HUMAN Interferon regulatory factor 2-binding protein 2 OS=Homo sapiens (Human) OX=9606 GN=IRF2BP2 PE=1 SV=2	1	5	5	5	1	1	1	3	3	1	4	4	2	1	1	1	1	1	1	3	3	1	4	4	2	1	1	1	1	1	1	3	3	1	4	4	2	1	1	1	14.8	14.8
Q7Z624	Q7Z624	6	6	6	Calmodulin-lysine N-methyltransferase	CAMKMT	>sp|Q7Z624|CMKMT_HUMAN Calmodulin-lysine N-methyltransferase OS=Homo sapiens (Human) OX=9606 GN=CAMKMT PE=1 SV=2	1	6	6	6	4	2	2	4	3	3	4	2	3	3	4	2	4	2	2	4	3	3	4	2	3	3	4	2	4	2	2	4	3	3	4	2	3	3	4	2	20.1	20.1
Q7Z6Z7	Q7Z6Z7	63	63	63	E3 ubiquitin-protein ligase HUWE1	HUWE1	>sp|Q7Z6Z7|HUWE1_HUMAN E3 ubiquitin-protein ligase HUWE1 OS=Homo sapiens (Human) OX=9606 GN=HUWE1 PE=1 SV=3	1	63	63	63	32	42	38	19	17	8	44	47	47	39	43	38	32	42	38	19	17	8	44	47	47	39	43	38	32	42	38	19	17	8	44	47	47	39	43	38	20.6	20.6
Q86SX6	Q86SX6	2	2	2	Glutaredoxin-related protein 5, mitochondrial	GLRX5	>sp|Q86SX6|GLRX5_HUMAN Glutaredoxin-related protein 5, mitochondrial OS=Homo sapiens (Human) OX=9606 GN=GLRX5 PE=1 SV=2	1	2	2	2	1	1	1	1	1	1	1	1	2	1	1	1	1	1	1	1	1	1	1	1	2	1	1	1	1	1	1	1	1	1	1	1	2	1	1	1	21	21
Q86TJ2	Q86TJ2	2	2	2	Transcriptional adapter 2-beta	TADA2B	>sp|Q86TJ2|TAD2B_HUMAN Transcriptional adapter 2-beta OS=Homo sapiens (Human) OX=9606 GN=TADA2B PE=1 SV=2	1	2	2	2	2	1	1	1	1	1	1	1	1	1	1	1	2	1	1	1	1	1	1	1	1	1	1	1	2	1	1	1	1	1	1	1	1	1	1	1	4.8	4.8
Q86U90	Q86U90	11	11	11	YrdC domain-containing protein, mitochondrial	YRDC	>sp|Q86U90|YRDC_HUMAN YrdC domain-containing protein, mitochondrial OS=Homo sapiens (Human) OX=9606 GN=YRDC PE=1 SV=1	1	11	11	11	9	10	8	9	8	11	10	10	10	11	10	10	9	10	8	9	8	11	10	10	10	11	10	10	9	10	8	9	8	11	10	10	10	11	10	10	55.9	55.9
Q86UK7	Q86UK7	3	3	3	Zinc finger protein 598	ZNF598	>sp|Q86UK7|ZN598_HUMAN E3 ubiquitin-protein ligase ZNF598 OS=Homo sapiens (Human) OX=9606 GN=ZNF598 PE=1 SV=1	1	3	3	3	0	2	0	1	1	0	1	2	3	2	1	2	0	2	0	1	1	0	1	2	3	2	1	2	0	2	0	1	1	0	1	2	3	2	1	2	4	4
Q86UV5	Q86UV5	1	1	1	Ubiquitin carboxyl-terminal hydrolase 48	USP48	>sp|Q86UV5|UBP48_HUMAN Ubiquitin carboxyl-terminal hydrolase 48 OS=Homo sapiens (Human) OX=9606 GN=USP48 PE=1 SV=1	1	1	1	1	0	0	0	0	0	0	0	1	1	1	1	1	0	0	0	0	0	0	0	1	1	1	1	1	0	0	0	0	0	0	0	1	1	1	1	1	1.6	1.6
Q86V48	Q86V48	2	2	2	Leucine zipper protein 1	LUZP1	>sp|Q86V48|LUZP1_HUMAN Leucine zipper protein 1 OS=Homo sapiens (Human) OX=9606 GN=LUZP1 PE=1 SV=2	1	2	2	2	0	0	1	0	0	0	0	0	0	0	1	0	0	0	1	0	0	0	0	0	0	0	1	0	0	0	1	0	0	0	0	0	0	0	1	0	2	2
Q86VP6	Q86VP6	26	26	26	Cullin-associated NEDD8-dissociated protein 1	CAND1	>sp|Q86VP6|CAND1_HUMAN Cullin-associated NEDD8-dissociated protein 1 OS=Homo sapiens (Human) OX=9606 GN=CAND1 PE=1 SV=2	1	26	26	26	17	19	13	12	10	8	23	20	18	18	17	18	17	19	13	12	10	8	23	20	18	18	17	18	17	19	13	12	10	8	23	20	18	18	17	18	28.1	28.1
Q86VW0	Q86VW0	7	7	7	SEC14 domain and spectrin repeat-containing protein 1	SESTD1	>sp|Q86VW0|SESD1_HUMAN SEC14 domain and spectrin repeat-containing protein 1 OS=Homo sapiens (Human) OX=9606 GN=SESTD1 PE=1 SV=2	1	7	7	7	4	5	6	1	1	0	4	4	5	4	4	3	4	5	6	1	1	0	4	4	5	4	4	3	4	5	6	1	1	0	4	4	5	4	4	3	15.9	15.9
Q86W42	Q86W42	5	5	5	THO complex subunit 6 homolog	THOC6	>sp|Q86W42|THOC6_HUMAN THO complex subunit 6 homolog OS=Homo sapiens (Human) OX=9606 GN=THOC6 PE=1 SV=1	1	5	5	5	2	2	2	1	1	1	2	2	2	2	2	2	2	2	2	1	1	1	2	2	2	2	2	2	2	2	2	1	1	1	2	2	2	2	2	2	21.4	21.4
Q86W56	Q86W56	2	2	2	Poly(ADP-ribose) glycohydrolase	PARG	>sp|Q86W56|PARG_HUMAN Poly(ADP-ribose) glycohydrolase OS=Homo sapiens (Human) OX=9606 GN=PARG PE=1 SV=1	1	2	2	2	1	1	1	2	2	1	2	2	2	1	1	1	1	1	1	2	2	1	2	2	2	1	1	1	1	1	1	2	2	1	2	2	2	1	1	1	2.5	2.5
Q86WB0	Q86WB0	15	15	15	Nuclear-interacting partner of ALK	ZC3HC1	>sp|Q86WB0|NIPA_HUMAN Nuclear-interacting partner of ALK OS=Homo sapiens (Human) OX=9606 GN=ZC3HC1 PE=1 SV=1	1	15	15	15	10	8	11	12	11	9	12	11	10	11	10	9	10	8	11	12	11	9	12	11	10	11	10	9	10	8	11	12	11	9	12	11	10	11	10	9	41.8	41.8
Q86WZ0	Q86WZ0	1	1	1	HEAT repeat-containing protein 4	HEATR4	>sp|Q86WZ0|HEAT4_HUMAN HEAT repeat-containing protein 4 OS=Homo sapiens (Human) OX=9606 GN=HEATR4 PE=2 SV=2	1	1	1	1	1	1	1	0	0	0	0	0	0	1	1	1	1	1	1	0	0	0	0	0	0	1	1	1	1	1	1	0	0	0	0	0	0	1	1	1	1.7	1.7
Q86X55	Q86X55	15	15	15	Histone-arginine methyltransferase CARM1	CARM1	>sp|Q86X55|CARM1_HUMAN Histone-arginine methyltransferase CARM1 OS=Homo sapiens (Human) OX=9606 GN=CARM1 PE=1 SV=3	1	15	15	15	8	9	7	10	9	6	13	12	13	12	12	12	8	9	7	10	9	6	13	12	13	12	12	12	8	9	7	10	9	6	13	12	13	12	12	12	35	35
Q86X76	Q86X76	4	4	4	Nitrilase homolog 1	NIT1	>sp|Q86X76|NIT1_HUMAN Deaminated glutathione amidase OS=Homo sapiens (Human) OX=9606 GN=NIT1 PE=1 SV=2	1	4	4	4	1	1	0	1	2	2	4	3	3	2	2	3	1	1	0	1	2	2	4	3	3	2	2	3	1	1	0	1	2	2	4	3	3	2	2	3	15	15
Q86Y07	Q86Y07	2	2	2	Serine/threonine-protein kinase VRK2	VRK2	>sp|Q86Y07|VRK2_HUMAN Serine/threonine-protein kinase VRK2 OS=Homo sapiens (Human) OX=9606 GN=VRK2 PE=1 SV=3	1	2	2	2	0	0	1	1	1	1	0	0	1	0	1	0	0	0	1	1	1	1	0	0	1	0	1	0	0	0	1	1	1	1	0	0	1	0	1	0	6.3	6.3
Q86Y39	Q86Y39	1	1	1	NADH dehydrogenase [ubiquinone] 1 alpha subcomplex subunit 11	NDUFA11	>sp|Q86Y39|NDUAB_HUMAN NADH dehydrogenase [ubiquinone] 1 alpha subcomplex subunit 11 OS=Homo sapiens (Human) OX=9606 GN=NDUFA11 PE=1 SV=3	1	1	1	1	1	1	1	0	0	0	1	1	1	0	1	1	1	1	1	0	0	0	1	1	1	0	1	1	1	1	1	0	0	0	1	1	1	0	1	1	16.3	16.3
Q86Y56	Q86Y56	10	10	10	Dynein assembly factor 5, axonemal	DNAAF5	>sp|Q86Y56|DAAF5_HUMAN Dynein assembly factor 5, axonemal OS=Homo sapiens (Human) OX=9606 GN=DNAAF5 PE=1 SV=4	1	10	10	10	6	7	4	4	5	3	6	5	6	3	4	6	6	7	4	4	5	3	6	5	6	3	4	6	6	7	4	4	5	3	6	5	6	3	4	6	17.1	17.1
Q86YR5	Q86YR5	2	2	2	G-protein-signaling modulator 1	GPSM1	>sp|Q86YR5|GPSM1_HUMAN G-protein-signaling modulator 1 OS=Homo sapiens (Human) OX=9606 GN=GPSM1 PE=1 SV=2	1	2	2	2	0	1	0	0	1	1	1	2	1	1	1	2	0	1	0	0	1	1	1	2	1	1	1	2	0	1	0	0	1	1	1	2	1	1	1	2	3.6	3.6
Q8IUD6	Q8IUD6	3	3	3	E3 ubiquitin-protein ligase RNF135	RNF135	>sp|Q8IUD6|RN135_HUMAN E3 ubiquitin-protein ligase RNF135 OS=Homo sapiens (Human) OX=9606 GN=RNF135 PE=1 SV=2	1	3	3	3	0	1	0	0	0	1	1	1	0	1	2	1	0	1	0	0	0	1	1	1	0	1	2	1	0	1	0	0	0	1	1	1	0	1	2	1	10.9	10.9
Q8IUF8	Q8IUF8	11	11	11	Bifunctional lysine-specific demethylase and histidyl-hydroxylase MINA	MINA	>sp|Q8IUF8|RIOX2_HUMAN Ribosomal oxygenase 2 OS=Homo sapiens (Human) OX=9606 GN=RIOX2 PE=1 SV=1	1	11	11	11	7	5	5	8	6	7	10	10	10	8	11	6	7	5	5	8	6	7	10	10	10	8	11	6	7	5	5	8	6	7	10	10	10	8	11	6	29.5	29.5
Q8IUR7	Q8IUR7	2	2	2	Armadillo repeat-containing protein 8	ARMC8	>sp|Q8IUR7|ARMC8_HUMAN Armadillo repeat-containing protein 8 OS=Homo sapiens (Human) OX=9606 GN=ARMC8 PE=1 SV=2	1	2	2	2	0	1	1	0	0	1	1	1	1	1	1	1	0	1	1	0	0	1	1	1	1	1	1	1	0	1	1	0	0	1	1	1	1	1	1	1	4.2	4.2
Q8IV08	Q8IV08	4	4	4	Phospholipase D3	PLD3	>sp|Q8IV08|PLD3_HUMAN 5-3 exonuclease PLD3 OS=Homo sapiens (Human) OX=9606 GN=PLD3 PE=1 SV=1	1	4	4	4	2	3	4	1	1	2	4	4	4	2	4	2	2	3	4	1	1	2	4	4	4	2	4	2	2	3	4	1	1	2	4	4	4	2	4	2	8.4	8.4
Q8IV63	Q8IV63	3	3	3	Inactive serine/threonine-protein kinase VRK3	VRK3	>sp|Q8IV63|VRK3_HUMAN Inactive serine/threonine-protein kinase VRK3 OS=Homo sapiens (Human) OX=9606 GN=VRK3 PE=1 SV=2	1	3	3	3	0	0	0	1	1	0	1	2	2	0	0	0	0	0	0	1	1	0	1	2	2	0	0	0	0	0	0	1	1	0	1	2	2	0	0	0	6.8	6.8
Q8IVG5	Q8IVG5	2	2	2	Sterile alpha motif domain-containing protein 9-like	SAMD9L	>sp|Q8IVG5|SAM9L_HUMAN Sterile alpha motif domain-containing protein 9-like OS=Homo sapiens (Human) OX=9606 GN=SAMD9L PE=1 SV=2	1	2	2	2	1	1	1	1	1	1	1	1	1	1	2	2	1	1	1	1	1	1	1	1	1	1	2	2	1	1	1	1	1	1	1	1	1	1	2	2	1.3	1.3
Q8IW35	Q8IW35	2	2	2	Centrosomal protein of 97 kDa	CEP97	>sp|Q8IW35|CEP97_HUMAN Centrosomal protein of 97 kDa OS=Homo sapiens (Human) OX=9606 GN=CEP97 PE=1 SV=1	1	2	2	2	0	1	0	0	0	0	0	1	0	1	0	0	0	1	0	0	0	0	0	1	0	1	0	0	0	1	0	0	0	0	0	1	0	1	0	0	2.9	2.9
Q8IWX8	Q8IWX8	3	3	3	Calcium homeostasis endoplasmic reticulum protein	CHERP	>sp|Q8IWX8|CHERP_HUMAN Calcium homeostasis endoplasmic reticulum protein OS=Homo sapiens (Human) OX=9606 GN=CHERP PE=1 SV=3	1	3	3	3	1	1	1	1	2	0	1	1	2	1	2	2	1	1	1	1	2	0	1	1	2	1	2	2	1	1	1	1	2	0	1	1	2	1	2	2	4.5	4.5
Q8IX04	Q8IX04	4	4	4	Ubiquitin-conjugating enzyme E2 variant 3	UEVLD	>sp|Q8IX04|UEVLD_HUMAN Ubiquitin-conjugating enzyme E2 variant 3 OS=Homo sapiens (Human) OX=9606 GN=UEVLD PE=1 SV=2	1	4	4	4	1	1	1	2	2	1	1	1	2	0	1	2	1	1	1	2	2	1	1	1	2	0	1	2	1	1	1	2	2	1	1	1	2	0	1	2	8.7	8.7
Q8IXB1	Q8IXB1	7	7	7	DnaJ homolog subfamily C member 10	DNAJC10	>sp|Q8IXB1|DJC10_HUMAN DnaJ homolog subfamily C member 10 OS=Homo sapiens (Human) OX=9606 GN=DNAJC10 PE=1 SV=2	1	7	7	7	2	7	4	4	3	4	5	4	4	6	6	5	2	7	4	4	3	4	5	4	4	6	6	5	2	7	4	4	3	4	5	4	4	6	6	5	11.1	11.1
Q8IXI1	Q8IXI1	8	8	7	Mitochondrial Rho GTPase 2	RHOT2	>sp|Q8IXI1|MIRO2_HUMAN Mitochondrial Rho GTPase 2 OS=Homo sapiens (Human) OX=9606 GN=RHOT2 PE=1 SV=2	1	8	8	7	3	4	5	1	1	0	6	6	4	5	5	3	3	4	5	1	1	0	6	6	4	5	5	3	2	3	4	1	1	0	5	5	3	4	4	2	18.1	18.1
Q8IXI2	Q8IXI2	3	2	2	Mitochondrial Rho GTPase 1	RHOT1	>sp|Q8IXI2|MIRO1_HUMAN Mitochondrial Rho GTPase 1 OS=Homo sapiens (Human) OX=9606 GN=RHOT1 PE=1 SV=2	1	3	2	2	3	3	3	0	0	1	3	3	3	3	2	3	2	2	2	0	0	1	2	2	2	2	1	2	2	2	2	0	0	1	2	2	2	2	1	2	4.9	3.1
Q8IYB5;Q8WU79	Q8IYB5	7;1	7;1	7;1	Stromal membrane-associated protein 1	SMAP1	>sp|Q8IYB5|SMAP1_HUMAN Stromal membrane-associated protein 1 OS=Homo sapiens (Human) OX=9606 GN=SMAP1 PE=1 SV=2	2	7	7	7	5	5	5	5	6	5	6	6	5	5	5	5	5	5	5	5	6	5	6	6	5	5	5	5	5	5	5	5	6	5	6	6	5	5	5	5	20.8	20.8
Q8IYQ7	Q8IYQ7	13	13	13	Threonine synthase-like 1	THNSL1	>sp|Q8IYQ7|THNS1_HUMAN Threonine synthase-like 1 OS=Homo sapiens (Human) OX=9606 GN=THNSL1 PE=1 SV=2	1	13	13	13	4	6	7	10	8	7	6	9	8	9	9	8	4	6	7	10	8	7	6	9	8	9	9	8	4	6	7	10	8	7	6	9	8	9	9	8	21.9	21.9
Q8IYS1	Q8IYS1	13	13	13	Peptidase M20 domain-containing protein 2	PM20D2	>sp|Q8IYS1|P20D2_HUMAN Peptidase M20 domain-containing protein 2 OS=Homo sapiens (Human) OX=9606 GN=PM20D2 PE=1 SV=2	1	13	13	13	8	5	5	7	8	8	11	12	11	11	10	9	8	5	5	7	8	8	11	12	11	11	10	9	8	5	5	7	8	8	11	12	11	11	10	9	43.8	43.8
Q8IYU8	Q8IYU8	3	3	3	Calcium uptake protein 2, mitochondrial	MICU2	>sp|Q8IYU8|MICU2_HUMAN Calcium uptake protein 2, mitochondrial OS=Homo sapiens (Human) OX=9606 GN=MICU2 PE=1 SV=2	1	3	3	3	0	1	0	2	0	0	0	1	1	1	2	1	0	1	0	2	0	0	0	1	1	1	2	1	0	1	0	2	0	0	0	1	1	1	2	1	12	12
Q8IYW2	Q8IYW2	1	1	1	Cilia- and flagella-associated protein 46	CFAP46	>sp|Q8IYW2|CFA46_HUMAN Cilia- and flagella-associated protein 46 OS=Homo sapiens (Human) OX=9606 GN=CFAP46 PE=2 SV=3	1	1	1	1	1	1	1	0	0	0	1	1	1	1	0	1	1	1	1	0	0	0	1	1	1	1	0	1	1	1	1	0	0	0	1	1	1	1	0	1	0.3	0.3
Q8IZ69	Q8IZ69	3	3	3	tRNA (uracil-5-)-methyltransferase homolog A	TRMT2A	>sp|Q8IZ69|TRM2A_HUMAN tRNA (uracil-5-)-methyltransferase homolog A OS=Homo sapiens (Human) OX=9606 GN=TRMT2A PE=1 SV=2	1	3	3	3	0	1	2	0	1	0	2	1	3	0	0	0	0	1	2	0	1	0	2	1	3	0	0	0	0	1	2	0	1	0	2	1	3	0	0	0	6.2	6.2
Q8IZ83	Q8IZ83	8	8	8	Aldehyde dehydrogenase family 16 member A1	ALDH16A1	>sp|Q8IZ83|A16A1_HUMAN Aldehyde dehydrogenase family 16 member A1 OS=Homo sapiens (Human) OX=9606 GN=ALDH16A1 PE=1 SV=2	1	8	8	8	2	3	4	3	5	5	2	5	4	4	5	5	2	3	4	3	5	5	2	5	4	4	5	5	2	3	4	3	5	5	2	5	4	4	5	5	14	14
Q8IZH2	Q8IZH2	8	8	8	5-3 exoribonuclease 1	XRN1	>sp|Q8IZH2|XRN1_HUMAN 5-3 exoribonuclease 1 OS=Homo sapiens (Human) OX=9606 GN=XRN1 PE=1 SV=1	1	8	8	8	1	2	0	3	4	2	6	3	4	4	3	3	1	2	0	3	4	2	6	3	4	4	3	3	1	2	0	3	4	2	6	3	4	4	3	3	5	5
Q8IZP0	Q8IZP0	8	8	5	Abl interactor 1	ABI1	>sp|Q8IZP0|ABI1_HUMAN Abl interactor 1 OS=Homo sapiens (Human) OX=9606 GN=ABI1 PE=1 SV=4	1	8	8	5	4	4	4	6	4	2	6	3	5	3	6	5	4	4	4	6	4	2	6	3	5	3	6	5	3	3	2	4	2	2	3	1	2	1	3	2	20.7	20.7
Q8N0X7	Q8N0X7	9	9	9	Spartin	SPG20	>sp|Q8N0X7|SPART_HUMAN Spartin OS=Homo sapiens (Human) OX=9606 GN=SPART PE=1 SV=1	1	9	9	9	1	4	4	2	3	1	7	5	5	2	4	4	1	4	4	2	3	1	7	5	5	2	4	4	1	4	4	2	3	1	7	5	5	2	4	4	17.6	17.6
Q8N122	Q8N122	5	5	5	Regulatory-associated protein of mTOR	RPTOR	>sp|Q8N122|RPTOR_HUMAN Regulatory-associated protein of mTOR OS=Homo sapiens (Human) OX=9606 GN=RPTOR PE=1 SV=1	1	5	5	5	1	4	1	3	1	0	4	3	3	3	3	3	1	4	1	3	1	0	4	3	3	3	3	3	1	4	1	3	1	0	4	3	3	3	3	3	4.9	4.9
Q8N163	Q8N163	5	5	5	Cell cycle and apoptosis regulator protein 2	CCAR2	>sp|Q8N163|CCAR2_HUMAN Cell cycle and apoptosis regulator protein 2 OS=Homo sapiens (Human) OX=9606 GN=CCAR2 PE=1 SV=2	1	5	5	5	3	3	2	2	2	1	3	3	3	3	1	3	3	3	2	2	2	1	3	3	3	3	1	3	3	3	2	2	2	1	3	3	3	3	1	3	7.6	7.6
Q8N1F7	Q8N1F7	24	24	24	Nuclear pore complex protein Nup93	NUP93	>sp|Q8N1F7|NUP93_HUMAN Nuclear pore complex protein Nup93 OS=Homo sapiens (Human) OX=9606 GN=NUP93 PE=1 SV=2	1	24	24	24	19	22	20	4	3	5	14	19	18	16	19	16	19	22	20	4	3	5	14	19	18	16	19	16	19	22	20	4	3	5	14	19	18	16	19	16	43.6	43.6
Q8N1F8	Q8N1F8	4	4	4	Serine/threonine-protein kinase 11-interacting protein	STK11IP	>sp|Q8N1F8|S11IP_HUMAN Serine/threonine-protein kinase 11-interacting protein OS=Homo sapiens (Human) OX=9606 GN=STK11IP PE=1 SV=4	1	4	4	4	2	2	2	0	0	0	1	2	1	0	0	0	2	2	2	0	0	0	1	2	1	0	0	0	2	2	2	0	0	0	1	2	1	0	0	0	5.3	5.3
Q8N1G2	Q8N1G2	12	12	12	Cap-specific mRNA (nucleoside-2-O-)-methyltransferase 1	CMTR1	>sp|Q8N1G2|CMTR1_HUMAN Cap-specific mRNA (nucleoside-2-O-)-methyltransferase 1 OS=Homo sapiens (Human) OX=9606 GN=CMTR1 PE=1 SV=1	1	12	12	12	4	5	4	6	5	3	8	8	8	8	9	8	4	5	4	6	5	3	8	8	8	8	9	8	4	5	4	6	5	3	8	8	8	8	9	8	18	18
Q8N1G4	Q8N1G4	15	15	15	Leucine-rich repeat-containing protein 47	LRRC47	>sp|Q8N1G4|LRC47_HUMAN Leucine-rich repeat-containing protein 47 OS=Homo sapiens (Human) OX=9606 GN=LRRC47 PE=1 SV=1	1	15	15	15	5	7	3	10	6	6	13	12	11	9	10	10	5	7	3	10	6	6	13	12	11	9	10	10	5	7	3	10	6	6	13	12	11	9	10	10	36.4	36.4
Q8N2G8	Q8N2G8	9	9	9	GH3 domain-containing protein	GHDC	>sp|Q8N2G8|GHDC_HUMAN GH3 domain-containing protein OS=Homo sapiens (Human) OX=9606 GN=GHDC PE=1 SV=2	1	9	9	9	1	1	2	4	6	5	4	4	6	3	3	4	1	1	2	4	6	5	4	4	6	3	3	4	1	1	2	4	6	5	4	4	6	3	3	4	17.2	17.2
Q8N3C0	Q8N3C0	3	3	3	Activating signal cointegrator 1 complex subunit 3	ASCC3	>sp|Q8N3C0|ASCC3_HUMAN Activating signal cointegrator 1 complex subunit 3 OS=Homo sapiens (Human) OX=9606 GN=ASCC3 PE=1 SV=3	1	3	3	3	1	2	1	0	0	0	2	2	1	1	1	1	1	2	1	0	0	0	2	2	1	1	1	1	1	2	1	0	0	0	2	2	1	1	1	1	2.1	2.1
Q8N3F8	Q8N3F8	2	2	2	MICAL-like protein 1	MICALL1	>sp|Q8N3F8|MILK1_HUMAN MICAL-like protein 1 OS=Homo sapiens (Human) OX=9606 GN=MICALL1 PE=1 SV=2	1	2	2	2	1	1	0	0	1	0	1	2	1	1	2	1	1	1	0	0	1	0	1	2	1	1	2	1	1	1	0	0	1	0	1	2	1	1	2	1	2.9	2.9
Q8N4J0	Q8N4J0	2	2	2	UPF0586 protein C9orf41	C9orf41	>sp|Q8N4J0|CARME_HUMAN Carnosine N-methyltransferase OS=Homo sapiens (Human) OX=9606 GN=CARNMT1 PE=1 SV=1	1	2	2	2	1	1	1	1	1	2	1	1	1	1	1	1	1	1	1	1	1	2	1	1	1	1	1	1	1	1	1	1	1	2	1	1	1	1	1	1	5.6	5.6
Q8N4T8	Q8N4T8	3	3	3	Carbonyl reductase family member 4	CBR4	>sp|Q8N4T8|CBR4_HUMAN Carbonyl reductase family member 4 OS=Homo sapiens (Human) OX=9606 GN=CBR4 PE=1 SV=3	1	3	3	3	1	1	2	1	2	2	3	3	2	2	1	2	1	1	2	1	2	2	3	3	2	2	1	2	1	1	2	1	2	2	3	3	2	2	1	2	16.9	16.9
Q8N5C6	Q8N5C6	6	6	6	S1 RNA-binding domain-containing protein 1	SRBD1	>sp|Q8N5C6|SRBD1_HUMAN S1 RNA-binding domain-containing protein 1 OS=Homo sapiens (Human) OX=9606 GN=SRBD1 PE=1 SV=2	1	6	6	6	4	3	4	1	2	3	3	1	3	2	2	0	4	3	4	1	2	3	3	1	3	2	2	0	4	3	4	1	2	3	3	1	3	2	2	0	7.9	7.9
Q8N5K1	Q8N5K1	2	2	2	CDGSH iron-sulfur domain-containing protein 2	CISD2	>sp|Q8N5K1|CISD2_HUMAN CDGSH iron-sulfur domain-containing protein 2 OS=Homo sapiens (Human) OX=9606 GN=CISD2 PE=1 SV=1	1	2	2	2	1	1	1	1	1	1	2	1	2	1	2	2	1	1	1	1	1	1	2	1	2	1	2	2	1	1	1	1	1	1	2	1	2	1	2	2	19.3	19.3
Q8N6R0	Q8N6R0	2	2	2	Methyltransferase-like protein 13	METTL13	>sp|Q8N6R0|EFNMT_HUMAN eEF1A lysine and N-terminal methyltransferase OS=Homo sapiens (Human) OX=9606 GN=EEF1AKNMT PE=1 SV=1	1	2	2	2	1	1	2	0	0	0	1	1	1	2	1	2	1	1	2	0	0	0	1	1	1	2	1	2	1	1	2	0	0	0	1	1	1	2	1	2	4	4
Q8N6T7	Q8N6T7	2	2	2	NAD-dependent protein deacetylase sirtuin-6	SIRT6	>sp|Q8N6T7|SIR6_HUMAN NAD-dependent protein deacetylase sirtuin-6 OS=Homo sapiens (Human) OX=9606 GN=SIRT6 PE=1 SV=2	1	2	2	2	0	1	2	0	1	0	2	1	2	1	1	1	0	1	2	0	1	0	2	1	2	1	1	1	0	1	2	0	1	0	2	1	2	1	1	1	6.5	6.5
Q8N806	Q8N806	4	4	4	Putative E3 ubiquitin-protein ligase UBR7	UBR7	>sp|Q8N806|UBR7_HUMAN Putative E3 ubiquitin-protein ligase UBR7 OS=Homo sapiens (Human) OX=9606 GN=UBR7 PE=1 SV=2	1	4	4	4	0	1	1	3	1	0	3	2	3	1	2	2	0	1	1	3	1	0	3	2	3	1	2	2	0	1	1	3	1	0	3	2	3	1	2	2	14.8	14.8
Q8N8S7	Q8N8S7	3	3	3	Protein enabled homolog	ENAH	>sp|Q8N8S7|ENAH_HUMAN Protein enabled homolog OS=Homo sapiens (Human) OX=9606 GN=ENAH PE=1 SV=2	1	3	3	3	2	2	1	1	2	2	2	1	2	2	2	2	2	2	1	1	2	2	2	1	2	2	2	2	2	2	1	1	2	2	2	1	2	2	2	2	10.2	10.2
Q8N999	Q8N999	5	5	5	Uncharacterized protein C12orf29	C12orf29	>sp|Q8N999|CL029_HUMAN Uncharacterized protein C12orf29 OS=Homo sapiens (Human) OX=9606 GN=C12orf29 PE=1 SV=2	1	5	5	5	0	2	0	3	2	1	3	3	4	3	2	5	0	2	0	3	2	1	3	3	4	3	2	5	0	2	0	3	2	1	3	3	4	3	2	5	21.8	21.8
Q8NB37	Q8NB37	4	4	4	Parkinson disease 7 domain-containing protein 1	PDDC1	>sp|Q8NB37|GALD1_HUMAN Glutamine amidotransferase-like class 1 domain-containing protein 1 OS=Homo sapiens (Human) OX=9606 GN=GATD1 PE=1 SV=1	1	4	4	4	3	3	3	3	2	2	4	4	3	4	4	3	3	3	3	3	2	2	4	4	3	4	4	3	3	3	3	3	2	2	4	4	3	4	4	3	30.5	30.5
Q8NB90	Q8NB90	3	2	2	Spermatogenesis-associated protein 5	SPATA5	>sp|Q8NB90|AFG2H_HUMAN ATPase family protein 2 homolog OS=Homo sapiens (Human) OX=9606 GN=SPATA5 PE=1 SV=3	1	3	2	2	2	3	3	1	1	1	1	1	2	1	2	2	1	2	2	0	0	0	0	0	1	0	1	1	1	2	2	0	0	0	0	0	1	0	1	1	4.5	3.1
Q8NBF2	Q8NBF2	5	5	5	NHL repeat-containing protein 2	NHLRC2	>sp|Q8NBF2|NHLC2_HUMAN NHL repeat-containing protein 2 OS=Homo sapiens (Human) OX=9606 GN=NHLRC2 PE=1 SV=1	1	5	5	5	2	4	5	3	2	1	5	4	5	4	5	4	2	4	5	3	2	1	5	4	5	4	5	4	2	4	5	3	2	1	5	4	5	4	5	4	9.8	9.8
Q8NBQ5	Q8NBQ5	4	4	4	Estradiol 17-beta-dehydrogenase 11	HSD17B11	>sp|Q8NBQ5|DHB11_HUMAN Estradiol 17-beta-dehydrogenase 11 OS=Homo sapiens (Human) OX=9606 GN=HSD17B11 PE=1 SV=3	1	4	4	4	1	4	1	0	0	0	1	1	1	0	1	0	1	4	1	0	0	0	1	1	1	0	1	0	1	4	1	0	0	0	1	1	1	0	1	0	16.3	16.3
Q8NBS9	Q8NBS9	11	11	11	Thioredoxin domain-containing protein 5	TXNDC5	>sp|Q8NBS9|TXND5_HUMAN Thioredoxin domain-containing protein 5 OS=Homo sapiens (Human) OX=9606 GN=TXNDC5 PE=1 SV=2	1	11	11	11	6	8	5	10	8	9	7	7	8	7	8	8	6	8	5	10	8	9	7	7	8	7	8	8	6	8	5	10	8	9	7	7	8	7	8	8	29.9	29.9
Q8NBU5	Q8NBU5	4	4	4	ATPase family AAA domain-containing protein 1	ATAD1	>sp|Q8NBU5|ATAD1_HUMAN ATPase family AAA domain-containing protein 1 OS=Homo sapiens (Human) OX=9606 GN=ATAD1 PE=1 SV=1	1	4	4	4	3	4	2	1	1	0	3	4	2	2	4	4	3	4	2	1	1	0	3	4	2	2	4	4	3	4	2	1	1	0	3	4	2	2	4	4	13.3	13.3
Q8NC51	Q8NC51	16	16	16	Plasminogen activator inhibitor 1 RNA-binding protein	SERBP1	>sp|Q8NC51|PAIRB_HUMAN Plasminogen activator inhibitor 1 RNA-binding protein OS=Homo sapiens (Human) OX=9606 GN=SERBP1 PE=1 SV=2	1	16	16	16	7	9	9	12	13	12	14	13	12	10	13	12	7	9	9	12	13	12	14	13	12	10	13	12	7	9	9	12	13	12	14	13	12	10	13	12	43.4	43.4
Q8NC69	Q8NC69	8	8	8	BTB/POZ domain-containing protein KCTD6	KCTD6	>sp|Q8NC69|KCTD6_HUMAN BTB/POZ domain-containing protein KCTD6 OS=Homo sapiens (Human) OX=9606 GN=KCTD6 PE=1 SV=2	1	8	8	8	2	3	3	7	6	4	3	6	4	3	4	4	2	3	3	7	6	4	3	6	4	3	4	4	2	3	3	7	6	4	3	6	4	3	4	4	37.6	37.6
Q8NCM8	Q8NCM8	3	3	3	Cytoplasmic dynein 2 heavy chain 1	DYNC2H1	>sp|Q8NCM8|DYHC2_HUMAN Cytoplasmic dynein 2 heavy chain 1 OS=Homo sapiens (Human) OX=9606 GN=DYNC2H1 PE=1 SV=4	1	3	3	3	1	1	1	1	0	0	0	3	1	1	1	0	1	1	1	1	0	0	0	3	1	1	1	0	1	1	1	1	0	0	0	3	1	1	1	0	0.9	0.9
Q8ND24	Q8ND24	7	7	7	RING finger protein 214	RNF214	>sp|Q8ND24|RN214_HUMAN RING finger protein 214 OS=Homo sapiens (Human) OX=9606 GN=RNF214 PE=1 SV=2	1	7	7	7	2	1	1	2	3	2	3	5	4	3	6	1	2	1	1	2	3	2	3	5	4	3	6	1	2	1	1	2	3	2	3	5	4	3	6	1	16.1	16.1
Q8ND56	Q8ND56	6	6	6	Protein LSM14 homolog A	LSM14A	>sp|Q8ND56|LS14A_HUMAN Protein LSM14 homolog A OS=Homo sapiens (Human) OX=9606 GN=LSM14A PE=1 SV=3	1	6	6	6	1	2	2	3	2	2	5	3	3	3	3	3	1	2	2	3	2	2	5	3	3	3	3	3	1	2	2	3	2	2	5	3	3	3	3	3	21.6	21.6
Q8NE71	Q8NE71	16	16	16	ATP-binding cassette sub-family F member 1	ABCF1	>sp|Q8NE71|ABCF1_HUMAN ATP-binding cassette sub-family F member 1 OS=Homo sapiens (Human) OX=9606 GN=ABCF1 PE=1 SV=2	1	16	16	16	6	9	6	10	9	9	9	11	13	13	11	9	6	9	6	10	9	9	9	11	13	13	11	9	6	9	6	10	9	9	9	11	13	13	11	9	31.4	31.4
Q8NE86	Q8NE86	2	2	2	Calcium uniporter protein, mitochondrial	MCU	>sp|Q8NE86|MCU_HUMAN Calcium uniporter protein, mitochondrial OS=Homo sapiens (Human) OX=9606 GN=MCU PE=1 SV=1	1	2	2	2	1	2	2	0	0	0	1	1	1	1	1	1	1	2	2	0	0	0	1	1	1	1	1	1	1	2	2	0	0	0	1	1	1	1	1	1	8.8	8.8
Q8NEZ5	Q8NEZ5	12	12	12	F-box only protein 22	FBXO22	>sp|Q8NEZ5|FBX22_HUMAN F-box only protein 22 OS=Homo sapiens (Human) OX=9606 GN=FBXO22 PE=1 SV=1	1	12	12	12	8	8	11	10	10	10	10	11	11	10	12	11	8	8	11	10	10	10	10	11	11	10	12	11	8	8	11	10	10	10	10	11	11	10	12	11	37.7	37.7
Q8NF37	Q8NF37	6	6	6	Lysophosphatidylcholine acyltransferase 1	LPCAT1	>sp|Q8NF37|PCAT1_HUMAN Lysophosphatidylcholine acyltransferase 1 OS=Homo sapiens (Human) OX=9606 GN=LPCAT1 PE=1 SV=2	1	6	6	6	5	4	2	3	3	1	4	3	4	4	4	2	5	4	2	3	3	1	4	3	4	4	4	2	5	4	2	3	3	1	4	3	4	4	4	2	16.5	16.5
Q8NF91	Q8NF91	4	4	4	Nesprin-1	SYNE1	>sp|Q8NF91|SYNE1_HUMAN Nesprin-1 OS=Homo sapiens (Human) OX=9606 GN=SYNE1 PE=1 SV=4	1	4	4	4	1	2	1	1	1	2	2	1	1	2	3	2	1	2	1	1	1	2	2	1	1	2	3	2	1	2	1	1	1	2	2	1	1	2	3	2	0.6	0.6
Q8NFF5	Q8NFF5	13	13	13	FAD synthase;Molybdenum cofactor biosynthesis protein-like region;FAD synthase region	FLAD1	>sp|Q8NFF5|FAD1_HUMAN FAD synthase OS=Homo sapiens (Human) OX=9606 GN=FLAD1 PE=1 SV=1	1	13	13	13	9	9	9	11	11	9	11	10	10	8	11	11	9	9	9	11	11	9	11	10	10	8	11	11	9	9	9	11	11	9	11	10	10	8	11	11	39	39
Q8NFH3	Q8NFH3	2	2	2	Nucleoporin Nup43	NUP43	>sp|Q8NFH3|NUP43_HUMAN Nucleoporin Nup43 OS=Homo sapiens (Human) OX=9606 GN=NUP43 PE=1 SV=1	1	2	2	2	0	0	0	1	1	1	2	1	2	0	1	2	0	0	0	1	1	1	2	1	2	0	1	2	0	0	0	1	1	1	2	1	2	0	1	2	8.2	8.2
Q8NFH4	Q8NFH4	2	2	2	Nucleoporin Nup37	NUP37	>sp|Q8NFH4|NUP37_HUMAN Nucleoporin Nup37 OS=Homo sapiens (Human) OX=9606 GN=NUP37 PE=1 SV=1	1	2	2	2	1	0	1	1	1	0	2	2	2	0	0	0	1	0	1	1	1	0	2	2	2	0	0	0	1	0	1	1	1	0	2	2	2	0	0	0	9.5	9.5
Q8NFI3	Q8NFI3	2	2	2	Cytosolic endo-beta-N-acetylglucosaminidase	ENGASE	>sp|Q8NFI3|ENASE_HUMAN Cytosolic endo-beta-N-acetylglucosaminidase OS=Homo sapiens (Human) OX=9606 GN=ENGASE PE=1 SV=1	1	2	2	2	1	0	1	1	1	0	1	0	2	1	1	0	1	0	1	1	1	0	1	0	2	1	1	0	1	0	1	1	1	0	1	0	2	1	1	0	2.7	2.7
Q96G61;Q8NFP7	Q96G61;Q8NFP7	4;4	4;4	2;2	Diphosphoinositol polyphosphate phosphohydrolase 3-beta;Diphosphoinositol polyphosphate phosphohydrolase 3-alpha	NUDT11;NUDT10	>sp|Q96G61|NUD11_HUMAN Diphosphoinositol polyphosphate phosphohydrolase 3-beta OS=Homo sapiens (Human) OX=9606 GN=NUDT11 PE=1 SV=1;>sp|Q8NFP7|NUD10_HUMAN Diphosphoinositol polyphosphate phosphohydrolase 3-alpha OS=Homo sapiens (Human) OX=9606 GN=NUDT10 PE=	2	4	4	2	1	1	1	3	3	3	1	2	1	2	2	2	1	1	1	3	3	3	1	2	1	2	2	2	0	0	0	1	1	1	0	1	0	0	0	0	28	28
Q8NFW8	Q8NFW8	4	4	4	N-acylneuraminate cytidylyltransferase	CMAS	>sp|Q8NFW8|NEUA_HUMAN N-acylneuraminate cytidylyltransferase OS=Homo sapiens (Human) OX=9606 GN=CMAS PE=1 SV=2	1	4	4	4	0	1	1	1	1	1	3	2	3	0	3	1	0	1	1	1	1	1	3	2	3	0	3	1	0	1	1	1	1	1	3	2	3	0	3	1	15.7	15.7
Q8NI27	Q8NI27	10	10	10	THO complex subunit 2	THOC2	>sp|Q8NI27|THOC2_HUMAN THO complex subunit 2 OS=Homo sapiens (Human) OX=9606 GN=THOC2 PE=1 SV=2	1	10	10	10	5	6	4	6	3	2	6	7	5	8	6	5	5	6	4	6	3	2	6	7	5	8	6	5	5	6	4	6	3	2	6	7	5	8	6	5	7.5	7.5
Q8NI60	Q8NI60	9	9	9	Atypical kinase ADCK3, mitochondrial	ADCK3	>sp|Q8NI60|COQ8A_HUMAN Atypical kinase COQ8A, mitochondrial OS=Homo sapiens (Human) OX=9606 GN=COQ8A PE=1 SV=1	1	9	9	9	6	8	5	2	2	3	7	5	5	6	8	5	6	8	5	2	2	3	7	5	5	6	8	5	6	8	5	2	2	3	7	5	5	6	8	5	19	19
Q8TAA5	Q8TAA5	3	3	3	GrpE protein homolog 2, mitochondrial	GRPEL2	>sp|Q8TAA5|GRPE2_HUMAN GrpE protein homolog 2, mitochondrial OS=Homo sapiens (Human) OX=9606 GN=GRPEL2 PE=1 SV=1	1	3	3	3	0	1	0	1	0	1	1	2	0	0	0	0	0	1	0	1	0	1	1	2	0	0	0	0	0	1	0	1	0	1	1	2	0	0	0	0	12.9	12.9
Q8TAF3	Q8TAF3	5	5	5	WD repeat-containing protein 48	WDR48	>sp|Q8TAF3|WDR48_HUMAN WD repeat-containing protein 48 OS=Homo sapiens (Human) OX=9606 GN=WDR48 PE=1 SV=1	1	5	5	5	1	1	1	2	2	1	1	2	2	1	2	1	1	1	1	2	2	1	1	2	2	1	2	1	1	1	1	2	2	1	1	2	2	1	2	1	10.8	10.8
Q8TAG9	Q8TAG9	1	1	1	Exocyst complex component 6	EXOC6	>sp|Q8TAG9|EXOC6_HUMAN Exocyst complex component 6 OS=Homo sapiens (Human) OX=9606 GN=EXOC6 PE=1 SV=3	1	1	1	1	0	1	0	0	0	0	1	0	0	0	0	0	0	1	0	0	0	0	1	0	0	0	0	0	0	1	0	0	0	0	1	0	0	0	0	0	2.6	2.6
Q8TB03	Q8TB03	2	2	2	Uncharacterized protein CXorf38	CXorf38	>sp|Q8TB03|CX038_HUMAN Uncharacterized protein CXorf38 OS=Homo sapiens (Human) OX=9606 GN=CXorf38 PE=1 SV=1	1	2	2	2	0	0	0	1	1	1	1	1	0	0	1	1	0	0	0	1	1	1	1	1	0	0	1	1	0	0	0	1	1	1	1	1	0	0	1	1	9.7	9.7
Q8TB52	Q8TB52	1	1	1	F-box only protein 30	FBXO30	>sp|Q8TB52|FBX30_HUMAN F-box only protein 30 OS=Homo sapiens (Human) OX=9606 GN=FBXO30 PE=1 SV=3	1	1	1	1	0	0	1	1	0	0	0	1	0	0	1	0	0	0	1	1	0	0	0	1	0	0	1	0	0	0	1	1	0	0	0	1	0	0	1	0	1.9	1.9
Q8TBB5	Q8TBB5	2	2	2	Kelch domain-containing protein 4	KLHDC4	>sp|Q8TBB5|KLDC4_HUMAN Kelch domain-containing protein 4 OS=Homo sapiens (Human) OX=9606 GN=KLHDC4 PE=1 SV=1	1	2	2	2	0	1	1	0	1	0	1	2	2	0	1	0	0	1	1	0	1	0	1	2	2	0	1	0	0	1	1	0	1	0	1	2	2	0	1	0	4.4	4.4
Q8TBC4	Q8TBC4	9	9	9	NEDD8-activating enzyme E1 catalytic subunit	UBA3	>sp|Q8TBC4|UBA3_HUMAN NEDD8-activating enzyme E1 catalytic subunit OS=Homo sapiens (Human) OX=9606 GN=UBA3 PE=1 SV=2	1	9	9	9	1	4	2	4	3	3	7	3	4	5	4	2	1	4	2	4	3	3	7	3	4	5	4	2	1	4	2	4	3	3	7	3	4	5	4	2	30.5	30.5
Q8TBE9	Q8TBE9	2	2	2	N-acylneuraminate-9-phosphatase	NANP	>sp|Q8TBE9|NANP_HUMAN N-acylneuraminate-9-phosphatase OS=Homo sapiens (Human) OX=9606 GN=NANP PE=1 SV=1	1	2	2	2	1	0	1	0	1	1	0	2	1	1	1	0	1	0	1	0	1	1	0	2	1	1	1	0	1	0	1	0	1	1	0	2	1	1	1	0	12.1	12.1
Q8TC07	Q8TC07	8	8	8	TBC1 domain family member 15	TBC1D15	>sp|Q8TC07|TBC15_HUMAN TBC1 domain family member 15 OS=Homo sapiens (Human) OX=9606 GN=TBC1D15 PE=1 SV=2	1	8	8	8	2	5	5	2	2	2	4	4	5	6	5	4	2	5	5	2	2	2	4	4	5	6	5	4	2	5	5	2	2	2	4	4	5	6	5	4	12.4	12.4
Q8TCG1	Q8TCG1	8	8	8	Protein CIP2A	KIAA1524	>sp|Q8TCG1|CIP2A_HUMAN Protein CIP2A OS=Homo sapiens (Human) OX=9606 GN=CIP2A PE=1 SV=2	1	8	8	8	4	5	3	2	1	1	7	3	5	2	3	3	4	5	3	2	1	1	7	3	5	2	3	3	4	5	3	2	1	1	7	3	5	2	3	3	10.2	10.2
Q8TD08	Q8TD08	1	1	1	Mitogen-activated protein kinase 15	MAPK15	>sp|Q8TD08|MK15_HUMAN Mitogen-activated protein kinase 15 OS=Homo sapiens (Human) OX=9606 GN=MAPK15 PE=1 SV=1	1	1	1	1	1	1	1	1	1	1	1	1	1	1	1	1	1	1	1	1	1	1	1	1	1	1	1	1	1	1	1	1	1	1	1	1	1	1	1	1	1.5	1.5
Q8TD19	Q8TD19	10	10	10	Serine/threonine-protein kinase Nek9	NEK9	>sp|Q8TD19|NEK9_HUMAN Serine/threonine-protein kinase Nek9 OS=Homo sapiens (Human) OX=9606 GN=NEK9 PE=1 SV=2	1	10	10	10	2	3	2	2	3	4	5	6	5	6	5	5	2	3	2	2	3	4	5	6	5	6	5	5	2	3	2	2	3	4	5	6	5	6	5	5	14.7	14.7
Q8TD30;P24298	Q8TD30	5;2	5;2	5;2	Alanine aminotransferase 2	GPT2	>sp|Q8TD30|ALAT2_HUMAN Alanine aminotransferase 2 OS=Homo sapiens (Human) OX=9606 GN=GPT2 PE=1 SV=1	2	5	5	5	0	1	0	4	4	3	2	2	1	1	1	1	0	1	0	4	4	3	2	2	1	1	1	1	0	1	0	4	4	3	2	2	1	1	1	1	14.5	14.5
Q8TDB4	Q8TDB4	1	1	1	Protein MGARP	MGARP	>sp|Q8TDB4|HUMMR_HUMAN Protein MGARP OS=Homo sapiens (Human) OX=9606 GN=MGARP PE=1 SV=1	1	1	1	1	0	1	1	0	0	0	1	0	1	1	1	1	0	1	1	0	0	0	1	0	1	1	1	1	0	1	1	0	0	0	1	0	1	1	1	1	13.3	13.3
Q8TDX6	Q8TDX6	1	1	1	Chondroitin sulfate N-acetylgalactosaminyltransferase 1	CSGALNACT1	>sp|Q8TDX6|CGAT1_HUMAN Chondroitin sulfate N-acetylgalactosaminyltransferase 1 OS=Homo sapiens (Human) OX=9606 GN=CSGALNACT1 PE=1 SV=2	1	1	1	1	0	0	1	0	0	0	0	0	0	0	0	0	0	0	1	0	0	0	0	0	0	0	0	0	0	0	1	0	0	0	0	0	0	0	0	0	3.2	3.2
Q8TDX7;Q9HC98	Q8TDX7;Q9HC98	3;2	3;2	3;2	Serine/threonine-protein kinase Nek7;Serine/threonine-protein kinase Nek6	NEK7;NEK6	>sp|Q8TDX7|NEK7_HUMAN Serine/threonine-protein kinase Nek7 OS=Homo sapiens (Human) OX=9606 GN=NEK7 PE=1 SV=1;>sp|Q9HC98|NEK6_HUMAN Serine/threonine-protein kinase Nek6 OS=Homo sapiens (Human) OX=9606 GN=NEK6 PE=1 SV=2	2	3	3	3	1	1	2	1	1	1	2	2	1	1	1	1	1	1	2	1	1	1	2	2	1	1	1	1	1	1	2	1	1	1	2	2	1	1	1	1	16.6	16.6
Q8TEA1	Q8TEA1	7	7	7	Putative methyltransferase NSUN6	NSUN6	>sp|Q8TEA1|NSUN6_HUMAN tRNA (cytosine(72)-C(5))-methyltransferase NSUN6 OS=Homo sapiens (Human) OX=9606 GN=NSUN6 PE=1 SV=1	1	7	7	7	2	4	2	1	4	2	6	6	5	4	7	5	2	4	2	1	4	2	6	6	5	4	7	5	2	4	2	1	4	2	6	6	5	4	7	5	16.2	16.2
Q8TEQ6	Q8TEQ6	18	18	18	Gem-associated protein 5	GEMIN5	>sp|Q8TEQ6|GEMI5_HUMAN Gem-associated protein 5 OS=Homo sapiens (Human) OX=9606 GN=GEMIN5 PE=1 SV=3	1	18	18	18	7	9	7	10	11	6	8	10	7	8	10	7	7	9	7	10	11	6	8	10	7	8	10	7	7	9	7	10	11	6	8	10	7	8	10	7	13.7	13.7
Q8TEX9	Q8TEX9	24	24	24	Importin-4	IPO4	>sp|Q8TEX9|IPO4_HUMAN Importin-4 OS=Homo sapiens (Human) OX=9606 GN=IPO4 PE=1 SV=2	1	24	24	24	17	15	14	10	10	7	15	18	13	19	16	14	17	15	14	10	10	7	15	18	13	19	16	14	17	15	14	10	10	7	15	18	13	19	16	14	30.8	30.8
Q8WU90	Q8WU90	3	3	3	Zinc finger CCCH domain-containing protein 15	ZC3H15	>sp|Q8WU90|ZC3HF_HUMAN Zinc finger CCCH domain-containing protein 15 OS=Homo sapiens (Human) OX=9606 GN=ZC3H15 PE=1 SV=1	1	3	3	3	0	0	2	1	2	1	2	1	2	2	1	1	0	0	2	1	2	1	2	1	2	2	1	1	0	0	2	1	2	1	2	1	2	2	1	1	8.7	8.7
[truncated: 570 more rows]
[truncated: 80 more columns]

[truncated: 3 more sheets: RID-CA+SEPT6-WT vs vectors, RID-WT+SEPT6-WT vs vectors, RID-WT+SEPT6-4KR vs vectors]
